# Supplementary material for: Gene expression analyses reveal differences in children’s response to malaria according to their age
Source: Nat Commun. 2024 Mar 6;15:2021. doi: 10.1038/s41467-024-46416-3 (PMC10918175; doi:10.1038/s41467-024-46416-3)
Supplement: Supplementary file 5 — Supplementary Data 2 [file 41467_2024_46416_MOESM5_ESM.xlsx]

## Sheet: human
Human
Gene	Age	Parasitemia	TimeToInfections	SubsequentInfections	COI	Sex	Residuals
WASH7P	0.0170904	0.0447898	0.0202981	0.00592835	0.00102711	9.41054e-11	0.910866
LOC100996442	0.00918461	0.00947368	0.00721858	0.0160576	0.00179671	0	0.956269
LOC729737	0.0092858	0.0321792	0.0100755	0.00863388	0	0	0.939826
WASH9P	0.00542086	0.0738161	0.0344352	0.00825572	0.0126761	0	0.865396
LOC100132287	0.00241193	0.00736274	0.00545754	0.0114489	0	0	0.973319
LOC100288069	0.00171983	0.00754788	0.00724771	0.031687	0	0	0.951798
NOC2L	0.0315453	0.0355141	0.0019876	0.0150561	0	0	0.915897
KLHL17	0.01558	0.0777507	0.00247928	2.31032e-05	0	0	0.904167
HES4	0.0106356	0.0954883	5.68879e-05	0.0064827	0.00311035	0.0121923	0.872034
ISG15	0.0151139	0.0294577	0.00131412	0.0283478	0	0	0.925767
AGRN	0.0425447	0.0728954	0.00215	0.0135582	0	0.00225613	0.866596
C1orf159	0.00523825	0.0706572	0.0245839	0.0164719	0	0	0.883049
TNFRSF4	0.095686	0.0230256	0.000210102	0.0168774	0	0.00748561	0.856715
SDF4	0.0436823	0.0189165	0.00125519	0.0161872	0	1.84293e-18	0.919959
B3GALT6	0.0488318	0.0573259	0.000252969	0.00255265	0	0	0.891037
UBE2J2	0.00377883	0.00266756	0.00912494	0.00816893	0	0	0.97626
ACAP3	0.0475491	0.090688	0.00323818	8.28757e-05	0	0	0.858442
PUSL1	0.00619676	0.0808124	7.36302e-05	0.00427198	0	0	0.908645
INTS11	0.0204029	0.100755	0.00695492	0.0169938	0	0	0.854893
CPTP	0.0107412	0.0818694	0.000426669	0.0167612	0	0	0.890201
DVL1	0.0160249	0.0484737	0.00225299	0.000247996	0	0	0.933
AURKAIP1	0.00841366	0.00972567	0.000179273	0.00464004	0	0	0.977041
CCNL2	0.00879741	0.0875581	0.0137614	0.000365234	5.1256e-19	5.83125e-18	0.889518
MRPL20-AS1	0.00396032	0.0596829	0.00528919	0.000136787	0	0	0.930931
MRPL20	0.0575389	0.0334289	0.0113008	0.0304095	0	0	0.867322
ATAD3B	0.0166568	0.0317636	0.0040491	0.00129539	0	0	0.946235
ATAD3A	0.0297683	0.0402744	0.000220087	0.0101676	0	0	0.91957
SSU72	0.00410564	0.00660291	0.0128724	0.04377	0	0	0.932649
MIB2	0.00211622	0.0654808	0.00226693	0.00114533	0.00566258	0	0.923328
CDK11B	0.0197121	0.0178312	0.00587707	0.0412642	0	0	0.915315
SLC35E2B	5.83418e-06	0.00723037	0.0156599	0.00945097	0	0	0.967653
CDK11A	0.050279	0.00739491	1.54271e-05	0.0143739	0.0275996	0.00795965	0.892378
SLC35E2A	0.0122979	0.0352702	0.000348798	0.00453475	0.014661	0.0147222	0.918165
NADK	0.046599	0.0276103	0.0178169	0.00204003	0	0	0.905934
GNB1	0.0125393	0.0406929	0.0008731	0.00309121	0.0287471	0.0261851	0.887871
PRKCZ	0.0237163	0.0670262	0.0137584	0.00594094	0.0121917	4.76554e-07	0.877366
FAAP20	0.0267024	0.0365491	0.00240709	0.00414854	0.0122338	0	0.917959
SKI	0.00417829	0.0331803	0.0165945	3.03571e-05	0	0	0.946017
RER1	0.00459334	0.034009	0.00211445	0.000296813	0	0	0.958986
PEX10	0.0299776	0.0268888	0.0344753	0.0161164	0	0	0.892542
PANK4	0.00437946	0.100878	0.0106514	0.0241815	0	0	0.859909
TNFRSF14-AS1	0.00940768	0.00128907	0.000408852	0.00408671	0.0342552	0	0.950552
TNFRSF14	0.00533733	0.081261	0.0149329	0.00962137	0	0	0.888847
PRXL2B	2.0423e-06	0.0584881	0.00115857	0.00443721	0	0	0.935914
MEGF6	0.355103	0.0012976	0.00145658	0.00521321	0	0.0243884	0.612541
TPRG1L	0.0401379	0.0273803	0.0134425	0.0205262	0	0	0.898513
WRAP73	0.00407584	0.0345985	0.000779477	0.0045846	0	0	0.955962
TP73-AS1	9.3342e-06	0.0741636	0.0010188	0.00111005	0.00119078	0.0156314	0.906876
SMIM1	0.000346658	0.0739991	0.0228389	0.0167918	0	0	0.886023
LRRC47	0.0159277	0.0704227	5.93828e-05	4.10976e-05	0	0.0025689	0.91098
CEP104	0.0235045	0.0552834	0.00186293	0.000798968	0	0	0.91855
DFFB	0.0178369	0.074147	0.00019668	0.000983813	0	0	0.906836
C1orf174	0.0336092	0.0679487	0.00646439	0.00710259	2.62021e-19	7.12239e-18	0.884875
NPHP4	0.000340222	0.0359705	0.000915889	0.000337344	0	0	0.962436
KCNAB2	9.11168e-05	0.0199816	0.0052715	0.0134949	0	0	0.961161
RPL22	0.00898324	0.0337954	0.0382917	0.0140837	0	0.00559731	0.899249
ICMT	0.102564	0.0104739	0.00530385	0.00377502	0.0194331	0	0.85845
ACOT7	0.0937773	0.00736549	0.0052668	4.69945e-05	0	0	0.893543
ESPN	0.0119988	4.25018e-05	0.0184868	0.00327857	0	0	0.966193
TNFRSF25	0.00409113	0.0807624	0.00381355	0.000427688	0.0108352	0.0144805	0.885589
NOL9	0.0205219	0.0437309	0.0209666	0.00209175	0	0	0.912689
ZBTB48	0.0628535	0.0658462	0.00178922	3.50411e-05	0	0	0.869476
KLHL21	0.0747208	0.029027	0.00494178	0.00110094	0	0.00139195	0.888818
PHF13	0.0141614	1.47507e-05	0.00299372	0.0039328	0	0	0.978897
THAP3	0.0114899	0.0629891	0.00107466	0.000984279	0	0	0.923462
DNAJC11	0.0172259	0.0653573	0.00119685	0.0088663	0	0	0.907354
CAMTA1	0.00956678	0.0356605	0.0240296	0.00523149	0	0.00103086	0.924481
VAMP3	1.39979e-05	0.0638277	0.000133384	0.0151359	0	0	0.920889
PARK7	0.0228774	0.0263999	0.00285618	0.000529737	0	0.00728401	0.940053
RERE	0.0437752	0.0100235	0.00864199	0.00698799	0.000894112	0	0.929677
ENO1	0.0397072	1.11933e-06	0.0040989	0.0171982	0	0	0.938995
H6PD	0.0199943	0.0441319	0.00801643	0.00130904	0	0	0.926548
PIK3CD	0.123911	0.000775793	0.0464062	0.0163751	0	0	0.812532
CLSTN1	0.013928	0.0574918	0.00276335	0.00312643	0	0	0.92269
CTNNBIP1	1.08952e-05	0.0666605	0.0427202	0.0251239	0	0	0.865485
LZIC	0.0979165	0.0185078	0.00687327	0.0146815	0	0	0.862021
NMNAT1	0.000336264	2.49883e-06	0.0118451	0.0172596	0	0	0.970557
RBP7	0.208993	0.0144623	0.000354242	4.72908e-05	0	0	0.776143
UBE4B	0.0793692	0.0143024	0.00253382	0.00136908	3.37755e-19	3.91927e-17	0.902426
KIF1B	0.00496334	0.101207	0.0381286	0.0182273	0	0	0.837474
PGD	0.0476776	0.156887	0.00675518	0.0143067	0	0	0.774374
DFFA	0.0646609	0.087627	0.00153381	0.0090692	0	0	0.837109
PEX14	0.0360086	0.0284661	0.0144808	0.0136506	0	0	0.907394
CASZ1	0.0652758	0.0443004	0.00465614	0.0189925	0	0	0.866775
TARDBP	0.0167563	0.00350967	0.00150552	0.0105328	0	0	0.967696
SRM	0.101782	0.017025	0.000406743	0.0213625	0	0	0.859424
EXOSC10	0.0308844	0.0648645	0.0102386	0.0151861	0	0	0.878826
MTOR	0.0259329	0.0416405	0.00184187	0.0016729	0	0	0.928912
UBIAD1	0.0486717	0.0841114	0.0030109	9.24984e-05	0	0	0.864113
FBXO44	0.019293	0.105042	0.00294218	0.00140779	0.00822659	5.60803e-19	0.863088
FBXO6	0.00905091	0.0170875	0.000211141	0.0506471	0	0	0.923003
MAD2L2	0.0118035	0.0115203	0.00419751	0.018848	0	0	0.953631
AGTRAP	0.000233444	0.00270355	3.27619e-05	0.00585085	0	0	0.991179
MTHFR	0.0014654	0.104317	0.000906394	0.00252879	1.99813e-17	0	0.890783
CLCN6	0.0229912	0.0505501	0.00345184	0.0138019	0	0	0.909205
KIAA2013	0.00228051	0.0704802	0.006652	0.0250888	0	0	0.895499
PLOD1	0.00785737	0.021924	0.0095017	7.91027e-05	0.00247225	0.00154117	0.956624
MFN2	0.0242132	0.00519925	0.00104555	0.00126533	0	0	0.968277
MIIP	9.33166e-05	0.0211308	7.32331e-05	0.0157467	0	0	0.962956
TNFRSF8	0.0125771	0.0038745	0.0114484	0.0041904	0	0	0.96791
TNFRSF1B	0.00145629	0.00431022	0.00610287	8.56298e-05	0	0.0518983	0.936147
VPS13D	0.0149131	0.0732215	0.00339355	0.00194686	0	0	0.906525
PRDM2	0.00644281	0.0143016	0.00492124	0.00222037	0	0	0.972114
EFHD2	0.188185	0.00336343	0.00059781	0.0313914	0	0	0.776463
CASP9	0.00410351	0.0115649	0.00592811	0.00607893	0	0	0.972325
DNAJC16	0.0760101	0.0257785	0.000138927	0.0100349	0	0	0.888038
AGMAT	0.0657048	0.0786597	0.000679928	0.000114464	0	0	0.854841
DDI2	0.0444723	0.0665626	0.000365793	2.4424e-05	0	0	0.888575
PLEKHM2	0.0398318	0.00467676	0.0246036	0.0713867	0	0	0.859501
FLJ37453	1.88346e-06	0.0684974	0.00418847	0.00343501	0	0	0.923877
SPEN	0.023128	0.0539818	0.0350456	5.66031e-05	0	0	0.887788
ZBTB17	0.0206408	0.0079049	0.0169914	0.0312825	0	0.00934494	0.913836
ARHGEF19	0.0200218	0.0996742	0.00140014	0.000523575	0	0	0.87838
FBXO42	0.0602503	0.0451374	0.00768153	0.00655236	0	0	0.880378
SZRD1	0.102171	0.0117604	0.0276123	0.0394735	0	0	0.818983
NECAP2	0.0265286	0.0164037	0.00910752	0.00105642	0	0	0.946904
NBPF1	0.0486201	0.0128433	0.00794014	3.15334e-05	0	0.0396814	0.890884
CROCCP2	0.00104941	0.0453042	0.00448021	0.00186372	0	0.0112513	0.936051
CROCC	0.0334837	0.0566836	0.000511431	0.00619517	0.0125511	0.0129766	0.877598
ATP13A2	0.0199922	0.0179349	0.00401532	0.0140774	0	0	0.94398
SDHB	0.0311843	0.000106342	0.0232895	0.0604932	0	0	0.884927
PADI2	0.0438488	0.0236329	0.000532733	0.0116254	0	0	0.92036
PADI4	0.122209	0.065316	0.00376655	0.00718864	0	0	0.80152
RCC2	0.0745597	0.0651005	0.00137646	0.00378911	0	0	0.855174
ARHGEF10L	0.0632946	0.00961559	0.000463873	0.000430555	0.0245379	0	0.901657
ALDH4A1	0.0563385	0.0231877	0.00742269	0.00478151	0	0	0.90827
IFFO2	4.08579e-05	0.0974252	0.00018574	0.00141514	0	0	0.900933
UBR4	0.0160702	0.0120583	0.00454916	0.00354914	0	0	0.963773
EMC1	0.0325913	0.0722513	0.00133269	0.000368138	0	0	0.893457
MRTO4	0.127791	0.0208827	0.00241555	0.007772	2.00414e-22	0	0.841139
AKR7A2	0.0110342	0.0096493	0.0123021	0.0104375	0	0	0.956577
SLC66A1	0.00180177	0.0150949	0.0188153	0.0228819	0	0.00561648	0.93579
CAPZB	0.0668799	0.00126891	0.0110426	0.00313924	0	0	0.917669
MICOS10	0.00263301	0.045055	0.0190345	0.00712191	0	0.0410507	0.885105
TMCO4	0.0159683	0.102924	0.00541824	0.0262275	0	0.000851255	0.848611
OTUD3	0.0154073	0.0555121	0.00483291	1.66757e-06	0	0	0.924246
MUL1	0.021913	0.0107921	0.00600682	0.0135103	0	0	0.947778
CDA	0.161846	0.0593044	0.00233927	0.00078171	0	0	0.775729
PINK1	0.0123153	0.00735623	0.0015422	0.0107857	0.005567	0.000737946	0.961696
DDOST	0.0511184	0.00179712	0.0054237	0.0195494	0	0	0.922111
HP1BP3	0.0268554	0.00740088	0.00178829	0.00452049	0	0	0.959435
EIF4G3	0.0233156	0.0328794	0.030273	0.000424518	0	0	0.913107
ECE1	0.00570108	0.0274346	0.0291379	0.0125365	0	0	0.92519
ALPL	0.0114768	0.00772842	0.0218677	0.0219815	0.0302979	0	0.906648
USP48	0.00521705	0.000477915	0.00103066	0.00030356	0	0	0.992971
LINC00339	0.0784736	0.0601016	0.00652444	0.00182989	0	0	0.853071
CDC42	0.00238602	0.0366467	0.0294723	0.0019306	0	0	0.929564
ZBTB40	7.19634e-05	0.0616015	0.0122225	0.00400567	0	0	0.922098
C1QA	0.13182	0.0056981	0.00892457	0.0276409	0	0.000862154	0.825055
C1QC	0.121434	0.000300266	0.00533701	0.0269563	0	0	0.845972
C1QB	0.126962	2.79888e-05	0.00910838	0.0399102	0	0.00381997	0.820172
KDM1A	0.0662326	0.0394694	0.00921308	0.00144153	0	4.69288e-16	0.883643
LUZP1	0.0706978	0.0108417	8.94244e-05	0.000712393	0	0	0.917659
HNRNPR	0.109049	0.0029807	0.0112742	0.00801249	0	0	0.868683
E2F2	0.0442284	0.000139456	0.0115016	0.000378908	0	0.0029229	0.940829
RPL11	0.00305689	0.015461	0.0364347	0.0176574	0	0	0.92739
ELOA	0.0364522	0.00751054	0.00286227	0.000943048	0	0	0.952232
PITHD1	0.00679748	0.0297363	0.0105442	0.00584014	0	0	0.947082
LYPLA2	0.00815839	0.022868	0.00614106	0.0118873	0	0	0.950945
GALE	0.108043	7.83586e-05	0.0167074	0.0220034	0	0.00548311	0.847685
HMGCL	0.046388	0.0528387	0.0242086	0.00455183	0	0	0.872013
FUCA1	0.016702	0.0692859	0.0443653	6.25561e-09	0	0	0.869647
PNRC2	0.00825405	0.00761584	0.0135148	0.00191684	0	0	0.968698
SRSF10	0.151349	0.00115779	0.00174416	0.00432325	0	0	0.841426
IFNLR1	0.0484402	0.0124343	0.00394493	0.0157398	0	0	0.919441
NIPAL3	0.00836328	0.169272	8.30982e-05	0.000462736	0	0	0.821819
RCAN3	0.031951	0.0797331	0.0145594	0.00339588	0	0	0.870361
SRRM1	0.0150133	0.0467999	0.0213825	0.00841304	0	0	0.908391
CLIC4	0.00308897	0.108075	0.0049122	0.0415363	0.0180649	0	0.824323
RUNX3	0.0445565	0.054573	0.00386832	0.00847469	0	0	0.888527
SYF2	6.45314e-06	0.00384924	0.0365493	0.0574934	0	0	0.902102
RSRP1	0.168182	0.00109059	0.00147174	0.00808912	0	0	0.821167
TMEM50A	2.15006e-05	3.01772e-06	0.009502	0.00103914	0.00637403	0	0.98306
MACO1	0.0393845	0.0220216	0.0119052	0.00572487	0.00553867	0	0.915425
LDLRAP1	0.0266012	0.120277	1.52532e-05	0.000808779	0	5.08422e-20	0.852298
MAN1C1	0.00222306	0.128383	0.0076965	0.00249543	0	0	0.859202
SELENON	0.00354353	0.0642499	0.0229943	0.00952518	0	0	0.899687
MTFR1L	0.00540587	0.0361781	0.0468239	0.00477513	0	0	0.906817
STMN1	0.119601	0.00970454	5.38975e-06	0.00127075	0	0	0.869418
PAFAH2	0.00550819	0.108202	0.0162168	0.000512233	0	0	0.869561
ZNF593	0.134944	0.0200217	1.76578e-05	0.00642929	2.11083e-17	7.39359e-17	0.838587
CEP85	0.00530378	0.0694971	0.0120982	0.000229389	0	0.000835382	0.912036
SH3BGRL3	0.0347514	0.00876084	0.002396	0.0106725	1.20106e-10	0.0296249	0.913794
UBXN11	0.0633392	0.074925	0.0130485	0.00610923	0	0	0.842578
CD52	0.0138088	0.0609073	0.026723	0.0111862	0	0	0.887375
DHDDS	0.0530529	0.0249041	5.94035e-06	0.00182599	0	0	0.920211
HMGN2	0.0735181	0.00978694	0.0164717	0.00224505	0	0	0.897978
RPS6KA1	0.155834	0.000300362	0.000762493	0.0288816	0	0	0.814222
ARID1A	0.0126379	0.0296707	0.0193279	0.000705068	0	0	0.937658
PIGV	0.0138775	0.044569	0.00404314	0.0028656	0	0	0.934645
ZDHHC18	0.125929	0.0180558	0.00442385	0.000687705	0	4.56556e-23	0.850903
GPN2	0.00226746	0.0785985	0.00336489	0.0048451	0.00528178	9.46936e-11	0.905642
GPATCH3	0.00174576	0.0415365	0.00129918	0.00377525	0	0	0.951643
NUDC	9.39319e-05	0.0386139	0.00774522	0.00253831	0.0138298	0	0.937179
SLC9A1	0.0517044	0.0259821	0.00614459	0.0036255	0	0.0161192	0.896424
WDTC1	0.137427	1.70572e-05	0.0339052	0.0133272	0	0	0.815323
TMEM222	0.0171145	0.139499	0.00951877	0.0129406	0.00219454	2.72541e-19	0.818732
SYTL1	0.0322732	0.0282281	0.00563034	3.60564e-05	0.0189489	0	0.914883
MAP3K6	0.0281563	0.00040187	0.000904306	0.0173553	0	0	0.953182
WASF2	0.0167099	0.0271769	0.000903051	0.00175739	0	0	0.953453
AHDC1	0.0244115	0.0259361	0.000631772	0.00338169	0	0	0.945639
FGR	0.00977252	0.144684	0.00234848	0.0163179	0	0.00484795	0.822029
IFI6	0.00715526	0.0320384	0.000181518	0.0117673	0	0	0.948858
FAM76A	0.0889433	0.014143	0.00909134	0.00195791	0	0	0.885864
STX12	0.0942428	0.0162643	0.0103561	0.00766822	3.87535e-17	0	0.871469
PPP1R8	0.10775	0.0141279	0.013801	0.00224334	0	0	0.862077
THEMIS2	0.000371442	0.0488907	0.00169067	0.00620906	0	0.00509194	0.937746
RPA2	0.0284265	0.014578	0.00284048	0.00575121	0	0	0.948404
XKR8	0.00070856	0.00326722	0.00299557	0.0283496	0	0	0.964679
EYA3	0.0107949	0.000544109	0.0517456	0.0176245	0	0.027966	0.891325
PTAFR	0.0400762	0.00474189	0.0138109	0.0237043	0	0	0.917667
DNAJC8	0.164484	0.00802432	0.0193846	0.0109429	0.00668714	0	0.790477
ATP5IF1	0.00190585	0.00587981	0.0109931	0.0165362	0	0	0.964685
SESN2	0.000664998	0.0517788	0.000448747	0.00224077	0	0	0.944867
MED18	0.000236973	0.0436519	0.00253479	0.00623977	0	0	0.947337
PHACTR4	0.0651795	0.024252	0.00462044	0.00254898	1.05431e-22	0	0.903399
SNHG3	0.107316	0.0192209	0.0101976	0.00330334	0	0	0.859962
RCC1	0.230479	0.000307829	0.0128824	0.000214226	0	0	0.756117
TRNAU1AP	0.0508685	0.00146731	3.67862e-06	0.011565	0	0	0.936095
SNHG12	0.0210558	0.0355365	0.0124249	0.00543329	0.00701726	1.30724e-16	0.918532
TAF12	5.88245e-05	0.00938652	0.00233043	0.00557496	0.0306073	0	0.952042
GMEB1	0.0768512	0.0171554	0.0151347	0.0124256	0	0	0.878433
YTHDF2	0.174935	0.0209947	3.78846e-05	0.00159329	0.000225627	0	0.802213
EPB41	0.0155292	0.0191378	0.000336616	0.00224298	0	0	0.962753
SRSF4	0.0111233	0.00162447	0.00123382	0.00822608	0	0	0.977792
LAPTM5	0.00277448	0.00184602	0.00199843	0.0139799	0	0.0146243	0.964777
LOC105378620	0.0144848	0.00409522	0.0234679	0.000636422	0	0.00164117	0.955674
PUM1	0.0635046	0.0202317	0.000302575	0.00119208	0	0	0.914769
SNRNP40	0.0964876	0.0560793	0.000758843	0.000648654	0	0	0.846026
ZCCHC17	0.0213516	0.0612815	0.0219547	0.00499823	0	0	0.890414
PEF1	0.131603	0.0135636	0.00303576	0.00696114	0	0.00730623	0.83753
PTP4A2	0.0272985	0.028066	0.0523186	0.0172229	2.29496e-16	0	0.875094
KHDRBS1	0.099975	0.00722574	0.0110916	0.00315906	0	0	0.878549
TMEM39B	0.0364311	0.0775984	0.0193575	0.0213208	0	0	0.845292
KPNA6	0.0261117	0.0490346	0.000134507	0.0012135	0	0	0.923506
TXLNA	0.0132291	0.0493699	0.0315127	0.00462175	0	0	0.901266
TMEM234	2.53635e-06	1.49045e-05	0.000174425	0.000420014	0.0532673	0	0.946121
EIF3I	0.137272	0.017627	0.018042	0.0238755	0	0	0.803183
LCK	0.0289912	0.100834	0.00114954	0.000617429	0	0	0.868408
HDAC1	0.0381966	0.0371609	0.000122159	0.00184694	0	0	0.922673
MARCKSL1	0.0230713	0.0586944	0.00575269	0.0023438	0	0	0.910138
BSDC1	0.0141738	0.0340886	1.06289e-05	0.00690837	0.0276926	0	0.917126
ZBTB8OS	0.0417863	0.0415607	0.0247586	0.0236133	0	0	0.868281
RBBP4	0.103906	0.0588539	0.000827924	0.0133911	0.00360315	0	0.819418
YARS1	0.155324	0.0144257	0.000505428	0.0156298	0	0	0.814115
S100PBP	0.04301	0.0469818	0.000457935	0.00192749	0	0	0.907623
RNF19B	0.00227359	0.035152	0.00279917	0.00723682	0	0	0.952538
AK2	0.133435	0.0218797	0.0128227	0.00301929	0	0	0.828844
TRIM62	0.000193854	0.0806068	0.0168875	0.0252703	0	0	0.877042
ZNF362	4.70782e-05	0.108644	0.0286929	0.00657892	0	0	0.856037
PHC2	0.020256	0.0699879	0.000656616	0.00407421	0	0	0.905025
SMIM12	0.0146211	0.0249469	0.0136322	0.000866699	0	0.0366859	0.909247
TMEM35B	0.00120992	0.104561	0.00659808	2.19316e-05	0	0	0.887609
ZMYM6	0.067872	0.00518555	0.0238114	0.00259588	0	0	0.900535
SFPQ	0.00312582	0.0192297	8.5964e-05	0.00744185	0	0	0.970117
ZMYM4	0.0615755	0.0351414	0.00154648	2.79833e-06	0.0246649	0.000348413	0.876721
KIAA0319L	0.026815	0.0456161	0.0144612	0.0101182	0	0	0.902989
NCDN	0.024542	0.0536623	0.00255251	0.000590395	0	0	0.918653
PSMB2	0.117528	0.000926411	0.00827887	0.0311722	0.0107653	0.00422106	0.827108
C1orf216	0.0384509	0.0128728	0.00401699	0.00165734	0	0	0.943002
AGO4	0.0773368	0.0523758	0.00237112	0.0360721	0	0	0.831844
AGO1	0.0378333	0.0653428	0.00240168	5.27387e-05	0	0	0.894369
AGO3	0.0035543	0.0353332	0.000817559	0.0120662	0	0	0.948229
ADPRS	0.00130755	0.0375437	0.0141605	0.0179757	0	0	0.929013
TRAPPC3	0.0576982	0.0453866	0.0039217	0.00221142	0	0	0.890782
MAP7D1	0.0019201	0.0492939	0.00376873	0.00733643	0	0	0.937681
THRAP3	0.00398525	0.0129579	0.00273624	0.00109545	0	0	0.979225
EVA1B	0.00341737	0.0912977	0.00451747	0.0198165	0	0	0.880951
STK40	0.127822	0.000322187	0.000232136	0.017652	0	0.0257757	0.828196
LSM10	0.0147076	0.0503421	0.00279602	0.0155569	0	0	0.916597
MRPS15	0.161415	0.00959375	0.00900839	0.0169602	0	0	0.803023
CSF3R	0.00474738	0.0127001	0.0124726	0.00552632	0	0	0.964554
ZC3H12A	0.047302	0.0409594	0.00193705	0.00428765	0.018143	0	0.887371
MEAF6	0.0727754	0.0447196	0.00892789	0.00459075	0	0	0.868986
SNIP1	0.0200139	0.00231684	0.00107613	0.002834	0	0	0.973759
GNL2	0.0899491	0.00464704	0.00246611	0.00376135	0	0	0.899176
YRDC	0.164582	2.72259e-08	5.79829e-05	0.000764701	0	0	0.834596
C1orf122	0.0567575	0.00453432	0.000205579	7.53599e-05	0.0130502	0	0.925377
MTF1	0.00403857	0.0565989	0.0260997	0.0221755	0	0	0.891087
INPP5B	0.00138816	0.0754084	0.025507	0.000960089	0	0	0.896736
SF3A3	0.0347015	0.0773483	0.00609513	0.00109517	0	0	0.88076
FHL3	0.12859	0.0521212	0.0178624	0.00101094	0.00328843	0.0334033	0.763724
UTP11	0.0628361	0.0152259	0.00894865	0.000452009	0.00887812	0	0.903659
RRAGC	0.0422225	0.0235845	2.59591e-06	0.0109808	0	0	0.92321
AKIRIN1	0.00860933	0.0726279	0.00257121	0.000749776	0	0	0.915442
NDUFS5	0.0720505	0.0129891	0.0125155	0.0203255	5.95748e-19	1.32275e-16	0.882119
MACF1	0.000123634	0.0820623	0.000330553	0.000181251	0	0	0.917302
PABPC4	0.0446602	0.0312017	0.0109643	0.0119003	0	0	0.901274
PPIE	0.0701478	0.0895238	0.00558074	0.00364114	0	0	0.831107
MYCL	0.104736	0.0604332	0.0052816	0.00236909	0.0497614	0	0.777419
CAP1	0.0578681	0.0892669	0.010059	0.0349603	0	0	0.807846
PPT1	0.00271676	0.00836864	0.0122486	0.00283425	0.00941995	0.00755721	0.956855
RLF	0.0557339	0.0128418	0.0108975	0.00901939	7.59509e-09	0.010327	0.90118
ZMPSTE24	0.00632236	0.0484003	0.00157297	0.0165064	0.00732686	0.00121686	0.918654
COL9A2	0.000908097	0.0397735	0.0016822	5.69972e-05	0	0	0.957579
SMAP2	0.00414933	0.0932383	0.00257695	0.000414611	0	0	0.899621
NFYC	0.00783629	0.0234503	0.00160627	0.022918	5.05661e-07	0.0572932	0.886895
CITED4	0.00340486	0.0160983	0.00725313	0.000211372	0	0	0.973032
CTPS1	0.139627	0.00800147	0.00609157	2.09485e-05	0	0	0.846259
SCMH1	0.0150731	0.0442403	0.0130003	0.0120285	0	0	0.915658
HIVEP3	0.00599227	0.0088366	0.00373324	0.00563512	0	0	0.975803
FOXJ3	0.050596	0.00499959	0.00268084	0.00103282	0	0	0.940691
PPCS	0.0230872	0.0109766	0.0321668	0.00970042	0	0	0.924069
PPIH	0.0615861	0.0449118	0.00188705	0.00306066	0	0	0.888554
YBX1	0.0141998	0.00779088	0.00489882	0.00783362	0	0.000452816	0.964824
P3H1	0.00698398	0.0723088	0.00383778	8.95582e-07	0	0	0.916869
C1orf50	0.0188051	0.0404588	0.0303324	0.0209842	0	0	0.88942
SVBP	0.00527268	0.027996	0.0358385	0.0198485	0.0268821	0	0.884162
ERMAP	0.00478601	0.0380397	0.0288276	0.0155052	0	0	0.912841
ZNF691	0.00086692	0.0558738	0.0046177	0.000137523	0	0	0.938504
SLC2A1	0.0332315	0.0202562	0.000733158	0.0155724	0.0210516	0	0.909155
EBNA1BP2	0.090269	0.018696	0.00308705	0.00196484	0	0	0.885983
ELOVL1	0.00220638	0.0365195	0.00423418	0.0169084	0	0	0.940132
MED8	0.0357832	0.0212692	1.67613e-05	0.00215791	0.0291586	0.00920706	0.902407
SZT2	0.0360634	0.0925301	0.000281218	0.00299602	0	0	0.868129
KDM4A	0.00191915	0.0180321	0.000482686	0.00212553	0	0	0.977441
IPO13	0.0421438	0.0383804	0.0152294	0.000553224	0	0	0.903693
DPH2	0.10484	0.0489643	0.00389867	0.00325065	0	0	0.839046
ATP6V0B	0.00334082	0.0151389	0.000189913	0.00256384	0	0.0106705	0.968096
DMAP1	0.0171377	0.0374307	0.0187241	0.0164789	0	0	0.910229
ERI3	0.056564	0.062521	0.00778305	0.0111776	0	0	0.861954
RNF220	0.0276296	0.0591195	0.00759926	0.00354399	0	0	0.902108
ARMH1	0.0131973	0.00644435	0.01445	0.0323348	0	0.0265706	0.907003
RPS8	0.031688	0.0421686	0.0157397	4.27252e-05	0	0.00953896	0.900822
PLK3	0.0154868	0.141812	0.0016092	1.34432e-05	0	0	0.841078
BTBD19	0.000622683	0.176017	0.050476	0.0399227	0	0	0.732962
EIF2B3	0.104064	0.0358381	0.000709306	5.09393e-05	0	0	0.859338
HECTD3	9.62191e-05	0.0443799	0.00460133	0.00313612	0	0	0.947786
UROD	0.0677294	0.0514387	0.0325187	0.0306867	0	0	0.817626
MUTYH	0.0535533	0.0890821	0.00827095	0.0166035	0	0	0.83249
TOE1	0.114386	0.032282	0.0118514	0.0135717	0	0	0.827909
TESK2	0.0260213	0.0456648	0.00499411	0.0117248	0	0	0.911595
PRDX1	0.0665913	0.000155553	0.00146031	0.000681167	0.0307052	0	0.900407
AKR1A1	0.0636712	0.0495295	7.19408e-06	0.00283589	0	0	0.883956
NASP	0.173446	0.00366583	0.000409632	0.00477707	0	0.0147218	0.80298
CCDC17	0.00290576	0.00329837	0.0277618	0.0235381	0	0	0.942496
GPBP1L1	0.0061333	0.0354037	0.00931041	0.0200293	0	1.69862e-09	0.929123
TMEM69	0.0537575	0.0488966	0.0202681	0.0056366	0	0	0.871441
MAST2	0.0682846	0.000114625	0.0108337	0.000691302	0	0.0256345	0.894441
POMGNT1	0.0592667	0.0448867	0.00755202	0.00574043	0	0	0.882554
LRRC41	0.0757933	0.0225874	0.000137619	0.00368241	0	0	0.897799
UQCRH	0.0917494	0.0255012	0.012101	0.0209166	0	0	0.849732
NSUN4	0.023922	0.049993	0.0275738	0.00865979	0	0	0.889851
FAAH	0.115061	0.0627459	0.0318381	0.00358112	0	0	0.786774
MKNK1	0.00176383	0.0779236	0.0339364	0.0361312	0.0172786	1.48789e-16	0.832966
MOB3C	0.0243396	0.00498025	0.0326432	0.00102834	0	0	0.937009
ATPAF1	0.130416	0.0140724	0.00612596	0.00166759	0	0	0.847718
EFCAB14	0.0899962	0.0148009	0.000312608	0.000385207	0.0116878	0	0.882817
PDZK1IP1	0.0522124	0.0321275	0.0105581	0.00390442	1.84755e-17	1.14346e-17	0.901198
TAL1	0.0100848	0.0359904	0.00132188	0.00830583	0	0	0.944297
CMPK1	0.0628379	0.0177606	0.0189924	0.000273703	0	0.00241247	0.897723
FAF1	0.1122	0.041015	0.00939648	0.00661002	0	0	0.830778
CDKN2C	0.133286	0.00139672	2.99101e-06	0.00267435	0	0	0.86264
RNF11	0.00013881	0.0243645	0.00217133	0.000475748	0	0	0.97285
EPS15	0.059038	0.000662233	0.00132348	8.49732e-05	0	0	0.938891
OSBPL9	9.01078e-05	0.000873227	0.00571594	0.000410746	0	0	0.99291
NRDC	0.00677562	0.0425524	0.00725163	0.00718399	0	0	0.936236
TXNDC12	0.0105162	0.000796218	0.0120359	0.00203593	0.059299	0	0.915317
BTF3L4	0.116651	0.0120822	0.0275372	0.0031176	0	0	0.840612
CC2D1B	8.03569e-05	0.0369638	0.000505667	0.00221339	0	0	0.960237
PRPF38A	0.0285927	0.0004922	0.000370071	0.0114484	0.0069138	0	0.952183
TUT4	0.0487039	0.00791788	0.0128749	0.0166616	0	0	0.913842
GPX7	0.0941782	0.0358148	8.16039e-05	0.0038828	0	0	0.866043
SHISAL2A	0.00567719	0.0865925	0.00013421	1.18761e-08	0.0131775	0	0.894419
ZYG11B	2.9451e-06	0.00499936	0.00405305	0.000666975	0	0	0.990278
ECHDC2	0.0181451	0.0997174	0.00766707	0.000382837	0.00328658	0.00126419	0.869537
SCP2	0.0511698	0.00288339	0.0281698	0.00819877	0.0122457	0	0.897332
CPT2	0.0136247	0.000834462	0.0240168	0.0143566	0	0	0.947168
CZIB	0.0546283	0.0775393	0.0183138	0.000233759	0	0	0.849285
MAGOH	0.0548142	0.00261379	0.0140695	0.0147997	0	0.00304341	0.910659
LRP8	0.142321	0.00247869	0.00639453	0.00572483	0	0	0.843081
YIPF1	0.0022968	0.0101128	0.00567215	0.0028206	0	0	0.979098
HSPB11	0.0771063	0.0161585	0.0087352	0.0169358	0	0	0.881064
TMEM59	0.0397761	0.00138486	0.00373405	0.0056159	0	0	0.949489
TCEANC2	0.00532544	0.103181	7.63407e-07	0.000240588	0	0.00600435	0.885248
MRPL37	0.130706	0.0524107	0.00559136	0.0133759	2.75386e-19	0	0.797916
SSBP3	0.002277	0.0994274	0.00667505	0.00349365	0	0	0.888127
TTC22	0.00385647	0.100429	1.42695e-06	0.0059065	0.023322	0	0.866485
DHCR24	0.123252	0.00265061	0.0185233	0.00541367	0	0	0.850161
USP24	0.0502764	0.0331548	0.00209173	0.00209553	0	0	0.912381
OMA1	0.0516584	0.00509874	0.0122826	0.0162792	0	0	0.914681
MYSM1	0.0582969	4.47985e-07	0.00174971	0.0072856	0	0	0.932667
JUN	0.0922127	0.01706	0.00299307	0.000987024	0	3.19661e-16	0.886747
TM2D1	0.0423897	0.0191808	0.00331527	0.0276043	0	0	0.90751
PATJ	0.00670521	0.048468	0.00015857	6.01536e-05	0.0186702	0	0.925938
USP1	0.0821642	0.00429071	0.00338762	0.00146503	0	0	0.908692
PGM1	0.0365957	7.00322e-05	0.0142676	0.0014377	0	0	0.947629
JAK1	8.0913e-06	0.00234671	0.00537075	0.00313953	0	0	0.989135
LEPROT	0.000137058	0.000165989	0.00332842	0.0024526	0.0348727	0	0.959043
PDE4B	0.0344152	0.015472	0.000866313	0.010122	0.0232946	0	0.91583
MIER1	0.0201382	0.0325858	2.4304e-05	0.00555561	0	0	0.941696
SLC35D1	0.0276357	0.0148949	0.000970438	0.0281722	0	0	0.928327
SERBP1	0.119466	0.0155334	0.0116192	0.00718082	0	0	0.846201
GADD45A	0.00643422	0.10922	0.00269193	0.0210935	0	0	0.86056
WLS	0.231695	0.000933982	0.00221824	9.01706e-07	0.0176044	0.0111616	0.736386
SRSF11	0.0401409	0.0288985	0.0253892	0.00164999	0	0	0.903921
ANKRD13C	0.173153	0.00252433	0.00403282	0.00519678	0	0	0.815093
ZRANB2	0.0907322	0.00181345	0.00650323	0.00860414	0	0	0.892347
FPGT	0.00011741	0.015821	1.75158e-06	0.0205344	0	0	0.963525
CRYZ	0.0217852	0.00457155	0.00116425	0.0117546	0.0144642	0	0.94626
TYW3	0.0165793	0.0207262	0.000427826	0.00586878	0	0.000160129	0.956238
ACADM	0.172841	0.000243142	0.00310766	1.07839e-05	0	0	0.823797
RABGGTB	0.0678793	0.00670532	0.0134787	0.00365905	0	0	0.908278
PIGK	0.154269	0.0134057	0.000961905	0.014174	0	0	0.81719
ZZZ3	0.0860581	0.046542	0.0119279	9.47622e-07	8.64309e-17	0	0.855471
USP33	0.107277	0.00103796	0.000186258	0.000507126	0	0	0.890991
FUBP1	0.115218	0.00222835	0.00501512	5.58567e-05	0	8.88244e-20	0.877482
IFI44L	0.0261167	0.0235787	0.00643064	0.0118276	0	0	0.932046
IFI44	0.0189787	0.00501141	8.03681e-05	0.0164113	0	0	0.959518
PRKACB	0.109693	0.0322772	0.00118562	0.0015509	0	0	0.855293
RPF1	0.104544	0.0193784	0.0168786	0.0151789	2.73788e-19	0	0.84402
GNG5	0.00114328	0.0580084	0.00110554	0.0278548	0	0.00486486	0.907023
CTBS	0.000828318	0.0217534	0.00662575	1.83267e-07	0	0	0.970792
MCOLN2	0.0112702	0.0158979	0.00936489	0.0073755	0	0	0.956092
C1orf52	0.10364	0.0155173	0.0133374	0.00409166	0	0	0.863414
BCL10	0.0168724	0.0732586	2.9291e-06	0.000697172	0	0	0.909169
ODF2L	0.0681504	0.0564688	0.0164717	0.00584197	0	0	0.853067
SH3GLB1	0.0107336	0.120669	0.000528355	0.0123054	0	0	0.855764
SELENOF	0.104581	2.44048e-05	0.0110428	0.000257208	0	0	0.884095
HS2ST1	0.0911465	0.000409623	0.000384927	0.0152962	0	0	0.892763
LMO4	0.0147502	0.0134603	0.00525533	0.0162231	0	0	0.950311
PKN2	0.00189189	0.000335009	6.45117e-05	0.000321578	0	0	0.997387
GTF2B	0.00617299	0.00175017	0.00380642	0.0222313	0.0366831	0.00188941	0.927467
KYAT3	0.0265691	2.29062e-05	0.0276671	0.00815565	0	0	0.937585
RBMXL1	0.0186999	0.0367326	0.00763327	0.054819	0	0	0.882115
GBP3	0.0337656	0.00956323	0.000511946	0.0178717	0.00283337	0	0.935454
GBP1	0.00876665	0.0156668	0.000601172	0.0219438	0.020064	0	0.932958
GBP2	0.00106551	0.037393	0.00134249	3.85207e-07	0	0	0.960199
GBP4	0.0278505	0.00014886	0.000396217	0.0320692	0.0131165	6.29383e-17	0.926419
GBP5	0.0363597	0.0123897	0.00165936	0.0245667	0	0	0.925025
GBP1P1	0.0332285	0.000103165	0.00272791	0.0589295	0	0	0.905011
LRRC8C	0.101888	0.0429492	0.00512757	1.54715e-05	0	0	0.85002
LRRC8D	0.0753915	0.0437527	0.0233998	0.00817999	0.0143541	0	0.834922
ZNF326	0.0790544	0.00403861	0.0190041	0.000422524	0	0	0.89748
ZNF644	0.0810658	0.0167592	0.00646281	0.00228346	0	0	0.893429
RPAP2	0.0822094	0.0558014	0.000483253	0.000204986	0	0	0.861301
GFI1	0.0170009	0.0157068	0.00872165	0.0119883	0	0	0.946582
EVI5	0.0249947	0.00576736	0.000404218	0.00463507	0.00504025	0	0.959158
RPL5	0.0221341	0.0418509	0.0308758	0.00174401	0	0.00908316	0.894312
MTF2	0.0907845	0.0178266	0.012113	0.00239081	0	0	0.876885
TMED5	0.0515509	0.021146	0.00296073	0.00141481	0.00361865	0	0.919309
CCDC18	0.000993231	0.0641079	0.00570671	0.0075887	0	0.0273928	0.894211
CCDC18-AS1	0.000628545	0.0633797	0.00420546	0.00187222	0	0	0.929914
DR1	0.0505532	0.0209406	3.03584e-05	0.012312	0.0133063	0	0.902858
DNTTIP2	0.0879757	0.00922059	0.0240152	0.00563332	0	0	0.873155
GCLM	1.83681e-06	0.0800254	0.000127259	0.00944328	0	0	0.910402
ABCD3	0.134884	0.00607723	0.00448504	0.00474903	0	0	0.849805
DPYD	0.00558631	0.0185432	0.000367892	0.00133224	0	0	0.97417
SLC35A3	0.047863	0.0347555	0.00713123	0.00777367	0	0	0.902477
MFSD14A	0.0463638	0.0862719	0.000612447	0.00281416	0.02803	0	0.835908
TRMT13	0.0513555	0.0394756	0.0077295	0.00172777	0	0	0.899712
DBT	0.0345593	0.080098	0.00267214	0.000675807	0	0	0.881995
RTCA	0.222116	0.000599192	5.51016e-05	8.57365e-05	0	0	0.777144
CDC14A	0.00937503	0.0163192	0.00851084	0.0138542	0	0	0.951941
SLC30A7	0.0173808	0.0076415	0.00167828	0.00507871	0	0	0.968221
DPH5	0.0587396	0.0456428	0.00648792	0.00149856	0	0.0189186	0.868713
S1PR1	0.00885017	0.0425446	0.0023939	0.0271824	0	0	0.919029
RNPC3	0.0191294	0.00195083	4.51184e-05	0.00326525	0	0.0180529	0.957557
AMY2B	0.00405793	0.0288807	0.015478	0.00498967	0	0.010149	0.936445
PRMT6	0.121957	0.0209574	0.0081337	0.000587943	0	0	0.848364
VAV3	0.00411976	0.108632	0.00297016	0.0412266	0	0	0.843052
SLC25A24	0.0275795	0.0280583	0.00121342	0.0388972	0	0	0.904252
FAM102B	0.121844	0.00357339	0.00161248	0.0024452	0.00732153	0	0.863203
HENMT1	0.0517086	0.0239606	0.00342747	0.0161531	0	0.00840735	0.896343
PRPF38B	1.59401e-05	0.00270752	0.00363209	0.00842935	0	0.0108041	0.974411
STXBP3	0.0228816	0.0278074	0.017161	0.00742736	0	0	0.924723
CLCC1	0.0144094	0.0302878	0.00285863	0.00476709	0	0	0.947677
WDR47	0.0525075	0.0109233	0.00287943	0.0224403	0	0	0.91125
TMEM167B	0.0271683	0.0142566	0.0191274	0.000945021	0	0	0.938503
SCARNA2	0.0129046	0.0325968	0.00920617	0.00315315	0.0170258	0.0172077	0.907906
ELAPOR1	0.0380048	0.0283438	0.000824506	0.00137438	0	0	0.931453
SARS1	0.0283965	0.0273135	0.0134133	0.0113842	0	0	0.919492
SORT1	0.00649058	0.0725304	0.0058806	7.08712e-05	0	0	0.915028
PSMA5	0.0769037	0.0192667	0.0162442	0.0338129	0	2.61206e-19	0.853772
ATXN7L2	0.0344665	0.0847121	0.00419547	0.00899531	0	0	0.867631
CYB561D1	0.0799315	0.0742194	0.00348642	0.0102397	0	0	0.832123
GNAI3	0.00956937	0.122775	0.000298462	0.00634193	0	0	0.861015
AMPD2	0.000368059	0.0430405	0.0114866	0.0122509	0	0.00492129	0.927933
GSTM4	0.00533153	0.145796	0.00467996	0.00174936	9.08705e-17	3.75884e-21	0.842444
CSF1	0.00236688	0.0105818	0.00651741	0.00790022	0	0	0.972634
AHCYL1	0.0462777	0.0205989	0.0121476	8.80426e-07	0	0	0.920975
STRIP1	0.0240888	0.0303715	0.00643821	0.0104327	0	0	0.928669
RBM15	0.0878963	0.0278912	0.000363761	5.53473e-06	0	0	0.883843
LAMTOR5	0.000671153	0.110187	0.00481005	0.01938	0	0	0.864952
KCNA3	0.0454856	0.0257629	0.000852601	0.00312221	0	0	0.924777
CD53	0.0431876	0.0998437	0.00631806	0.00532987	0.00121443	0.0234164	0.82069
LRIF1	0.00958527	0.00474886	0.0261197	0.0025722	0.0104953	1.22775e-09	0.946479
DRAM2	0.0964925	0.0269158	0.0287534	0.00187191	0	0	0.845966
CEPT1	0.0716456	0.000890447	0.00284878	0.0201048	0	0	0.90451
DENND2D	0.00346424	0.0542469	0.00055993	1.28644e-05	0	0	0.941716
CHI3L2	0.157742	0.0407673	7.37383e-05	0.00211994	0	0	0.799297
WDR77	0.0423216	0.0441752	0.0056607	0.00911368	0	0	0.898729
ATP5PB	0.0781304	0.019376	0.020129	0.0177483	5.83351e-16	0	0.864616
C1orf162	0.000147756	0.0150629	5.25164e-05	0.00153822	0	0.0347598	0.948439
RAP1A	0.00169551	0.0141441	0.00770166	0.000486331	0.0171622	0	0.95881
INKA2	0.0721637	0.00593524	8.71356e-05	0.000462258	0	0	0.921352
DDX20	0.0905901	0.0186746	0.00862845	0.000417776	0	0	0.881689
CAPZA1	0.0162673	0.0829393	0.00474127	0.00134822	0	0	0.894704
MOV10	0.0320079	0.0150212	6.29305e-05	0.0447992	0	0	0.908109
RHOC	0.00542648	0.0204418	0.0119525	0.00537468	0	0	0.956805
LRIG2	0.0247254	0.0570343	0.00827541	0.00124333	0	0	0.908722
PHTF1	0.00533598	0.178744	0.00330484	0.00825699	0	0	0.804359
RSBN1	0.00373035	0.0844375	0.00091069	0.0180258	0	0.00180012	0.891096
PTPN22	0.0271093	0.0231418	0.00106407	0.017808	0	0	0.930877
AP4B1	0.0366613	0.03765	0.00587346	7.78384e-05	0	0	0.919737
HIPK1	0.00886209	0.0426921	0.0181919	0.0304119	0	0	0.899842
TRIM33	0.00682912	0.0408807	0.00917777	0.00572203	0	0	0.93739
BCAS2	0.0734958	0.001953	0.00990039	0.0149137	0	0	0.899737
NRAS	0.216395	0.00665398	0.00495965	0.00017776	0	0	0.771813
CSDE1	0.0287995	0.001779	0.00434901	8.14454e-07	0	0	0.965072
SIKE1	0.109375	0.00261557	0.00692194	0.00464295	0	0	0.876444
TSPAN2	0.000733201	0.00521767	0.00166352	0.035948	0	0	0.956438
SLC22A15	0.0132035	0.0326846	0.0102736	0.0106954	0	0	0.933143
ATP1A1	0.053486	0.000396745	0.00870729	0.00470018	0	0	0.93271
CD58	0.0305927	0.0613146	0.00805179	0.00164023	0	0	0.898401
CD2	0.00286538	0.0458862	0.0185994	0.0146691	0	0	0.91798
TTF2	0.0716617	0.00889933	0.00427573	0.00189243	0.0232594	0	0.890011
MAN1A2	0.00100896	0.0233493	0.0258931	0.0193726	0	0.0193496	0.911026
TENT5C	0.000535312	0.00121722	0.00229334	0.000300182	1.10874e-05	0	0.995643
GDAP2	0.0160772	0.00747753	0.0021017	0.00447689	9.25614e-16	0.0082071	0.96166
WDR3	0.0729508	0.0164681	0.00012603	0.00103509	0	0	0.90942
NOTCH2	0.0105315	0.00116096	0.00705241	0.0173613	0	0	0.963894
SEC22B	2.75481e-06	0.148902	0.00134739	0.0123507	0	0	0.837398
NBPF8	0.00548199	0.0326575	2.30651e-06	0.0103276	0	0	0.951531
PDE4DIPP2	0.00918853	0.122633	8.01324e-05	0.00514012	3.75815e-05	0	0.86292
NBPF26	3.37824e-05	0.00247356	0.00699583	0.0209199	0	0	0.969577
LINC00623	1.3137e-05	0.0302138	0.000521167	0.0055461	0.00048507	0	0.963221
FCGR1B	0.0182649	0.0407422	0.00333607	0.000415027	0	0	0.937242
SRGAP2C	0.0132048	0.00613246	0.00994487	0.0281628	0	0	0.942555
FCGR1CP	0.0286482	0.0101396	0.0022624	0.00225516	0	0	0.956695
SRGAP2D	0.0196818	0.000983954	0.00132932	0.00474345	0	0	0.973261
NBPF15	0.0590474	0.0597135	0.00374368	0.00451922	0	0	0.872976
SRGAP2B	0.0158094	0.00494556	0.00626217	0.0149519	0	0	0.958031
LINC01145	0.0938764	0.0661806	0.0019393	0.00539005	0	0	0.832614
LOC100996740	0.020993	0.0163171	0.0244194	0.0102413	0	0	0.928029
NBPF20	0.0242967	0.0805603	0.0105804	0.0101227	0	0	0.87444
NBPF25P	0.00745544	0.031881	0.0386125	0.0145804	0	0	0.907471
GPR89A	0.0341808	0.0319571	0.0433486	0.0224052	0	0	0.868108
RNF115	0.0841187	0.0298921	0.0190441	0.01118	0	0.0101757	0.845589
POLR3C	0.0358677	0.0680514	0.019192	0.0110033	0	0	0.865886
PIAS3	0.0095332	0.000120652	0.000349358	0.00583183	0	0	0.984165
PEX11B	0.0366639	0.0253697	0.00950276	0.00173127	0	0	0.926732
RBM8A	0.053884	0.0026557	0.0014567	0.00293571	0	0.010193	0.928875
LIX1L	0.0018727	0.0868547	0.00787209	0.00297782	0	0	0.900423
POLR3GL	0.0197412	0.032194	0.026414	0.0404622	0.00345688	0.0155846	0.862147
TXNIP	0.0166255	0.0011396	0.0116188	9.0237e-05	0.0103317	0	0.960194
NBPF10	0.0276143	0.042151	0.0267152	0.0140649	0	0	0.889455
NOTCH2NLA	0.00666236	0.0371787	0.0375518	5.43583e-05	0	0	0.918553
NUDT4P2	0.00216464	0.00811477	8.11482e-05	0.00123447	0.021083	0	0.967322
SEC22B4P	0.000868467	0.00372969	0.0342487	0.00804142	1.09511e-18	1.34158e-16	0.953112
NBPF12	0.000851648	0.0455469	0.00464136	0.00656399	0	0	0.942396
PRKAB2	0.000988885	0.0422053	0.00574904	0.0144877	0	0	0.936569
CHD1L	0.117984	0.0488602	0.0034285	0.0020597	0	0	0.827667
PDIA3P1	0.0683158	0.00498509	0.00582074	0.000504302	0.0367642	0	0.88361
ACP6	0.0117389	0.0083552	0.0123575	0.00153127	0.012877	0	0.95314
GPR89B	0.0553724	0.052103	0.025765	0.016083	0	0	0.850677
NBPF11	0.000127339	0.103302	0.0220287	8.47447e-05	0	0	0.874457
LINC01138	0.000694642	0.0391758	0.00116548	0.0206201	0	0	0.938344
LOC105371224	0.0310084	0.0644987	0.00282763	0.000527246	0.00136282	0.00191637	0.897859
NBPF14	0.0468813	0.0850053	0.0153759	0.00809054	0	0	0.844647
NOTCH2NLB	0.0193485	0.0473574	0.0258217	0.00255243	0	0	0.90492
NUDT4B	0.00225567	0.00635619	0.000129228	0.00227229	0.0124279	0	0.976559
PDE4DIP	2.71116e-05	0.0563203	0.0176938	0.0244592	0	0	0.9015
NBPF9	0.0141936	0.0187643	0.00447198	0.0173566	0	0	0.945214
NOTCH2NLC	0.000193617	0.0297184	0.0382759	4.15178e-05	0	0	0.931771
NBPF19	0.0426608	0.00500696	0.000731204	0.0424012	0	0	0.9092
LINC00869	0.000112792	0.113772	0.00102424	0.0137305	0	7.44429e-18	0.87136
FCGR1A	0.0274271	0.0198164	0.00286751	0.0081298	0	0	0.941759
H4C14	0.0104691	0.0021013	0.000370826	0.0646791	0	0	0.92238
H2AC18	0.000340357	0.0522354	0.000164804	0.0214486	0	0	0.925811
H2AC19	0.000530238	0.0537712	0.000349417	0.0172045	0	0	0.928145
H4C15	0.0370975	0.000246912	0.000614251	0.0254714	0	0	0.93657
H2BC21	0.0226832	0.0448172	0.03346	0.00832646	0	0	0.890713
SF3B4	0.00567571	0.00309351	5.35111e-05	0.00817699	0.0203017	0	0.962699
MTMR11	0.00640516	0.00257781	0.0254249	0.00515736	0	0	0.960435
VPS45	0.0529063	0.0830858	0.0122996	0.000128077	0.0131134	0	0.838467
PLEKHO1	0.00218845	0.0926967	0.0023283	0.0203101	0	8.82367e-17	0.882476
ANP32E	0.108787	0.00170283	0.0025918	0.00139785	0	0	0.88552
APH1A	0.0402597	0.0150781	0.0153041	0.0114217	0	0	0.917936
MRPS21	0.052279	0.0707185	0.0196291	0.00351511	0	1.42368e-15	0.853858
PRPF3	0.00142909	0.030209	0.0288891	0.0156059	0	0	0.923867
RPRD2	0.0257259	0.0700327	0.000226418	0.000362904	0	1.71289e-18	0.903652
TARS2	0.0276652	0.0802597	0.0100354	0.0100741	0	0	0.871966
ADAMTSL4-AS2	0.0509306	0.0012548	0.00732626	0.00787051	0	0	0.932618
ADAMTSL4	0.0201242	0.0128426	0.00268874	0.0110995	0.0220784	0	0.931166
ADAMTSL4-AS1	0.00911029	0.00014193	0.0455712	0.0147421	0	0	0.930434
MCL1	0.0164061	0.0262625	0.00968332	0.0107672	0	0	0.936881
ENSA	0.0600564	0.00234394	0.00318341	0.000222134	0	0	0.934194
GOLPH3L	0.109953	0.00971592	0.00760144	0.0139261	0	0.00334973	0.855454
CTSS	0.00623677	0.00921069	0.00757922	0.00103045	0.0119697	0	0.963973
ARNT	0.0400954	0.000741097	0.00107153	0.00543344	0	0.024977	0.927682
SETDB1	0.0088202	0.0541058	0.000396636	0.00573764	0	0	0.93094
CERS2	0.00172707	0.0190527	7.33467e-05	0.00178367	0	0.0233391	0.954024
MINDY1	0.193904	0.0148984	0.0412358	0.013555	0	0	0.736407
PRUNE1	0.0191639	0.050112	0.00175759	0.000389767	0.0129691	0	0.915608
CDC42SE1	0.108731	0.0199837	0.00460933	0.0422596	0	0	0.824416
GABPB2	0.00528504	0.0964103	0.00187725	3.31387e-05	0	0	0.896394
TNFAIP8L2	0.0815586	0.0694288	0.00100148	0.00131551	0	0	0.846696
SCNM1	0.00103942	0.0120575	0.00317745	2.91054e-06	0	0.00235611	0.981367
VPS72	0.0148427	0.044837	0.0128014	0.0001837	0	0	0.927335
PIP5K1A	0.030175	0.0728278	0.0148655	0.0128019	0.013847	0.00749332	0.847989
PSMD4	0.00310307	6.00624e-07	0.00167327	0.00160786	0	0.00244409	0.991171
ZNF687	0.000919506	0.00830019	0.00382775	0.00734936	0	0	0.979603
PI4KB	0.00349325	0.0598036	0.0154774	0.0175683	0	0	0.903657
RFX5	0.128083	0.0278134	0.0267091	0.0227519	0	0	0.794642
SELENBP1	0.00110082	0.00521656	0.00115695	0.00438184	0	0	0.988144
PSMB4	0.103618	0.00321129	0.0100583	0.0172642	0	0	0.865849
POGZ	0.000124504	0.00254263	0.0222945	0.0026578	0.00769602	0	0.964685
SNX27	0.0467921	0.00370181	0.0147951	0.000157532	0	0	0.934553
MRPL9	0.114862	0.037193	0.0098346	0.0102601	0	0	0.82785
THEM4	0.000535183	0.0941211	0.0186933	0.00459181	0	1.80686e-09	0.882059
S100A10	0.00174438	0.00482878	0.00656496	0.000796222	0.00222106	0.000488677	0.983356
S100A11	0.0483974	0.0630244	0.00441561	1.75135e-07	0	0.00952641	0.874636
S100A9	0.000574549	0.143562	0.00141465	0.020444	0	0	0.834005
S100A12	0.00814618	0.109964	0.00182373	0.020533	0	0	0.859533
S100A8	0.000753391	0.149476	0.000471513	0.0242614	0	0	0.825038
S100A6	0.0293084	0.0287917	0.000575537	0.00413453	0	0	0.93719
S100A4	0.0407351	0.00552301	0.0232613	0.000594845	0	0	0.929886
CHTOP	0.00585942	0.0404293	0.015094	0.00010074	0	0	0.938516
SNAPIN	0.0204241	0.00655077	0.0280948	0.0230308	0	0	0.921899
ILF2	0.175414	0.00967403	0.000165765	0.000399338	0	0	0.814347
INTS3	0.0116324	0.00649392	0.0284497	0.0230701	0	0	0.930354
SLC27A3	0.00975356	0.0756468	0.00945305	0.0235972	0	0	0.881549
GATAD2B	1.19326e-05	0.0210976	0.00656518	0.00181526	0	0	0.97051
DENND4B	0.0279547	0.000863949	0.024727	0.0316994	0	0	0.914755
CRTC2	0.000920707	0.00278456	0.00415194	0.0105947	0	0	0.981548
SLC39A1	0.00058556	0.00827007	0.00783129	0.0156957	0	0	0.967617
JTB	0.0433862	0.0296126	0.00291401	0.00770351	0	2.30838e-05	0.916361
RPS27	0.00332432	0.0551913	0.0443165	0.044845	0	0	0.852323
TPM3	0.000300926	0.110083	7.91438e-05	0.0056513	0	1.83299e-10	0.883886
C1orf43	0.102898	0.0192754	0.00958776	0.00263058	0	0	0.865608
UBAP2L	0.00256267	0.00504994	0.00461152	0.0130932	0	0	0.974683
HAX1	0.105205	0.0273033	0.0100489	0.0122666	0	0	0.845176
ATP8B2	0.000512477	0.0696808	2.82061e-05	0.000663286	0	0	0.929115
IL6R	0.134714	0.0006339	0.0263565	0.0210087	0	0	0.817286
UBE2Q1	0.0296178	0.0148639	0.00997842	0.0186055	0.0054566	2.70173e-16	0.921478
ADAR	0.0210624	0.00326826	0.0314089	0.00157173	0	0	0.942689
PMVK	0.0338159	0.0463838	0.0014286	8.19791e-05	0	0	0.91829
PBXIP1	0.00638756	0.146225	0.00170316	0.000491787	3.47575e-17	0.00491485	0.840278
PYGO2	0.000139649	0.116721	0.00130849	0.00331683	0	0	0.878514
SHC1	1.11464e-06	0.0230381	0.0250607	0.010238	0	0	0.941662
CKS1B	0.159003	0.00496632	1.6817e-06	0.014036	0	0	0.821993
FLAD1	0.0693445	0.0780558	0.0029123	0.00704522	0	0	0.842642
ZBTB7B	0.0623134	0.00580947	0.0112015	0.0259183	0	0	0.894757
ADAM15	0.000532571	0.0327171	0.00572612	0.00010799	0	0	0.960916
SLC50A1	0.179968	0.0641301	7.35238e-05	0.00767988	0	0	0.748148
DPM3	0.0613311	0.050772	0.00995904	0.0104496	0	0	0.867488
KRTCAP2	0.0423388	0.0200886	0.00156455	0.0176589	0	0	0.918349
THBS3	0.00248156	0.00857492	0.0172273	0.00582317	0	0	0.965893
MTX1	0.0189775	0.0499199	0.00173082	0.000226043	0	0	0.929146
GBA	1.98727e-05	0.0769273	0.0439956	0.000677083	0	0	0.87838
SCAMP3	0.00683906	0.0600598	0.00126964	0.0222228	0	0	0.909609
CLK2	0.00231738	0.0512876	3.88006e-06	0.00135123	1.54145e-16	0	0.94504
FDPS	0.0889888	0.0160991	0.000506665	0.00198353	0	0	0.892422
RUSC1	0.0874615	0.0276655	0.000176123	0.00195484	0	0	0.882742
ASH1L	0.00288423	0.0149482	0.00517952	0.0133595	0	0	0.963629
MSTO1	0.0113825	0.0505656	0.00607246	0.00649873	0	0	0.925481
YY1AP1	0.0191767	0.0526624	0.00659088	0.0178874	0	0	0.903683
DAP3	0.0481193	0.0533821	0.0154569	0.00167428	0	0	0.881367
GON4L	0.000253868	0.0615499	0.0180531	0.00201339	0	0	0.91813
SYT11	0.123767	0.00412157	0.00357829	0.000630538	0	0	0.867902
RIT1	0.0206693	0.069886	0.00106106	0.00567462	0	0	0.902709
KHDC4	0.00453402	0.0673579	0.00163003	0.000710409	0	0	0.925768
ARHGEF2	0.0637486	0.0588946	0.0109158	0.00206471	0.00714669	0	0.85723
SSR2	0.0335392	0.0249996	0.0069887	0.00643806	0	0	0.928034
UBQLN4	0.0303605	0.0390617	0.00959549	2.4803e-05	0	0	0.920958
LAMTOR2	0.0305479	0.0181219	0.00364982	0.0168775	0	0	0.930803
LMNA	0.000712271	0.0135123	0.000537588	0.00863574	0	0	0.976602
SEMA4A	0.0462166	0.00287732	0.0080368	0.000430269	0	0	0.942439
SLC25A44	0.0990833	0.0326368	0.00757598	0.015842	0	0	0.844862
PMF1	0.00495451	0.0352106	0.0213903	0.0256814	0	0	0.912763
PAQR6	0.0243351	0.000105456	0.002833	0.000339787	0	0	0.972387
SMG5	0.0817762	0.0455001	0.00498737	0.00435683	0	0	0.863379
TMEM79	0.0118178	0.0118869	0.0243813	0.0015001	0	0	0.950414
GLMP	0.00249589	0.00908367	0.00833914	0.0116732	0	0	0.968408
CCT3	0.059058	0.0104324	0.0154844	5.19513e-05	0.0175463	4.58277e-07	0.897426
MEF2D	0.042978	0.0517056	0.0062951	0.00240643	0	0	0.896615
NAXE	0.065842	0.0462253	0.00638357	0.0122882	0	0	0.869261
GPATCH4	0.0179747	0.02542	0.00020844	0.0136876	0	0	0.942709
ISG20L2	4.93655e-05	0.0822481	0.00443671	0.00247694	4.89675e-18	0	0.910789
METTL25B	0.140689	0.0371177	0.000111455	2.51426e-05	0	0	0.822056
MRPL24	0.0924883	0.0253892	0.00459193	0.0129908	0	0	0.86454
HDGF	0.00382424	0.00843118	5.02451e-05	1.14585e-05	0	0	0.987683
PRCC	0.0710911	0.0161591	0.000100068	0.00152674	1.11349e-15	0	0.911123
SH2D2A	0.0741452	0.0106187	0.000172481	0.00484948	0	0	0.910214
ARHGEF11	0.0609382	0.0295502	0.0216122	0.00726833	0	0	0.880631
ETV3	0.00712807	0.00354571	0.000395873	0.0211203	0	0	0.96781
FCRL5	0.0993477	0.00336476	0.0152011	1.34996e-05	0	0.00717557	0.874897
FCRL3	0.0636938	0.0150691	0.0015041	0.00123925	0.0111588	0	0.907335
FCRL2	0.144095	0.00474486	0.000477761	0.00162283	0	7.47671e-16	0.849059
FCRL1	0.0953742	0.000648019	0.00803355	0.0340637	0	0	0.86188
CD1D	0.00110598	0.00498672	0.00623958	0.00172401	0.022313	0.0060998	0.957531
CD1C	0.000983161	0.0431721	0.0116834	0.00138957	0	0	0.942772
MNDA	0.0679194	0.0193825	0.0026439	0.00935149	0	0	0.900703
PYHIN1	0.0203037	0.0529362	0.000324197	6.04915e-06	0	0	0.92643
IFI16	0.000566432	0.0195523	0.0105146	0.000181596	0.00406976	0	0.965115
AIM2	0.0148	0.00770642	0.00362943	0.0189671	0	0	0.954897
DUSP23	0.0123618	0.0033037	0.0189961	0.0148137	0	0	0.950525
FCRL6	0.0191795	0.0504025	0.00658191	0.0101952	0	0	0.913641
SLAMF8	0.0256022	0.0020571	0.00469507	0.0576306	0.00772334	0	0.902292
TAGLN2	0.000398412	0.0615849	1.1565e-06	0.0114952	0	0	0.92652
PIGM	0.00306832	0.0712461	0.00876928	0.00115182	0	0	0.915764
IGSF8	0.023479	0.0584887	0.00109821	0.0045478	0	0	0.912386
PEA15	9.10005e-06	0.00819532	0.00616645	0.00138035	2.45983e-17	0.00862088	0.975628
DCAF8	0.00378219	0.0763923	0.0245912	0.00909166	0	0	0.886143
PEX19	0.152096	0.0142582	0.0181965	0.000717693	0	0	0.814732
COPA	0.0018388	0.0425186	0.00938096	0.00801423	0.00508951	0	0.933158
NCSTN	0.016167	0.0746722	0.00119712	9.03235e-06	0	4.38237e-16	0.907955
SLAMF6	0.0532964	0.0407252	0.00276088	0.00418907	0	0	0.899028
CD84	7.4699e-05	0.0645895	0.0427495	0.0102625	0	0	0.882324
SLAMF1	0.0570709	0.00906823	0.00378903	0.000115146	0	0	0.929957
CD48	0.0480002	0.0279533	0.00416422	0.000427739	0	0	0.919455
SLAMF7	0.16674	5.50939e-05	0.00526739	0.0303896	0	0	0.797548
LY9	0.0121369	0.136091	0.00626278	0.00204334	0	0	0.843466
CD244	0.00172338	0.0688152	0.0386161	0.00376986	0	0	0.887075
F11R	0.13198	0.0818084	0.0129688	0.0052288	0	0	0.768014
TSTD1	0.00375947	0.0505658	0.00510767	0.00346301	0	0	0.937104
USF1	0.00139379	0.029	0.00915586	0.0248251	0	0	0.935625
ARHGAP30	0.230151	0.00148943	0.0216808	0.0159765	2.86596e-16	2.14227e-16	0.730702
PFDN2	0.0672259	0.0278046	0.00906623	0.0154706	0	0	0.880433
NIT1	3.31539e-05	0.00338456	0.0139507	0.00594647	0	0	0.976685
DEDD	0.0944192	0.0105307	0.00709619	3.65512e-06	0	0	0.88795
UFC1	0.0737297	0.0537245	0.0182814	0.0214832	0	0	0.832781
USP21	0.00287364	0.0952075	0.00143519	0.00384044	0	0	0.896643
PPOX	0.0110253	0.0749057	0.00487851	0.00397216	0.00746267	0	0.897756
B4GALT3	0.0160503	0.0517583	0.0125311	0.0260034	0.00315578	0	0.890501
NDUFS2	5.41928e-07	0.00708003	0.00676078	0.00697573	0	0	0.979183
FCER1G	0.011633	0.117595	0.00254004	0.002134	0	0	0.866098
TOMM40L	0.108179	0.0876675	0.00858252	0.00127274	0	0	0.794298
MPZ	0.0119158	0.0802047	9.79724e-05	0.000739867	0	0	0.907042
SDHC	0.047161	0.00671009	3.7329e-05	0.00944741	0	0.00320467	0.93344
FCGR2A	0.0230571	0.0382537	0.0069923	0.0215782	0	0	0.910119
HSPA6	0.042187	0.00912559	0.022697	0.0310538	0	0	0.894937
FCGR3A	0.00334471	0.00283232	0.0049633	0.000204586	0	0.028228	0.960427
FCGR2C	0.00630165	0.00423022	0.00705825	0.00373425	0	0.0218891	0.956786
HSPA7	0.0680189	0.00372685	0.00794703	0.0271818	0	0	0.893126
FCGR3B	0.0360526	0.0202931	0.00476472	9.96852e-07	0	0	0.938889
FCGR2B	0.0212364	0.0068203	0.00178255	0.00883118	0.00263349	0.116519	0.842177
FCRLA	0.099178	0.0118506	0.00053782	0.00323396	0	0	0.8852
DUSP12	0.150876	0.00963693	0.0311577	0.0113832	0	0	0.796946
ATF6	0.00634774	0.00707031	0.00178279	0.0131107	0	0	0.971688
SH2D1B	0.0061383	0.00685263	0.0110005	0.000591603	0	1.4021e-10	0.975417
UHMK1	0.13136	0.000210725	0.00148077	0.025366	0	0	0.841583
UAP1	0.136162	0.00032199	0.00235686	1.33829e-06	0	0.00796376	0.853194
HSD17B7	0.0447342	0.0275164	0.00174422	0.0168474	0.0297721	0	0.879386
MGST3	0.0203552	0.0257427	0.00655417	0.000294675	0	0	0.947053
ALDH9A1	0.00121442	0.036811	0.0115919	0.00144412	0	0	0.948939
TMCO1	0.121784	0.00147083	0.00394113	6.98008e-05	0	0	0.872734
UCK2	0.105478	0.00688751	7.46548e-06	0.00386413	0	0	0.883763
POGK	0.0659969	0.0057619	0.00295564	0.00266575	0	0	0.92262
POU2F1	0.00404027	0.0113942	0.0113547	0.0102212	0	0.0129301	0.950059
CD247	0.0298499	0.0809448	0.00713874	0.00433331	0	0	0.877733
CREG1	0.0324278	0.0202622	0.0201615	0.0500261	0	0	0.877122
RCSD1	0.00267216	0.00407098	6.79547e-05	0.0043225	0.0204195	0	0.968447
MPZL1	0.0481951	9.79673e-05	0.00166318	0.00965329	0.0332178	0	0.907173
MPC2	0.140988	0.00497892	0.00882342	0.0168457	0.0287984	0.00546736	0.794098
DCAF6	0.038803	0.0152847	0.00113397	0.00427316	0	0	0.940505
TIPRL	0.0940068	0.00248061	0.0110697	0.00221744	0	0	0.890225
SFT2D2	0.116945	0.0148974	0.000233447	0.000510558	0	0	0.867413
BLZF1	0.0249012	0.0032586	0.00030245	0.000591245	0	0	0.970947
F5	0.0261596	0.0334965	0.0127314	0.050168	0	0	0.877444
SELL	0.00446064	0.0927372	0.00675317	0.00270454	0.0132633	0	0.880081
SCYL3	0.0161118	0.0366024	0.00231373	0.00829094	0.0074853	0	0.929196
KIFAP3	0.113508	0.0321618	0.00162678	0.000299266	0	0	0.852404
PRRC2C	0.00546572	0.0112004	0.00376955	0.00584295	0	0	0.973721
VAMP4	0.0816479	0.00375474	0.0351827	0.000525082	0	0	0.878889
EEF1AKNMT	0.0254819	0.0696771	0.00317758	8.9385e-05	0.00110757	2.53118e-10	0.900466
PIGC	0.0344098	0.0829002	0.0357957	0.0129763	0	0	0.833918
SUCO	0.0954922	0.00153209	3.72975e-05	0.01075	0	0	0.892188
TNFSF4	0.0639008	0.00265822	0.00353038	0.00315518	0.00358603	0	0.923169
PRDX6	0.0751964	0.0378696	0.0014946	0.00116993	0	0	0.884269
KLHL20	0.00272427	0.0708578	0.0126763	0.000683775	0	0	0.913058
GAS5	0.0398251	0.0480299	0.0177715	0.0030367	0	0	0.891337
ZBTB37	0.000109436	0.000417215	0.000437914	0.00521967	0	0	0.993816
RC3H1	0.00585144	0.000870202	0.0249997	0.0282039	0	0	0.940075
RABGAP1L	0.00186202	0.194378	0.00696171	0.00398016	0	0	0.792818
CACYBP	0.000678014	6.31305e-05	0.0128429	0.000431772	0.0335694	0	0.952415
MRPS14	0.0978509	0.0338912	0.00711948	0.011553	0	0	0.849585
KIAA0040	0.0123467	0.0067476	0.0230918	0.00202096	0.018687	0	0.937106
COP1	0.0351945	0.0164992	0.00119849	0.00664495	0	0	0.940463
RALGPS2	0.177182	0.000807123	0.000448714	0.00580532	0	0	0.815757
FAM20B	0.0947086	0.0103108	0.00346492	5.24254e-05	0	0	0.891463
TOR3A	0.163884	0.0103848	0.00258844	0.0012289	0	0	0.821914
ABL2	0.000321471	0.0182811	0.0349892	0.0522189	0	0	0.894189
SOAT1	0.0109202	0.00902333	0.00199222	0.00243702	0	0	0.975627
TOR1AIP2	0.0464957	0.0127622	0.0153343	0.0201545	0	0	0.905253
TOR1AIP1	0.0236835	0.0851139	0.00855335	2.1419e-05	0.000182976	4.82389e-10	0.882445
CEP350	0.00217014	0.00112314	0.0111045	0.0130961	0	0	0.972506
QSOX1	0.0327787	0.0814642	0.0154261	0.0174957	0	0	0.852835
ACBD6	0.0144818	0.0731031	0.0109601	0.00813789	0	2.51792e-16	0.893317
XPR1	0.0205138	0.00347759	7.13088e-05	2.60158e-05	0	2.1641e-10	0.975911
STX6	0.0225984	0.00495741	0.000556632	0.000178883	0.00601323	0	0.965695
MR1	0.0337738	0.000663968	0.00237404	0.0181072	0	0	0.945081
IER5	0.000582285	0.0017931	0.0121097	0.0027688	0	0.00571651	0.97703
CACNA1E	0.00935826	0.000524388	0.0211912	0.00540218	0	0	0.963524
GLUL	0.00884182	0.0152623	0.000112528	0.00507852	0	2.52998e-19	0.970705
RNASEL	0.0206579	0.0250697	0.0103015	0.014065	0	0	0.929906
NPL	0.113778	0.0187092	0.00181074	0.00088864	0	0	0.864814
DHX9	0.133735	9.93646e-07	0.000129255	0.00255037	0	0	0.863585
SMG7	0.00662847	0.00680333	0.00983526	0.00013749	1.67444e-07	0.00884964	0.967746
NCF2	0.168529	0.0306466	0.00840905	0.00476707	0	0.0012513	0.786397
ARPC5	0.0089273	0.129494	0.00342991	9.92118e-05	0.000407354	0	0.857642
RGL1	0.0346216	0.0811453	0.00420025	0.00369909	0.0113459	0.010981	0.854007
TSEN15	0.161097	0.00454822	0.0178934	0.00729933	0	0	0.809162
C1orf21	0.0957055	0.00686352	3.83011e-05	3.64333e-05	0	0	0.897356
EDEM3	0.000244708	0.00484057	0.0136955	0.0310097	0.0325176	1.59365e-18	0.917692
NIBAN1	0.028687	0.0123591	0.0212667	0.0526087	0	0	0.885079
RNF2	0.0572405	0.00162801	0.00860732	0.00012011	0	0	0.932404
TRMT1L	0.0120108	0.0254444	0.00402727	0.00685703	0	0	0.95166
IVNS1ABP	0.00256681	0.175712	5.73107e-05	0.0014628	0	0	0.820201
TPR	0.0143343	0.0051448	0.00476147	0.0127242	1.18135e-10	0.00555355	0.957482
PTGS2	0.000410437	0.000427868	0.00508179	0.000278072	0	0	0.993802
RGS18	0.101514	0.0112422	0.00026586	0.00443838	0	0	0.88254
RGS1	0.0987172	0.000119078	0.000681264	0.000629734	0	0	0.899853
RGS2	0.0380324	0.00299121	0.000191574	0.00189274	0	0	0.956892
UCHL5	0.145203	0.000650835	0.00865192	0.00742784	0	5.49494e-17	0.838067
RO60	0.0780938	0.00159923	0.00518413	0.00332705	0	0	0.911796
CDC73	0.0334525	0.0731991	7.12995e-05	0.00389613	0.0296817	0	0.859699
DENND1B	0.0749457	8.2926e-09	0.00927313	0.0189593	0	0	0.896822
NEK7	0.00943089	0.0421386	0.00369628	0.0123501	0	0	0.932384
PTPRC	0.0171652	0.0991387	0.00502804	0.0646792	0	0	0.813989
ZNF281	9.99584e-05	0.0202527	0.00466936	0.00446636	0	0	0.970512
DDX59	0.117339	0.00823337	0.00126926	0.00618984	0	0	0.866969
KIF21B	0.0200944	7.59503e-05	0.0036536	5.01595e-05	0.0120065	0.00615009	0.957969
TMEM9	0.0336811	0.0294965	0.0103687	0.000856607	0	0	0.925597
CSRP1	0.0137569	0.0141372	0.00820941	0.00172257	0	0	0.962174
IPO9	0.0104803	0.061819	0.00570129	0.00371171	0	0	0.918288
TIMM17A	0.090931	0.0059716	0.0015001	8.03507e-05	0	0	0.901517
RNPEP	0.00697397	0.0204329	0.00861564	0.0139018	0	0	0.950076
ARL8A	0.000294652	0.132238	0.00434347	0.00246772	0	0	0.860656
PTPN7	0.0313029	0.0220124	0.00439652	0.00577479	0	0	0.936513
PPP1R12B	0.249926	3.02093e-06	0.020098	0.00065378	0	0	0.729319
KDM5B	0.00351566	0.00152399	0.000275087	0.000244992	0	0	0.99444
RABIF	0.00472681	0.00213551	0.0103708	0.0108281	0	0	0.971939
KLHL12	0.0717588	0.0120919	0.00091499	0.0301749	0.00315787	1.4847e-16	0.881902
ADIPOR1	0.0530135	0.0117136	0.000154875	0.0012229	0	0	0.933895
CYB5R1	0.00477421	0.0169717	0.0237646	0.00956881	0	0	0.944921
TMEM183A	0.0720131	0.0238493	0.0121162	0.00730669	0	0.000452652	0.884262
CHI3L1	0.0291911	0.102141	0.00261605	0.000178971	0	0.00138931	0.864484
BTG2	0.011454	0.000993237	0.00711565	0.0317188	0	0	0.948718
ATP2B4	5.0165e-05	0.00148922	0.0372668	0.0642453	0	0	0.896949
LAX1	0.0181548	0.0441718	0.000321662	0.0011276	0	0	0.936224
ZC3H11A	0.00373662	0.0122402	0.0156442	0.0179684	0	0	0.950411
ZBED6	1.07065e-05	0.00287987	0.0225125	0.00500647	0	0	0.96959
SNRPE	0.0761806	0.0176803	0.00603252	0.00183249	0	0	0.898274
PPP1R15B	0.074429	0.0336618	0.00180009	0.00476514	0	0	0.885344
PIK3C2B	0.0620487	0.0301438	0.000315436	0.00130473	0	0	0.906187
MDM4	0.0195957	0.0100009	0.00246607	0.00942335	0.0188585	0	0.939655
LOC105371692	0.0587947	0.00689515	0.00363196	0.0187972	0	0.016452	0.895429
RBBP5	0.0116995	0.0705363	0.0134287	0.0111146	0	0	0.893221
DSTYK	0.0519593	0.0830085	0.0070379	0.00804542	0	0	0.849949
TMCC2	0.00126357	0.0111999	4.80266e-06	0.00835828	0.0136014	0	0.965572
NUAK2	0.177305	0.0314304	0.00894791	0.00910444	0	0	0.773212
ELK4	0.0765017	0.0510002	0.00465517	0.000756293	0	0	0.867087
NUCKS1	0.100251	0.0179345	0.014935	0.00136077	0	0	0.865519
RAB29	0.0837087	0.00737928	0.0017151	0.0129861	0	0.0187573	0.875453
SLC41A1	0.0575022	0.017349	3.76271e-09	0.00220907	0	0	0.92294
SRGAP2	0.0180714	0.00257518	0.000204436	0.042115	0	0	0.937034
IKBKE	0.000749098	0.050082	0.023824	0.0145509	0	0	0.910794
RASSF5	0.0546831	0.000993964	0.00983115	0.0045067	0.000789462	0	0.929196
EIF2D	0.0927305	0.0752665	0.00999973	0.00210199	0	0	0.819901
MAPKAPK2	0.0020125	0.192334	2.57741e-06	0.00325547	0	0	0.802396
FCMR	0.0267811	0.0776182	0.0094972	0.00410334	0	0	0.882
YOD1	0.00145259	0.0636432	4.35155e-10	0.000264507	0	0	0.93464
PFKFB2	0.000203446	0.149007	0.00498589	0.0179808	5.22446e-15	0	0.827823
CD55	0.0051581	0.188677	0.0205698	0.0525798	0	0	0.733015
CR1	0.00625898	0.097749	0.0157426	0.054658	0	0	0.825592
CD46	0.00431031	0.018191	0.000371487	0.00131322	0	0	0.975814
MIR29B2CHG	0.193277	0.0401436	8.40511e-06	0.00250817	0	0	0.764063
G0S2	0.0200676	0.0624445	0.00390698	0.00518614	0	0	0.908395
TRAF3IP3	0.0139202	0.0384741	0.00127135	0.000838225	0.0235376	0	0.921958
UTP25	0.0483095	0.0554256	0.0124781	0.00292939	0	0	0.880857
RCOR3	0.000620116	0.0204857	0.0256088	0.00231321	0	0	0.950972
TRAF5	0.0727465	0.0374328	0.00801667	0.00132918	0	0	0.880475
SLC30A1	0.0271521	0.00532925	0.00908795	0.000941565	0.00396691	0.00384961	0.949673
LPGAT1	0.00927006	0.0145886	0.00289108	0.00793783	0	0	0.965312
INTS7	0.156254	0.0110501	0.000319958	0.00216653	0	0	0.830209
RPL21P28	0.000238475	0.0487753	0.0366125	0.00428901	0	0.0241376	0.885947
PPP2R5A	0.0274161	0.0283615	4.57154e-05	0.0121059	0	0	0.932071
PACC1	0.166514	0.0252156	0.00599729	0.000384066	0	0	0.801889
NENF	0.0243676	0.0776127	0.011782	0.00352791	0	0	0.88271
ATF3	0.0597462	0.00326	0.000791602	0.0392274	0	0	0.896975
BATF3	0.0347052	0.00310636	0.0129732	0.00538197	0.0058966	0.0133954	0.924541
NSL1	0.0611669	0.00622117	0.00413596	0.000204096	0	0	0.928272
TATDN3	0.108388	0.0427695	0.0463102	0.0043719	0	0	0.798161
FLVCR1	0.015569	0.0735816	0.00654232	9.31779e-05	0	0	0.904214
ANGEL2	0.0946454	0.0334239	0.0324673	0.00158012	0	0	0.837883
RPS6KC1	0.0344934	0.0144775	0.00377716	0.000372004	0.0300008	0	0.916879
SMYD2	0.0334448	0.0863454	0.011206	0.000243446	0	0.0154026	0.853358
LYPLAL1	0.0466021	0.0171582	0.00656424	0.000581918	0	0	0.929094
EPRS1	0.110908	0.0236729	5.76155e-05	0.000917494	0.000519693	0	0.863924
BPNT1	0.113466	0.0160682	4.89428e-05	0.00320821	0	0	0.867209
IARS2	0.0924729	0.00931308	0.00688217	0.00026777	0	0	0.891064
RAB3GAP2	0.106809	0.0106941	0.00122645	0.0163155	0	0	0.864955
MTARC1	0.117803	0.0345282	0.0148439	0.0039118	0	0	0.828913
HLX	0.0899223	0.0283324	0.0139045	0.0033714	0.0216107	0	0.842859
MIA3	0.00733784	0.000570552	0.0114556	0.00215369	0.00861074	0	0.969872
AIDA	0.110388	0.0287093	0.000853996	0.000541882	0	0.00220254	0.857305
BROX	0.0147213	0.0157472	0.015327	0.00619295	0	0	0.948012
TLR5	0.00141708	0.0363975	0.0327527	0.0354663	0	0	0.893966
CAPN2	0.00550785	0.0156595	0.00864848	0.00616075	0	0.00348273	0.960541
TP53BP2	0.0552773	0.0496562	0.00842856	0.011007	0	0	0.875631
FBXO28	0.108672	0.000749882	0.00409711	0.00213624	0.00630481	0	0.87804
DEGS1	0.00359244	0.0730856	0.0109594	0.00787737	0	0	0.904485
NVL	0.0485311	0.0742127	0.014872	0.0104586	4.77036e-22	0	0.851926
CNIH4	0.0112253	0.0774103	0.000393993	0.00114623	0	0	0.909824
WDR26	0.000214669	0.0471475	1.85612e-05	0.00519896	0	0	0.94742
LBR	0.000103756	0.0921085	0.00276682	0.0202475	0	0	0.884773
SRP9	0.0912276	0.000471612	0.00480036	0.00716398	0	0	0.896336
TMEM63A	0.0837855	0.028624	0.0163704	0.000873169	0.0271853	0.0106316	0.83253
PYCR2	0.00553331	0.103254	0.00295101	0.00249192	0	0	0.885769
SDE2	0.128409	0.00199678	3.24951e-05	1.39367e-05	0	0	0.869548
H3-3A	0.0416863	0.0685023	0.000154511	0.0105512	0	0	0.879106
ACBD3	0.119447	3.01224e-05	0.00260532	0.005484	0.00521044	0	0.867224
PARP1	0.0868923	0.018756	0.00198807	0.000583631	0	0	0.89178
ITPKB	0.0431976	0.121837	0.0028921	4.31464e-05	0.00414564	0.00419308	0.823692
PSEN2	0.0696996	0.0230637	0.00169466	0.0175811	0	0	0.887961
COQ8A	0.0192907	0.110949	0.0225354	0.0135036	0	0	0.833721
SNAP47	0.0742826	0.0627519	0.00701854	0.00463233	6.02305e-22	0	0.851315
JMJD4	0.0861397	0.0375625	0.00952961	0.00390826	0	0	0.86286
ARF1	0.00648303	0.0356284	0.00105921	0.0378219	0	0.0301707	0.888837
C1orf35	0.00902773	0.0968505	0.00293034	0.000470782	0	0	0.890721
MRPL55	0.0449783	0.0484897	0.0090802	0.0198853	0	0	0.877566
GUK1	0.000482011	0.0217268	0.00991836	0.0175668	0	0.00133104	0.948975
IBA57	0.000725879	0.115545	0.00199278	0.000163415	0	0.0147145	0.866858
OBSCN	0.0185398	0.0602068	0.00527749	0.00123337	0.0106822	0.00368721	0.900373
TRIM11	0.0661545	0.0948274	0.00040705	0.00598127	0	0	0.83263
RNF187	0.00231094	0.0378893	0.0133136	0.0154911	0.00736145	0.0323908	0.891243
RAB4A	0.0127439	0.0690041	0.0216322	0.00268632	0	0	0.893933
CCSAP	0.000709681	0.0155919	0.0217573	0.00256988	0	0	0.959371
NUP133	0.0996104	0.0237777	0.00349031	4.79615e-05	0	0	0.873074
ABCB10	0.054375	0.00630449	0.0252464	0.00138002	0	0	0.912694
TAF5L	0.132471	0.00687037	0.00885985	0.00265578	0	0	0.849143
GALNT2	0.00429496	0.00633751	0.0127464	0.0287224	0.014117	0	0.933782
COG2	0.0747622	0.0381363	0.0153237	0.00176263	0	0	0.870015
TTC13	1.06991e-05	0.0218361	0.00746702	0.00126421	0	0	0.969422
FAM89A	0.112834	0.0112781	0.0198012	3.45095e-05	0	0	0.856052
GNPAT	0.0482327	0.020979	0.000252942	0.00169281	0.0197351	2.48159e-16	0.909107
EXOC8	7.7987e-05	0.020921	0.00128918	0.0119121	0	0	0.9658
EGLN1	0.0215078	0.00954291	0.00136337	0.00525014	0	0	0.962336
TSNAX	0.0258279	0.0275737	0.0133821	0.0140914	0	0	0.919125
SIPA1L2	0.00436141	0.0906673	0.0163084	0.0218843	0	0	0.866779
NTPCR	0.0394268	0.0383546	0.0276095	0.00690248	0	0.00423776	0.883469
PCNX2	0.0350802	0.131697	0.0188734	0.00352451	0	0	0.810825
COA6	0.0664438	0.0179641	0.0031539	0.00633707	0	0	0.906101
TARBP1	0.00624866	0.0667282	0.0326491	0.010649	0	0	0.883725
IRF2BP2	0.0394636	0.00337349	0.0176713	0.00898825	0	0	0.930503
TOMM20	0.0370765	0.0385857	0.029747	0.00576817	0	0	0.888823
RBM34	0.110287	0.0458507	0.0153125	0.0112317	0	0	0.817318
ARID4B	0.00131383	0.00628572	2.2161e-05	0.00039071	0	0.0252492	0.966738
GGPS1	0.0114039	0.0756447	0.0169419	0.0150861	0	0	0.880923
LYST	0.0326215	0.0384728	0.004766	0.032602	0	0	0.891538
GPR137B	0.0189722	0.00969922	0.0120505	0.00488621	0	0.00863355	0.945758
ERO1B	0.0128593	8.67985e-05	0.00386694	0.00219777	0	0	0.980989
LGALS8	0.0299979	0.0586682	0.00165273	0.00632044	0	0	0.903361
HEATR1	0.0448599	0.0330008	0.004983	0.000730965	0	0	0.916425
MTR	0.0309344	0.0645831	0.0152014	0.00147199	0	0	0.887809
FH	0.108806	0.0143139	0.00484149	0.00935546	1.0064e-17	0	0.862683
KMO	0.015278	2.30999e-05	0.0159667	0.00380243	0.00392408	0	0.961006
OPN3	0.0428526	0.00771548	0.000445147	0.0184172	0.0280721	0	0.902498
CEP170	0.0426899	0.00132395	0.00433558	6.77682e-06	1.0895e-07	0.0154176	0.936226
SDCCAG8	0.000454379	0.136231	0.0075891	0.00129722	3.31765e-16	8.69889e-20	0.854428
ZBTB18	0.03796	0.000515228	0.00455966	0.0279218	0	0	0.929043
ADSS2	0.0919688	0.000703558	0.0178845	0.000294794	0	0	0.889148
DESI2	0.169843	0.0070011	0.00247584	0.00134942	0	0	0.819331
COX20	0.0480246	0.00995978	0.0564863	0.0157737	0.00404973	0	0.865706
HNRNPU	0.000214354	0.0041521	0.00390149	0.00235822	0	0	0.989374
EFCAB2	0.0307545	0.00216541	0.00399011	0.0337788	0	0	0.929311
CNST	0.0777205	0.0497541	0.00254005	0.000502648	0	0	0.869483
SCCPDH	0.0668557	0.01902	0.0351336	0.00330567	0.00886395	6.78637e-10	0.866821
AHCTF1	0.0136661	0.00561608	6.01365e-06	0.00147786	0	0	0.979234
LOC112268259	0.087056	0.0154311	0.0203253	0.0277066	0	6.8539e-16	0.849481
ZNF496	0.0641676	0.0327532	0.000139183	0.0253265	0	0	0.877613
NLRP3	0.0106492	0.018965	0.00011276	0.000227567	0	1.57458e-23	0.970045
TRIM58	0.0342005	0.00556152	0.000289044	0.00410814	0	0	0.955841
OR2W3	0.0593981	0.00446491	0.00831527	0.0106759	0	0	0.917146
SH3BP5L	0.166518	0.00203059	0.0265327	0.012881	0	0	0.792038
ZNF672	0.0439878	0.0419392	5.05657e-05	0.0177894	0	0.00562886	0.890604
ZNF692	0.0336632	0.101065	0.00642072	0.000839443	0	0	0.858012
ACP1	0.0489565	0.0476743	0.00777209	0.017678	0	0	0.877919
TMEM18	0.0203276	0.0557697	0.0237075	0.0129668	0.00540303	0	0.881825
EIPR1	0.155363	0.0240943	0.0129996	0.0138345	0	0	0.793708
TRAPPC12	0.00726947	0.16351	0.00721398	8.68392e-09	0	0.0114584	0.810549
ADI1	0.00546579	0.0193456	0.00666138	0.005242	0	0	0.963285
RNASEH1	0.0886325	0.026444	0.00399483	0.000788514	0	0	0.88014
RPS7	0.0311544	0.0371394	0.0258435	0.00446251	0	0	0.9014
CMPK2	0.00731675	0.0122007	2.22618e-05	0.0250345	0	0	0.955426
RSAD2	0.0237791	0.0119613	0.00891585	0.0189307	0	0	0.936413
RNF144A	0.0332142	0.0648694	0.00549481	0.00689303	0	0	0.889529
ID2	0.0379794	0.000313822	0.0173872	0.0167356	0	0.00567882	0.921905
KIDINS220	1.40101e-05	0.0383053	0.0445416	0.0394514	0	0	0.877688
MBOAT2	0.0147872	0.0548316	0.00167113	0.0264438	0	0	0.902266
ITGB1BP1	0.0184788	0.0020273	0.000388847	0.00419643	0	0	0.974909
CPSF3	0.141784	0.00491064	0.0103872	0.0115238	0.00440563	0	0.826989
IAH1	0.0662783	0.067152	0.0320581	0.00633283	0	0	0.828179
ADAM17	0.0669815	0.0300523	0.000876132	0.000922551	0	0	0.901167
YWHAQ	0.175278	0.00673839	0.00542168	0.00618852	0	0	0.806374
KLF11	0.120679	0.00133222	0.0134388	0.0108243	0	0.0111616	0.842564
RRM2	0.148599	0.000306959	0.00630165	0.000792283	0	0	0.844
HPCAL1	0.00220689	0.0233606	0.0102539	0.0438139	0.0191912	1.6462e-16	0.901173
ODC1	0.0553346	0.00805162	0.00209129	0.0104841	0	0	0.924038
NOL10	0.130049	0.0175415	0.0111343	0.00978537	2.60388e-20	3.72212e-21	0.83149
PDIA6	0.083764	0.0522563	0.0253595	0.00779746	0.0397516	0.00550764	0.785564
SLC66A3	0.0115647	0.0479441	0.0239808	0.01388	0	0	0.90263
ROCK2	0.00281	3.88438e-05	0.0179859	0.0101396	0	0	0.969026
LPIN1	0.0200159	0.05955	0.000325951	0.00570333	0.00744364	0	0.906961
TRIB2	0.0756073	0.0444514	0.00016808	0.00415775	0	0	0.875616
NBAS	0.0574587	0.0935985	0.00576054	0.00911244	0	0	0.83407
DDX1	0.107995	0.0191736	6.8301e-07	0.00444174	0	0	0.868389
CYRIA	0.0106146	0.00169382	0.00468129	0.000715453	0	0.0160814	0.966213
SMC6	0.171527	0.0112363	0.00417688	0.00154229	0	0	0.811518
LINC00954	0.0220464	0.0670911	0.0131901	3.83291e-06	0.0350507	4.30293e-06	0.862614
LAPTM4A	0.0258123	0.0363029	0.000583778	0.00584385	0.0224035	0	0.909054
PUM2	0.0293061	0.00386315	2.35086e-06	0.00337839	0	0	0.96345
RHOB	0.0193357	0.0221522	0.0096273	0.00675672	0	0.0154548	0.926673
HS1BP3	0.0337379	0.00166362	0.000717072	0.00628414	0	0.00270193	0.954895
LDAH	0.131054	0.0251024	0.000310378	3.69176e-05	0	0	0.843496
ATAD2B	0.0127288	0.00332691	0.00100667	0.0207814	0	0	0.962156
UBXN2A	0.138441	7.59641e-05	0.000570213	0.00473379	0	0	0.856179
SF3B6	0.0530683	0.0307814	0.00974737	0.015361	0	0	0.891042
TP53I3	8.88118e-07	0.0526997	0.00522878	0.0197749	0	0	0.922296
ITSN2	0.000348496	0.0531114	0.0246715	0.0575071	0	0	0.864362
NCOA1	0.0107648	4.36695e-05	0.0109874	0.00661926	1.17103e-18	0	0.971585
PTRHD1	0.0388638	0.0378095	0.0138684	0.00347911	0	0	0.905979
CENPO	0.107445	0.0126631	0.00516731	0.00419771	0	0	0.870527
ADCY3	0.0711506	0.0860594	0.0324887	4.81635e-05	0	0	0.810253
DNMT3A	0.0462091	0.061408	0.00255072	3.3905e-07	0	0.0270757	0.862756
DTNB	0.0295096	0.0237085	0.0110753	0.0437897	0	4.17312e-20	0.891917
ASXL2	0.000537153	0.00230334	0.00619129	0.0255895	0	0	0.965379
RAB10	0.000969627	0.0441243	0.00104842	0.0263119	0.00757955	0	0.919966
HADHA	0.00307794	0.0584811	0.0209469	0.00444701	0.012258	0	0.900789
HADHB	0.0111756	0.00710897	0.00446313	0.0174764	0.0371883	0	0.922588
SELENOI	0.170976	0.00240946	0.000500034	0.00208233	0	0	0.824032
SLC35F6	0.0259168	0.00388133	0.00946693	0.0119097	0	0.0497453	0.89908
TMEM214	0.0127334	0.0192983	0.00351226	0.00402934	0	0.0213065	0.93912
AGBL5	0.0998527	0.0191388	0.000146028	0.00101175	0	0	0.879851
OST4	0.0232722	0.0542614	0.0233813	0.0404399	0	0	0.858645
PREB	0.0506706	0.00791186	0.00802748	0.000281911	0	0.00600124	0.927107
SLC5A6	0.0656901	0.0231586	0.00276116	0.0040626	0	0	0.904328
ATRAID	0.0712591	0.0295223	0.0214868	0.0170834	0	0	0.860648
CAD	0.0125325	0.035826	0.0127752	1.54056e-05	0	0	0.938851
MPV17	0.0142815	0.0763312	0.00244388	0.00222629	0	0	0.904717
GTF3C2	0.0336984	0.0652274	0.00541108	0.00801749	0	0	0.887646
EIF2B4	0.0252755	0.0365209	0.00168361	0.00343074	1.82536e-18	0	0.933089
SNX17	0.0296792	0.0201153	0.00614932	0.00230053	0	0	0.941756
ZNF513	0.000304546	0.00103938	0.0176187	0.00511191	0	0	0.975925
PPM1G	0.0405253	0.0497592	0.00460613	0.0123874	0	0	0.892722
NRBP1	0.00304195	0.00613208	0.00397841	0.0103283	0	0	0.976519
ZNF512	0.00227104	0.0691565	0.00321323	0.00505953	0	0	0.9203
GPN1	0.144355	0.0109194	0.0156271	0.00559902	0	0	0.8235
SUPT7L	0.117532	0.0320191	0.00405008	0.00147455	0	0	0.844925
SLC4A1AP	0.0210016	0.0137548	0.0128936	0.00270868	0.0179702	0	0.931671
MRPL33	0.0214726	0.0184865	0.0133831	0.0014078	0	0	0.94525
BABAM2	0.0125925	0.0115076	0.00963534	0.0150529	0	0	0.951212
FOSL2	0.0127928	0.0421365	0.0257014	0.0235095	0	0	0.89586
PLB1	0.0406736	6.98907e-05	0.0102036	0.040176	0	0	0.908877
PPP1CB	0.0263038	0.0525197	2.51969e-07	0.037715	0	0	0.883461
WDR43	0.206767	0.00206907	0.0172081	0.0070302	0	0	0.766926
CLIP4	0.104487	0.00794317	0.019476	0.000281425	0	0.00746557	0.860347
YPEL5	0.0525407	0.0146817	0.0139525	0.00233046	0	0	0.916495
LBH	0.0167291	0.101316	0.00232346	0.000102398	0	0	0.879529
EHD3	0.034886	0.00275543	0.0161189	1.21229e-05	0	0	0.946228
MEMO1	0.000416083	1.69425e-06	0.0104152	0.0012734	0	0	0.987894
DPY30	0.0467522	0.0398722	0.00820005	0.00315687	1.39773e-17	0.00251186	0.899507
SPAST	0.0454749	0.00128562	0.0129359	0.00136158	0	0	0.938942
SLC30A6	0.12956	0.00372127	0.000753873	0.00870414	0	0	0.857261
NLRC4	0.000984406	0.0256172	0.0206107	0.0464082	0	0	0.906379
YIPF4	0.0207182	0.00381936	0.00485577	0.0249768	0	0.00710146	0.938528
BIRC6	0.0243302	0.0198403	0.00361112	0.000764229	0	0	0.951454
RASGRP3	0.145767	0.0161302	0.00766619	0.0451848	0	0.00229634	0.782956
FAM98A	0.0378221	1.34058e-07	5.63292e-05	0.0115667	0	0	0.950555
FEZ2	2.09357e-05	0.0387674	0.00279678	0.0125272	0	0	0.945888
STRN	0.000562334	0.00656039	0.00994374	0.0252289	0	0	0.957705
HEATR5B	0.059991	0.0247343	0.00137451	0.00118077	0	1.2658e-16	0.91272
GPATCH11	0.0958911	0.0212121	0.000254505	0.00508612	0.0192225	0	0.858334
EIF2AK2	0.00353475	0.00154068	0.0168855	0.00159871	0	0	0.97644
CEBPZOS	0.0174005	0.00469721	0.00393776	0.0950096	0	0.000960395	0.877994
CEBPZ	0.13339	0.00285688	0.00132283	0.0225494	0	0	0.839881
NDUFAF7	0.00140407	0.0117976	0.00567482	0.0550997	0.0167065	0.00775955	0.901558
PRKD3	0.191124	9.85172e-05	0.000889169	0.00246142	0	0.0179016	0.787525
QPCT	0.0823464	0.0960849	0.00636763	0.00301557	0	0	0.812185
CDC42EP3	0.0206756	0.0503357	0.00906834	8.4974e-05	0	0	0.919835
CYP1B1	2.42766e-05	0.0069285	0.00312493	0.0274988	3.72472e-15	0.00102842	0.961395
ATL2	0.198824	0.00429197	0.0037807	0.012129	0	0	0.780974
HNRNPLL	0.046211	0.00532307	0.00861411	0.0308621	0	0	0.90899
GALM	0.0120615	0.0417695	1.18465e-06	0.0449489	0	0	0.901219
SRSF7	0.0964342	0.0180067	0.00817572	0.00666826	0	0	0.870715
GEMIN6	0.0518095	0.0676285	0.000593499	0.00216633	0	0	0.877802
DHX57	0.0461622	0.0612271	0.0215014	0.000124352	0	0	0.870985
SOS1	0.0249297	1.74271e-05	0.0177274	0.0042086	0	0	0.953117
SLC8A1	0.000532095	5.12295e-07	0.00299759	0.0019303	0	0	0.99454
EML4	0.0858311	0.0189883	0.0119551	0.000146024	0	0	0.88308
COX7A2L	0.0593739	0.00302652	0.0369199	0.0017975	0	0	0.898882
MTA3	0.0402657	0.0542404	0.00599583	0.00194382	0	0	0.897554
OXER1	0.137777	0.00501143	0.0289134	0.0016187	0	0	0.82668
ZFP36L2	0.00125169	0.0428004	0.00972671	0.00622936	0	0	0.939992
THADA	0.0711864	0.0525849	2.71081e-05	0.0104848	0	0	0.865717
LRPPRC	0.166492	0.0347925	0.00526127	0.000430442	0	0	0.793024
PPM1B	0.0321764	0.0351182	0.00186927	0.00444731	0	0	0.926389
PREPL	0.11025	0.0246903	6.49481e-07	0.0308954	0	0	0.834163
SRBD1	0.00492508	0.00461995	0.00493607	0.0204509	0	0	0.965068
PRKCE	0.076942	0.0177082	0.00257035	0.00569594	0	0	0.897084
RHOQ	0.00489022	2.94025e-05	0.0273043	0.0154372	0	0	0.952339
PIGF	0.0387608	0.0471825	0.00231793	0.000461971	0	0	0.911277
CRIPT	0.00321596	0.0131993	0.0370316	0.017465	0	0	0.929088
MCFD2	0.223836	0.00950668	0.00591624	0.000170624	0.0221506	0.00405666	0.734363
TTC7A	0.0565509	0.0352902	0.000973261	0.0123409	0.0168421	1.45283e-19	0.878003
CALM2	0.0220965	0.00185287	0.00182751	0.00363543	0	0	0.970588
MSH2	0.154117	0.0165406	0.00022036	0.00571241	0	0	0.823409
MSH6	0.186807	0.00290117	0.0158106	0.00657097	0	0	0.78791
FBXO11	0.000571064	0.011215	0.00233073	0.0312203	0	0	0.954663
FOXN2	0.0408777	0.00408537	1.78437e-05	0.00971027	0	0	0.945309
PPP1R21	0.000127357	8.11417e-05	0.00122101	0.00110189	0	0	0.997469
ERLEC1	0.123039	0.000410066	0.00114242	0.00646607	0	0.00443271	0.86451
PSME4	0.0580895	0.00583879	0.00035141	7.35931e-06	0	0	0.935713
SPTBN1	0.0261666	0.0166005	0.0017387	0.0019697	0	0	0.953525
RTN4	0.000946203	0.0686498	0.00699083	0.000485691	0.0297218	0	0.893206
RPS27A	0.00591644	0.0144729	0.0338129	0.00536782	0	0.0125366	0.927893
MTIF2	0.0877379	0.00714544	0.0121586	0.0103887	0.000233678	1.00442e-10	0.882336
CCDC88A	7.93781e-06	0.000164234	0.0122198	0.000777663	0	0	0.98683
PPP4R3B	0.0427351	0.000364887	0.00130925	0.00645074	0	0	0.94914
PNPT1	0.0582057	0.0320024	3.80256e-08	0.00859051	0	0	0.901201
VRK2	0.0717485	0.0021586	0.0101397	0.0242779	0	0	0.891675
BCL11A	0.0929674	0.0664183	0.000942497	0.00703977	0	0	0.832632
PAPOLG	0.0139648	0.000549514	0.00235539	0.0136232	0	0	0.969507
REL	0.0216156	0.0206713	0.000149984	0.0087789	0	0	0.948784
PEX13	0.0656526	0.00108903	1.43374e-05	0.00271173	0	0	0.930532
AHSA2P	0.0715102	0.0172797	0.00117292	0.00532989	0	0.0230485	0.881659
USP34	0.000704616	0.000317733	0.0125252	0.00548635	0	0	0.980966
XPO1	0.0746563	0.0136176	0.00160669	0.00545425	0.011265	0	0.8934
CCT4	0.0355333	0.0238266	0.00603539	0.000210797	0.0326233	0	0.901771
COMMD1	0.0790117	0.0593985	0.00831281	0.0181528	0	0	0.835124
B3GNT2	0.0541798	0.0226873	0.00407322	0.0186453	0	0	0.900414
MDH1	0.144557	0.0388347	0.0051343	0.0018728	0	0	0.809601
UGP2	0.00532172	0.0793668	0.000106697	0.00438165	0	0	0.910823
VPS54	0.0828258	0.0160205	0.00771999	0.0032907	0	0	0.890143
PELI1	0.00148867	0.0849725	0.00152336	0.00132391	0	0	0.910692
LOC100507006	0.0385476	0.000200664	0.000217549	5.57951e-05	0	0	0.960978
LGALSL	0.0107271	0.00590066	0.0195086	0.0240852	0	0	0.939778
AFTPH	0.0168485	0.00174601	0.000839426	0.00914689	0	0	0.971419
SERTAD2	0.049625	0.00325552	0.00958121	0.00455128	0.00165064	1.31552e-09	0.931336
SLC1A4	0.0983508	5.22029e-05	0.0139177	0.00101227	0	0.000696609	0.88597
CEP68	0.0166031	0.00776417	0.028807	0.000997506	0	0	0.945828
RAB1A	0.0372312	0.14692	5.02492e-06	0.000168636	0.0263445	1.60716e-09	0.78933
ACTR2	0.00724438	0.0813923	0.000330004	0.0459454	0.0267898	0	0.838298
C1D	0.0674294	0.0148484	0.0133621	0.00297168	0	0	0.901389
PPP3R1	0.0111858	0.0066823	0.00269452	2.29527e-05	0	0	0.979414
PLEK	0.00250646	0.139631	0.00102826	0.000624295	0	0	0.85621
ARHGAP25	0.15348	0.057405	0.00162121	0.00204566	5.31134e-17	0	0.785448
GFPT1	0.112113	7.11113e-05	0.0264214	0.00818932	2.98009e-16	1.17194e-17	0.853205
NFU1	0.14138	0.00295176	0.010295	0.00317096	0	0	0.842203
AAK1	3.87573e-05	0.101351	0.0062303	0.000722217	4.36982e-15	0	0.891658
ANXA4	0.0161904	8.99688e-06	0.024861	0.0277822	0	0	0.931157
GMCL1	0.00321005	0.00488562	0.0138842	0.0012837	0	0	0.976736
SNRNP27	0.0330753	0.0509292	0.00141887	0.00740711	0.0136321	0.0172886	0.876249
MXD1	0.0134289	0.0647858	0.0152887	0.00437765	5.09686e-10	0.00563322	0.896486
ASPRV1	0.0187738	0.00196903	0.00106664	0.00526003	0	0	0.97293
PCBP1	0.0125247	0.00685702	0.000733987	0.00472596	0	0.0399218	0.935237
C2orf42	3.71729e-05	0.0701119	0.00010874	0.00189262	0	0	0.92785
TIA1	0.0931679	0.0005569	0.00521264	0.00168854	0	0	0.899374
SNRPG	0.0958876	0.00967927	0.0059418	0.00368626	0	0	0.884805
FAM136A	0.116016	0.0207678	0.0113623	0.0154832	0	0	0.836371
TGFA	0.00120246	0.0531667	0.0118594	0.0258894	0	0	0.907882
ADD2	0.00879014	0.0101319	0.00106197	3.48184e-07	0	0	0.980016
TEX261	0.00184472	0.000702883	0.00221604	0.0183573	0.00616626	0	0.970713
NAGK	0.195605	0.0444345	5.73869e-05	3.66337e-06	0	0	0.759899
MPHOSPH10	0.0312228	0.0661687	0.0115325	0.00162535	0	0	0.889451
ZNF638	9.00708e-06	0.00419892	0.0124975	0.0315931	0	0.0069834	0.944718
DYSF	0.0427098	0.0573762	0.0326286	0.0246338	0	0	0.842652
SFXN5	0.182328	0.0317514	0.00682106	0.0128972	0	0	0.766202
RAB11FIP5	0.00519211	0.0363557	0.0153899	0.00977304	0	0	0.933289
SMYD5	0.0426913	0.0472168	0.00345922	0.0046752	3.40464e-18	0	0.901957
PRADC1	0.0615455	0.025911	0.000763159	4.84417e-05	0	0	0.911732
CCT7	0.112795	0.00618886	0.00115845	0.00134989	0	0	0.878508
FBXO41	0.0243417	0.0506303	0.0105282	0.00434608	0	0	0.910154
ALMS1	0.0330477	0.0318468	0.00199377	0.00169951	0	0	0.931412
DUSP11	0.117749	0.0117638	0.00346271	0.00748624	0	0	0.859539
STAMBP	0.0217461	0.0480571	0.00440904	0.00799559	0	0	0.917792
DGUOK	0.0329018	0.019064	0.0496734	0.0383765	0	0	0.859984
TET3	0.0135994	0.00040631	0.016107	0.00114956	0.00415618	9.29479e-18	0.964582
MOB1A	0.0353457	0.0491729	0.00463208	0.00348098	0.00736166	0	0.900007
MTHFD2	0.248655	0.0107299	0.00102209	0.0020407	0.0069799	0	0.730572
DCTN1	0.00912635	0.00481145	0.00746178	0.00108103	0	0	0.977519
WDR54	0.0371841	0.0800946	0.0062278	0.00596262	0	0	0.870531
WBP1	0.00516849	0.0283035	0.0121421	0.00372194	0.00496506	0.00184221	0.943857
MOGS	0.00286322	0.0636095	0.00251475	0.01012	0	0	0.920892
MRPL53	0.0662104	0.0132857	0.0188243	0.0263336	0	0	0.875346
CCDC142	0.00943551	0.0730178	0.000194686	0.00354509	0	1.75631e-18	0.913807
TTC31	0.00617151	0.101723	0.00135996	0.0003714	0	0	0.890374
PCGF1	1.01762e-05	0.0401875	0.023967	0.0153093	1.05689e-17	0.00519081	0.915335
AUP1	0.102279	0.0231224	0.000185741	0.00928307	0	0.00605212	0.859078
HTRA2	0.0573864	0.000572202	0.00452036	0.00129363	0.019097	0.0324349	0.884696
LOXL3	0.00321362	0.0133423	1.21196e-06	6.54176e-06	0	0	0.983436
DOK1	0.0524197	0.0130966	2.44956e-06	0.000214856	0	0	0.934266
SEMA4F	0.00046083	0.127511	0.00170298	5.92501e-07	0	0	0.870325
HK2	0.000820517	0.00112218	0.00497099	0.00225017	0	0.0168959	0.97394
POLE4	0.0344269	0.0139749	3.78241e-05	0.00800023	0	0	0.94356
MRPL19	0.166155	0.0114544	0.00115655	0.000830614	0	0	0.820404
SUCLG1	0.0306254	0.000466009	0.0102179	0.00285715	0	0	0.955834
TRABD2A	0.00708462	0.103173	0.00799618	0.000684383	0	0	0.881062
TMSB10	0.0450469	0.0110267	0.00422031	0.00711929	4.87758e-17	6.92657e-19	0.932587
KCMF1	0.0578793	0.000255147	0.0140021	0.00777583	0	0	0.920088
TGOLN2	0.0453018	2.20128e-07	0.00410462	0.00452134	0	0	0.946072
RETSAT	0.0184053	0.0654023	0.00125382	0.00716603	0	0	0.907773
ELMOD3	0.0028628	0.050355	0.00979604	0.00828948	0	0	0.928697
CAPG	0.0410805	0.000464366	2.28032e-05	0.0216307	0	0	0.936802
MAT2A	0.00908327	0.0166272	0.00448555	0.00310114	0	0	0.966703
GGCX	0.0191239	0.0188246	0.00203297	0.00148001	0	0	0.958539
VAMP8	0.0195578	0.0502899	0.00848089	0.00442395	0	0.000356829	0.916891
VAMP5	0.0714721	0.00938758	0.00871903	0.0788811	0	0	0.83154
RNF181	0.00717589	0.000839019	0.00295116	0.0364527	3.24503e-18	0.0109316	0.94165
USP39	0.129542	0.0571241	0.00337793	0.00994984	0	0	0.800007
C2orf68	0.00733462	0.0318664	0.0121689	0.00943328	0	0	0.939197
GNLY	0.0214167	0.0249306	9.94943e-05	0.00723475	1.43552e-20	0	0.946318
ST3GAL5	0.0425157	0.0495063	0.0251508	0.0239726	0	0	0.858855
POLR1A	0.0266061	0.0340174	0.00253963	0.000740252	2.01604e-22	9.59814e-17	0.936097
PTCD3	0.0811058	0.0653139	0.00139811	0.000273839	0	0	0.851908
IMMT	0.0913795	0.0423093	0.00644441	0.00903175	0.0162327	6.28087e-17	0.834602
MRPL35	0.0842431	0.0431346	0.0068122	3.48522e-05	0	0	0.865775
KDM3A	0.0480374	0.0037119	0.014043	0.0093133	1.09473e-09	0.00390615	0.920988
RNF103	0.00743374	0.00267547	0.00338597	1.60012e-06	0	0	0.986503
RMND5A	4.93746e-05	0.00292633	0.000985876	0.00193208	0	0	0.994106
CD8A	0.00852577	0.00817674	0.00901577	0.00166907	0	0	0.972613
CD8B	0.00147418	0.0313171	0.0159338	0.00293542	0	0	0.94834
ANAPC1P2	0.0228616	0.0701851	0.0187522	0.00184492	0	0	0.886356
CYTOR	0.0438089	0.0156693	0.0029504	0.0084753	1.22727e-19	1.6261e-17	0.929096
ANAPC1P4	0.0635151	0.0987121	0.0225728	0.00712757	0	0	0.808072
KRCC1	0.000750603	0.00732898	0.00219609	0.00446668	0	0.0185269	0.966731
EIF2AK3	0.154965	0.00389368	3.28095e-05	5.86135e-05	0	0.0164839	0.824566
RPIA	0.000191802	0.055645	0.00202694	0.00219466	0.00194732	0	0.937994
IGKC	0.0737663	0.0118453	0.0201053	0.00226746	0	0.0198735	0.872142
IGKV4-1	0.0322045	0.00838104	0.0342654	0.0211716	0	0.0156499	0.888328
IGKV1-5	0.13066	0.00568856	0.0085184	0.0222676	0	0.046985	0.78588
IGKV3-11	0.119066	0.000378873	0.0233716	0.00671587	1.18112e-09	0.0211354	0.829332
IGKV3-15	0.0536983	0.00952886	0.0787211	4.85118e-05	9.04265e-10	0.040845	0.817158
IGKV3-20	0.145873	0.000779969	0.0115278	0.00850942	0	0.0204265	0.812883
IGKV2-28	0.0880912	0.00104796	0.010258	0.00377078	0	0	0.896832
IGKV2-30	0.0443523	0.011371	0.00614942	0.000976083	0	0.0297482	0.907403
IGKV1-39	0.0780903	0.000584857	0.00455845	0.0555515	2.19084e-08	0.0120683	0.849147
IGKV1D-39	0.0768749	0.00126275	0.00165976	0.0502718	0	0.0233443	0.846587
IGKV2D-28	0.0701977	0.000423636	0.00747613	0.00352015	0	0	0.918382
MAL	0.000897591	0.065885	0.00604345	0.000624104	0.00215563	0	0.924394
MRPS5	0.0679896	0.0296231	0.000207363	0.00412404	0	0.00407664	0.893979
ZNF514	0.000963182	0.063334	0.00671707	0.00119736	0	0.0190871	0.908701
FAHD2A	0.0256391	0.0746108	0.0107302	0.00719054	0	6.40086e-22	0.881829
LINC00342	0.00293869	0.105073	0.0140857	0.0100014	0.00730169	0	0.8606
ANKRD36C	0.000854274	0.0740432	0.00907516	0.00427565	0.0134249	0.020027	0.8783
DUSP2	0.118154	0.000494943	0.00697991	0.00506172	0	0	0.869309
STARD7	0.138052	0.0365907	0.000981141	2.82262e-06	0.00828139	0	0.816092
TMEM127	0.0259675	0.00338638	0.00136697	9.22378e-06	0	0.038925	0.930345
CIAO1	0.0371215	0.0744046	0.00670897	0.000362223	0	0	0.881403
SNRNP200	0.00337118	0.030543	0.00400249	0.00108168	0	0	0.961002
ARID5A	0.00757095	0.104414	0.000243451	0.00158904	0	0	0.886183
KANSL3	0.00737453	0.0729321	0.00532313	0.00951533	0	0	0.904855
LMAN2L	0.00164583	0.00318734	0.0222297	0.00829713	0	0	0.96464
CNNM4	0.100081	0.0160787	0.00672771	0.0109303	0	0	0.866183
CNNM3	0.00295717	0.121503	0.00201892	0.00229312	0	0	0.871228
ANKRD39	0.0979758	0.0289515	0.00366485	0.0108331	0	0	0.858575
SEMA4C	0.000375836	0.00236621	2.15683e-05	7.60469e-05	0.023696	0	0.973464
ANKRD36	0.00421169	0.0513962	0.0118987	0.00609011	0.0253757	0.0138373	0.88719
ANKRD36B	0.000973168	0.0381378	0.00186815	0.00252529	0.0223953	0.0190639	0.915036
COX5B	0.0406689	0.023114	0.0132503	0.0171063	0	0	0.90586
ACTR1B	0.0368071	0.0675123	0.0211877	0.00589288	0	0	0.8686
ZAP70	0.0185128	0.0645612	0.00568543	0.004428	0.00438367	1.27629e-20	0.902429
TMEM131	0.0477326	0.00259258	0.00228613	0.00873161	0	0	0.938657
INPP4A	0.00597459	0.0688402	0.00260509	0.0020522	0	0	0.920528
COA5	0.0301533	0.0123854	0.0259717	0.000298648	0	0	0.931191
UNC50	0.0316904	0.00306013	0.0102118	0.000170346	0.00430422	0	0.950563
MGAT4A	0.0162617	0.00327572	0.000522522	0.02292	0	0	0.95702
MITD1	0.0130335	0.0311727	0.00138039	0.00766925	0	0	0.946744
MRPL30	0.0686239	0.0146997	0.00731722	0.00314185	0	0	0.906217
TXNDC9	0.0369978	7.81763e-05	0.00832043	0.00207212	0	0	0.952531
EIF5B	0.0616835	0.0319482	0.00104526	0.000110122	0	0	0.905213
REV1	0.0450777	0.0241645	0.0312343	3.79751e-05	0	0	0.899485
AFF3	0.093748	0.038166	0.000783814	0.00121554	0	0	0.866087
RPL31	0.0204043	0.0128544	0.0264231	0.00497379	0	0	0.935344
TBC1D8	9.26821e-06	0.136093	0.010327	0.0506847	0	0	0.802886
CNOT11	0.0134731	0.0398754	0.000149466	7.12405e-05	0	0	0.946431
RNF149	0.00716884	0.0674871	0.00364925	0.0107673	0	0	0.910928
MAP4K4	0.10313	0.0420527	0.0182129	0.0363974	0	0	0.800207
LINC01127	0.0124002	0.0467371	0.017673	0.017462	0	0	0.905728
IL1R2	0.000127756	0.122516	0.026572	0.0314202	0	0	0.819364
IL1R1	0.00876132	0.0565065	0.0124184	0.0114804	0	0	0.910833
IL18R1	0.00017893	0.165712	0.0315099	0.0285813	0	0	0.774018
IL18RAP	0.000622985	0.101413	0.00056986	0.0005577	0	0	0.896836
MFSD9	0.00354262	0.000965279	0.000428711	0.00828529	0	0	0.986778
MRPS9	0.059529	0.0181665	0.0133632	0.0163307	0	0	0.892611
TGFBRAP1	0.122018	0.0432074	0.000880915	0.00100422	0	0	0.83289
C2orf49	0.0992939	0.00101517	0.015742	0.00571565	0	0	0.878233
NCK2	0.00114367	0.00773333	0.000515473	7.10784e-05	0	0.0101415	0.980395
UXS1	0.00784375	0.0279322	0.000841891	0.000412558	0	0	0.96297
GCC2	0.0532801	0.0307992	0.0151156	4.1061e-05	0	0	0.900764
LIMS1	0.00106461	0.0167981	0.0138513	6.96654e-05	0	0	0.968216
RANBP2	0.0313818	0.00781611	6.38877e-05	0.0158911	0	0	0.944847
SH3RF3	0.0325266	0.000952644	4.74405e-06	0.00227128	0	0	0.964245
MTLN	0.0631753	0.0399697	7.20219e-05	0.000256556	0	8.55775e-17	0.896526
BCL2L11	0.116301	0.00116061	0.00273151	0.00121431	0	0	0.878592
MIR4435-2HG	0.0433354	0.000602083	0.00127918	0.0144068	0	0	0.940377
ANAPC1	0.0752292	0.0543206	0.00280412	0.000435531	0	0	0.867211
TMEM87B	0.117105	0.00025874	0.0184965	3.49617e-06	0	0	0.864136
ZC3H6	0.0319799	0.207591	0.063116	0.00915849	0.00199379	0	0.686161
TTL	0.0866481	0.0119024	0.0026995	0.00138381	0	0	0.897366
POLR1B	0.0979773	0.031298	0.00404471	1.86831e-06	0	2.48795e-20	0.866678
CHCHD5	0.0325778	0.01832	0.0171412	0.0247244	0	0	0.907237
SLC20A1	0.0193197	0.00432983	0.00533625	0.00256156	0	0	0.968453
IL1B	0.011461	0.00809719	0.0117559	0.0134176	0	0	0.955268
IL1RN	0.00562078	0.0821199	0.00127219	0.00285513	0	0	0.908132
PSD4	0.100387	0.0310864	0.00530173	0.00749122	0	0	0.855733
PAX8-AS1	0.0144686	0.000108704	0.0172756	0.000421263	0	0	0.967726
CBWD2	0.00107864	0.02426	0.0253679	0.0151177	0	0.00155241	0.932623
WASH2P	0.000101782	0.0857514	0.0122803	0.00780441	0	0	0.894062
RABL2A	0.00259463	0.116267	0.0132391	0.000375782	0	0	0.867523
SLC35F5	0.0491653	0.0117749	2.80001e-05	0.0509417	0	0	0.88809
ACTR3	8.38358e-06	0.154819	0.000449315	0.0313482	0.0197427	0	0.793632
DDX18	0.114273	0.0479354	0.0122973	8.69071e-05	0	0	0.825407
CCDC93	0.00170259	0.0187142	0.0240084	0.0333287	0.016547	5.58009e-17	0.905699
INSIG2	0.0786421	0.0361732	0.00617986	0.00948307	0	0	0.869522
MARCO	0.00547414	0.0436359	0.00112595	0.00885978	0	0	0.940904
DBI	0.0622947	0.00322026	0.0180457	0.0271258	0	0	0.889314
PTPN4	0.0194743	0.0513134	0.015341	0.00118447	0	3.82516e-19	0.912687
LOC105373582	0.0203286	0.0199065	0.00552037	0.0111752	0	0	0.943069
TMEM185B	0.0196884	0.0137516	0.0138141	0.0187806	0	0	0.933965
RALB	0.026897	0.0739076	0.00674673	2.21135e-05	0	0	0.892427
CLASP1	0.00419016	0.0209045	0.00988464	0.0108468	0	0	0.954174
NIFK	0.135769	0.0211559	0.0164877	0.00256091	0	0	0.824027
TSN	0.158241	0.0216114	0.0106074	0.000871818	0	0	0.808669
GYPC	0.0114704	0.0261551	0.00778986	0.00918652	0.00430291	0.00651079	0.934584
BIN1	0.0326566	0.0985881	0.0135926	0.0138992	0.000585279	0.00593349	0.834745
ERCC3	0.0411868	0.0341916	0.00816875	0.00697585	0	0	0.909477
MAP3K2	0.00278544	0.00443903	0.00221005	0.00655389	0	0	0.984012
IWS1	0.0447706	0.000400669	0.00377383	0.000101563	0	0	0.950953
MYO7B	0.0254755	0.00786449	0.0177947	0.0182178	0	0	0.930647
LIMS2	0.159635	0.0441303	0.000143739	0.00267019	0	0	0.793421
WDR33	0.0592405	0.0540257	0.00170095	2.91563e-05	0	0	0.885004
SFT2D3	0.0546115	0.0863218	0.0334066	0.000805892	0	0	0.824854
POLR2D	0.0773197	0.0385712	0.000516964	0.00154729	0	0	0.882045
AMMECR1L	0.00812933	0.00940457	0.000595146	0.0105893	0	0	0.971282
SAP130	0.000987124	0.0062121	0.00648343	0.0127052	0	0.0248356	0.948777
UGGT1	0.00959001	0.0550265	0.00341412	0.00324784	0	0	0.928722
HS6ST1	0.0101136	0.00505853	0.00482275	0.0470295	0.0329327	0.0143911	0.885652
SMPD4	0.0466039	0.0362222	0.000780597	0.00379712	0	0	0.912596
MZT2B	0.0248746	0.0600603	0.00431986	0.00367433	0	0	0.907071
CCDC115	0.00889497	0.0532342	0.0341745	0.00605851	0	0	0.897638
IMP4	0.0683143	0.0552255	0.00181737	0.00938972	0	0	0.865253
PTPN18	0.0146254	0.0969978	0.00570108	0.00512974	0	0	0.877546
FAM168B	0.00713351	0.0311692	5.96982e-05	0.00861823	0	0	0.953019
PLEKHB2	0.0417806	0.0282341	0.00308639	0.0089169	0.0400598	1.4865e-10	0.877922
MZT2A	0.0306203	0.0701573	0.000407515	0.000662936	0.00840524	0	0.889747
SMPD4BP	0.0126709	0.0264734	0.00817188	0.00397025	0.0178413	9.63979e-18	0.930872
MGAT5	0.0674772	0.0194139	0.00288469	7.76641e-08	0	0	0.910224
CCNT2	0.0240718	0.00491363	0.0026021	0.0143618	0	0	0.954051
RAB3GAP1	0.0133661	0.0114865	0.00492607	0.000504894	0	0	0.969716
R3HDM1	0.0945127	0.0194197	0.00426848	0.00495416	0	0	0.876845
UBXN4	0.11719	0.019748	0.008595	0.00706087	0	0	0.847407
MCM6	0.173406	0.00153544	0.00129777	0.000828382	0	0	0.822932
DARS1	0.078164	0.00946283	0.0144053	0.0249647	0	0	0.873003
CXCR4	0.0850437	1.82383e-05	0.000106802	0.00535667	0	0.00992184	0.899553
HNMT	0.00671803	0.00115036	0.0080248	0.000521227	0	0	0.983586
SPOPL	0.00438777	0.0191165	0.000976561	0.00721139	0	0	0.968308
KYNU	0.000365763	0.000625346	0.00693914	5.32185e-07	0.0146673	0	0.977402
ARHGAP15	0.00501137	0.00333431	0.000567846	0.0174159	0	0	0.973671
GTDC1	0.0010269	0.114352	0.000674424	0.0301287	0	0	0.853818
ZEB2	0.0617217	0.0743478	0.000134655	0.0318338	0	0.0143534	0.817609
ORC4	0.0241209	0.0108259	0.0078484	0.00873437	0	0	0.94847
MBD5	0.0132316	0.00302804	0.00184526	0.00907556	0	0	0.97282
EPC2	0.0639951	0.00566733	0.0146568	7.17841e-06	0	0	0.915674
MMADHC	0.0491213	0.0693584	0.00117851	0.00191572	0	0.0196669	0.858759
NMI	0.000944232	0.00238412	0.000642899	0.00360575	0	0.00101122	0.991412
TNFAIP6	0.00103409	0.0608378	0.000212782	0.00375961	0	0	0.934156
RIF1	0.028906	0.00289563	5.36816e-05	0.00035406	0	0	0.967791
ARL5A	0.0934013	0.0064066	0.0119267	0.000206414	0	0	0.888059
STAM2	0.0281079	0.00402303	0.000199389	0.00717204	0	0	0.960498
PRPF40A	0.077834	3.6478e-05	0.0110714	0.0012702	1.52198e-19	2.53484e-16	0.909788
ARL6IP6	0.00778291	0.0157445	0.00193588	0.00131446	0	0	0.973222
GPD2	0.047271	0.000443946	0.00168556	0.00484006	8.51486e-05	0	0.945674
CYTIP	0.0676574	0.0112738	0.00396976	1.02746e-06	0	0	0.917098
PKP4	0.00090671	0.0331698	6.88551e-05	0.000364071	0	0	0.965491
BAZ2B	0.045968	0.00020386	0.000337799	0.00239054	0	0	0.9511
LOC643072	0.0609763	0.000769712	0.00294785	0.00315781	3.31471e-10	0	0.932148
MARCHF7	0.0336817	0.0303695	0.00558511	0.0109021	0	0	0.919462
RBMS1	0.00182038	0.0845435	0.000716368	0.0141657	0.0043795	9.41881e-17	0.894375
TANK	0.0250679	0.0473359	0.00297222	0.0225358	0	0	0.902088
PSMD14	0.163575	0.000136682	0.000537481	0.00127569	9.89825e-05	0	0.834376
IFIH1	0.000540698	0.000280145	0.00161048	0.0118484	0.0259143	9.82203e-10	0.959806
GCA	0.0195954	0.121719	0.00787971	0.0534512	0	0	0.797355
GALNT3	0.0042258	0.009637	0.0116381	0.00437713	0	0	0.970122
TTC21B	0.0533174	0.0395811	0.00243364	0.000923648	0	0	0.903744
STK39	0.0835784	0.0291554	0.0168037	0.0120418	1.60978e-21	0	0.858421
CERS6	0.165114	0.00376859	0.000647498	0.00538899	0.0294807	5.81667e-10	0.7956
DHRS9	0.00873385	0.0836997	0.0166318	0.00954455	0	0	0.88139
FASTKD1	0.0683638	0.0360178	0.00109344	0.0101418	0	0	0.884383
PPIG	0.019611	0.026703	0.0197388	0.00345958	0	0	0.930488
SSB	0.0890234	0.00316924	0.008449	0.0431257	0	0.000696509	0.855536
METTL5	0.0874065	0.0906927	0.0160468	0.0090469	0	0	0.796807
UBR3	0.0181083	0.00171355	0.00418339	0.00225899	0	0	0.973736
GORASP2	0.0714741	0.00536266	0.00125189	0.00733511	0.019727	0.0217783	0.873071
TLK1	0.0834542	0.000330018	0.00912423	0.00262334	0	0	0.904468
METTL8	0.0602232	0.062819	0.00131064	0.000312354	0	0.00397591	0.871359
DCAF17	0.120784	0.0621758	0.00371229	0.00253506	0	0	0.810793
CYBRD1	0.00376499	5.17336e-05	0.000476609	0.00850584	0	0	0.987201
DYNC1I2	0.0823351	0.00123131	0.00585287	0.0176642	0.0127728	0	0.880144
SLC25A12	0.163063	0.0293649	0.00154745	3.109e-06	0	0	0.806022
HAT1	0.110814	0.00947029	0.00465003	0.00420597	0	0	0.870859
ITGA6	0.0146298	0.000603533	2.7024e-05	0.00697995	0.000939775	0.00774094	0.969079
PDK1	0.036252	0.00157821	0.00310108	0.00104377	0.00963916	0	0.948386
MAP3K20	0.00966312	0.00957471	0.0089317	0.0207969	0	0	0.951034
SP3	0.013346	0.012468	0.00366665	0.00394508	0	0	0.966574
OLA1	0.0964808	0.00732504	0.0274795	0.0169451	0	0	0.85177
CIR1	0.000485777	0.00692018	0.00138599	0.0243062	0	0	0.966902
SCRN3	0.0372216	0.0136952	0.021494	0.00696322	0	0	0.920626
GPR155	0.00329602	0.0354581	0.000301282	0.0432437	0.00969421	0.041319	0.866688
WIPF1	0.0329938	0.00678005	0.00775281	0.00487043	0.00733973	2.13155e-15	0.940263
H3P6	0.0283348	0.0662149	1.84153e-05	0.00813477	0	0	0.897297
ATF2	0.0653473	0.000852465	0.0104523	0.00740945	0	0	0.915938
ATP5MC3	0.0955249	0.0345485	0.00194831	0.00317462	1.1149e-20	1.9235e-16	0.864804
LNPK	0.0598545	0.00667159	0.0345232	0.000341202	0	0	0.89861
HNRNPA3	0.0208183	0.000519846	0.00148092	0.00121795	0	0.00456595	0.971397
NFE2L2	0.00697029	0.0766937	0.00135234	0.00423659	0	0	0.910747
AGPS	0.113757	0.00224759	0.00347058	1.25343e-06	0	0	0.880523
PRKRA	0.138632	0.0172216	0.00474076	0.00540006	0	0	0.834005
PLEKHA3	0.0287908	0.00183932	0.0334019	0.00547785	0	3.57065e-05	0.930454
TTN-AS1	0.0200152	0.0897305	0.0172731	0.0279645	0	0	0.845017
TTN	0.00553743	0.0746152	0.000113461	0.000907172	0	0	0.918827
SESTD1	0.0695548	0.00069122	0.0032833	0.000178499	0	0	0.926292
CWC22	0.0897579	0.000210521	0.0101819	1.62794e-05	0	0	0.899833
UBE2E3	0.0300033	0.00492408	0.0498352	0.0263402	0	0	0.888897
ITGA4	0.0408768	0.0576428	0.00284675	0.00540666	0	0	0.893227
ITPRID2	0.0138988	0.0759001	1.58199e-05	0.00585972	0	0	0.904326
DNAJC10	0.0929767	0.0259133	0.00668181	0.00162816	0	2.11138e-16	0.8728
LOC105373780	0.0485288	0.0349237	0.0116708	0.00971046	0	0	0.895166
ZC3H15	0.136837	0.00726718	0.0188661	0.0158957	0	0	0.821134
WDR75	0.0909615	0.0315869	0.00608545	0.00223633	0	0	0.86913
SLC40A1	0.0249728	0.0402482	0.0110185	0.00409842	0	0	0.919662
ASNSD1	0.00577039	0.0275797	0.0252737	0.000736056	0	0	0.94064
ORMDL1	0.0323358	0.0252993	0.0146655	0.000543931	0	0	0.927156
C2orf88	0.00163313	0.0222477	0.00287261	0.0214069	0	0	0.95184
HIBCH	0.0562167	0.00472716	0.00340686	0.00945423	0	0	0.926195
INPP1	0.00242173	0.00236032	0.00713517	0.000963622	0	0.0103933	0.976726
MFSD6	0.150128	0.0175342	0.012425	0.00484381	0	0	0.815069
NAB1	0.00164897	0.00388304	0.0017388	0.00480944	0	0	0.98792
GLS	0.159259	0.00651579	0.00356431	0.00763856	0.00316667	0	0.819855
STAT1	0.00309136	0.000278913	0.00204187	0.0112476	0	0	0.98334
STAT4	0.0157088	0.0272339	0.00344656	0.000185319	0	0	0.953425
NABP1	0.00302272	0.0686111	0.0087192	0.0257263	0	0	0.893921
NABP1-OT1	0.0134532	0.0271831	0.0047718	0.00310364	0	0	0.951488
CAVIN2	0.117333	0.0097081	0.00542723	0.00425031	0	0.00178227	0.861499
SLC39A10	0.118646	0.0197652	0.000429267	0.000985059	0	0	0.860174
STK17B	0.0665691	0.0702716	4.18775e-05	0.00105894	0.00141595	0	0.860643
GTF3C3	0.139256	0.00215349	0.00240684	1.34984e-05	0.0228596	0	0.83331
ANKRD44	0.00934808	0.0391111	0.00690721	5.04421e-05	0	0	0.944583
SF3B1	0.0444483	0.056663	0.000683611	0.0277715	0	0	0.870434
COQ10B	0.0364387	0.0207127	0.00440205	0.00209279	0	0	0.936354
HSPD1	0.0051977	0.000840243	0.0152145	0.00273016	0.0439895	0	0.932028
HSPE1	0.00958618	0.000956411	0.00720741	0.00176744	0.014215	0	0.966268
TYW5	0.010771	0.00487061	0.00255193	0.0172337	0	0.00699983	0.957573
SPATS2L	0.0227208	0.00891709	0.0029705	0.0280868	0.0150372	0	0.922268
KCTD18	0.0749046	0.00252597	0.0166722	0.000307283	0	0	0.90559
BZW1	0.0914915	0.0209283	0.00551328	0.00185899	0.0199285	0	0.860279
CLK1	5.54558e-06	0.00312	0.00280673	4.0197e-05	0	0	0.994028
NIF3L1	0.0897206	0.0375022	0.000249629	0.00237137	0	0	0.870156
ORC2	0.00782348	0.0293884	0.00122143	0.00657543	3.57904e-19	6.83706e-16	0.954991
FAM126B	0.0149888	0.0154004	0.00729781	0.027792	0	0	0.934521
NDUFB3	0.0198996	0.00356324	0.00303524	0.00180968	0	0.00444254	0.96725
CFLAR	0.0165281	0.0389857	0.0307302	0.0229952	0	0	0.890761
CASP10	0.0920669	0.00724794	8.75837e-06	0.0356356	0	0	0.865041
CASP8	0.000574691	0.000532107	2.63715e-05	0.00526781	0	0	0.993599
TRAK2	2.75233e-05	0.00581206	0.00290953	0.00561169	0	0	0.985639
STRADB	0.013543	0.0113192	0.00387624	0.00442764	0	0	0.966834
ALS2	0.000588248	0.0508578	0.000219835	0.0158383	0	0	0.932496
SUMO1	0.0261573	4.09546e-05	0.0219431	2.16425e-05	0	0	0.951837
NOP58	0.107599	0.0209463	0.00267093	0.00062577	0	0	0.868158
BMPR2	0.104463	0.0015048	0.00128629	0.00729261	0.0103022	0.0108343	0.864316
FAM117B	0.0589277	0.102724	0.0207546	0.00064534	0	0	0.816948
WDR12	0.15036	0.0136984	6.85116e-07	0.00740708	0	0	0.828534
NBEAL1	0.0268322	0.0599647	0.0211411	0.00589049	0	0	0.886172
CYP20A1	0.0506956	0.0812835	9.42207e-05	0.0073452	0	0	0.860581
ABI2	0.0436314	0.0741346	0.00453517	1.07411e-05	0	0.00232213	0.875366
CD28	0.0279017	0.0135739	0.002693	0.00131638	1.70585e-18	0.00158937	0.952926
CTLA4	0.116252	0.00362843	0.0140668	0.00430637	2.08707e-18	0.00363833	0.858108
ICOS	0.0734937	0.00423528	0.000498569	0.00193343	0	0	0.919839
INO80D	0.0076571	0.00641475	5.94552e-06	0.0163028	0	0	0.969619
NDUFS1	0.128828	0.0116154	0.000705038	0.000956169	0	0	0.857895
EEF1B2	0.0223149	0.0241144	0.0262744	0.0017242	0	0.0130667	0.912505
FASTKD2	0.133191	0.0366948	0.0185606	0.00548234	0	0	0.806071
KLF7	0.0102394	0.0348537	0.00134131	0.036232	0	0	0.917334
CREB1	0.000793728	0.00129087	0.00272752	0.0160782	0.0106136	0	0.968496
METTL21A	0.00127853	0.0154096	0.00196922	0.000139803	0.0134925	0	0.96771
CCNYL1	0.0253102	0.000231294	0.00385297	0.00261978	0.00795181	4.83204e-10	0.960034
PLEKHM3	0.0212629	0.00167765	0.000526992	0.00167314	0	0	0.974859
IDH1	0.0152215	0.00184989	0.00435968	0.00546592	0.0664764	2.18251e-08	0.906627
PIKFYVE	0.141727	0.0058748	0.00432581	0.0117984	0	0	0.836274
RPE	0.0577654	0.0252983	0.00684744	9.42378e-05	0	0	0.909995
KANSL1L	0.00865446	0.0193752	0.01144	0.00601683	0	0	0.954514
LANCL1	0.137225	0.0227356	0.0125324	0.0014127	0	0	0.826094
ATIC	0.103187	0.0632404	0.00190583	0.00393618	0	0	0.82773
PECR	0.00440174	0.0587266	0.0155269	0.0165262	0	0.0373893	0.867429
XRCC5	0.0680435	0.00179944	0.000287804	0.0135995	0.0241299	0	0.89214
SMARCAL1	0.052326	0.0542173	0.00106616	0.00957689	0	0	0.882814
RPL37A	0.00906444	0.0172153	0.0155105	0.00344026	6.08014e-17	0.00163834	0.953131
TNS1	0.0123571	0.00541612	0.00251036	0.00516965	0	0	0.974547
CXCR2P1	0.000163494	0.052469	0.00341093	0.0469532	0	0	0.897003
CXCR2	0.113511	0.00164494	0.0354392	0.009461	0	0	0.839944
CXCR1	0.085752	0.0115589	0.0334374	0.00763704	0	0	0.861615
ARPC2	0.0224882	0.0245758	0.0135028	0.00877298	0	0	0.93066
GPBAR1	0.00487212	0.0867457	0.00142974	0.0144321	0	0	0.89252
AAMP	0.0161262	0.053095	0.000970506	0.00491376	0	0	0.924895
PNKD	0.00308202	0.00032355	0.0149124	0.0225454	0	0.0080143	0.951122
TMBIM1	0.0404024	0.00173375	0.00125373	0.00500553	0	0	0.951605
CATIP	0.0589324	0.00895789	0.00223828	0.00292302	0	0	0.926948
SLC11A1	0.0118188	0.035172	0.00675651	0.00908155	0	0.0222469	0.914924
CTDSP1	0.195668	0.0130293	0.00147812	5.33688e-05	0	0	0.789772
USP37	0.127165	0.0351786	0.00178837	0.0018755	6.54589e-19	2.2555e-18	0.833993
CNOT9	0.151625	0.0237578	0.00942265	0.00208964	0	0	0.813105
ZNF142	0.000337981	0.10289	0.000326729	0.000696927	0	0	0.895749
BCS1L	0.0279225	0.0606641	0.00159846	0.000410091	0	3.91424e-09	0.909405
RNF25	0.0758885	0.0629855	0.0118318	0.00630595	0.000884466	0	0.842104
STK36	0.000293853	0.0328145	0.000415495	0.0015609	0	0	0.964915
TTLL4	0.0147938	0.000289867	0.0113403	0.0093483	0	0.0112711	0.952957
CYP27A1	0.0716116	0.00254378	5.8908e-05	0.000372842	0.00023793	0.00258001	0.922595
NHEJ1	0.0424446	0.0728074	0.00229501	0.00451781	0	0	0.877935
CNPPD1	0.00706806	0.0237667	0.00488532	0.0190586	0	3.2547e-15	0.945221
RETREG2	0.00352052	0.061704	0.01603	0.0086208	0	0	0.910125
ZFAND2B	0.0172652	0.0160819	0.0205033	0.00391091	0.0184414	0	0.923797
ABCB6	0.012133	0.000965958	0.0684572	0.00476916	0.00366349	0	0.910011
ATG9A	0.0280795	0.00204774	0.0214908	0.0020269	0	0	0.946355
ANKZF1	0.061933	0.104297	0.00371389	0.00205337	0.00643038	0	0.821572
STK16	0.0740891	0.0220418	0.0198505	0.0125927	0	0	0.871426
TUBA4A	0.0762921	0.0483641	3.80457e-05	0.00977627	0	0	0.86553
DNAJB2	0.0179947	0.0452162	0.00240713	0.00682806	0	0	0.927554
DNPEP	0.0555992	0.0791102	0.00994954	0.0264272	0	0	0.828914
GMPPA	0.0689725	0.0272759	0.00255525	0.00846723	0	0.00832814	0.884401
CHPF	0.119545	0.000330737	0.0214739	0.00356542	0	0.0182816	0.836804
STK11IP	0.047579	0.0546044	0.0124029	0.00126979	0	0	0.884144
FARSB	0.126826	0.0165344	0.0126003	0.0124198	0	0	0.831619
ACSL3	0.000146432	0.127033	6.98986e-06	0.00959031	0.00174276	0	0.86148
WDFY1	0.0639894	0.000945742	0.00406611	0.0235439	0	0	0.907455
MRPL44	0.100267	0.0148255	1.02447e-05	0.0101802	0.00608758	0	0.868629
CUL3	0.0177049	0.0227469	0.000389074	0.0118683	0	0	0.947291
DOCK10	0.0476013	0.0413126	0.000426716	5.38494e-05	0	4.48318e-17	0.910606
RHBDD1	0.128221	0.0442853	0.00205302	1.58914e-05	0	0	0.825425
MFF	0.161166	0.000416149	0.0215215	0.014089	0	0	0.802808
AGFG1	0.000126403	0.184742	0.0012929	0.0157094	0	0	0.798129
TRIP12	0.0500062	0.0208748	0.0118578	0.0155367	0	0	0.901724
SP110	0.0117259	0.00677659	0.0106978	1.46034e-05	0	0	0.970785
SP140	0.0124106	0.00593699	0.00759644	0.0248706	0.00424588	0	0.944939
SP140L	0.0223634	0.0180398	0.0021828	0.035668	0	0	0.921746
SP100	0.0160769	0.00554202	0.0118829	0.000129803	0	0	0.966368
CAB39	0.00432712	0.117444	0.0144018	0.0541668	0	0	0.80966
ITM2C	0.0530965	0.00217229	0.00267624	0.00373002	1.00239e-10	0.0358248	0.9025
PSMD1	0.0129521	3.91371e-05	0.00356979	0.00117589	0.00541219	0	0.976851
NCL	0.0636413	0.00323747	0.00095517	0.0144142	0	0	0.917752
PTMA	0.046998	0.00723086	0.0312893	0.00713617	0	0	0.907346
PDE6D	0.0967104	0.0154664	0.0184007	0.00696143	0	0	0.862461
COPS7B	0.0463593	0.081603	0.000126527	0.000145712	0	0	0.871765
DIS3L2	0.013055	0.055523	0.00891276	0.00821913	0	0	0.91429
TIGD1	0.00661402	0.081541	0.00535893	0.00128645	0	0	0.9052
EIF4E2	7.98143e-05	0.0484068	0.00560096	0.000315561	0.00643695	0	0.93916
GIGYF2	0.00267244	0.0435322	0.0079068	0.0071712	0	0	0.938717
INPP5D	0.0603291	0.146184	8.54865e-05	0.0104821	0	0	0.782919
ATG16L1	0.0265823	0.0563289	0.00985901	0.00386229	0	0	0.903367
DGKD	0.00542728	0.00112924	0.0118303	0.00164177	0	0	0.979971
USP40	0.0689257	0.0324429	0.0102262	0.00353869	0	0	0.884866
ARL4C	0.0471772	0.0494186	4.91065e-07	0.00154897	0	0.00204749	0.899807
COPS8	0.156647	0.016605	0.00673955	0.00200575	0	0	0.818003
LRRFIP1	0.000654609	0.0300851	0.000101807	0.00440066	0	0	0.964758
UBE2F	0.0441102	0.0269083	0.00273717	1.53161e-05	0	0	0.926229
ILKAP	0.0834443	0.0221777	0.0158309	0.00694842	0	0	0.871599
PER2	0.0752873	0.020124	0.00358396	0.000628823	0	0	0.900376
ASB1	6.8064e-06	0.0503975	0.00212594	0.00018604	0	0	0.947284
HDAC4	0.000748613	0.0552818	0.0408441	0.00857548	0	0	0.89455
NDUFA10	0.0113023	0.0938628	0.018059	0.00140568	0	0	0.87537
COPS9	0.0757428	0.0214372	0.00530167	0.00211909	0	0	0.895399
ANKMY1	0.00188141	0.0971088	0.0175807	0.0049911	0.00767588	0.00200652	0.868756
DUSP28	0.0922188	0.0355925	0.0227976	0.0223783	0.000810593	0	0.826202
RNPEPL1	0.0496931	0.0923738	0.00329445	0.00508351	0	0	0.849555
CAPN10	0.00744487	0.054347	0.00299888	0.000689109	0	0	0.93452
GPR35	0.001211	2.20808e-06	0.0209391	0.00132761	0	0.0178647	0.958655
SNED1	0.000651704	0.116301	0.0131705	0.000371033	0	0	0.869506
MTERF4	0.00441626	0.0635791	0.00235436	0.00268676	0	0	0.926963
PASK	0.0469979	0.0859219	0.00426171	9.23575e-05	0	1.15786e-21	0.862726
PPP1R7	0.0450404	0.0514726	0.00635657	0.0209661	0	0	0.876164
HDLBP	0.00521639	0.0174534	0.00645773	0.0117094	0	0	0.959163
SEPTIN2	0.0630078	0.0086457	0.00947903	0.00064584	0	0	0.918222
STK25	0.0351605	0.051914	0.00223122	0.000438223	0	0	0.910256
THAP4	0.0876859	0.0322684	0.0075481	0.0158403	0	0	0.856657
ATG4B	0.00157804	0.0682415	0.000281117	0.00120395	0	0	0.928695
DTYMK	0.127532	0.0245417	0.00226312	0.000117995	0	0	0.845545
ING5	0.0250597	0.0473698	0.000380605	0.00339224	0.00825259	0.00049713	0.915048
D2HGDH	0.000950749	0.0730545	0.00847546	0.00348367	0	0	0.914036
TRNT1	0.0348155	0.00878895	0.00226571	0.0059134	0	0	0.948216
CRBN	0.090504	0.00018048	0.0154572	0.000522334	0	0	0.893336
SUMF1	0.0143509	0.00111579	0.00129422	0.0329169	0.00859819	1.00632e-15	0.941724
ITPR1	0.0380127	0.0378418	0.000192124	8.51554e-05	0	0	0.923868
BHLHE40	0.0393283	0.00190742	0.0101969	0.00950384	0	0.0167219	0.922342
ARL8B	0.0514184	0.0699095	0.00218005	1.94048e-06	0	0	0.87649
EDEM1	0.123249	0.000886805	0.00231046	0.0109125	0	0	0.862641
THUMPD3	0.154103	0.00451643	0.0191691	0.00418241	0	0	0.818029
THUMPD3-AS1	0.0723851	0.0125577	0.00598976	0.00177825	0.0118789	0.0109428	0.884467
SETD5	2.55498e-05	0.00506737	0.00918316	0.00976224	0	0	0.975962
MTMR14	0.000239726	0.00492348	0.0151233	0.00982517	5.25942e-19	9.14415e-17	0.969888
BRPF1	0.0492665	0.0401216	0.0114645	0.00438397	0	0	0.894763
OGG1	0.0014634	0.0797894	0.00775284	0.000128003	0	0	0.910866
CAMK1	0.038516	0.0178238	0.0219307	0.000807364	0.00280716	0.00974361	0.908371
TADA3	6.68124e-06	0.0148521	0.00138473	0.006752	3.16586e-09	0.0137385	0.963266
ARPC4	0.0483564	0.0007665	5.25648e-05	0.0223975	0	0.00836004	0.920067
TTLL3	0.106877	0.000193584	0.000320898	0.0352324	0.0202983	0	0.837078
RPUSD3	0.0351261	0.0994838	0.00117599	0.00430287	0	0	0.859911
JAGN1	0.0597596	0.0481261	0.0132275	0.0235629	0	0	0.855324
CRELD1	0.0547635	0.0274305	0.0173825	0.0101285	0	0	0.890295
EMC3	0.0428459	0.0805446	0.00258459	0.0111593	0	0	0.862866
FANCD2	0.0446687	0.0155907	0.000351272	0.00156494	0	0	0.937824
BRK1	0.000240515	0.00833903	0.022943	0.010907	0	0	0.957571
VHL	0.0366028	0.00800565	0.000467363	0.040647	0	0	0.914277
IRAK2	0.0019068	0.0895541	9.72401e-07	0.00151436	0	0	0.907024
TATDN2	0.00609174	0.0938817	0.00207577	0.000237929	0	0	0.897713
GHRL	0.0702603	0.0147018	0.00282837	0.000293328	0	0	0.911916
SEC13	0.0882949	0.0047354	0.00174644	0.00395525	0.00278046	0.00991033	0.888577
ATG7	0.076096	0.012248	8.76767e-05	0.000319242	0	0	0.911249
VGLL4	0.0163892	0.0309964	1.3446e-06	0.000509461	0	0	0.952104
MKRN2	0.0726176	0.0116895	0.000909068	0.00464757	0	0	0.910136
RAF1	0.0281319	0.00100961	0.00103123	0.000996688	0	0	0.968831
TMEM40	0.0326002	0.0474371	0.000372375	0.016919	0	0	0.902671
RPL32	0.0113497	0.0837323	0.0334394	0.0148604	1.00086e-17	2.77765e-19	0.856618
IQSEC1	0.00101969	0.0508872	0.0184211	0.00500463	0	0.0165411	0.908126
NUP210	0.000367389	0.107634	0.00573258	0.000245347	0	0	0.886021
CHCHD4	0.0609346	0.0496069	0.00133012	0.00694138	0	0.00212601	0.879061
TMEM43	0.0233187	0.00246485	0.0207556	0.0270761	4.0748e-18	0	0.926385
XPC	0.00540263	0.101697	0.000916779	9.7591e-06	0	0	0.891974
LSM3	0.0361529	0.0213763	0.0155608	0.0146288	0	0	0.912281
SLC6A6	0.0893635	0.0163482	0.00652025	0.0139695	0	0	0.873799
CCDC174	0.00246323	0.0342548	0.00124585	0.00273818	0	0	0.959298
FGD5-AS1	0.00754297	0.00293229	0.0193562	0.00941542	0	0	0.960753
NR2C2	0.0222231	0.00429023	0.0111123	0.015212	0	0	0.947162
MRPS25	0.00296511	0.0761131	0.00786959	1.0732e-10	0	0.0107073	0.902345
RBSN	0.0614381	0.00311233	0.0186445	0.00126986	0	0	0.915535
CAPN7	0.0924867	0.00143763	0.0145356	0.000223593	0	0	0.891316
SH3BP5-AS1	0.00925436	0.0384495	1.87007e-05	0.00337768	0	0	0.9489
SH3BP5	0.00119844	0.142932	0.0191986	0.0351308	0	0	0.80154
METTL6	0.0423078	0.0461292	0.000607076	0.00306353	0	0	0.907892
EAF1	0.0891742	0.00743353	0.0113021	0.017848	0	0	0.874242
HACL1	0.10561	0.04849	0.0305274	0.0108976	0	0	0.804475
BTD	0.00378083	0.132042	0.00927739	0.00316903	0.00532127	0	0.846409
ANKRD28	0.15183	0.0427017	0.02039	0.00558114	0	0	0.779497
DPH3	0.0444192	0.0551557	0.00527994	0.00232355	0	0	0.892822
OXNAD1	0.0043696	0.098308	0.0111675	0.0027233	0	0.00197362	0.881458
RFTN1	0.113252	0.0139598	0.0129453	0.00909024	1.50303e-10	4.81081e-09	0.850753
PLCL2	0.0106557	0.00104853	0.00714921	0.00505541	0	0	0.976091
TBC1D5	0.0470265	0.026614	0.00417198	0.000289663	0	0.00833915	0.913559
SATB1	0.020386	0.0103661	7.95727e-05	0.0149303	0	0	0.954238
RAB5A	0.0163356	0.103063	0.0013365	0.000390348	0	0	0.878874
KAT2B	0.0112881	0.00903808	0.00627312	0.00225028	0	0	0.97115
UBE2E2	0.0207496	0.00961803	0.0189385	0.0116125	0	0	0.939081
UBE2E1	0.0553271	0.0200697	0.0301779	0.0127243	0	0	0.881701
RPL15	0.0622282	0.0353344	0.0153842	0.000344186	8.53822e-21	0	0.886709
TOP2B	0.113499	0.0111335	0.00202943	0.00249788	0	0	0.87084
NGLY1	0.168138	0.0112857	0.00507031	5.86312e-08	0	0	0.815506
SLC4A7	0.0981569	0.0334852	0.00118531	0.00997508	0	6.82276e-19	0.857197
EOMES	0.0136642	0.0434731	0.0152781	0.017516	0	0	0.910069
CMC1	0.101736	0.0155417	0.00385753	0.0062654	0	0	0.872599
AZI2	0.0101604	0.0338425	0.00219712	0.00199987	0	0	0.9518
TGFBR2	3.514e-06	9.20512e-06	0.00153262	0.0435497	0	0	0.954905
LOC105377016	0.0264561	0.00740683	0.00123156	0.00328761	0	0.00774128	0.953877
STT3B	0.136608	0.0021332	1.13137e-05	0.0181492	0.00570328	0	0.837395
CMTM7	0.0177392	0.0370233	0.000456892	0.00266637	0	0	0.942114
CMTM6	0.0133606	0.0472318	0.00148985	0.0104391	0	0	0.927479
DYNC1LI1	0.0114936	8.5905e-06	0.00988404	0.00273524	0	0	0.975878
CNOT10	0.10784	0.079575	0.0046141	0.00132151	0	0	0.806649
GLB1	0.00577402	0.00155279	0.00239349	0.00320379	0.0274756	0.0246518	0.934948
CRTAP	0.0422543	0.131639	0.0385788	0.0212702	2.7941e-20	0	0.766258
UBP1	0.0645692	0.0304476	0.0128796	0.00248213	0	0	0.889622
CLASP2	0.172839	0.00538204	0.000195146	0.00110303	0	0	0.820481
PDCD6IP	0.0862982	0.00114927	0.00743978	2.89545e-05	0	0	0.905084
TRANK1	0.0184306	0.0335597	0.00055249	0.0302702	0.0242367	0	0.89295
EPM2AIP1	0.0607234	0.000721495	0.00835667	0.00425014	0.0128555	0	0.913093
MLH1	0.213747	8.55099e-05	0.00458791	7.14705e-05	0	0	0.781508
LRRFIP2	0.0158753	0.0764848	0.00357765	0.0233045	0	0	0.880758
GOLGA4	0.00599156	0.0310646	0.00813825	0.00637286	0	0	0.948433
CTDSPL	0.0210422	0.0525539	0.000480481	0.00112314	0	0	0.9248
VILL	0.0355932	9.51914e-06	0.000860117	0.0175112	0	0.000422288	0.945604
PLCD1	9.61143e-05	0.0386844	0.0378445	0.0180904	0	0	0.905285
ACAA1	0.0140414	0.0141252	0.000249765	0.00688908	0.0258733	1.66181e-18	0.938821
MYD88	0.0192498	0.070358	0.000467186	0.000380793	0	0.00491848	0.904626
OXSR1	0.0146307	0.0217304	0.0051896	6.01121e-06	0	0	0.958443
EXOG	0.00975305	0.0604112	0.0167836	0.00637272	0	0	0.906679
WDR48	0.0967363	0.00455173	0.0116652	0.00299692	0	0	0.88405
GORASP1	0.0327884	0.0472227	4.79822e-05	0.000625901	0.00450778	0	0.914807
CSRNP1	0.00260503	0.0245144	0.00635828	0.00317816	0	0	0.963344
CX3CR1	0.00428081	0.00174882	0.0212231	0.000207224	0	0.0166871	0.955853
SLC25A38	0.0100343	0.0574938	0.00808304	0.00735875	0.0104715	0	0.906559
RPSA	0.055463	0.0359164	0.00936985	0.000109032	0	6.70703e-06	0.899135
EIF1B	0.00283232	0.0355482	0.000249218	0.000457286	0	0	0.960913
RPL14	0.0120946	0.0922766	0.0299331	0.0108389	0	0	0.854857
ZNF621	0.0926253	0.0335908	0.00436563	0.00166089	0	0	0.867757
CTNNB1	0.0694303	0.127263	0.00422677	0.0250139	0.00336986	7.29477e-10	0.770696
TRAK1	0.035571	0.00840931	0.00121202	0.0152235	0	0	0.939584
VIPR1	0.0887173	0.124194	0.0179767	6.08628e-07	0	0	0.769111
SEC22C	0.0349251	0.0063965	0.00143479	0.0012332	0	0	0.95601
SS18L2	0.0625694	0.0418967	0.00273022	0.00158878	0	0	0.891215
NKTR	0.00308348	0.0909543	0.0105129	3.27697e-05	0.010508	0	0.884909
ZBTB47	0.084881	0.00251891	0.000177268	0.000666961	0.0266279	0	0.885128
HIGD1A	0.0885909	0.000926645	0.00514994	2.9124e-05	0	0	0.905303
SNRK	0.026618	0.000229465	0.0127195	0.00116767	0	0	0.959265
ANO10	0.0146682	0.0214714	0.000417447	0.00106751	0	9.33209e-18	0.962375
ABHD5	0.0951808	0.0284648	0.000566028	3.03059e-05	0.0328163	0	0.842942
TCAIM	0.115183	0.0329746	8.81381e-05	0.0104529	0	0	0.841301
C3orf86	0.0255279	0.057379	0.0313641	0.0308367	0	0	0.854892
ZNF445	0.0508604	0.0430828	0.020699	0.036879	0	0	0.848479
ZNF852	0.00369532	0.0162926	0.0120513	0.0371657	0.000792482	0	0.930003
KIAA1143	0.0872813	0.0552067	0.020393	0.000469469	0	0	0.83665
ZDHHC3	0.013395	0.0368873	0.0104142	0.0346622	0	1.04007e-09	0.904641
EXOSC7	0.0887982	0.0302507	0.0100239	0.00184388	0	0	0.869083
LARS2	0.105676	0.0342725	0.00223217	0.00173273	0	0	0.856086
LIMD1	0.0733884	0.0309139	1.38397e-06	0.00042857	0	0.00109343	0.894174
SACM1L	0.0522146	0.00180727	0.000585161	0.0192259	0.0196726	0	0.906494
FYCO1	0.000264065	0.0428208	0.0109461	0.00229956	0.00362736	3.00454e-17	0.940042
CXCR6	0.0632587	0.0122863	0.00473779	0.00614614	0	0	0.913571
CCR1	1.6993e-05	0.000791172	0.00317444	0.0123343	0	0.0171333	0.96655
CCR2	0.0139802	0.0023851	0.00263886	0.00639416	0.0954629	0.00960044	0.869538
CCR5	0.00146669	0.0154688	0.0109524	0.0191111	0	0	0.953001
CCRL2	0.0313723	0.0751446	0.00352775	0.0255799	0	0	0.864375
LTF	0.00311375	0.047553	0.0109052	0.0151774	0	0	0.923251
ALS2CL	0.0133748	0.0814129	0.008378	0.00127659	0	0	0.895558
CCDC12	0.0311724	0.0485434	0.0109244	0.00540474	0	0	0.903955
NBEAL2	0.0406289	0.0916957	0.0203099	0.00422726	0	0	0.843138
SETD2	0.0681562	0.0135582	0.000322111	0.00263842	0	0	0.915325
KLHL18	0.00252336	0.00242463	0.00758705	0.00252075	0	0	0.984944
PTPN23	0.00126217	0.0511829	0.00122448	0.00385913	0	0	0.942471
SCAP	0.00763757	0.183837	0.00355086	0.00936815	0	0	0.795606
ELP6	0.067542	0.0574784	0.00791321	0.00153765	0	0	0.865529
SMARCC1	0.045684	0.0336049	0.0037491	0.00155684	0	0	0.915405
DHX30	0.0542963	0.0642885	0.00196774	0.00527102	0	0	0.874176
MAP4	0.0291749	0.0213435	1.04983e-05	0.00453282	0	0	0.944938
CAMP	0.00927795	0.0821825	5.883e-05	0.000912054	0	0	0.907569
ZNF589	0.00580532	0.115265	0.000499325	0.000143842	3.05236e-16	4.21602e-19	0.878286
NME6	0.00375518	0.00455775	0.00225353	0.0208719	0	0	0.968562
TMA7	7.70667e-06	2.9174e-11	0.0154842	0.00771031	0	0	0.976798
SHISA5	0.0272122	0.000366273	0.0133807	0.0526068	0	0	0.906434
PFKFB4	0.0565747	0.0150003	0.0135135	0.0198284	0	0	0.895083
UQCRC1	0.0011308	0.00959362	0.0042405	0.00508052	0	0	0.979955
SLC26A6	0.04135	0.0528875	0.0136262	0.0243824	0	0	0.867754
NCKIPSD	0.00822356	0.07156	0.00665358	0.0221928	0	0	0.89137
IP6K2	0.048895	0.0292074	0.0139221	0.00569118	0	0	0.902284
PRKAR2A	0.00045588	0.00181799	0.00469753	0.0785578	0	0	0.914471
SLC25A20	0.0926534	0.00210706	0.000512926	0.0105912	0	0.0103966	0.883739
ARIH2	0.0309371	0.0396469	0.00629879	0.000930104	0	0	0.922187
P4HTM	0.0188872	0.09694	0.00973568	0.00612173	0.00102017	0	0.867295
WDR6	0.0065862	0.0678105	0.00111374	1.32177e-05	0	0	0.924476
DALRD3	0.0229965	0.0569185	0.00984653	0.000820824	0	0	0.909418
NDUFAF3	0.014552	0.0233133	0.0133773	0.0266128	0	0	0.922145
IMPDH2	0.0424942	0.0558088	0.000867342	5.88317e-05	0	0	0.900771
QRICH1	0.0322882	0.0354625	0.0157779	0.0081458	0	0	0.908326
QARS1	0.00257156	0.0919588	0.0244902	0.00581974	0	0	0.87516
USP19	0.0487271	0.0209598	0.00582306	1.01343e-05	0.000195877	0	0.924284
CCDC71	0.000726744	0.0219487	0.0100449	0.00359248	5.18805e-20	0	0.963687
KLHDC8B	0.00826123	0.00808075	0.0107349	0.0134632	0	0.0279504	0.93151
C3orf62	0.0225449	0.00920911	0.0138812	0.00904778	0	0	0.945317
USP4	0.000429304	0.00248213	0.00447316	0.000683975	0	0	0.991931
GPX1	0.00511674	0.0609825	0.0201158	0.0407728	0	0	0.873012
RHOA	0.00305666	0.0507035	0.000105386	0.0141265	0.0227498	0	0.909258
TCTA	0.0300262	0.0126547	0.0168293	0.0112406	0	0	0.929249
NICN1	0.0170066	0.0650005	0.00718831	0.0101975	0	0	0.900607
DAG1	0.0754105	0.0505671	5.47618e-05	2.45036e-05	5.51896e-19	8.25764e-16	0.873943
APEH	0.0257561	0.0486525	0.00772087	0.0107666	0	0	0.907104
RNF123	0.00723299	0.0206351	0.000392703	0.00727004	0	0	0.964469
GMPPB	0.0429806	0.00663192	0.0224442	0.00108402	0	0.00409344	0.922766
IP6K1	0.165041	0.0355421	0.00668239	0.000741643	1.34783e-10	0.0246368	0.767357
UBA7	0.000859227	0.156328	0.0151219	0.029431	0	0	0.79826
MON1A	0.0214622	0.0563053	0.00560143	0.00372156	4.77114e-20	9.03999e-19	0.912909
RBM6	0.00757864	1.54503e-05	0.0109169	0.000423807	0	0.0205097	0.960556
RBM5	0.0714303	0.00425496	0.00386471	0.0125063	0	0	0.907944
GNAI2	0.177061	0.0095832	0.000916114	0.000212034	0	0	0.812227
IFRD2	0.107189	0.0408734	0.000262984	0.00239034	0	0	0.849284
HYAL2	0.0109735	0.000118458	0.00224102	2.31815e-06	1.89062e-20	0.000500414	0.986164
TUSC2	0.0265922	0.0938235	0.00120702	0.000138118	0	0	0.878239
RASSF1	0.0153687	0.129717	0.0191633	1.5103e-06	0.00162662	0	0.834122
NPRL2	0.00586409	0.129422	0.0140491	0.00765179	0	0	0.843013
CYB561D2	0.0269922	0.069463	0.0180234	0.0118909	0	0	0.873631
TMEM115	0.00585861	0.0344956	0.000763731	0.00370884	0	0	0.955173
HEMK1	0.00028376	0.0815931	0.00352445	0.00338991	0.00228183	0.0032895	0.905637
CISH	0.0065251	0.00224938	0.00300122	0.000552412	0	0	0.987672
MAPKAPK3	0.00133268	0.0135327	0.0140908	0.00115775	1.71112e-17	2.43868e-20	0.969886
MANF	0.0190187	0.0154118	0.0541821	0.00688204	0.0213662	2.7861e-17	0.883139
RBM15B	0.0703169	0.0427597	0.00342218	0.0016331	0	0	0.881868
DCAF1	0.0416733	0.0314985	0.00304981	0.000145544	0	0	0.923633
RAD54L2	0.00414131	0.0291593	0.00454474	0.00679239	0	0	0.955362
TEX264	0.0301911	0.0890443	0.0125841	0.00797033	0	0	0.86021
RRP9	0.0703948	0.0516861	0.00548847	0.0114973	0	0	0.860933
PARP3	0.0310345	0.0794923	0.00508104	0.0247822	0	0	0.85961
PCBP4	0.00525514	0.0792316	0.00733712	0.00605264	0.0204865	0	0.881637
ABHD14B	0.00244347	0.121363	0.012854	0.00555749	0	0	0.857782
RPL29	0.010589	0.0564402	0.0237986	0.0139846	0	0	0.895188
DUSP7	0.000932361	0.016613	0.0138497	0.00120341	0	0.0116785	0.955723
ALAS1	0.018032	0.0181884	0.0174839	0.00279486	0	0	0.943501
TLR9	0.0331623	0.0926935	0.0600169	0.0158887	0.00144235	0	0.796796
TWF2	0.00128717	0.0403825	0.0110128	0.00298882	0	0	0.944329
PPM1M	0.0169752	0.00184959	0.0085113	0.00118511	0.00415204	0	0.967327
WDR82	0.0101229	0.0708726	0.000873648	0.00140982	0	0	0.916721
GLYCTK	0.018308	0.015001	0.0209586	0.00020786	0.00584841	0	0.939676
DNAH1	0.0642323	0.0471808	0.00178849	0.00277629	0	0	0.884022
BAP1	0.0126916	0.00697353	0.00390094	0.00489628	0	0	0.971538
NISCH	0.0167719	0.0573478	0.000641469	0.000416378	0	0	0.924822
STAB1	3.55707e-05	0.00834048	0.00159473	0.0198845	0.0128534	0.0215439	0.935747
NT5DC2	0.103205	0.000613078	0.0314324	0.00352728	0	0.0150586	0.846163
PBRM1	0.0614312	0.0254747	0.00183191	0.00846266	0	0	0.9028
GNL3	0.152871	0.00857114	0.00104728	0.00020177	0	0	0.837309
GLT8D1	0.0580201	0.0416218	0.0146424	0.00564612	0	0	0.880069
SPCS1	0.0381721	0.0111703	0.0243933	0.0254781	0	0	0.900786
NEK4	0.00109425	0.00266904	0.00281842	0.0235068	0	0	0.969911
ITIH4	0.000423216	0.0021615	0.00577521	0.00820653	0.0220062	0	0.961427
STIMATE	0.00049477	2.89682e-06	0.00198884	0.00514256	0.0189986	0.00330518	0.970067
SFMBT1	0.0503828	0.0213722	0.010852	0.000612945	0	0	0.91678
RFT1	0.0384776	0.0271078	0.00225022	0.000538356	0	0	0.931626
PRKCD	0.0994545	0.0497274	0.0198081	0.00220099	0	0.00201841	0.826791
TKT	0.0976054	0.00906927	0.0116761	0.0161142	0	0	0.865535
DCP1A	0.0796336	0.0171209	0.0271887	0.00675886	0	0	0.869298
ACTR8	0.075823	0.0202406	0.000267659	0.00109486	4.04964e-20	0	0.902574
SELENOK	0.0111343	0.000506778	0.00386772	0.00280966	0	6.66681e-21	0.981682
CCDC66	0.0115896	0.0639729	0.0359893	0.00804598	0.00126348	0.00557452	0.873564
TASOR	0.12052	0.00867092	0.00105516	0.0113123	0.00601333	0	0.852428
ARHGEF3	0.125439	0.0622878	0.0042629	0.0216759	0	0	0.786334
APPL1	0.215148	0.00283369	0.00709178	0.00175121	0.0013112	0	0.771864
PDE12	0.152777	0.00382191	2.1547e-05	0.00206498	0	0	0.841314
ARF4	0.0698828	0.0279804	0.000289766	0.00251793	0.0261422	0.00521878	0.867968
DENND6A	0.120711	0.000504057	0.0147875	2.35807e-05	0	0	0.863974
SLMAP	0.0225521	0.108594	1.39818e-05	0.0120768	0	0	0.856763
FLNB	0.000426942	0.0289598	0.00170033	0.0030411	0	0	0.965872
PXK	0.000230884	0.0849588	0.0144227	0.0222979	0	0	0.87809
PDHB	0.0906075	0.0274423	0.00863199	0.00206443	0	0	0.871254
THOC7	0.140329	0.000384801	0.00638127	0.018865	0	0	0.83404
ATXN7	0.00139983	0.013516	0.0133051	0.000490702	0	0	0.971288
PSMD6-AS2	0.0470476	3.2623e-07	0.0194381	0.00252721	0.00926178	0	0.921725
PSMD6	0.0927637	0.0534387	0.0196196	0.0120638	0.00304193	0	0.819072
LRIG1	0.0451612	0.0397782	1.72134e-05	0.000222725	0	0	0.914821
KBTBD8	0.184835	0.00748908	0.000252788	0.00781052	6.44958e-18	1.17501e-16	0.799612
SUCLG2	0.0379911	0.0282265	0.021336	0.00956192	0	0	0.902884
TMF1	0.0755067	0.0101226	9.41443e-08	0.0136566	0	0	0.900714
UBA3	0.0936699	0.0172545	0.013536	0.0117807	0	0	0.863759
ARL6IP5	0.0589859	0.0393981	0.0017442	0.0203997	0.00468804	0	0.874784
FRMD4B	0.000127051	0.125275	3.31024e-06	0.00498838	1.72421e-20	0	0.869606
FOXP1	0.016327	0.0408579	0.0079165	0.00133322	0	0	0.933565
EIF4E3	0.0231425	0.0665035	0.00438333	0.019787	0	0	0.886184
GPR27	0.0319112	0.136236	0.00313911	0.0347524	0	0	0.793961
PROK2	0.0192019	0.0858674	0.00909239	0.0638939	0	0	0.821944
LINC00877	0.00262807	4.78502e-07	0.00196814	0.00293521	0	0	0.992468
RYBP	0.0033486	0.017431	0.0176962	0.00989627	0	0	0.951628
PPP4R2	0.00307083	0.12369	0.0055841	0.0442473	0	0	0.823408
EBLN2	0.000857784	0.00139702	5.49309e-05	0.00473443	0	0	0.992956
GBE1	0.0170367	0.116671	0.00786737	0.0293496	0.0101634	0	0.818912
CHMP2B	0.0379315	0.0585183	0.00982088	0.00207436	0	0	0.891655
CGGBP1	0.0511769	0.0199762	0.00885029	0.000444034	0	0	0.919553
ZNF654	0.0889355	0.0111825	0.00982545	0.00011381	0	0	0.889943
C3orf38	0.0810534	0.00168734	0.000321057	0.00689586	0.00500315	0	0.905039
NSUN3	0.0171601	0.00949416	0.00139929	0.0103049	0	0	0.961642
RIOX2	0.103704	0.0360202	0.00120548	0.00011264	0	0	0.858958
CLDND1	0.0936003	0.0101865	0.00218587	7.8581e-05	0	0	0.893949
CPOX	0.0705465	0.0526529	1.77143e-05	0.00242813	0	0	0.874355
ST3GAL6	0.0192064	5.83228e-05	0.00277825	0.00405325	0	0	0.973904
TBC1D23	0.0408962	0.000851903	0.00737985	0.000551821	0	0	0.95032
NIT2	0.0220988	0.0556925	0.0211781	0.0176984	0	0	0.883332
TOMM70	0.197075	0.0285277	0.00456029	0.0011743	0	0	0.768663
TFG	0.0475541	0.0738544	0.00430014	0.0060288	0.00501893	0.0024383	0.860805
SENP7	0.0667201	0.00247218	0.0041095	0.0119522	0	0	0.914746
TRMT10C	0.10123	0.0438048	0.0109293	0.00283465	0	0	0.841202
PCNP	0.124336	0.00175712	0.00528077	0.00020111	0	0	0.868425
ZBTB11	0.130827	0.00360802	0.00461076	0.00438659	0	0	0.856568
RPL24	0.0431993	0.0322558	0.0275482	0.0080859	0	0.000102006	0.888809
CEP97	0.0527617	0.0011044	0.0231101	0.00188991	0	0	0.921134
NXPE3	0.0226417	0.00726559	0.00407689	0.0122325	0	0	0.953783
NFKBIZ	0.0456971	0.08536	0.00307974	0.0405773	0	0	0.825286
ALCAM	0.0175271	0.0167745	0.0172596	0.0113266	0	0.000176671	0.936936
CBLB	0.087447	0.00828401	0.00444391	0.00059252	0	0	0.899233
BBX	0.0485839	0.0243303	5.42812e-05	0.00634954	0.00551436	0	0.915168
CD47	0.174332	0.00641266	0.00771175	0.000679741	0	0	0.810864
LINC01215	0.141962	0.0156856	0.0250542	0.000308865	0	0	0.816989
IFT57	0.163401	0.00219127	0.0217546	0.00555254	0	0	0.8071
DZIP3	0.105213	0.0649643	0.00970291	0.000173855	0	0	0.819946
TRAT1	0.0401142	0.0466363	0.0121285	0.00373058	0	0	0.89739
CD96	0.0145036	0.0732592	0.0146744	0.00160284	0	0	0.89596
ABHD10	0.0571561	0.0673948	0.0163211	0.000386848	0	0	0.858741
BTLA	0.0840009	0.0135587	0.0027915	0.000228338	0	0	0.899421
ATG3	0.00190439	0.0246895	0.00204889	0.0135453	0	0	0.957812
SLC35A5	0.0215891	0.0188741	0.0027138	0.0122076	0.038645	0	0.90597
NEPRO	0.0650221	0.0298854	0.0181861	0.000605188	0	0	0.886301
SIDT1	0.0508662	0.0766963	0.00012373	1.68026e-05	0	0	0.872297
USF3	0.0281235	0.000818664	0.00524406	0.00507634	0	0	0.960737
NAA50	0.0638082	0.00445684	2.46979e-05	0.00321783	0	0	0.928492
ATP6V1A	0.00124636	0.00538997	0.00478255	1.58571e-05	0.0471964	7.14619e-10	0.941369
QTRT2	0.0535403	0.020111	0.00281299	0.00137747	0	0	0.922158
TIGIT	0.00832607	0.0610435	0.00418562	0.00251266	0	0	0.923932
ZBTB20	0.0249653	0.0959485	0.000856654	0.0117187	0	0	0.866511
B4GALT4	0.0307778	0.115797	0.001221	0.000116677	0	0	0.852088
ARHGAP31	0.00328059	0.000194146	6.09611e-05	0.017274	0.0205188	0.00151972	0.957152
TMEM39A	0.0253439	0.0260818	0.0327748	0.022383	0	0.00857654	0.88484
POGLUT1	0.047909	0.0390673	0.0165673	0.000197462	0	0	0.896259
TIMMDC1	0.071923	0.00410578	7.01687e-06	0.000331934	0.0119248	0	0.911707
ADPRH	0.00626685	0.0172289	0.000558971	0.00328725	0.112793	0.0265735	0.833292
COX17	0.0544486	0.000633016	0.0175018	0.0399453	0	0	0.887471
GSK3B	0.0221742	0.000127933	0.0109999	0.0014481	0.0073738	0	0.957876
LRRC58	0.108169	0.0495363	0.000397999	0.00493131	0	0	0.836966
NDUFB4	0.0982817	0.00208447	0.00605863	0.0348346	0	0	0.858741
RABL3	0.0979353	0.0121815	0.0281312	0.00415567	0	0	0.857596
GTF2E1	0.116821	0.00284206	0.000445283	0.0160342	0.00353843	9.1277e-10	0.860319
HCLS1	0.221172	0.0161213	0.00206242	0.0110623	0	0	0.749582
GOLGB1	0.00843911	0.00447844	0.000719543	0.00420588	0	0	0.982157
IQCB1	0.0965539	0.0346442	0.0249742	0.0165052	0	0	0.827322
EAF2	0.171787	0.00158077	6.24222e-05	2.17551e-05	0	0	0.826548
SLC15A2	0.00338707	0.00143202	0.0187892	0.0459972	0	0	0.930395
CD86	0.00252372	0.0260808	0.0205915	0.0328706	1.81287e-16	0.0155531	0.90238
CSTA	0.0208292	0.0340629	0.00310699	0.00128458	0	0	0.940716
FAM162A	0.0268393	0.107798	0.0335656	0.0151337	0	0	0.816663
KPNA1	4.28893e-05	0.0172317	0.000540189	0.00989942	1.76912e-17	7.46761e-21	0.972286
PARP9	0.00194359	0.0122818	0.00974089	0.000910291	0	1.34566e-20	0.975123
DTX3L	0.00609732	0.00224588	0.0205746	0.00100307	0.0141264	0	0.955953
PARP15	0.0619174	0.0357464	0.00446188	0.000735801	0	0	0.897139
PARP14	0.000640547	0.000696617	0.0187021	0.00569016	0	0	0.974271
HSPBAP1	0.0429426	0.00356703	0.0246443	0.000170349	0	0.00152811	0.927148
SLC49A4	0.0248085	0.0429222	0.000335526	0.0209127	0	0	0.911021
SEC22A	0.0315717	0.0327043	0.00286732	0.0103254	0	0	0.922531
HACD2	0.241048	0.00868997	0.0082371	0.000985377	0.0016901	0	0.739349
CCDC14	0.0507364	0.0504635	0.0126269	0.000350165	0	0	0.885823
UMPS	0.0359831	0.0424106	0.000465799	4.36828e-05	0	0	0.921097
ITGB5	0.0396429	0.0237188	0.000864371	0.00282427	0	0	0.93295
HEG1	0.111865	0.0196178	9.21058e-07	0.000612683	0	0	0.867903
ZNF148	0.024968	0.000160297	0.000184524	0.00849747	0	0	0.96619
SNX4	0.158669	0.00297294	0.0116641	0.00101825	0	0	0.825676
OSBPL11	0.00474295	0.0232173	2.64561e-05	0.0257193	0.00643977	0	0.939854
SLC41A3	0.0396925	0.0504302	0.0240976	0.0145599	0	0	0.87122
ZXDC	0.0700498	0.041465	0.000104207	0.00178867	0.00449009	0	0.882102
PLXNA1	0.0326406	0.000518025	0.0115333	0.00184829	0.00563805	0	0.947822
TPRA1	0.00513992	0.0298249	0.00180808	1.60908e-06	0	0	0.963225
MCM2	0.16732	0.00384453	0.00112255	0.00588799	0	0	0.821824
ABTB1	0.315126	3.09759e-05	2.03588e-05	9.73128e-05	0	0	0.684726
MGLL	0.000714493	0.00349259	0.00966925	0.020598	0	0.00864002	0.956886
SEC61A1	0.0380927	0.0141281	0.0111173	0.000845855	0	0.0259958	0.90982
RUVBL1	0.102368	0.0442849	0.00175948	0.0010991	0	0	0.850489
GATA2	0.0871039	0.0786333	0.00239927	0.002518	0	0.0185332	0.810812
RPN1	0.0427955	8.10976e-06	5.27889e-08	0.000173441	0.0129009	0.0613283	0.882794
RAB7A	0.0164753	0.0792121	0.00570984	0.00107629	0	0	0.897526
ACAD9	3.41535e-08	0.00795096	0.0188517	0.000613759	0	0	0.972584
GP9	0.02592	0.0660118	0.00179827	0.0191178	0	0	0.887152
RAB43	0.0378829	0.0529705	0.00847513	0.0146426	0	0.000413693	0.885615
ISY1	0.000608316	0.0030609	0.00368537	0.00128657	0	0.00676037	0.984598
CNBP	0.0264336	0.0101096	0.049023	0.00341667	0	0	0.911017
LOC105374102	0.0120936	0.0252143	0.0123367	3.01043e-06	0	0	0.950352
COPG1	0.0129245	4.46422e-05	0.0189966	4.49519e-05	0	0.000514114	0.967475
HMCES	0.0282881	0.0343014	0.00081043	0.000327596	0	0	0.936272
H1-10	0.0429026	0.0252247	0.0284294	0.0179471	3.29117e-18	0	0.885496
RPL32P3	0.0269865	0.0945605	0.000113491	0.000171418	0.0452765	0.00981218	0.823079
MBD4	0.0392404	0.000605666	0.00181281	0.00828176	0	0	0.950059
PLXND1	0.0136794	0.00115843	0.000105649	0.0106226	0	0.0161909	0.958243
TMCC1	0.0679087	0.0120004	0.00794126	0.0242267	0.0226698	0.00109499	0.864158
PIK3R4	0.150578	0.0186845	0.000555797	0.00784273	0.0105344	0	0.811805
ATP2C1	0.0748843	0.0032307	0.000250962	0.0105788	0.0256605	7.24075e-20	0.885395
ASTE1	0.00932436	0.0661538	0.0216324	0.000954686	0	0	0.901935
NUDT16	0.00303343	0.00191459	0.00151704	0.00416288	0	0	0.989372
MRPL3	0.18075	0.00196152	6.39735e-05	0.000637945	0	0	0.816587
ACP3	8.76432e-05	0.00158994	0.0160625	0.000161529	0	0.0104832	0.971615
DNAJC13	0.0100931	0.0114205	0.000156642	0.00507073	0.0029794	0	0.97028
UBA5	0.135526	3.84437e-06	0.000582963	1.58058e-05	0	0	0.863872
CDV3	0.041031	0.0023078	0.00028643	9.6788e-05	0	0	0.956278
TOPBP1	0.0724983	0.00243234	0.000377647	0.00464796	0	0	0.920044
SRPRB	0.111331	0.0125796	0.00239854	5.34199e-05	0	0	0.873637
RYK	0.0664333	0.0175106	0.0442714	0.00234561	0	0	0.869439
ANAPC13	0.0279741	0.0689506	0.0388551	0.00534378	0.00107118	0	0.857805
CEP63	0.0555315	0.100764	0.013693	0.0112577	0	0	0.818753
MSL2	0.000163635	0.0224163	8.90755e-05	0.0192603	0	0	0.958071
PCCB	0.12055	0.0399072	0.0177284	0.0199923	0	0	0.801822
STAG1	0.0352922	0.00238842	0.00328744	0.0127124	0	0	0.94632
NCK1	0.056485	0.023649	0.0243182	1.75129e-06	0	0	0.895546
DBR1	0.0369174	0.040606	0.00324673	0.00544487	0	0	0.913785
ARMC8	0.0786695	0.00104742	0.0096399	0.00925888	0	0	0.901384
MRAS	0.020677	0.0034104	0.018356	0.00460466	6.38564e-16	0.0102503	0.942702
PIK3CB	0.00262501	0.018438	0.000339144	0.004681	0	0	0.973917
MRPS22	0.122283	0.00866967	0.020491	0.0233888	0	0	0.825168
COPB2	0.00505138	0.030738	0.0153933	0.00588281	0.0260541	0.00652114	0.910359
SLC25A36	0.0950486	0.0150777	0.0352374	0.00256093	0	0	0.852075
ZBTB38	0.0795358	0.00623622	0.00390977	0.000594705	0	0	0.909723
RASA2	0.0175933	0.0678321	0.00657562	0.0572699	0	0	0.850729
RNF7	0.0846376	0.0166214	0.026415	0.0103541	0	0	0.861972
ATP1B3	0.125223	1.1137e-05	0.00459373	0.0183276	0.000266259	0	0.851578
TFDP2	0.0534501	0.00201803	0.000520833	0.00621563	0	0	0.937795
GK5	0.00367532	0.0893258	0.00238001	0.0762049	0	0	0.828414
XRN1	0.037851	0.0247163	0.000365648	0.00600205	0	0	0.931065
ATR	0.184987	0.00666475	0.000139496	3.66586e-05	0	0	0.808172
U2SURP	0.162699	0.00311219	0.00367964	0.00796458	0	2.23807e-10	0.822545
CHST2	0.0599183	0.0185964	0.000837033	0.000481925	0	0.0178468	0.90232
SLC9A9	0.0788912	0.0312354	0.0145301	0.00963607	0.0137882	0.0144373	0.837482
DIPK2A	0.0382432	0.00667685	0.0105589	0.00329974	0.0621274	0	0.879094
PLSCR1	0.00813848	0.144062	0.0119207	0.0248341	0	0	0.811045
GYG1	0.00133622	0.140566	0.00506035	0.0389585	0	0	0.814079
HPS3	0.0744884	0.00725215	0.00319011	0.00246801	0.00602385	0	0.906577
COMMD2	0.122437	0.000181334	0.0362128	0.000931582	0	0	0.840238
RNF13	0.0068636	0.018324	0.00992623	0.0320463	0	0	0.93284
TSC22D2	0.0702137	0.00192958	3.04964e-05	3.85324e-05	0	0	0.927788
SERP1	0.0644887	0.00081526	2.91635e-06	0.00398326	0	0	0.93071
EIF2A	0.106389	0.0183876	0.0322339	0.00963423	0	0	0.833356
SELENOT	0.0929141	0.0356264	0.0082062	0.000180251	0	0	0.863073
SIAH2	0.00668181	0.000108099	0.00207109	0.000228367	0.0308161	0	0.960095
[truncated: 7,207 more rows]

## Sheet: P. falciparum
P. falciparum
Gene	Parasitemia	Age	SubsequentInfections	TimeToInfections	COI	Sex	Residuals
PF3D7_0209400	0.00377579	0.0290327	0.000493565	0.000199766	1.41137e-10	0.00867553	0.957823
PF3D7_0806000	0.0384078	0.0138112	0.00142909	0.00504186	0	0	0.94131
PF3D7_1006800	0.0114907	0.0145052	0.00304315	0.00220257	0	0	0.968758
PF3D7_0301800	0.0757145	0.0278373	0.00180479	0.00021798	0	0	0.894425
PF3D7_0920900	0.00683595	0.0261529	0.00309225	0.0118862	0	0	0.952033
PF3D7_0415900	0.196195	0.0148496	0.0172566	0.00705299	0.0016729	0	0.762973
PF3D7_0214100	0.183415	0.00940102	0.00393766	0.00394967	0	0.000927609	0.798369
PF3D7_0726100	0.132965	0.000372884	0.000703559	0.00246709	0	0	0.863492
PF3D7_0717700	0.0232918	0.0437643	0.00638672	0.0063047	0	0	0.920252
PF3D7_1106700	0.00976231	0.0837308	0.00175359	0.00545541	0	0	0.899298
PF3D7_1342400	0.0670979	0.0948735	0.00023362	0.00245806	0	0	0.835337
PF3D7_1028500	0.176443	9.50782e-06	0.0169038	0.00155797	0.0391744	0.0222713	0.74364
PF3D7_1419100	0.0596302	0.0415138	0.0063659	0.00122397	0	0	0.891266
PF3D7_1207600	6.02862e-06	0.0653223	0.00330214	1.46431e-05	0	0	0.931355
PF3D7_0319500	0.0128412	0.089902	0.0112125	0.00703589	0	0.0254311	0.853577
PF3D7_1450000	0.0530193	0.0103875	0.000705012	0.0118462	0	0	0.924042
PF3D7_1443900	0.0117853	0.0260092	0.000316191	0.000224243	0	5.56448e-19	0.961665
PF3D7_1470100	0.0399182	0.0199212	0.0179599	0.00303033	0	0	0.91917
PF3D7_0519700	0.0921494	0.00543326	0.000782747	0.000120892	0.00461265	0	0.896901
PF3D7_0532200	0.000251275	0.0207996	0.0106413	0.00183672	0	0	0.966471
PF3D7_0508700	0.232049	0.029958	0.000925274	0.00658557	0	0	0.730483
PF3D7_1227400	0.000374193	5.62862e-05	0.00181643	0.00764926	0	0.00450053	0.985603
PF3D7_1126200	0.000283439	0.0406211	0.0343304	0.0257794	0.00510199	0.0409246	0.852959
PF3D7_0806700	0.00336867	0.0660326	0.00660592	0.00631706	0	0	0.917676
PF3D7_1436400	0.00374919	0.0192383	0.00267617	0.00421001	0	1.78791e-17	0.970126
PF3D7_0523800	0.123504	0.00792944	0.0227481	0.00810126	0	0	0.837717
PF3D7_1409000	0.00792765	0.0895138	0.00628087	8.24504e-06	0	0	0.896269
PF3D7_1447100	0.000731515	0.0274908	0.0249698	0.0085749	0	0	0.938233
PF3D7_1366000	0.0138295	0.0438317	0.00235863	0.0119799	0	0.00040958	0.927591
PF3D7_1026000	0.0898018	0.0015229	0.00110213	0.000233032	0	0	0.90734
PF3D7_0919800	0.148697	0.0154698	0.00142751	0.000160228	0.00861981	0	0.825625
PF3D7_1354200	0.0472451	0.0107688	0.0105186	0.00127489	0	0	0.930193
PF3D7_1353200	0.000792243	0.0803367	0.0245406	0.00569128	0	0	0.888639
PF3D7_0610800	0.178086	1.26197e-05	9.76017e-06	2.55497e-07	0	0	0.821892
PF3D7_0914300	0.0289113	0.051352	0.0117653	0.0195503	0	0	0.888421
PF3D7_0410900	0.0658915	0.0223159	0.0012693	0.0034962	0	0	0.907027
PF3D7_1113700	0.00330986	0.0777572	0.000644244	0.00796641	0	0	0.910322
PF3D7_1129400	0.0582579	0.0356143	0.00124936	0.00283103	0	0	0.902047
PF3D7_0607000	0.1269	0.000857785	0.0384197	0.010621	0	0	0.823202
PF3D7_0519600	0.0190207	0.033628	0.00101785	0.00221779	0	0	0.944116
PF3D7_1321700	0.124485	0.020356	0.0235815	0.0233927	0	0	0.808185
PF3D7_0820000	0.00125447	0.0401873	0.00401487	0.000555594	0	0	0.953988
PF3D7_0623900	0.00491981	0.00821054	0.00124223	0.00235203	0.0179344	0	0.965341
PF3D7_1307100	0.00435191	0.00970454	0.00288788	0.00512005	0	0.00173976	0.976196
PF3D7_1110300	0.222444	0.0053365	0.00282383	0.0228665	0	9.72112e-05	0.746432
PF3D7_0532400	0.0957491	0.00896364	0.00537997	0.0034822	0	0	0.886425
PF3D7_0527500	0.0182632	0.0674418	0.00609606	0.000266292	0.0123062	0	0.895627
PF3D7_0620600	0.0663059	0.060181	0.0043075	0.00232269	0	0	0.866883
PF3D7_1327000	0.0233304	0.0505903	2.93128e-05	1.09757e-06	0	0	0.926049
PF3D7_0716300	0.00692346	0.00948747	0.000981904	0.00139072	6.24037e-20	3.86898e-16	0.981216
PF3D7_0920800	0.0585942	6.26259e-05	5.14763e-05	0.00309559	0	0	0.938196
PF3D7_1250000	0.00678057	0.0508099	0.0279478	0.0166031	0	0.00386416	0.893994
PF3D7_1009200	0.166606	0.00504796	0.000267817	0.00108188	0	0	0.826996
PF3D7_0921900	0.00429806	0.0247117	0.0326677	0.0145991	0	0	0.923723
PF3D7_1252900	0.108347	0.0131845	0.0252959	0.000502513	0	0	0.85267
PF3D7_1244800	0.000203263	0.0741574	0.0147548	0.00742557	0	0	0.903459
PF3D7_0525000	0.025785	0.00244404	0.013772	2.38449e-05	0	0	0.957975
PF3D7_1433400	0.0547612	0.010589	0.00201933	0.00308802	0	0	0.929542
PF3D7_1006900	0.0149497	0.0467641	0.000540508	0.0117773	0	0	0.925968
PF3D7_1471900	0.0453857	0.0544073	0.000951035	0.00109894	0	0	0.898157
PF3D7_1026600	0.0031224	0.00387093	0.00137861	0.000407149	0	0	0.991221
PF3D7_0922100	0.230211	0.000602537	0.000546418	0.000861931	0	0	0.767779
PF3D7_1471000	0.00776152	0.149982	0.000377782	3.06902e-05	0	0	0.841848
PF3D7_1416400	0.0113758	0.0136695	0.00526318	0.00350968	0	0	0.966182
PF3D7_0516200	0.0826566	0.0444025	0.0215253	0.0186918	0	0.00990983	0.822814
PF3D7_1029600	0.0482067	0.0175059	0.00258742	0.0103399	0	0	0.92136
PF3D7_0517100	0.0711859	1.55551e-05	0.00665696	0.0142226	0	0	0.907919
PF3D7_1125200	0.0712733	0.0315308	1.18495e-05	0.00977685	0	0	0.887407
PF3D7_0520800	0.0097329	0.0349074	0.00176538	4.44545e-05	0	0	0.95355
PF3D7_0805600	0.0109933	0.000834664	0.0163995	0.00276507	0.0357028	0.0231227	0.910182
PF3D7_1320900	0.00151115	0.0826972	0.00696493	0.00442045	0	0	0.904406
PF3D7_1242600	0.0637861	0.00843335	0.0022471	0.00672759	0	0	0.918806
PF3D7_0313500	0.0301261	0.067486	0.00073689	0.00137895	0	0	0.900272
PF3D7_1448000	0.0459219	0.048604	0.00078084	0.00136371	0	0	0.90333
PF3D7_0614200	1.45203e-05	0.0490891	0.00159263	0.00219381	0	0	0.94711
PF3D7_1221900	0.00127707	0.00653355	1.65837e-05	0.0046467	0	0.0039315	0.983595
PF3D7_0322900	0.142541	0.0224945	0.00181834	0.000761191	0	0	0.832385
PF3D7_0934100	0.00599848	0.0515393	3.02512e-06	0.000591708	0	0	0.941867
PF3D7_0918100	0.000151212	0.0684908	0.00471786	3.87732e-05	0	0.0159837	0.910618
PF3D7_1019400	0.0698742	0.0320584	0.0080554	0.0102703	0	0.00822466	0.871517
PF3D7_1211200	0.14433	0.0102262	0.011998	0.00764707	0	0	0.825799
PF3D7_0518300	0.0538286	0.0304735	0.00110314	0.0114553	0	0	0.903139
PF3D7_1023200	0.0170753	0.0955212	0.000241289	0.000331919	0	0	0.88683
PF3D7_1222300	0.0590155	0.00138433	0.000126438	0.00603033	0	0	0.933443
PF3D7_1009400	0.214173	0.0266273	0.0121168	0.00050334	0	7.34977e-18	0.74658
PF3D7_1429700	0.00852123	0.0364254	0.0290694	0.0139754	0	0.00437625	0.907632
PF3D7_0415300	0.0409732	0.0374239	0.026334	0.0175747	0	0	0.877694
PF3D7_0806800	0.0319351	0.00680706	9.32652e-06	3.85062e-05	0.02525	0.0341096	0.90185
PF3D7_1119300	0.116567	4.66874e-05	0.00395509	0.0036366	0	0	0.875795
PF3D7_1423800	0.00449357	0.0218628	0.00761714	0.0207014	0	0	0.945325
PF3D7_0822100	0.00293212	0.0701704	0.000100784	0.00272342	0	0	0.924073
PF3D7_1441000	0.0794193	0.0200791	0.0216511	0.0111313	0	0	0.867719
PF3D7_1015100	0.0548476	0.0063303	0.011476	0.00511753	0.0285207	0.00244526	0.891263
PF3D7_0322400	0.0228855	0.0599463	0.0019159	0.00086232	0	0	0.91439
PF3D7_0507500	0.0199036	0.00422509	0.000977978	0.000896563	0	0	0.973997
PF3D7_0810800	0.0396166	0.000332187	5.99393e-05	0.0216634	0	0	0.938328
PF3D7_1438000	0.00323368	0.0679347	0.0283743	0.0215298	0	0	0.878928
PF3D7_0937200	0.0334002	0.00179714	0.00150902	0.000359971	0	0	0.962934
PF3D7_1454200	0.00481398	0.000972615	0.0403913	0.00245546	0	0.00195246	0.949414
PF3D7_1203700	0.0418349	0.0465583	0.000147144	0.00305077	0	0	0.908409
PF3D7_1247300	0.0120098	0.0623186	0.00935411	0.00451851	0.0030529	2.65879e-10	0.908746
PF3D7_1113100	0.0381126	0.00385357	0.0199544	0.011686	0	0	0.926393
PF3D7_1033200	0.061505	6.59644e-08	0.00185574	0.00601536	0	0	0.930624
PF3D7_0702500	0.0628175	0.00026858	0.00318816	0.00411019	0	0	0.929616
PF3D7_1362200	0.0139586	0.042829	0.0102085	0.000779988	0	0	0.932224
PF3D7_1138500	0.130333	0.0532015	0.00946334	0.0119313	0	0.00502684	0.790044
PF3D7_1421200	0.128671	0.0159364	0.0147879	0.0075636	0.00514774	0.00837408	0.819519
PF3D7_1443800	0.00103005	0.0796645	0.00131676	0.000374953	0	0	0.917614
PF3D7_0406000	0.0428122	0.0248138	0.000438095	0.0144218	0	0	0.917514
PF3D7_1352200	0.0708833	0.017582	0.0418122	0.00184646	0.0406335	0.0134561	0.813786
PF3D7_1121600	0.0688544	7.49521e-05	0.011363	0.00530453	0	0	0.914403
PF3D7_1231400	0.0300312	0.034859	0.000187444	0.000156759	0	0	0.934766
PF3D7_0532100	0.0433276	0.0115428	0.00447183	0.000677146	0	0.0293134	0.910667
PF3D7_1412500	0.0375524	0.00563841	0.000170245	0.00236922	0	0	0.95427
PF3D7_1002900	0.0345491	0.0285557	0.00365986	0.000224864	0	0.00277427	0.930236
PF3D7_1249300	0.0214576	0.0761585	0.000505727	0.000554248	0	0.0124076	0.888916
PF3D7_0816000	0.09225	0.00628582	5.69315e-07	4.6946e-05	0.00901152	0	0.892405
PF3D7_0104500	0.014348	0.0892958	0.00214169	0.000636706	0	0	0.893578
PF3D7_0727800	0.0391333	0.0443685	2.08042e-06	0.000178664	0	0	0.916318
PF3D7_0402200	0.0141009	0.0117759	0.00230612	0.000579054	0	0	0.971238
PF3D7_0305200	0.000293165	0.0384981	0.00101918	1.16229e-05	0	0	0.960178
PF3D7_1338100	0.0443668	0.0455583	0.00507019	0.00623853	0	0	0.898766
PF3D7_0502800	0.00136711	0.0808104	0.00762125	0.0032016	0	0	0.907
PF3D7_0705900	0.0087254	0.0198762	0.000757448	0.000164858	2.10311e-22	1.76627e-17	0.970476
PF3D7_1407200	0.0124944	0.00369091	0.000414317	0.00597068	0	0	0.97743
PF3D7_0524900	0.0114437	0.0281955	0.00118621	0.000334734	0.0178867	0	0.940953
PF3D7_1216400	0.148118	0.00619024	0.00365568	0.00678147	0	0	0.835254
PF3D7_1241200	0.000267134	0.0671941	0.000209336	0.00521129	0	0	0.927118
PF3D7_1332000	0.0935115	0.0163339	0.00192608	0.00152781	0	0	0.886701
PF3D7_1124400	0.0139609	0.0470829	0.000599998	0.022699	0	0	0.915657
PF3D7_0928000	0.0671489	0.0110057	0.00876957	0.00762712	0	0	0.905449
PF3D7_0804300	0.152892	0.0059159	0.000195414	0.00436178	0	0.0120352	0.824599
PF3D7_0526800	0.0124387	0.0227382	0.0240399	0.0177411	0	0	0.923042
PF3D7_1445600	0.151016	0.00281508	0.000135878	0.00115271	0.00820497	0.00211698	0.834559
PF3D7_0424700	0.0777088	0.00165067	0.00489484	0.00030466	0	0	0.915441
PF3D7_1461800	4.90294e-05	6.60318e-05	0.00758839	0.00710406	0.0382665	0	0.946926
PF3D7_1208800	0.145282	0.00268663	0.0031225	0.00499793	0	0	0.843911
PF3D7_1442200	0.0549606	0.000643548	0.00798058	0.00544339	0	0	0.930972
PF3D7_1349400	0.00373264	0.0509765	0.00155057	0.0142965	0	0	0.929444
PF3D7_1039900	0.0100349	0.0107788	0.00203737	0.00340317	0	0	0.973746
PF3D7_1018600	0.104543	0.00278012	0.0015389	0.00117315	0	0	0.889965
PF3D7_API06700	0.17531	0.00974448	0.0331483	0.000500918	0	0	0.781296
PF3D7_0727900	0.0634828	0.0075206	0.00721169	0.0045978	0	0	0.917187
PF3D7_1124600	0.0356909	0.0144101	6.59512e-06	0.00279792	0	0	0.947095
PF3D7_0701900	0.0570111	0.0198832	0.00640844	0.00219027	0	0	0.914507
PF3D7_0628100	0.0329541	0.00445799	0.00027771	0.000145427	0	0	0.962165
PF3D7_1309300	0.17154	0.0318882	0.00240258	0.0002224	0	0	0.793947
PF3D7_0710400	0.047253	0.025086	7.9272e-06	0.00263331	0	0	0.92502
PF3D7_1451200	0.0426032	0.0664306	0.000428345	0.00132938	0.0105158	0.006645	0.872048
PF3D7_1411500	0.108063	0.0323505	0.000257671	0.000155191	0.0103078	0.00553828	0.843327
PF3D7_1217400	0.00902116	3.13587e-08	7.54022e-05	0.000235673	0.00255462	7.04949e-09	0.988113
PF3D7_1439200	0.0085032	0.0680691	0.0089437	0.00820977	0	0	0.906274
PF3D7_0203200	0.00966559	0.101384	0.000502016	0.00680616	0	0	0.881642
PF3D7_0616100	0.00410007	0.0126046	0.00791325	0.0119584	0	0	0.963424
PF3D7_1465200	0.000269211	0.0524846	0.00144348	0.000720949	0	0	0.945082
PF3D7_1027100	0.144161	0.000118584	0.003028	0.0095855	0.000368644	0.00660396	0.836134
PF3D7_0514900	0.114969	0.0299138	0.00368049	1.81924e-08	0	0	0.851436
PF3D7_1408700	0.0514066	0.00867883	0.000138365	0.000633875	0	0	0.939142
PF3D7_1142500	6.16613e-05	0.032973	0.0006277	0.0152466	3.23956e-08	0.00692179	0.944169
PF3D7_1203600	0.0183606	0.0223946	0.0291731	0.000440711	0	0.00097122	0.92866
PF3D7_1135900	0.0747938	0.026027	0.00775386	0.00469303	0	0	0.886732
PF3D7_0105000	0.00029823	0.0311331	0.00606018	2.45286e-05	0	0.010006	0.952478
PF3D7_1316800	0.00432082	0.0574576	3.3311e-06	2.33589e-09	3.16796e-19	5.79222e-18	0.938218
PF3D7_0717500	0.0614738	0.0208943	0.000912619	0.000139723	0	0	0.916579
PF3D7_1405100	0.016532	0.0463996	0.00148063	0.00329702	0	0	0.932291
PF3D7_1134700	0.0545906	0.00140525	0.00105212	0.0164628	0.0302263	0.0635959	0.832667
PF3D7_1142700	0.00246219	0.0605576	0.00282464	0.00121384	0	0.002305	0.930637
PF3D7_0218500	0.00706432	0.0253045	0.000634106	0.0239801	0	0	0.943017
PF3D7_1308200	0.109401	0.0309655	0.0215802	0.000459169	0.00611692	0.0106822	0.820795
PF3D7_1302000	0.0186033	0.000601024	0.0260146	0.0112765	0	0	0.943505
PF3D7_1241800	0.28761	0.00523444	0.00487945	0.000892441	0.0374824	0.0128917	0.65101
PF3D7_1039000	0.0648648	0.00396243	0.00440972	2.99755e-06	0	0	0.92676
PF3D7_1364400	0.00294327	0.00832967	0.019691	0.000159228	0	0	0.968877
PF3D7_0323700	0.244248	0.00357723	0.000135342	0.00104334	0.00080878	0	0.750188
PF3D7_1203900	0.0338347	0.000163397	0.00327936	0.000170824	0	0	0.962552
PF3D7_0210900	0.066441	0.0389779	0.00119818	3.6581e-05	4.05627e-16	0.00629732	0.887049
PF3D7_1224400	0.0524721	0.0223214	0.0330702	0.00644225	0	0.0135292	0.872165
PF3D7_1369700	0.0434683	0.0211652	0.00337231	0.0104864	0.0270122	0.0276472	0.866848
PF3D7_0306200	0.0176272	0.0153643	0.00386397	0.00559829	0	0	0.957546
PF3D7_1478800	0.147573	0.00550938	0.0228545	0.0116113	0	0	0.812452
PF3D7_0627100	0.256762	0.013259	0.00153418	0.00261922	0	0	0.725826
PF3D7_1009300	0.034009	0.00274629	0.0121323	0.00928894	0.00473345	0	0.93709
PF3D7_1113600	0.0616273	0.0173774	4.37615e-05	0.0198238	0	0	0.901128
PF3D7_0804900	0.0200131	0.00909524	0.00209395	0.0027842	0	0	0.966013
PF3D7_1146600	0.0311448	0.00879207	0.000305967	8.64357e-07	0	0	0.959756
PF3D7_1368100	0.0147972	0.0329598	0.000498122	0.00824425	0	0	0.943501
PF3D7_1432600	0.0136376	0.0855148	0.000104839	0.00209157	0	0	0.898651
PF3D7_1102700	0.0738439	0.0425277	0.014865	0.00117319	0	0	0.86759
PF3D7_1111200	0.0266764	0.00031082	0.00126591	0.000576003	0	0	0.971171
PF3D7_0714000	0.0172545	0.000139779	0.00671	0.0042584	0	0	0.971637
PF3D7_0307100	0.0426113	0.0460084	0.00713641	0.0126421	0	0	0.891602
PF3D7_1401600	0.0363772	0.0178766	0.00272585	0.000140078	0	0	0.94288
PF3D7_1340900	0.073262	0.0120919	0.00296159	0.00077672	0	0	0.910908
PF3D7_0209700	0.0947337	0.00874053	0.000907806	0.000853222	0.111404	0.0489086	0.734452
PF3D7_1227900	0.0221637	0.0307009	0.0014586	0.00237854	0	0	0.943298
PF3D7_1030400	0.0045222	0.0191201	0.00466121	0.0192358	0	0	0.952461
PF3D7_0415400	0.0507559	0.0202325	0.0127668	0.000456236	0	0	0.915788
PF3D7_0626000	0.0612203	0.000515257	0.00160889	0.0036147	0	0	0.933041
PF3D7_1253300	0.0943306	0.0197961	0.00346726	0.00195902	0	0	0.880447
PF3D7_0106400	0.0208613	0.0706642	0.00112952	0.0052244	0	0	0.902121
PF3D7_0603000	0.0804146	0.0146814	0.0032866	0.000386574	0.00276444	0	0.898466
PF3D7_0610900	0.0658662	0.000730251	0.00429136	0.00787703	0	0.0265452	0.89469
PF3D7_1105000	0.0114312	0.00720601	0.000433048	0.000336659	0	0	0.980593
PF3D7_0722300	0.00300012	0.0631697	0.00142063	0.00200494	0	0	0.930405
PF3D7_1410200	0.000473358	0.0311987	0.00750766	0.0169401	0	0	0.94388
PF3D7_1200700	0.0398403	0.0434823	0.00509524	0.00490906	0	0	0.906673
PF3D7_1317800	0.0453804	0.0212583	0.0136232	0.0108289	0	0.00115487	0.907754
PF3D7_1243800	0.0091706	0.0800122	0.0175591	0.0068945	0	0	0.886364
PF3D7_1301400	0.103193	0.00404753	0.00104748	0.00187968	0	0	0.889833
PF3D7_0526300	0.0175283	0.0234932	0.0120611	0.0168038	0.011388	0	0.918726
PF3D7_0803600	0.0274293	0.0830061	0.0284507	0.000617072	0	0	0.860497
PF3D7_1203500	0.0725286	0.00241261	0.00348157	0.00218254	0	0	0.919395
PF3D7_1448700	0.00269691	0.0537558	0.0245188	7.19485e-05	0	0	0.918957
PF3D7_1454400	0.0015451	0.0265034	0.000275381	0.0165711	0	0	0.955105
PF3D7_0717300	0.0608946	0.000717321	0.00379149	0.0110148	0	0	0.923582
PF3D7_0609400	0.123669	8.93847e-05	0.00225858	0.000219798	0	0	0.873763
PF3D7_1030200	0.00719597	0.005573	0.00135085	0.00174836	0	0	0.984132
PF3D7_1463500	0.108682	0.0156249	0.00658024	0.0052262	0.0274536	0	0.836433
PF3D7_1404900	0.0583936	0.00506833	0.00644062	0.0164389	1.06264e-16	0.0123471	0.901311
PF3D7_0316900	0.0320905	0.00355844	0.0147338	5.1807e-05	0.00710562	0.0425089	0.899951
PF3D7_1122400	0.0357709	0.0857331	0.000421815	0.00525299	0	0	0.872821
PF3D7_1115300	0.00935429	0.00406047	0.00814389	0.0019701	0	0	0.976471
PF3D7_0811300	0.191142	0.0208387	0.0181828	0.0120386	0	0	0.757798
PF3D7_1458600	0.209107	0.00410173	0.00436051	0.00378513	0	0.0443345	0.734311
PF3D7_1456700	0.000332324	0.0517941	0.0182387	0.00669544	0	0	0.92294
PF3D7_0702200	0.0330873	0.0125415	0.00163368	0.0121772	0	0	0.94056
PF3D7_0830500	0.0560009	0.0121275	0.000471981	0.000305856	0	0	0.931094
PF3D7_1120200	0.0118112	0.0258406	0.00647752	2.34771e-07	0	0	0.95587
PF3D7_0727200	0.101136	0.0408193	0.0262061	0.0162518	0	0	0.815587
PF3D7_1405300	0.0235396	0.024598	0.00421788	0.00096008	0	0	0.946684
PF3D7_1116200	0.0295397	0.0244833	0.00560268	0.0102029	0	0	0.930171
PF3D7_1119700	0.0580009	0.0413647	0.00231301	0.0015372	0	0	0.896784
PF3D7_0519500	0.022156	0.00198649	0.00081495	0.00333858	0	0	0.971704
PF3D7_1234200	0.0145723	0.00929969	0.00426565	0.00432618	0	0	0.967536
PF3D7_1337800	0.0576109	0.035455	0.00305735	0.000967489	0	0	0.902909
PF3D7_1119000	0.0219129	0.00527921	0.000412747	0.0245643	0	0	0.947831
PF3D7_0513200	0.0645312	0.0495504	0.00328853	0.00498811	0	0	0.877642
PF3D7_0109800	0.00609567	0.0601474	0.00440897	0.000672233	0	0	0.928676
PF3D7_1120100	0.0470116	0.0124502	0.0175823	0.0117196	0	0	0.911236
PF3D7_0604500	0.160176	0.0106767	0.0021776	0.00810459	0	0	0.818865
PF3D7_1235900	0.0208572	0.111066	0.000536338	0.000857034	0	0	0.866684
PF3D7_1333000	0.0200924	0.0250413	0.000123302	0.00749724	0	0	0.947246
PF3D7_0914000	0.0189131	0.0243339	0.000603061	6.67869e-11	0	0	0.95615
PF3D7_1016400	0.017304	0.0422957	0.0154028	0.00214702	0.0153387	1.19987e-16	0.907512
PF3D7_0108400	0.0453297	0.00196846	0.00690941	0.00975777	0	0	0.936035
PF3D7_1348400	0.0350645	0.00346004	0.0164069	0.0168802	0	0.00915234	0.919036
PF3D7_1228000	0.0126292	0.0645017	7.04943e-07	0.000869607	0	0	0.921999
PF3D7_1139800	0.00486576	0.0512922	0.00682552	0.00317311	0	0	0.933843
PF3D7_0520300	0.000695669	0.0831601	0.000828259	0.00320159	0.00625193	0	0.905862
PF3D7_1227100	0.00668823	0.0138921	3.36874e-07	0.00480013	0	0	0.974619
PF3D7_0404900	0.00811058	0.0101499	0.000626799	0.00175002	0	0	0.979363
PF3D7_1324700	0.0867056	0.0434095	8.87153e-06	8.84946e-06	0	0	0.869867
PF3D7_0505000	0.0120655	0.0431671	1.27473e-05	0.000942737	0	0	0.943812
PF3D7_0506700	0.0321118	9.59678e-05	0.000346775	0.00577336	0	0	0.961672
PF3D7_1123000	0.187382	0.000155828	0.0021477	2.36616e-05	0	0.00611948	0.804171
PF3D7_1367000	0.00393807	0.0537249	0.00727913	0.019521	0	0.0132674	0.902269
PF3D7_0911900	0.0591121	0.0207372	0.000135387	0.000182088	0	0	0.919833
PF3D7_1222500	0.025148	0.00618676	0.00517569	0.000302384	0	0	0.963187
PF3D7_1412100	0.021023	0.00831763	0.0036104	0.0150143	0	0	0.952035
PF3D7_1130000	0.158476	0.0082351	0.000204341	0.0027161	0.0208159	0	0.809553
PF3D7_1361000	0.0119505	0.0744349	0.00110231	0.000250198	0.000980206	0	0.911282
PF3D7_0831500	0.0222378	0.0384168	0.0114191	0.000109744	0.0143652	0.00941171	0.90404
PF3D7_0725200	0.0096456	0.0769463	0.00691828	0.0034242	0	0	0.903066
PF3D7_0802000	0.0371332	3.93619e-07	7.32447e-06	0.000751316	0	0	0.962108
PF3D7_0318900	0.0635271	0.00721241	0.00421967	0.000161667	0	0	0.924879
PF3D7_1351900	0.00117063	0.0948436	0.00561956	0.0013276	0	0	0.897039
PF3D7_1037300	0.0316335	0.00506534	0.00216558	0.00329756	0	0	0.957838
PF3D7_1118400	0.00755508	0.0383069	0.00432794	0.000234592	0	0.00214714	0.947428
PF3D7_0300700	0.0659078	0.0217273	0.0246197	0.00217555	0	0	0.88557
PF3D7_0808400	0.0393618	0.0184469	0.0182965	0.00013228	0	0	0.923763
PF3D7_1307600	0.0868321	0.0054251	9.60825e-05	0.00649536	0	0	0.901151
PF3D7_0821500	0.0811277	0.0154844	0.00934088	0.000148785	0	0.00667287	0.887225
PF3D7_1336800	0.0270938	0.0141746	0.000523977	0.00299014	0	0	0.955217
PF3D7_1117400	0.0251825	0.000965546	1.27651e-05	0.0068856	0	0	0.966954
PF3D7_1437500	0.0622094	0.0242678	0.0110378	0.0135716	0	0	0.888913
PF3D7_0617900	0.00209258	0.0113931	0.00207069	0.000124175	0	0.0035976	0.980722
PF3D7_1324300	0.114595	0.00671676	0.00462235	0.0095386	0	4.8885e-17	0.864527
PF3D7_1248600	0.00719634	0.000990538	0.00149956	0.00124121	0.0313865	0.012207	0.945479
PF3D7_1108200	0.000683131	0.0351335	0.0136707	0.00149947	0	0	0.949013
PF3D7_0715000	0.00436691	0.107837	0.00497077	0.00472841	0	0	0.878097
PF3D7_1354400	0.0463775	0.0199381	0.00146749	0.0149849	0	0	0.917232
PF3D7_0217300	0.0469981	0.0340486	0.0113481	0.00585832	0	0	0.901747
PF3D7_0722000	0.0012707	0.127647	0.0121191	0.000988183	0	0	0.857975
PF3D7_1334700	0.0427415	0.00281882	0.00175876	0.00155365	0	0	0.951127
PF3D7_0412100	0.0410425	0.0783597	0.00109246	0.0149622	0	0	0.864543
PF3D7_1464600	0.00320523	0.0411846	0.0309072	0.00395574	0	0	0.920747
PF3D7_0111900	0.0203172	0.0533655	9.12112e-05	0.0114868	0	0.00787994	0.906859
PF3D7_0821800	0.0465586	0.000758466	0.00231839	0.0110628	0	0	0.939302
PF3D7_0804800	0.00820252	0.0777581	0.000689992	2.02616e-05	0	0	0.913329
PF3D7_1407900	0.122027	0.020298	0.0176855	0.00625579	0	0	0.833734
PF3D7_0826100	0.01881	0.0690339	0.00248011	0.00235515	0	0	0.907321
PF3D7_0807600	0.0253333	0.0130273	0.0230554	0.0228017	0.00101102	0	0.914771
PF3D7_0520900	0.00548229	0.0982084	0.000651253	0.00056266	0	0	0.895095
PF3D7_1469400	0.0615741	0.00233288	0.00844891	0.00282223	0	0	0.924822
PF3D7_0724100	0.0123234	0.0474879	0.0138654	0.00172054	0	0	0.924603
PF3D7_0105600	0.00466718	0.0708664	0.00430516	0.000599326	0	0	0.919562
PF3D7_1347500	0.00318543	0.00699939	0.0240208	0.00269999	0	0	0.963094
PF3D7_0419900	0.0419957	0.00205079	0.0041863	8.10807e-06	0.00670085	0	0.945058
PF3D7_0815200	0.137211	0.0313158	0.0708412	0.0086858	0.0215063	0.00549693	0.724943
PF3D7_0602200	0.0269858	0.0283737	0.000126962	0.00882933	0	0	0.935684
PF3D7_1332900	0.014145	0.0550649	0.00203792	9.22072e-05	0	0	0.92866
PF3D7_1343300	0.0381117	0.00576819	0.000163708	0.00980839	0	0	0.946148
PF3D7_1007800	0.000324099	0.00473746	0.000183908	0.00152724	0.015191	0	0.978036
PF3D7_1417300	0.000102276	0.0337375	0.00143185	0.00169056	0	0.00196169	0.961076
PF3D7_1025100	0.111675	7.17699e-07	0.00820442	0.0161866	0	0	0.863933
PF3D7_1027800	0.0193722	0.0594782	0.00993653	0.0113849	0	0.0105864	0.889242
PF3D7_1357500	0.0126185	0.0441854	0.000177079	4.98984e-06	0	0	0.943014
PF3D7_0721900	0.000974919	0.080404	0.0206521	0.00123291	0	0	0.896736
PF3D7_0915100	0.00238248	0.0368744	0.010722	0.00374273	0	0	0.946278
PF3D7_0702100	0.0784552	0.026687	0.00303067	0.00909916	0	0	0.882728
PF3D7_0907200	0.159856	0.0149603	0.000959824	0.000262361	0	0	0.823962
PF3D7_0922500	0.020558	0.0204964	0.00346663	0.00591976	0	0	0.949559
PF3D7_0616400	0.0425703	0.0158781	0.000713857	4.24082e-07	0	0	0.940837
PF3D7_0808300	0.08909	0.0129589	3.34966e-05	0.000568959	0	0	0.897349
PF3D7_1353800	0.0339767	0.0421772	0.00752809	0.0199222	0	0	0.896396
PF3D7_0729400	0.00789303	0.0627583	0.0155927	1.48848e-05	0	0	0.913741
PF3D7_1149300	0.0281891	0.0313737	0.0100419	0.0126973	0	0	0.917698
PF3D7_1252300	0.171167	0.00532758	3.28683e-06	0.000100641	0	0	0.823401
PF3D7_0936400	0.0114707	0.0107978	0.000706925	0.0125214	0	0.0208496	0.943654
PF3D7_0819000	0.305373	0.000545998	0.00220645	9.6543e-07	0	0	0.691874
PF3D7_0104300	0.120741	0.00930292	0.0134108	0.0115269	0	0	0.845018
PF3D7_1200800	0.108686	0.0270289	0.0088401	0.0123186	0	0	0.843126
PF3D7_0720000	0.00241918	0.107495	0.0147846	2.35442e-06	0	0.00252416	0.872775
PF3D7_0626800	0.00495733	0.0119676	0.0188409	0.00623715	0	0	0.957997
PF3D7_0623600	0.246401	0.00581668	0.0027702	0.00565562	0	0	0.739357
PF3D7_0512600	0.000197478	0.0155093	0.0352255	0.0276664	0	0	0.921401
PF3D7_0104400	0.0269344	2.26385e-06	0.0138675	0.00340788	0	0	0.955788
PF3D7_1402300	0.00523546	0.0627314	0.000704674	0.00211494	0	0	0.929214
PF3D7_0209200	0.00398657	0.0822899	0.00335312	0.00317311	0	0	0.907197
PF3D7_1223400	0.135556	4.01878e-05	3.87479e-05	7.9303e-05	0.0122777	0.0211836	0.830825
PF3D7_0425100	0.0394359	0.00397042	0.00617932	4.03502e-05	0	0	0.950374
PF3D7_1003700	0.0212407	0.019156	0.00528007	0.00191628	0	0	0.952407
PF3D7_1345700	0.0311901	0.0214059	0.0013986	0.00899545	0	0	0.93701
PF3D7_0928500	1.55434e-07	0.101419	0.00857537	0.00425843	0	0.004917	0.88083
PF3D7_0606000	0.0949932	0.0372909	0.00189677	0.0051517	0.00275252	0.0156878	0.842227
PF3D7_1124700	0.0299369	0.00437454	0.000206433	0.00502306	0	0	0.960459
PF3D7_1121100	0.201495	0.00150155	0.0124811	0.00299448	0.00746413	0	0.774064
PF3D7_0220600	0.0880467	0.00350376	3.40769e-05	0.00102892	0	0	0.907387
PF3D7_0527900	0.163556	0.0619678	0.0102809	0.000270242	0.0121966	0	0.751729
PF3D7_0513600	0.00309145	0.00361726	0.000548547	0.00941285	0	0	0.98333
PF3D7_1464200	0.156626	0.0061806	2.26195e-05	0.000159424	0	0	0.837012
PF3D7_1430400	7.7037e-05	0.0813113	0.00425463	0.00196674	0	0	0.91239
PF3D7_1225700	0.0549042	0.0591891	0.000238696	0.000781522	0	0	0.884886
PF3D7_0522200	0.00449311	0.0988086	0.000734209	0.00365108	0	0.00651299	0.8858
PF3D7_0301200	0.0989873	0.0283922	0.0113564	0.00657437	0.000587666	0	0.854102
PF3D7_1102800	0.0718231	0.131046	0.000245167	0.000878661	0	0	0.796007
PF3D7_1128100	0.0570266	0.0186373	0.00243787	0.00600922	0	0	0.915889
PF3D7_0809500	0.0606662	0.000340925	2.13991e-05	0.000111337	0	4.02977e-19	0.93886
PF3D7_0215500	0.00370673	0.00019706	0.00270064	0.00240507	0	0	0.99099
PF3D7_1148700	0.0903749	0.00812872	0.0114278	0.0121124	0.00374441	0	0.874212
PF3D7_0305700	1.90094e-06	0.0738841	0.00585075	0.00638091	0	0.0152445	0.898638
PF3D7_0626600	0.011917	0.0819961	0.00181433	0.0103578	0	0	0.893915
PF3D7_1351400	0.0106598	0.0537952	0.0243881	0.0174672	0.00136645	0.0182036	0.87412
PF3D7_0110400	0.0175671	0.0414641	0.00104744	0.000103088	0	0	0.939818
PF3D7_1354300	0.145451	0.0261935	0.00915016	0.00692293	0	0	0.812282
PF3D7_1417600	0.0147242	0.063289	0.00400793	0.000739314	0	0	0.91724
PF3D7_1200600	0.0455586	2.79797e-05	0.00480038	0.012547	0	0	0.937066
PF3D7_1458000	0.153681	0.00776264	0.0149833	0.00566789	0	0.0224587	0.795447
PF3D7_1309100	0.0496348	0.0373756	0.0142712	0.00517377	0.0303251	0.0407618	0.822458
PF3D7_0519800	0.0022685	0.0158525	0.00609706	0.000381127	0	0	0.975401
PF3D7_0408300	0.0754513	0.0246593	0.000680884	0.00564745	0	0	0.893561
PF3D7_1103400	0.00923902	0.00179057	0.000695262	0.000936489	0	0	0.987339
PF3D7_1005000	0.0832989	0.0642849	0.0101071	0.00527942	0	0	0.83703
PF3D7_1464000	0.0218696	0.109547	0.027288	0.00223937	0	0.00833193	0.830724
PF3D7_1478900	0.030866	0.0312577	0.00532484	0.00859378	0	0	0.923958
PF3D7_0314500	0.00113063	0.0258338	0.00608428	6.47819e-06	0	0	0.966945
PF3D7_0926700	0.030468	0.0603255	0.000167828	0.0026989	0	0	0.90634
PF3D7_1211800	0.0276192	0.0341565	0.0137002	0.0187457	0	0	0.905778
PF3D7_1208200	0.0134348	0.00652143	0.00331617	0.00446901	0	0	0.972259
PF3D7_1251500	0.0227203	0.115359	0.00572056	0.0010091	0	0	0.855191
PF3D7_0709100	0.00399918	0.0121805	0.00660827	0.00744281	0	0.00771497	0.962054
PF3D7_1450300	0.0243992	0.00388167	0.00375691	0.00287624	0	0	0.965086
PF3D7_1011400	0.0365864	0.035918	0.00104678	0.00197681	0	0	0.924472
PF3D7_0933900	0.0150842	0.079233	2.93293e-05	0.00761212	0	0	0.898041
PF3D7_1335600	0.00186942	0.0761465	0.000267165	0.00119436	0	0	0.920523
PF3D7_1350200	0.043281	0.0094138	0.000148682	0.0278714	0.0130623	0	0.906223
PF3D7_0932300	0.0480045	0.00015599	0.00201868	0.0169663	0	0	0.932855
PF3D7_1012400	0.0295874	0.0198721	0.00264358	6.38788e-05	0	0	0.947833
PF3D7_1104200	0.00337489	5.48373e-05	0.0027612	0.00557495	0.00552353	0.0035904	0.97912
PF3D7_1464900	0.0760495	0.108518	0.00183707	0.000785928	0	0	0.812809
PF3D7_1004300	0.158699	0.00104781	0.000383997	0.000802186	0	0	0.839067
PF3D7_1303100	0.0336947	0.00178293	0.00184387	0.00672409	0	0	0.955954
PF3D7_1314200	0.00176622	0.0757741	0.000399456	0.000687701	0	0.0256616	0.895711
PF3D7_1252800	0.00515978	0.00398397	0.0367719	0.00351381	0	0	0.950571
PF3D7_1202500	0.122393	0.00121541	0.00842361	0.00724433	2.85383e-16	0	0.860724
PF3D7_1120300	4.32441e-06	0.0417564	0.0152972	0.000422504	0	0	0.94252
PF3D7_1422300	0.000164604	0.00266239	0.00189279	0.00188914	0	0	0.993391
PF3D7_0621800	0.0158369	0.0308628	0.0183332	0.0194082	0	0	0.915559
PF3D7_0512300	0.0201133	0.0261945	0.00399052	0.00144052	0	0	0.948261
PF3D7_1444300	0.0536839	0.0148	0.000727922	0.0103536	0	0	0.920434
PF3D7_0310800	0.0162666	0.0423504	0.00236463	0.00596034	0	0	0.933058
PF3D7_1405800	0.124098	0.00236315	0.0211227	0.00585299	0.0355147	0.0410141	0.770034
PF3D7_1218300	0.173061	0.0118583	0.0134412	0.00117563	0.00472487	0	0.795739
PF3D7_0717900	0.0329545	0.0212241	0.00125908	0.00446918	0	0	0.940093
PF3D7_1138700	0.172174	0.00643336	0.0156473	0.0058093	0	0.012041	0.787895
PF3D7_1318700	0.00213906	0.00396485	0.00023376	0.00143182	0	0.00566227	0.986568
PF3D7_1408400	0.0524191	0.030411	0.00165786	9.20332e-06	0	1.54105e-17	0.915503
PF3D7_1035000	0.0153629	0.0581052	0.00124885	0.00328348	0	0	0.922
PF3D7_1029400	0.0154921	0.0578187	0.00665353	0.000322428	0	0	0.919713
PF3D7_0807200	0.0654609	0.0115298	0.000149299	0.00131374	0	0	0.921546
PF3D7_1445100	0.00976756	0.000250877	0.00326941	0.00774774	0	0.025858	0.953106
PF3D7_0935200	0.0257662	0.103875	0.010807	0.00130821	0	0	0.858244
PF3D7_0524500	0.0642712	0.0411481	0.00200291	0.00170163	0	0.00648577	0.88439
PF3D7_1315000	0.0510669	0.031595	0.0409231	0.00129025	0	0	0.875125
PF3D7_1337900	0.104692	0.039495	0.0113607	0.0164456	0.00550194	0	0.822504
PF3D7_0703900	0.0147199	0.015531	0.00651833	0.00398347	0	0	0.959247
PF3D7_1448100	0.00449113	0.00214758	0.00108067	0.00336628	0	0.00454101	0.984373
PF3D7_1457600	0.00516474	0.0778319	0.00315502	0.00249398	0	0	0.911354
PF3D7_1307700	0.030877	0.0450814	0.00300247	0.00276663	0	0	0.918272
PF3D7_1455400	0.0546792	0.000866427	0.0162258	8.43472e-07	0	0.000561737	0.927666
PF3D7_0617200	0.00635031	0.0394327	0.0171092	0.00130863	0	0	0.935799
PF3D7_0416200	0.00654466	0.117332	0.0127446	0.000913993	0	0	0.862465
PF3D7_1129800	0.010762	0.0370004	0.000133019	0.00427416	0	0	0.94783
PF3D7_1018800	0.0712355	0.00411188	0.00736204	0.0500176	0	0	0.867273
PF3D7_0725600	0.00196846	0.000477548	0.0207323	0.000191966	0	0	0.97663
PF3D7_1459600	0.0857255	0.0296325	0.00251333	7.06852e-05	0	0	0.882058
PF3D7_1347700	0.115157	0.0123201	0.000830273	0.00922847	0.00327258	0.0150745	0.844117
PF3D7_1315900	0.249198	0.00169552	0.0392056	5.80196e-06	0.0258844	1.14396e-18	0.68401
PF3D7_1135800	0.00084435	0.0629062	0.00132684	0.000544776	0	0	0.934378
PF3D7_1002400	0.0952377	0.0210016	0.00269316	0.00023825	0	0	0.880829
PF3D7_0416400	0.0475683	0.021665	5.33627e-06	0.00129147	0	0	0.92947
PF3D7_1205000	0.00537022	0.0826523	0.000146505	0.00162714	8.95696e-10	0.0376264	0.872577
PF3D7_0913000	0.0412778	0.0325816	0.00736337	0.0158015	0	0	0.902976
PF3D7_1362300	0.0334609	0.0223045	0.0018218	0.00157948	8.58552e-22	4.95573e-16	0.940833
PF3D7_1003800	0.00866241	0.119821	0.00495059	0.00133362	0	0	0.865233
PF3D7_0902200	0.159662	0.00624617	0.0292298	0.00259656	0.00186102	0	0.800405
PF3D7_0824900	7.30359e-05	0.0778166	0.00299311	0.0023153	0	0	0.916802
PF3D7_0317800	0.00524385	0.0678846	0.000327455	4.20924e-05	0	0	0.926502
PF3D7_0717200	0.0698673	0.00576501	0.000215249	0.0143331	0	0	0.909819
PF3D7_0215400	0.0472047	0.00577525	0.0253281	0.025495	0	0	0.896197
PF3D7_1365800	0.0679847	0.0262836	4.88623e-05	0.0126027	0.0528661	0	0.840214
PF3D7_1411700	0.00157967	0.0802342	0.00579977	0.000157186	0	0	0.912229
PF3D7_0925900	0.0360278	0.0010205	9.90409e-06	5.35545e-05	0	0	0.962888
PF3D7_0501400	0.0513526	0.00840644	0.000425369	0.00148657	1.75828e-18	1.74213e-18	0.938329
PF3D7_1407100	0.161329	0.0747011	2.40018e-05	0.000608569	0.00904766	0	0.754289
PF3D7_0912500	0.0713983	0.102052	0.00499785	0.00110082	0	0	0.820451
PF3D7_1355500	0.0414544	0.038858	0.00773164	0.00423031	0	0	0.907726
PF3D7_1419900	0.160016	0.00604488	0.00979347	0.000336769	0.0194471	0.00371884	0.800643
PF3D7_1359300	0.00775233	0.0817299	0.0042244	0.00334513	0	0	0.902948
PF3D7_0731200	0.0953741	0.00260908	0.00845117	0.001754	0	0	0.891812
PF3D7_0215100	0.0460938	0.0368645	0.00789079	0.0169594	0	0	0.892192
PF3D7_1401100	0.000107298	4.74188e-05	0.00132972	0.0114012	0	0	0.987114
PF3D7_0214000	0.102643	0.0753752	0.00403567	0.0086655	0.0136433	0	0.795637
PF3D7_1441100	0.136812	0.0256752	0.00388928	0.00797433	0	0	0.825649
PF3D7_0918700	0.195951	0.00289737	0.00060043	0.000718073	0	0	0.799833
PF3D7_0208300	0.0366228	0.0472424	0.0103989	0.00093681	0	0	0.904799
PF3D7_1216300	0.147128	0.0160521	0.000207642	0.000568083	0	0	0.836044
PF3D7_0936600	0.000105123	1.56301e-07	0.00722285	0.000857475	0	0	0.991814
PF3D7_1463400	0.0260755	0.0550253	0.0015396	0.000765643	0.00298861	4.91621e-06	0.9136
PF3D7_1006100	0.0741216	0.000106293	0.00429719	0.00354206	0	0	0.917933
PF3D7_0906910	0.0110095	0.0240817	0.00263112	0.00169984	0	0	0.960578
PF3D7_1302600	0.144561	0.0431834	0.038439	0.031532	0	0	0.742285
PF3D7_1422100	0.00081367	0.00597446	0.00275245	0.000954281	6.42294e-16	0.00128173	0.988223
PF3D7_1411900	0.118645	0.0137287	0.0493223	0.0110874	0	0	0.807216
PF3D7_1133100	0.251661	0.0229617	0.00847092	0.00639376	0.0165577	0.0123258	0.681629
PF3D7_0405100	0.162494	0.066975	0.00335769	0.000250785	0	0	0.766923
PF3D7_1000100	0.00253689	0.0188816	0.0045961	0.0217305	0	0	0.952255
PF3D7_0629500	0.0475987	5.74483e-05	0.00172838	0.0157696	0.0886457	0.00683863	0.839362
PF3D7_0502200	0.057822	0.0508963	9.60986e-05	0.00295907	0	0	0.888226
PF3D7_0631500	0.0157643	0.00605593	2.43586e-06	0.00852135	0	0	0.969656
PF3D7_1119400	0.0506367	0.0147604	0.0195868	0.00930399	0	0	0.905712
PF3D7_0721000	0.00488282	0.0233401	0.00092582	9.25381e-05	0	0	0.970759
PF3D7_0221800	0.0894208	0.0101078	0.000289005	0.00217402	0.0230593	0	0.874949
PF3D7_0415100	0.00760081	0.0330315	0.000377235	3.72053e-06	0	0	0.958987
PF3D7_1144500	0.00277048	0.0506727	0.00325082	3.389e-05	0	0	0.943272
PF3D7_1127900	0.0633448	0.012141	8.19125e-06	0.000808553	0	0	0.923697
PF3D7_1307200	0.00619151	0.0746232	0.0277159	0.0146937	0	0	0.876776
PF3D7_1354600	0.00604031	0.00797786	0.0367729	0.00950111	0	0.0094963	0.930212
PF3D7_1246500	3.85632e-06	0.0464562	0.00213622	0.00199998	0	0	0.949404
PF3D7_0423600	0.00997262	0.0260767	0.00129004	0.000180773	0	0	0.96248
PF3D7_0423900	0.0617033	0.00380791	0.000932928	0.00303931	0	0	0.930517
PF3D7_1244200	0.00188723	0.0336431	0.00121308	0.000684022	0	0	0.962573
PF3D7_1434700	0.0431017	0.000251278	2.0003e-05	0.00481734	0	0	0.95181
PF3D7_0303000	0.0314322	0.036379	0.00422086	4.23173e-05	0	0	0.927926
PF3D7_1115700	0.00723817	0.0110647	0.0107847	7.20205e-05	0	0	0.97084
PF3D7_0220400	0.0122585	0.00706765	0.00298385	0.0165832	0	0	0.961107
PF3D7_1436300	0.0171985	0.012275	0.00365119	0.00167227	0	0	0.965203
PF3D7_0721200	0.0689768	0.00479883	0.000868379	0.0102318	0	0	0.915124
PF3D7_0415200	2.87982e-05	0.00423066	0.00431871	0.000564973	0.0474343	0.00870935	0.934713
PF3D7_0723900	0.041153	0.014692	0.00515718	0.00159113	0	0	0.937407
PF3D7_1203200	1.51345e-05	0.0288925	0.0126674	2.06985e-05	0	0	0.958404
PF3D7_1458800	0.0295168	0.0102301	0.0349471	0.0125873	0	0	0.912719
PF3D7_1342900	0.0468078	0.00284621	0.000851269	0.00307216	0	0	0.946423
PF3D7_1030100	0.275272	0.0321871	0.000832671	0.000189124	0	0	0.691519
PF3D7_0817900	0.0122709	0.000129871	0.0139848	0.00440903	0	0	0.969205
PF3D7_1434500	0.00644104	0.018657	0.0212018	0.00518846	0	0	0.948512
PF3D7_1032000	0.00135064	0.000471368	0.000452426	0.00172076	0.00552608	0	0.990479
PF3D7_0521700	0.145898	0.0192304	9.60738e-05	0.00078621	0.00518053	0	0.828809
PF3D7_0521500	0.0262501	0.0355034	0.00225907	0.00433099	0	0	0.931656
PF3D7_1419600	0.11538	0.00151745	0.00178945	0.00936816	0	0	0.871945
PF3D7_0528700	0.0576404	0.00302069	0.0112315	0.016963	0.00818165	0	0.902963
PF3D7_1448300	0.000834124	0.0906401	0.00241707	0.00234136	0	0	0.903767
PF3D7_0925200	0.0435795	0.0904337	0.0176716	0.00416782	0	0	0.844147
PF3D7_1355300	0.115468	0.00269996	0.00916855	0.00416212	0.0242912	0.0131582	0.831052
PF3D7_1353900	0.00292845	0.067847	0.0138082	0.00616897	4.3458e-10	0	0.909247
PF3D7_0108700	0.0375531	0.00248439	0.000323481	0.00130232	0	4.28254e-16	0.958337
PF3D7_1108100	0.00218967	0.0108647	0.00182812	0.00574384	0	0	0.979374
PF3D7_0301700	0.0862132	8.21451e-07	0.00775577	0.000534443	0	0	0.905496
PF3D7_0934000	0.0588015	0.000806862	2.39396e-05	0.0090335	0	0	0.931334
PF3D7_0319600	0.00555654	0.0815263	0.0095234	0.006901	0	0	0.896493
PF3D7_1107200	0.0284493	0.0176562	3.83846e-05	0.000380368	0	0	0.953476
PF3D7_0409100	0.120757	0.0046326	0.0178584	0.00341503	0.0122843	0.000171604	0.840881
PF3D7_1146900	0.00120533	0.0719531	0.00512671	0.00327453	0	0	0.91844
PF3D7_1461900	0.00154473	0.0469231	0.0106479	0.000853491	0	0	0.940031
PF3D7_1338200	0.136655	0.0104067	0.0023235	0.00296963	0	0.00452226	0.843123
PF3D7_0508500	0.0282339	0.0083704	0.00131251	0.000411337	0	0	0.961672
PF3D7_0309600	0.0274504	0.0162539	0.0215618	0.010845	0.0275641	0.0143132	0.882011
PF3D7_1105400	0.0743049	0.0365584	0.0175171	0.0105772	0	0	0.861042
PF3D7_0210200	0.0466721	0.0114882	0.00111254	0.00332394	0	0	0.937403
PF3D7_0112800	0.177519	0.00182227	0.0159134	0.00446185	0	0	0.800283
PF3D7_0817500	0.0377618	0.0621632	0.010169	0.00621937	0.0115982	0.0351884	0.8369
PF3D7_1311000	0.0292262	0.0278541	0.0157104	0.0162702	0	0	0.910939
PF3D7_1116600	0.00197839	0.00019966	0.0127967	0.0234635	0.014652	0	0.94691
PF3D7_0822400	0.00128029	0.0367119	0.000202129	0.00278696	0	0	0.959019
PF3D7_0902300	0.00627129	0.0398119	4.97765e-05	1.87001e-05	0	0.0460285	0.90782
PF3D7_1326700	0.000162138	0.00063728	1.63477e-05	0.00126355	0	0	0.997921
PF3D7_0409300	0.00788521	0.0917762	0.0031799	0.015228	0	0	0.881931
PF3D7_1408200	0.0215939	0.0199588	0.00202702	0.000459533	2.16495e-16	0	0.955961
PF3D7_1321200	0.0161847	0.0567223	0.00762294	0.0123752	5.0407e-10	0.0359932	0.871102
PF3D7_1012700	0.121052	0.00041634	0.00945045	0.00123528	0	0	0.867846
PF3D7_0912400	0.00804478	0.0460432	0.000324086	0.00359235	0.0297204	0	0.912275
PF3D7_0305500	0.0209609	0.0247564	0.00712337	0.000173047	0	0	0.946986
PF3D7_1447200	0.0832294	0.0759949	0.0298175	0.00056883	0	0	0.810389
PF3D7_1421400	0.00501779	0.0596259	3.85994e-06	0.00622368	0	0	0.929129
PF3D7_1126000	0.000199117	0.0772802	0.00588061	0.0034645	0	0	0.913176
PF3D7_0716200	0.0791182	0.00164123	0.000107072	0.00244912	0	0.0301873	0.886497
PF3D7_1017600	0.206144	0.00320623	0.00199312	0.000331292	0	0	0.788325
PF3D7_1352500	0.0605829	0.010211	0.00640916	0.010079	0	0	0.912718
PF3D7_1344100	0.0327058	0.0159434	0.00485704	0.0236036	0	1.23026e-18	0.92289
PF3D7_0313100	0.0176014	0.00379333	0.00333243	0.00337569	0	0	0.971897
PF3D7_0304900	0.0461258	0.000936494	0.000830368	0.0157207	0.0396704	0	0.896716
PF3D7_0810000	0.00678603	0.0345613	0.0273487	3.03242e-05	0	0	0.931274
PF3D7_1033600	0.135877	0.000793118	0.0249563	0.00934805	0	0	0.829026
PF3D7_0517300	0.021359	0.04076	0.00417806	0.000110066	0	0	0.933593
PF3D7_0622900	0.0329504	0.0242458	0.00228981	0.0171494	0	0.00135352	0.922011
PF3D7_0521000	0.00770849	0.0839119	0.00410342	0.000562064	0	0	0.903714
PF3D7_1104400	0.0841973	0.00201283	0.00250987	0.00436847	0.00648812	0	0.900423
PF3D7_1145800	0.0288999	0.0598182	0.00528541	0.000586941	0	0	0.90541
PF3D7_1022100	0.0727188	0.0742045	0.00580769	2.3096e-08	0	0	0.847269
PF3D7_0523200	0.00765808	0.0216102	0.00707846	0.00113576	0	4.28908e-21	0.962517
PF3D7_0623800	0.121397	0.0366222	0.00547712	0.0126583	0	0	0.823846
PF3D7_1461200	0.14972	0.00439433	0.00295534	0.0135609	0.0112437	0	0.818125
PF3D7_1472100	0.0889073	7.01281e-06	0.0222304	0.000526136	0	0	0.888329
PF3D7_1030600	0.0388586	0.0985479	0.00896877	0.00190424	0	0	0.85172
PF3D7_0424600	0.0213714	0.0829701	0.00798895	0.0018121	0	0	0.885857
PF3D7_1320000	0.00621778	0.000106984	0.000134316	0.000432786	0	0.0126069	0.980501
PF3D7_1243600	0.000170063	0.0121376	0.000358036	0.000454819	0	0	0.986879
PF3D7_1223200	0.0762279	0.1104	0.00178958	0.00205137	0.00158835	0	0.807943
PF3D7_0914500	0.00166985	0.0531602	0.00432613	0.00288155	0	0.00307875	0.934884
PF3D7_0822300	0.000212991	0.0246033	0.00227727	0.000195426	0	0	0.972711
PF3D7_1407800	0.00533833	0.0189289	0.00615371	0.00237091	0	0	0.967208
PF3D7_0615400	0.0273795	0.0375507	0.00600246	8.06769e-08	0	0	0.929067
PF3D7_1422400	0.207985	0.0221966	0.00966895	0.000267381	0	0.00662931	0.753253
PF3D7_0806500	0.0316889	0.0929755	0.0520437	0.0209999	0	0	0.802292
PF3D7_0217700	0.0266286	0.0195032	0.00055194	0.00909709	0	0	0.944219
PF3D7_1413800	0.00717568	0.0350742	0.00167162	2.62948e-06	0	0	0.956076
PF3D7_1434100	0.013797	0.0468493	0.00390219	0.0110357	0	0	0.924416
PF3D7_0711200	0.0166261	0.00201146	0.0107183	0.000393517	0	0	0.970251
PF3D7_0201900	0.0830019	0.00215118	0.00108643	1.46345e-05	0	0	0.913746
PF3D7_0415500	0.372242	0.0394443	0.00623861	0.0023843	0	0	0.57969
PF3D7_0419200	0.0146056	0.0430893	0.0544036	0.00107536	0	0	0.886826
PF3D7_1234100	0.0905934	0.00943459	0.00131039	0.000563412	0	0	0.898098
PF3D7_0923300	0.000335767	0.0193777	0.00414762	0.0106472	0.0120999	0	0.953392
PF3D7_0523000	0.0817096	0.0415818	0.0128922	0.0073734	0.0143692	0.01009	0.831984
PF3D7_0212200	0.013848	0.00173646	0.000358092	0.00729342	0	0	0.976764
PF3D7_1110900	0.262152	0.01925	0.00324703	0.000522011	0	0.00211949	0.71271
PF3D7_0728900	0.03896	0.0653379	0.00248001	0.00596854	0	0	0.887254
PF3D7_1250600	0.0676091	0.0449337	0.00154705	0.000812114	0	0	0.885098
PF3D7_0214800	0.110807	0.0446688	0.0133218	0.00832061	0	0	0.822881
PF3D7_0721300	0.0200045	0.0290703	0.00474499	0.0135431	0	0	0.932637
PF3D7_0210100	0.00667654	0.0448792	0.0218286	0.0156845	0.0323008	0.0399193	0.838711
PF3D7_0110700	0.0245209	0.00721667	0.000111297	0.000158338	0	0	0.967993
PF3D7_0112000	0.0182641	0.0582999	0.00338297	0.000168534	0	0	0.919885
PF3D7_1015900	0.0550456	0.0211324	0.00218363	0.00215841	0	0	0.91948
PF3D7_1202700	0.0922584	0.0139632	0.0319067	0.000179979	0	0	0.861692
PF3D7_0701500	0.0437435	0.00688098	0.00152391	0.000231217	0.00454176	0	0.943079
PF3D7_0401600	0.0242448	0.0221883	0.000732321	0.00275681	2.24102e-16	0	0.950078
PF3D7_1243100	0.0107378	0.0547958	0.0126593	0.000216204	0	0	0.921591
PF3D7_1366700	0.00109046	0.0230929	0.0017716	0.00271648	0	0	0.971329
PF3D7_1464400	0.013733	0.0594894	0.00612502	0.012632	0	0.00168204	0.906339
PF3D7_0309800	0.0982744	0.0795467	0.000241723	2.2102e-05	0.0160061	0	0.805909
PF3D7_0710000	0.00093318	0.0311454	0.000153498	0.000317813	0	0	0.96745
PF3D7_1352000	0.0419606	0.0181899	0.00118697	0.00388745	0	0	0.934775
PF3D7_1360100	0.101084	0.0475509	0.037678	0.00192202	0	0	0.811765
PF3D7_1113500	0.0472942	0.0118357	0.00140732	0.000936811	0	0	0.938526
PF3D7_0209800	0.0139453	0.00164117	0.0156943	0.0171305	0.0125947	1.83446e-08	0.938994
PF3D7_0906800	0.00235691	0.0274703	0.00201725	0.00603832	0	0	0.962117
PF3D7_1331200	0.000125046	0.0934638	6.30439e-05	0.000598659	0	0	0.905749
PF3D7_1254700	0.000116858	0.0431606	0.000180713	0.0154554	0	0	0.941086
PF3D7_1335700	0.0128618	0.0446452	0.00534968	0.00111728	0	0	0.936026
PF3D7_0211800	0.0543017	0.0193666	0.00500934	0.0055558	0	0	0.915767
PF3D7_0602900	0.0414415	0.0107098	0.0182474	0.00424145	0	0	0.92536
PF3D7_1413900	0.0372982	0.0203243	0.00467965	0.0239405	0	0	0.913757
PF3D7_0619000	0.00821511	0.0792095	0.0105361	0.00311996	0	0	0.898919
PF3D7_0514200	0.0144638	0.0679172	0.00515966	0.00213749	0	0	0.910322
PF3D7_0507600	0.104786	0.00602052	0.000420927	0.00103834	0	0	0.887734
PF3D7_1410900	0.0560973	0.0657112	0.000290743	2.4672e-05	0	0	0.877876
PF3D7_1252700	0.00340025	0.0928963	0.00449866	0.000806863	0	0	0.898398
PF3D7_1105800	0.0227173	0.0208	0.000376059	0.00983996	0	0	0.946267
PF3D7_1020700	0.0580959	0.0114302	0.00923553	0.000191973	0.0186305	0.0198872	0.882529
PF3D7_0104200	0.00178511	0.00158665	0.00649084	0.00683617	0	0	0.983301
PF3D7_1215900	0.000189346	0.0398186	0.0043744	0.000395015	2.23325e-17	7.30931e-21	0.955223
PF3D7_1145300	0.0192527	0.0234973	0.0134336	0.000808186	0.0110719	0	0.931936
PF3D7_0505700	0.036035	0.0763756	0.000798836	1.36388e-05	0	0	0.886777
PF3D7_0510500	0.0368637	0.00635741	4.8948e-05	0.00102469	0	0	0.955705
PF3D7_1127800	0.00254248	0.047972	0.0140415	0.00138248	0	0	0.934062
PF3D7_0512000	0.0365313	0.00249712	0.000659338	0.00544757	0	0	0.954865
PF3D7_0926100	0.288217	0.0016226	0.010586	0.0051367	0.0150534	0	0.679384
PF3D7_1012900	0.00126701	0.000666257	0.00137787	0.0119132	0	0.0137837	0.970992
PF3D7_0801500	0.112577	0.0717243	4.32658e-05	0.000176543	0	0	0.815479
PF3D7_0220200	0.0333944	0.0136966	0.0143439	0.000171203	0	0	0.938394
PF3D7_1302050	0.0877397	0.0259895	0.0284105	0.0136508	0	0	0.84421
PF3D7_0702000	0.0270714	0.00618847	1.65572e-08	0.000119344	0	0	0.966621
PF3D7_0811400	0.0522821	0.00390237	2.1837e-05	0.000667224	0.00289267	0	0.940234
PF3D7_0826900	0.00147131	0.00445606	0.000494686	4.51444e-05	0	0	0.993533
PF3D7_0101100	0.0153126	0.00280451	0.0140873	0.000153376	0	0	0.967642
PF3D7_1007500	0.0319592	0.0425002	0.000666225	0.0111032	0	0	0.913771
PF3D7_1230800	0.0206525	0.0707458	0.0116762	0.0181797	0	0	0.878746
PF3D7_0320900	0.0147004	0.0027261	0.013905	0.0112765	0	0.0376204	0.919772
PF3D7_0631600	0.0104489	0.00724721	0.00281155	0.00306517	0	0	0.976427
PF3D7_0416900	3.34161e-06	0.0735633	0.00353855	0.000777281	0	0	0.922118
PF3D7_1011800	0.146104	0.0105466	7.98826e-05	0.00564316	0	0	0.837626
PF3D7_1140700	0.0334618	0.00740994	0.030793	0.0152884	0	0	0.913047
PF3D7_1033400	0.0164595	0.0378966	0.00487039	0.000249314	0	0	0.940524
PF3D7_1438600	0.136165	0.00206634	0.0432353	0.00275342	0.0115564	0.0120926	0.79213
PF3D7_0910300	0.0617001	0.00630402	0.00261679	0.00950272	0	0	0.919876
PF3D7_0109700	0.127326	0.00935241	0.00233141	0.00108773	0	0	0.859902
PF3D7_1353100	0.0489565	3.26375e-06	0.00208262	0.0123573	2.96411e-19	2.01595e-18	0.9366
PF3D7_1252600	0.175302	0.0158402	0.0156082	0.00498912	0.0366634	0	0.751597
PF3D7_1225600	0.262951	0.00617167	0.000486048	0.00183417	0	0	0.728557
PF3D7_0517700	0.102733	0.0145368	0.00568747	0.00692993	0.0154027	0	0.85471
PF3D7_0521300	0.0487616	0.0916745	2.61023e-06	0.00157538	0	0	0.857986
PF3D7_1214300	0.00901998	0.0186806	0.00357879	0.00030877	0	0	0.968412
PF3D7_0305300	0.0795638	0.00314445	0.00960684	0.00964922	0	0	0.898036
PF3D7_1409900	0.0516294	0.00947118	0.00030734	0.00648195	0	0	0.93211
PF3D7_1124100	0.00950143	0.118585	0.000777802	0.000105951	0	0	0.87103
PF3D7_0524100	0.148894	0.00888759	0.00553293	0.00240098	0	0	0.834285
PF3D7_1009900	0.19814	0.0215625	0.000773166	0.000246611	3.54666e-16	0	0.779278
PF3D7_1357900	0.0472846	0.000115063	0.00341112	0.00339854	0	2.73098e-16	0.945791
PF3D7_1422700	0.0133646	0.0435037	0.00400038	0.00129021	0	0	0.937841
PF3D7_1432100	0.00785311	0.0546142	0.000258574	0.000415398	0	0	0.936859
PF3D7_1466700	0.0085061	0.102529	0.0110089	0.0286906	0	0	0.849265
PF3D7_0418200	0.00267797	0.00601605	0.0196405	0.0058468	0.000974539	0	0.964844
PF3D7_1419000	0.0122323	0.0169633	0.00100142	0.00167472	0	0	0.968128
PF3D7_1429500	0.037424	0.0659056	0.000156195	0.00421133	0	0	0.892303
PF3D7_1348300	0.0112729	0.0480008	0.000872122	0.00309364	0	0	0.936761
PF3D7_API04900	0.156084	0.00848506	0.0301326	0.00107388	0	0	0.804224
PF3D7_0932800	0.0110956	0.106401	0.0036677	0.000104873	0	0	0.878731
PF3D7_1039800	0.0263507	0.00374166	0.000433191	4.94248e-06	0.00165617	0	0.967813
PF3D7_1107700	0.113857	0.0281363	0.00586823	0.00700532	0.00593958	0	0.839194
PF3D7_0824800	0.0251583	0.0730797	0.00135397	3.27494e-05	0	0	0.900375
PF3D7_1021900	0.00455168	0.00769014	0.00198435	0.000365081	0	0	0.985409
PF3D7_1253400	0.0414418	0.0148119	0.0112017	0.00726969	0	0.0031542	0.922121
PF3D7_0611400	0.0520229	0.0109177	0.0292175	0.00821232	0	0	0.89963
PF3D7_1436000	0.0616674	0.00407418	0.000108231	0.00622912	0	0	0.927921
PF3D7_0403800	0.0191068	0.0336602	0.00673113	3.6269e-05	0	0	0.940466
PF3D7_0306700	0.00283818	0.0940476	0.00326643	0.0117601	0	0.000802879	0.887285
PF3D7_1206200	0.0691198	0.0901409	0.00337711	0.000954571	0	0	0.836408
PF3D7_1450100	0.0882163	0.0107654	0.010864	0.000621109	0.0234295	0.0146678	0.851436
PF3D7_0401800	0.0117166	0.00299512	0.00168604	0.000157853	0	0	0.983444
PF3D7_1467300	0.0243284	0.117573	0.00395916	0.00494662	0	0	0.849193
PF3D7_0218700	0.247678	0.000633917	0.00677569	0.00274366	0	0.00168691	0.740482
PF3D7_0706400	0.130958	0.0123097	0.00944968	0.0172719	0	0	0.830011
PF3D7_1334200	0.0282014	0.0321372	0.000337727	1.51438e-05	0	0	0.939308
PF3D7_0804700	0.0281587	0.037735	0.00527008	0.000450672	7.32502e-10	0	0.928385
PF3D7_0529400	0.0321284	0.0119316	0.000355815	0.000471821	0	0	0.955112
PF3D7_1418900	0.228615	0.0118027	0.00399634	0.000103289	0.00256034	0.0115279	0.741395
PF3D7_1148900	0.0101466	0.0405316	1.29732e-05	0.000946057	0	0	0.948363
PF3D7_1028300	0.169128	7.27928e-05	0.0224348	0.00125636	0	0	0.807108
PF3D7_1327300	0.0313384	0.0119038	0.000199649	0.00105361	0	0	0.955505
PF3D7_1476200	0.0885667	0.00448417	0.00119413	0.00300662	0	0	0.902748
PF3D7_1229000	0.0826705	0.0583305	0.000847042	0.00247057	0	0	0.855681
PF3D7_0826500	0.0334261	0.136696	0.00573647	0.00574861	0	0	0.818393
PF3D7_1225300	0.209299	2.45701e-05	0.0220925	0.00150561	0.00906763	0.00613732	0.751873
PF3D7_1111300	0.00116962	0.0107603	0.0017908	0.00748498	0	0	0.978794
PF3D7_1402700	0.0308681	0.0274017	7.80005e-06	0.00220108	0	0	0.939521
PF3D7_1012500	0.0788915	0.044344	0.000665239	0.00309063	0.0163616	0	0.856647
PF3D7_0731100	0.105062	0.00851164	0.000137114	0.00153431	0	0	0.884755
PF3D7_1213700	0.0413748	0.0987431	0.018869	0.0758754	0	0	0.765138
PF3D7_1438500	0.0651984	0.00517623	0.0165968	0.0082234	0.0583758	0.0410582	0.805371
PF3D7_1205600	0.0116077	0.0267269	0.0111164	0.00505666	0	0.00613349	0.939359
PF3D7_1428500	0.183725	0.000120717	0.020199	0.0131667	0.00324538	0	0.779543
PF3D7_1208100	0.0962225	6.52334e-05	0.0639041	0.0121478	0	0.0069609	0.8207
PF3D7_1245900	0.00113382	0.00539154	0.00690573	0.00373847	0	0	0.98283
PF3D7_0506800	0.0237628	0.0814259	0.00432218	0.0104651	0	0	0.880024
PF3D7_0527100	0.0396574	0.0427015	0.029321	0.0139141	0	0.0186151	0.855791
PF3D7_1472400	0.00633758	0.121706	0.00190247	0.000127154	0	0	0.869927
PF3D7_1234500	0.0708826	0.00917379	0.00346266	0.00777399	0	0	0.908707
PF3D7_1008800	0.0598678	0.00399193	0.00816216	0.000168356	0.0562094	0.0239657	0.847635
PF3D7_1408900	0.00346937	0.0222977	0.0782786	0.0038483	0	0	0.892106
PF3D7_1421100	0.0331493	0.00567837	0.00107479	0.000961792	0	0	0.959136
PF3D7_0809200	0.0265089	0.000174452	3.89928e-05	0.00432517	0	0	0.968952
PF3D7_0800900	0.17032	0.00792165	0.000704974	0.00255155	0	0	0.818502
PF3D7_1241100	0.154939	0.0312994	0.034215	0.0187291	0	0	0.760817
PF3D7_1439800	0.0867198	0.0010946	0.000680226	0.00752513	0	0	0.90398
PF3D7_0916700	0.106565	2.84831e-05	0.00128835	0.000405375	0.0162276	0	0.875485
PF3D7_1115200	0.0420839	0.00527258	0.0177776	0.0143522	0	0	0.920514
PF3D7_1016300	0.0170699	0.0084963	0.000155002	0.00117017	0	0	0.973109
PF3D7_1460700	0.0334885	0.0351935	0.0153623	0.0124993	0	0.00711659	0.89634
PF3D7_0407300	0.0632202	0.00406259	0.0427522	0.0019049	0.00394438	0.00502023	0.879095
PF3D7_1451400	0.00175995	0.0273441	0.00654269	0.00369748	0	0	0.960656
PF3D7_1329500	0.130093	0.0192877	0.00731268	0.00911121	0	0	0.834195
PF3D7_1423500	0.0360538	0.0154223	0.0108372	0.00272679	0	0	0.93496
PF3D7_1317700	0.00282094	0.0173647	0.0300817	0.00144589	0	0	0.948287
PF3D7_1327700	0.0166926	0.0961918	6.57688e-05	7.61469e-05	0	0	0.886974
PF3D7_0708400	0.00827952	0.0132635	0.000546492	0.00437817	0	0	0.973532
PF3D7_1427200	0.0395034	0.0226892	0.00738822	0.00497123	0	0	0.925448
PF3D7_1350100	0.0749241	0.0918144	0.00327116	0.0126319	0	0	0.817359
PF3D7_1325000	0.00215691	0.0216549	0.0212722	0.0187243	0	0	0.936192
PF3D7_1451900	0.0977842	0.0302034	0.0263015	0.00224099	0.019409	0.00682525	0.817236
PF3D7_0222300	0.0115869	0.00124051	0.0111081	0.000519451	0	0	0.975545
PF3D7_1411100	0.00487175	0.0995943	0.0251272	0.00131695	0	0	0.86909
PF3D7_1126300	0.0656749	0.026878	0.0016659	0.00586354	0	0	0.899918
PF3D7_1027200	0.0602478	0.137042	0.00145215	0.00198396	0.0116866	0	0.787588
PF3D7_1407500	0.011631	0.0277822	0.00680747	0.00700664	0.000486348	0	0.946286
PF3D7_0726400	0.011543	0.0217001	0.000318111	0.00259737	0	0	0.963841
PF3D7_1335400	0.0285657	0.0120458	4.00059e-05	1.26452e-05	0	0	0.959336
PF3D7_0308500	0.000117727	0.0103783	0.00204618	0.00246478	0	0	0.984993
PF3D7_1436900	0.00586148	0.0139554	4.81267e-05	0.000198328	0	0.0108817	0.969055
PF3D7_0204500	0.00670431	0.0838059	7.17764e-06	0.000187824	0	0.00523418	0.904061
PF3D7_1445700	0.0391185	0.0035107	3.39923e-05	0.00145895	0.0426688	0.04438	0.868829
PF3D7_1225500	0.0591495	8.68315e-05	0.0320644	0.00754307	0.0101625	0.00927126	0.881722
PF3D7_0505800	0.0361921	0.03824	0.0108016	0.0158272	0	0	0.898939
PF3D7_1226400	0.0523634	0.0243885	0.00126232	0.00592899	0	0	0.916057
PF3D7_0812500	0.185976	0.00435791	2.19336e-05	0.000385789	0.013197	0.00010443	0.795957
PF3D7_0524400	0.165069	0.0239293	0.00470005	0.0107503	0	0	0.795552
PF3D7_0915900	0.0167707	0.0305483	0.000168447	1.86176e-05	0	0	0.952494
PF3D7_1351100	0.00114533	0.0664491	0.00046707	0.000599665	0	0	0.931339
PF3D7_1351200	0.0180079	0.0452185	0.000105739	0.000129578	0	0	0.936538
PF3D7_1337200	0.0166745	0.0315571	0.000177899	0.00156633	0	0	0.950024
PF3D7_1231600	0.0520235	0.0120414	0.0129201	0.00735455	0	0	0.91566
PF3D7_1328200	0.000610593	0.0121867	0.0019946	0.0122325	0	0	0.972976
PF3D7_1018500	0.084888	0.00904505	0.00459879	0.00239037	0	0	0.899078
PF3D7_1468700	0.0197026	0.00110804	4.41121e-05	0.000134833	0	0	0.97901
PF3D7_1128500	0.000235105	0.114874	0.00443034	0.00711611	0	0	0.873344
PF3D7_1224700	0.12276	0.032658	0.00723565	0.00302503	0.0101747	0.010663	0.813484
PF3D7_1119900	0.129721	0.0001048	0.000556224	4.02576e-06	0.013297	0.00605157	0.850265
PF3D7_1144900	0.0617904	0.00232423	0.00756517	0.0117093	0	0	0.916611
PF3D7_1441400	0.0267434	0.0404749	5.49912e-05	0.00404808	0	4.36069e-18	0.928679
PF3D7_1105600	0.000741764	4.23784e-05	3.03739e-05	0.0107371	0	0	0.988448
PF3D7_1321800	0.0715246	0.00836796	0.0221379	0.00169887	0	0	0.896271
PF3D7_1136800	0.00986833	0.0843209	0.00496686	0.000815376	0	0	0.900029
PF3D7_1420400	0.0576872	0.0875923	0.00168251	0.000595881	0	0	0.852442
PF3D7_1407600	0.0106079	0.0110374	0.00325198	0.00504156	0	0	0.970061
PF3D7_1431300	0.123651	0.0430825	0.00584352	0.000887271	0.0040071	0	0.822529
PF3D7_0906400	0.000284489	5.82557e-05	0.00378422	4.53681e-05	0.0480708	0	0.947757
PF3D7_0510200	0.0322281	0.154579	0.00246845	0.00180829	0	0.000298773	0.808618
PF3D7_0309700	0.0390978	0.0432089	0.00146439	0.00121171	0	0	0.915017
PF3D7_1464500	0.0504951	0.0142019	0.00240446	0.00116861	0	0	0.93173
PF3D7_1237200	0.114517	0.00480917	0.00502996	0.0194651	0	0	0.856179
PF3D7_0415000	0.0853926	0.0522588	0.0105997	0.0153709	0	0	0.836378
PF3D7_1246200	0.0267264	0.00485084	0.000207877	2.09688e-05	0	0	0.968194
PF3D7_0405500	0.00601098	0.0361159	0.00781305	0.00757767	0	0	0.942482
PF3D7_1312900	0.0425056	0.000725797	0.00631541	0.00605539	0	0	0.944398
PF3D7_0914700	0.0556818	1.84158e-05	0.00649375	0.00140248	0	0	0.936404
PF3D7_1224900	0.0239866	0.0494897	0.000135422	0.00661497	0	0	0.919773
PF3D7_0205400	0.0323091	0.0314429	0.0517447	0.0088432	0	0	0.87566
PF3D7_1457200	0.0402989	0.00405051	0.014527	0.00553686	0.00900583	0	0.926581
PF3D7_1010900	0.00023156	0.0910926	0.00764448	0.0106962	0	0	0.890335
PF3D7_0422500	0.24783	0.0320638	0.0230899	0.000122954	0	0	0.696893
PF3D7_1336700	0.112711	0.00218171	0.0114719	0.00178203	0	0	0.871853
PF3D7_0826700	0.0814271	0.0235311	0.01343	0.0128386	0	0	0.868773
PF3D7_0528100	0.238391	5.4108e-05	0.00467166	0.000754019	0.011854	0	0.744275
PF3D7_1411800	0.219304	0.00613922	0.0171167	0.00926534	0	0	0.748175
PF3D7_0906600	0.0637677	0.00742013	0.0105422	0.0128355	0	0	0.905434
PF3D7_1142400	0.0359254	0.0577863	0.00793949	0.000307137	0	0	0.898042
PF3D7_1125500	0.00188034	0.109437	2.07544e-06	0.00725215	0	0	0.881428
PF3D7_0402100	0.031672	0.000233218	0.00529876	0.0226367	0	0.0125661	0.927593
PF3D7_1449300	0.259902	0.000316963	0.00860087	0.00162375	0	0	0.729556
PF3D7_0623200	0.0617223	0.00191632	0.00459033	0.0436418	0.0100684	0.00257798	0.875483
PF3D7_1235300	0.137969	0.00756253	0.000140772	0.000348069	0.00238084	0	0.851598
PF3D7_0804500	0.0376303	0.0594578	0.00122884	0.00466966	0	0	0.897013
PF3D7_0314100	0.00027313	0.0566308	0.0119861	0.0063795	0	0	0.92473
PF3D7_0718000	0.00388817	0.0527293	0.00835338	0.00765395	0	0.00594014	0.921435
PF3D7_1236100	0.0670748	0.00127742	0.00564104	0.00698902	0	0	0.919018
PF3D7_0410700	0.060074	0.0129093	0.000196192	0.00196585	0	0	0.924855
PF3D7_1423000	0.0837786	0.0386646	0.0176762	0.00432207	0	0	0.855559
PF3D7_1437400	0.0587673	0.0176681	0.000189918	0.000367568	0	0	0.923007
PF3D7_0618300	0.0404511	0.0501703	0.00796112	0.0133567	0	0	0.888061
PF3D7_0802300	0.0904662	0.0104132	0.0120469	0.00710743	0	0	0.879966
PF3D7_0601900	0.0942897	0.00472724	7.43879e-05	0.00143394	0	0	0.899475
PF3D7_1114700	0.194391	0.0356025	0.00224023	0.00836311	0	0	0.759403
PF3D7_0316600	0.0900039	7.09794e-05	0.000170159	0.00314333	0	0	0.906612
PF3D7_1129000	0.0492092	0.00253809	0.00195784	0.00281397	0	0	0.943481
PF3D7_0812600	0.0137671	0.0521609	0.04623	0.00594543	0	0	0.881897
PF3D7_1478000	0.0552352	0.00100355	0.000740531	0.00218791	0	0	0.940833
PF3D7_0630600	0.000289018	0.0711213	0.000249617	0.00184031	0	0	0.9265
PF3D7_1365300	0.0598417	0.000893878	0.0435181	0.00856746	0.0104857	0	0.876693
PF3D7_1446200	0.0379153	0.00240007	0.00418108	0.00732947	0	0	0.948174
PF3D7_0934500	0.0117433	0.0114451	0.00567432	0.0200062	0	0	0.951131
PF3D7_1247200	0.0211526	0.0247148	0.00075461	3.06045e-06	0	0	0.953375
PF3D7_1223500	0.00374492	0.0920081	0.00456186	5.47096e-06	0	0	0.89968
PF3D7_1457700	0.112977	0.000580423	0.0194875	0.000478469	0.0191299	0.0522665	0.79508
PF3D7_1237100	0.02264	0.0177115	0.000605253	0.00729545	0	0	0.951748
PF3D7_1408000	0.0126317	0.000502904	0.000407039	0.0051022	0	0	0.981356
PF3D7_1250200	0.0269029	0.0492037	0.00239357	0.00539901	0	0	0.916101
PF3D7_0823300	0.00598209	4.72575e-05	0.0092536	0.000698123	0	0	0.984019
PF3D7_0804000	0.148656	0.021456	0.000810506	0.000684604	0	0	0.828393
PF3D7_1239000	0.00726047	0.113556	6.27476e-05	7.77163e-05	1.15291e-16	0.00508733	0.873956
PF3D7_1018200	0.00511803	0.00337053	0.000617916	0.00550767	0	0	0.985386
PF3D7_0831200	0.12132	0.00834863	0.00785519	0.00140538	0	0	0.86107
PF3D7_0611800	5.09637e-05	0.0564091	0.00383106	9.33646e-05	0	0	0.939616
PF3D7_0201500	0.0927168	0.00189279	2.8662e-05	0.000217045	0	0	0.905145
PF3D7_1444500	0.105023	0.0124511	0.00518702	0.00785853	0	0.0069622	0.862518
PF3D7_1303400	0.174967	0.0157753	0.0255059	0.00347523	0	0.0180734	0.762203
PF3D7_1138100	0.0547294	0.0123183	0.0303236	0.00850135	0.00683335	0	0.887294
PF3D7_0821400	0.125454	0.0209208	0.00183	0.00179371	0	0	0.850002
PF3D7_1457100	0.0444808	0.00095108	0.0110654	0.0145999	0	0	0.928903
PF3D7_0205600	0.0291606	0.0148957	0.00232097	0.00405778	0.00303899	0	0.946526
PF3D7_1435400	0.0594238	0.0747709	0.00349687	1.57038e-05	0	0	0.862293
PF3D7_1340300	0.070227	0.0309429	0.00152365	0.00184643	0	0	0.89546
PF3D7_0516300	0.0443195	0.0149251	0.000767491	0.00209631	0	0	0.937892
PF3D7_1419700	0.209264	0.00223603	0.00116413	0.00325778	0	0	0.784079
PF3D7_0529000	0.136169	0.00177816	0.01065	0.00086766	0.0361813	0	0.814354
PF3D7_0408100	0.175157	0.00269492	0.00979367	0.00516232	0	0	0.807193
PF3D7_0714200	0.100841	2.39463e-05	0.00624989	0.00137384	0	0	0.891511
PF3D7_0212300	0.00272198	0.00181401	0.0057798	1.78605e-05	0.000567585	0	0.989099
PF3D7_1478600	0.075458	0.00873818	0.00218185	0.000763191	0	0	0.912859
PF3D7_0529900	0.0622668	0.000950993	0.00115342	3.79851e-07	0	0	0.935628
PF3D7_1410600	0.0344992	0.0617745	0.0389211	0.0177866	0.00453653	0	0.842482
PF3D7_0311200	0.0170112	0.00975782	0.00244185	2.56233e-05	0	0	0.970764
PF3D7_0401900	0.0553896	0.0255104	0.00670613	0.00440064	0	0	0.907993
PF3D7_1208900	0.0242434	0.0161118	0.00653527	0.00392996	0	0	0.949179
PF3D7_1251100	0.069097	0.0138625	0.000231279	6.36455e-05	0	0	0.916746
PF3D7_1358800	0.0640859	0.0240298	0.0127616	0.0178876	0.00146656	0.00747135	0.872297
PF3D7_0912900	0.0553095	0.0479742	0.00373038	0.00604311	0	0	0.886943
PF3D7_0722400	0.0198273	0.0950913	0.00309799	0.00641424	0	0	0.875569
PF3D7_0708100	0.0548426	0.025369	0.0178325	3.07036e-05	0	0	0.901925
PF3D7_1311500	0.00639663	0.0364026	2.79238e-05	0.00500369	0	0	0.952169
PF3D7_1450600	0.0151017	0.0243556	0.00168138	0.000547389	0	0	0.958314
PF3D7_0206600	0.110423	0.0113627	0.0219247	0.000224193	0	0	0.856065
PF3D7_0936700	0.157411	0.00297998	0.00382754	0.00492846	0	0.000873673	0.829979
PF3D7_0201700	0.0668205	0.000698259	0.0129222	0.0143516	0	0	0.905207
PF3D7_0407100	0.104289	0.00139458	0.00951512	0.0084638	0	0	0.876337
PF3D7_1412600	0.0467179	0.0382655	2.27871e-05	0.00275326	0	0	0.912241
PF3D7_1331700	0.0123686	0.0311929	0.0189233	0.00181386	0	0	0.935701
PF3D7_1134200	0.0146206	0.00761218	0.0220986	0.0034144	0	0	0.952254
PF3D7_1305000	0.0560436	0.00123742	0.0010344	0.00554579	0	0	0.936139
PF3D7_0907700	0.134942	0.0726651	2.52498e-06	0.000311693	0	0	0.792078
PF3D7_1321300	0.0330203	0.0463871	0.00433163	0.00019283	0	0	0.916068
PF3D7_0609800	0.0210106	0.0116297	0.000212593	0.000289537	0	0	0.966858
PF3D7_0624000	0.0111336	0.00687641	0.00116125	0.00601471	0	0	0.974814
PF3D7_1103700	0.11741	0.105471	0.0468118	0.000652026	0.0131142	0	0.716541
PF3D7_1463000	0.00144961	0.0168585	0.0426216	0.000214681	0	0	0.938856
PF3D7_0606800	0.000107993	0.00162736	0.00252793	0.000179443	0.0148115	0	0.980746
PF3D7_1433000	0.0204613	0.0227828	0.00780612	0.023571	1.29573e-16	5.10949e-19	0.925379
PF3D7_0935900	0.00617736	0.0044856	0.0201769	0.0023773	0	0	0.966783
PF3D7_0919100	0.0658108	0.0231116	0.00566567	0.00600424	0	0	0.899408
PF3D7_1229400	0.00246128	0.0572506	0.0031915	0.00026795	0	9.19021e-18	0.936829
PF3D7_0419800	0.0120083	0.0992074	0.00044971	0.000404473	0	0	0.88793
PF3D7_0930800	0.0607737	0.00216956	0.00109248	0.00490196	0	0	0.931062
PF3D7_0729300	0.0552527	0.0204028	0.00360442	0.00724986	0	0	0.91349
PF3D7_1014400	0.010694	0.106099	0.0182859	0.000422103	0	0	0.864499
PF3D7_0623700	0.060692	0.00229791	0.0124864	0.0204899	0	0	0.904034
PF3D7_0828200	0.011067	0.00716833	0.000383315	0.00682527	0	0	0.974556
PF3D7_1146000	0.00340495	0.0419774	0.014151	0.0157208	0	0	0.924746
PF3D7_0500800	0.00502481	0.00825359	0.00352612	0.000424312	0	0	0.982771
PF3D7_1122200	0.0262319	0.0879552	0.00339214	0.0071943	1.38837e-18	0	0.875226
PF3D7_0101200	0.0267065	0.00496693	0.00264076	0.0010716	0	0	0.964614
PF3D7_0629700	0.188444	0.00123	0.0215609	0.00985068	0	0	0.778914
PF3D7_1318300	0.055334	0.000188738	0.000739173	0.00733211	0	0	0.936406
PF3D7_0310200	0.0488233	0.0537003	0.0212052	0.00626231	0	0	0.870009
PF3D7_0902500	0.0883603	0.0119418	0.0272396	0.0180787	0	0	0.85438
PF3D7_0919000	0.0571056	0.0242193	0.000503461	0.00207345	0	0	0.916098
PF3D7_0818900	0.0285555	0.00972506	0.0191476	0.00181617	0	0.00405603	0.9367
PF3D7_0710900	0.000914641	0.0850348	5.54932e-07	0.0010201	0	0	0.91303
PF3D7_0831800	0.027883	5.85173e-05	0.00704758	0.00220256	0	0.0623841	0.900424
PF3D7_1032900	0.0840515	0.0232765	0.0187974	0.00694248	0.00838465	0	0.858547
PF3D7_0625400	0.0262485	0.000370576	0.000926531	0.0144842	0	0	0.95797
PF3D7_1466800	0.00545011	0.0937888	0.00190602	0.00271093	0	0	0.896144
PF3D7_1139300	0.0240083	0.00722028	0.00413884	0.0115783	0	1.03092e-21	0.953054
PF3D7_0530000	0.0880633	0.0222326	0.000160024	0.000730765	0	0	0.888813
PF3D7_1110500	0.0269609	0.0133363	0.00244758	0.000265382	0	0	0.95699
PF3D7_0202400	0.0093126	0.018696	0.00358481	1.43407e-05	0	0	0.968392
PF3D7_0708500	0.00215694	0.0550111	0.0426055	0.00154284	0.0223587	0.014139	0.862186
PF3D7_1003300	0.0596805	3.29789e-05	0.000858147	0.00386642	0	0	0.935562
PF3D7_0218300	0.0242171	0.000284933	0.00508303	0.00402374	0	0	0.966391
PF3D7_1477000	0.060346	0.0264098	0.00500578	0.000129959	0	0	0.908108
PF3D7_1240100	0.0430696	0.000187811	0.000184638	0.00733908	0	1.03249e-14	0.949219
PF3D7_0110500	0.0161825	0.0105249	0.00453262	0.00258159	0	0	0.966178
PF3D7_1365900	0.0102387	0.0209915	0.00658371	0.00663315	0.00588887	0.0164176	0.933247
PF3D7_0110200	0.0270362	0.105522	0.00164973	0.0109994	0	0	0.854792
PF3D7_0913900	0.0403008	0.0289519	0.00396663	0.00157784	0	0	0.925203
PF3D7_0622800	0.00312567	0.0583904	0.000222678	0.00160663	0	8.40798e-16	0.936655
PF3D7_0527400	0.0595652	0.00676244	0.0125264	0.00148959	0.00781113	0.00129776	0.910547
PF3D7_0931100	0.0237659	0.00451416	0.000978472	0.00450785	0	0	0.966234
PF3D7_1473900	0.0532625	0.000129951	0.00593565	0.00574004	0.0534607	0.0273721	0.854099
PF3D7_0531800	0.0735168	8.19101e-05	0.027236	0.0213056	0.00425501	0	0.873605
PF3D7_1475100	0.0609127	0.00729486	7.83003e-05	0.00685634	0	0	0.924858
PF3D7_0710600	0.00623707	0.0161175	0.0310069	0.0189119	0.00978199	0.0351992	0.882745
PF3D7_0725300	0.00747272	0.0521217	0.00141378	0.00129722	0	0	0.937695
PF3D7_0517200	0.113377	0.00431184	0.000327139	0.0036668	0.00977429	0	0.868543
PF3D7_0313000	0.0566762	0.125076	0.00401175	0.000647509	0	0	0.813589
PF3D7_1231000	0.00195023	0.00930709	0.00877683	0.00604293	0	0.00214879	0.971774
PF3D7_1134100	0.000486912	0.045512	0.00279079	0.00452188	0	0	0.946688
PF3D7_0302900	0.0848314	0.0416013	0.00220948	0.00740592	0.0249522	1.26999e-15	0.839
PF3D7_1004200	0.0319955	0.0314386	0.000689439	0.00297969	0	0	0.932897
PF3D7_0602000	0.000413432	0.000492015	0.00257342	0.00146439	0.0121076	0	0.982949
PF3D7_0830700	0.00583051	0.0012429	0.000823861	0.00949609	0	0	0.982607
PF3D7_1359100	0.0355401	0.0143193	0.0157032	0.00322534	0.0072134	0	0.923999
PF3D7_0619400	0.0392702	0.0418518	0.000860158	0.000188538	0.000627927	0	0.917201
PF3D7_1471200	0.049265	0.0125484	0.0030279	0.00682462	0	0	0.928334
PF3D7_0505100	0.060266	0.0337124	0.00258011	0.00563031	0	0	0.897811
PF3D7_1251600	0.149888	0.00731988	0.0188647	0.00095728	0.000548617	0.00289516	0.819526
PF3D7_1319300	0.122041	1.84983e-05	0.0155219	0.000838079	0.0369521	0.0251245	0.799504
PF3D7_0630500	0.00737227	0.0358209	0.0149548	0.000276107	0	0	0.941576
PF3D7_1345100	0.0355871	0.000222922	0.0110116	0.000229797	0	0	0.952949
PF3D7_0702900	0.00720279	0.0310559	0.012911	0.00143846	0	0	0.947392
PF3D7_0807000	0.020951	0.0917733	6.83721e-05	0.00213937	0	0	0.885068
PF3D7_1246000	0.0534455	0.00977934	0.000195807	0.00264575	0	0	0.933934
PF3D7_1032100	0.160554	0.0178432	0.000667408	0.00365218	0	0.00802214	0.809261
PF3D7_1421150	5.06122e-05	0.0158021	0.00494752	0.00491784	0	0	0.974282
PF3D7_1021100	0.0996803	0.000250202	0.0410778	0.0171048	0.00807933	4.19902e-17	0.833808
PF3D7_1426700	0.0176222	0.0107339	0.000411172	0.00388667	0	0	0.967346
PF3D7_1452600	0.00423228	0.0651041	1.85335e-07	0.000113795	0	0	0.93055
PF3D7_0408200	0.14179	0.00187837	0.000440752	0.0040793	0.0248016	0	0.82701
PF3D7_0619900	0.0113989	0.0431995	0.00643053	0.00695636	0	0	0.932015
PF3D7_1202100	0.0346951	0.0186568	0.0164259	0.00852499	0	0.0163229	0.905374
PF3D7_1027300	0.0192172	0.00140731	0.00189668	0.00726971	0	0	0.970209
PF3D7_1474500	0.000383049	0.0610511	0.00605516	0.0187902	5.31997e-20	0	0.91372
PF3D7_1328100	0.0284657	0.0615566	0.00270722	0.00309503	0	0	0.904175
PF3D7_0422200	0.00463004	0.0675897	0.00110478	0.0018599	0	0	0.924816
PF3D7_1333400	0.000179269	0.100512	0.00121015	1.69686e-05	0	0	0.898081
PF3D7_1104100	0.0840987	0.001375	0.0115426	0.000339913	0.0234635	0.030466	0.848714
PF3D7_0102900	4.30759e-05	0.052091	0.00121844	0.00797656	0	0	0.938671
PF3D7_0501300	0.0982444	0.000651264	0.0101907	0.000386827	0	0	0.890527
PF3D7_0827900	0.0662559	0.0207565	0.00862429	0.00254507	0.00598329	0	0.895835
PF3D7_1459000	0.19099	8.60817e-05	0.000807948	0.000119153	0	0	0.807997
PF3D7_1442600	0.00545428	0.0333883	0.0086075	0.000358345	0	0.0145123	0.937679
PF3D7_0936300	0.012036	0.00271479	0.00395298	0.00214265	0	0	0.979154
PF3D7_0322000	0.0102228	0.0280491	0.0179991	0.00730348	0	0.00905543	0.92737
PF3D7_1126500	0.0658387	0.0135798	0.066506	0.00183728	0	0	0.852238
PF3D7_0923900	0.0693242	0.000665179	0.0401292	0.0243218	0	0	0.86556
PF3D7_0523100	0.0214907	0.0230427	0.000281518	0.00862522	0	0	0.94656
PF3D7_1434600	0.237249	0.00310059	0.0075944	0.000356706	0.00818517	0.00906649	0.734447
PF3D7_1436100	0.0394775	0.0316947	0.000167605	0.00209812	0	0	0.926562
PF3D7_1449600	0.00675311	0.00305329	0.000174982	0.00296208	0	0	0.987057
PF3D7_1110100	0.0515187	0.0409265	0.000202222	7.39888e-07	0	0	0.907352
PF3D7_0822800	0.00114781	0.00580639	0.0336285	0.000505841	0	0	0.958911
PF3D7_1107800	0.0692163	0.00107156	0.000621071	0.00229157	0	0	0.926799
PF3D7_0517400	0.0065531	0.01803	0.00143725	0.00520422	0	0	0.968775
PF3D7_0504000	0.00876951	0.0102888	0.0026876	0.00138605	3.19845e-18	3.65466e-18	0.976868
PF3D7_0627500	0.0294013	0.0549446	0.0109999	0.00750134	0	0	0.897153
PF3D7_1323500	0.0716415	0.00240909	0.00461317	6.98514e-05	0	0	0.921266
PF3D7_1476400	0.0168835	0.0419754	0.00418892	0.0199781	0.0650009	0	0.851973
PF3D7_0907600	0.0626723	0.0337101	0.00283508	0.000523644	0	0	0.900259
PF3D7_0709600	0.137515	0.0300435	0.00151521	0.00161736	0.0028615	0	0.826448
PF3D7_0814500	0.0808338	0.0110611	0.0101566	0.0121036	0	0.000631713	0.885213
PF3D7_1124800	0.000876317	0.0686716	1.49992e-05	1.45257e-05	0	0	0.930423
PF3D7_0307200	0.0987075	0.028473	0.000290448	0.000466007	0	0	0.872063
PF3D7_0324300	0.0189653	0.004422	0.00646178	6.2488e-05	0	0	0.970088
PF3D7_0113300	0.215044	0.00221923	0.00301493	0.00177698	0	0	0.777945
PF3D7_1137000	0.0283927	0.000297881	0.0223234	0.00556222	0	0	0.943424
PF3D7_0603400	0.046013	0.0131212	0.000533309	0.000594436	0	0	0.939738
PF3D7_1247400	0.0306771	0.0143234	0.00019158	0.00466628	0	0	0.950142
PF3D7_1253700	0.0493559	0.0444592	0.00673073	0.000394296	0	0	0.89906
PF3D7_0723400	0.200434	0.0190155	0.000415939	7.28784e-05	0	0	0.780062
PF3D7_1368200	0.0178297	0.0545933	0.00193798	0.00657452	0	0	0.919064
PF3D7_1324400	0.099028	0.0299153	0.00386343	0.000719633	0	0	0.866474
PF3D7_0208200	0.120931	0.0349594	0.0065939	3.01864e-05	0	0	0.837486
PF3D7_0707900	0.0976313	0.000365016	0.000646386	0.0179559	0	0	0.883401
PF3D7_1323200	0.0135986	0.0217928	0.0194588	0.0141091	0	0.000790076	0.930251
PF3D7_0601100	0.0393511	0.00091978	0.00281431	0.000233448	0.00227762	0	0.954404
PF3D7_1358700	0.0636116	0.013454	0.0138083	0.00590294	0	0	0.903223
PF3D7_1127000	0.0737202	0.0217911	0.044824	0.000471912	0.000243567	0	0.858949
PF3D7_0903500	0.109908	0.0175228	0.00258501	0.00448437	0	0	0.8655
PF3D7_0903100	0.0229061	0.0111498	0.00215717	0.00477381	0	0	0.959013
PF3D7_1001700	0.0364063	0.00112746	0.000518685	0.00369062	0	0.000210208	0.958047
PF3D7_0905200	0.269165	2.4942e-05	0.016708	0.00508393	0.0181283	0.000744897	0.690145
PF3D7_0629100	0.0964949	7.47813e-05	0.0124856	0.00697669	0.0101539	0	0.873814
PF3D7_0609100	0.0318044	0.043897	0.0110809	0.00675409	0.0165451	0	0.889918
PF3D7_0501000	0.0628868	0.00030644	0.000795452	0.00238035	0	0	0.933631
PF3D7_1130400	0.0193787	0.0464264	0.00717323	0.0158981	0	0	0.911124
PF3D7_1427900	0.0455128	0.00558807	0.00069078	0.00142761	0	0	0.946781
PF3D7_0713400	0.120893	0.00835697	0.02335	0.0110429	2.27726e-10	0.00366188	0.832696
PF3D7_1002200	0.00578334	0.00207497	0.0361522	0.000366703	0	0	0.955623
PF3D7_0623000	0.00759483	0.00877456	0.00998192	2.66798e-06	0	0	0.973646
PF3D7_1441200	0.00989066	0.011267	0.000671442	0.00260136	0	0	0.97557
PF3D7_1360800	0.0241238	0.0604034	0.0028803	0.0072257	0	0	0.905367
PF3D7_0106300	0.227622	0.00172337	0.00663858	0.0109639	0	0	0.753052
PF3D7_0416000	0.062987	0.00811407	0.00546152	0.00698368	0	0	0.916454
PF3D7_0827300	0.206531	0.0132646	0.0135153	0.0107098	0	0	0.755979
PF3D7_1470900	0.0515397	0.0522536	0.000898207	0.0135256	0	0	0.881783
PF3D7_0406200	0.111619	0.00576112	0.00108822	0.00564085	0	0	0.875891
PF3D7_0903400	0.0342648	0.0137619	0.000300909	7.95329e-05	0.0200859	0.0190267	0.91248
PF3D7_0707600	0.0470367	0.0306758	0.00734067	0.00121039	0	7.36231e-19	0.913736
PF3D7_1213100	0.0600999	0.0404916	0.0207013	0.00280245	6.53678e-09	0.00464143	0.871263
PF3D7_0526900	0.00981632	0.0222787	0.00676959	0.00567437	0	0	0.955461
PF3D7_1143900	0.0333154	0.000230244	0.00240066	0.00457385	0	0	0.95948
PF3D7_0821200	0.0573446	3.78303e-05	7.89916e-06	0.00900954	0	0	0.9336
PF3D7_0310500	0.00388362	0.0590294	0.00967019	0.0010215	0	0	0.926395
PF3D7_1342100	0.0053338	0.00930506	0.000159909	0.000699956	0.00159783	4.88119e-10	0.982903
PF3D7_0827400	0.0759178	0.000218215	0.00801899	0.000389081	0	0	0.915456
PF3D7_0710700	0.0351905	0.0291223	0.000690898	5.57209e-06	0	0	0.934991
PF3D7_0822600	0.0922751	0.00460316	0.00054672	0.000284484	0	0	0.902291
PF3D7_0731800	0.0673155	0.0161013	0.0158719	0.0199696	0	0.000735666	0.880006
PF3D7_0917000	0.0111808	0.0388539	0.0146762	0.000967126	0	0	0.934322
PF3D7_1138400	0.00897695	0.000559336	0.000557174	0.00342094	0	0	0.986486
PF3D7_0811500	0.0819581	0.0132732	0.0131476	0.0155716	0.0209841	0.0040362	0.851029
PF3D7_1472200	0.0630093	0.0020456	0.00898461	0.000660722	0	0.00208444	0.923215
PF3D7_1346100	0.0805881	0.00603145	2.71998e-06	0.00690576	0	0	0.906472
PF3D7_0926900	0.00368661	0.0758876	0.0170661	0.00793535	0	0	0.895424
PF3D7_0710300	0.0307553	0.00189715	0.000941892	0.00605268	0	0	0.960353
PF3D7_1103800	0.00498421	0.0204781	7.81788e-05	0.00392792	0	0	0.970532
PF3D7_1306800	0.0113589	0.0268503	0.000652419	0.0176018	0	0	0.943536
PF3D7_1123500	0.0157727	0.0250341	0.000317238	0.00222315	0	0	0.956653
PF3D7_1437800	0.017885	0.00592037	9.44354e-05	0.00528571	0.0517114	0.0130364	0.906067
PF3D7_1311600	0.0669683	0.00413055	0.0115877	0.0010791	0	0	0.916234
PF3D7_1010300	0.0350874	0.0324488	1.07111e-05	0.00026373	0	0	0.932189
PF3D7_0614500	0.0194333	0.0376426	0.012214	0.0184672	0	0.00591919	0.906324
PF3D7_0904100	0.000835052	0.0632502	0.00154158	0.00441915	0	0	0.929954
PF3D7_0820500	0.174891	0.0039178	0.0268722	0.00361147	0.00975042	0.0181107	0.762846
PF3D7_1144000	0.0957272	0.015967	0.0247244	0.0110996	0	0	0.852482
PF3D7_0910400	0.0130509	0.0115666	0.00170094	6.94073e-05	0	0	0.973612
PF3D7_1237600	0.000454194	0.0387857	0.00573222	0.0295464	0	0.0038513	0.92163
PF3D7_1442900	0.14439	0.0149845	0.00102457	0.00377037	0	0.000991004	0.83484
PF3D7_1336900	0.00702502	0.0556329	0.00446748	0.00191633	5.52846e-23	0	0.930958
PF3D7_1001900	0.15947	0.00563536	0.00756047	0.0076956	0.000324112	0	0.819314
PF3D7_1128400	0.0112054	0.0324798	1.93599e-05	0.00880336	0	0	0.947492
PF3D7_1417700	0.0458416	0.0456175	0.00367334	0.00169694	0	0	0.903171
PF3D7_1329000	0.0548363	0.133659	0.000168632	0.00434527	0	0	0.806991
PF3D7_0626700	0.102305	0.0807822	0.00109652	0.00393343	0.00861536	0	0.803268
PF3D7_0424900	0.122726	0.00226341	0.0146566	0.00631747	0.00109567	0	0.852941
PF3D7_1434000	0.0122321	0.0155667	0.00747735	0.000203825	0	0	0.96452
PF3D7_1134000	0.00418599	0.00889729	0.00136213	0.000222188	0	0	0.985332
PF3D7_0606200	0.00355018	0.000352876	0.0136147	0.00246282	0	0	0.980019
PF3D7_1439500	0.138516	0.000273435	0.00324649	0.0102656	0	0	0.847699
PF3D7_0311100	0.00830609	0.0806163	0.0058446	0.00785157	0	0	0.897381
PF3D7_0804600	0.0530521	0.0901923	0.00138015	0.0425886	0	0	0.812787
PF3D7_1422800	0.0303534	0.0283024	0.00315762	0.000996147	0	0	0.93719
PF3D7_1444800	0.0763632	0.000144896	0.00146731	0.000445045	0	0	0.92158
PF3D7_0108600	8.20724e-05	0.000279151	0.0103535	0.00777975	0	0	0.981506
PF3D7_1304900	0.133247	0.0350502	0.0266887	0.00156094	0	0	0.803453
PF3D7_0803100	0.22378	0.00667015	0.0023713	0.00451114	0	0	0.762668
PF3D7_1357100	0.169075	0.00195523	0.00398331	0.000952185	0	0	0.824034
PF3D7_1016600	0.0887207	0.00990469	0.018512	0.00233773	0	0	0.880525
PF3D7_0409400	0.00495446	0.0533851	0.00185142	0.00474379	0	0	0.935065
PF3D7_1102400	0.0363773	0.0251901	0.0171971	0.00355641	0	0	0.917679
PF3D7_0716400	0.000810922	0.0992302	0.000812807	0.00121794	0	0.014827	0.883101
PF3D7_1144300	0.0158832	0.00963691	0.015934	0.00178198	0.000436652	0.0211892	0.935138
PF3D7_0525500	0.00842021	0.0506921	0.0117241	0.00413875	0	0	0.925025
PF3D7_1120400	0.123071	0.00275188	0.0287099	0.00377411	0	0	0.841693
PF3D7_1369500	0.0238635	0.0477345	0.0346074	0.00353864	0	0	0.890256
PF3D7_1237900	0.1088	0.0399739	0.00147405	0.00169821	0	0	0.848054
PF3D7_1336000	0.118784	0.00174759	0.0253572	0.00402186	0.00921333	0.00371961	0.837157
PF3D7_1340100	0.00115433	0.0178805	0.0248711	0.0119142	0	0	0.94418
PF3D7_0617000	0.0202014	0.00724991	0.000541261	0.00488799	0	0	0.967119
PF3D7_0630900	0.167511	0.0583605	0.00985501	0.00576675	0	0	0.758506
PF3D7_0317700	0.00751457	0.0854336	0.000504489	0.00293261	0	0	0.903615
PF3D7_0934900	0.123394	6.47223e-05	0.00152364	0.000731878	0	0	0.874286
PF3D7_0716900	0.0585156	0.0185741	0.00554625	0.00394899	2.47588e-18	0	0.913415
PF3D7_1119500	0.013507	0.00294503	0.00624214	0.000576902	4.76714e-18	0	0.976729
PF3D7_0410000	0.0700551	0.00445564	0.00109748	0.00162475	0	0	0.922767
PF3D7_0619800	0.019599	0.0277585	0.00539287	0.000100008	0	5.66717e-16	0.94715
PF3D7_1139900	0.00188724	0.0323937	6.49692e-06	0.000465398	0	0	0.965247
PF3D7_0112900	0.00260944	0.000323732	0.023429	0.00525576	0	0	0.968382
PF3D7_0927900	0.0163663	0.0477639	0.00209482	0.000336782	0	0	0.933438
PF3D7_1250700	0.0116834	0.0626405	5.02338e-05	0.00904348	0	0	0.916582
PF3D7_1427000	0.00101767	0.00605713	0.00216686	0.00018766	0	0	0.990571
PF3D7_1224800	0.0824238	0.00889694	0.0168304	0.00789779	0.00766329	0.0096149	0.866673
PF3D7_0916600	0.0788302	0.0128615	0.00558919	0.002428	0.00394865	0	0.896342
PF3D7_1251800	0.0269023	0.0610078	0.00116747	0.000615783	0	0	0.910307
PF3D7_1246600	0.000849919	0.0885754	0.00957577	3.8483e-05	0	0	0.90096
PF3D7_0909300	0.0356111	0.0189783	0.013563	0.00901115	0	0	0.922837
PF3D7_0714500	0.0160002	0.0573827	0.0344431	1.75155e-05	0	0	0.892156
PF3D7_1147800	0.00112577	0.0876437	0.00915317	0.000963813	0	1.3859e-10	0.901114
PF3D7_0718500	0.0715967	0.0224905	0.00281897	0.000228614	0	0	0.902865
PF3D7_1248200	0.195968	0.0209862	0.00335798	0.0053643	0.0253324	0.00865815	0.740333
PF3D7_0812900	0.0228231	0.000785141	0.0134263	0.0303441	0	0	0.932621
PF3D7_1404100	0.0744628	0.0196689	0.000903455	0.00691276	0	0	0.898052
PF3D7_0935600	0.0435083	0.0529689	0.0045762	0.00354014	0	0	0.895406
PF3D7_1141700	0.0119281	0.0409477	0.000349229	0.00431372	0	0	0.942461
PF3D7_1237700	0.0059153	0.0498143	0.012892	0.000202878	0	0	0.931176
PF3D7_1244600	0.027658	0.0230642	0.00127552	0.00134132	0	0	0.946661
PF3D7_0922200	9.21814e-05	0.00624393	0.0188073	0.000282394	0	0	0.974574
PF3D7_1466400	0.147843	0.0046546	0.061232	0.00485644	0	0.0427071	0.738706
PF3D7_0805900	0.041004	0.06062	0.0150132	0.00639321	0	0	0.87697
PF3D7_1473500	0.0255777	0.119269	0.00507549	0.00171233	0	0	0.848365
PF3D7_1225800	0.0355308	0.0854983	9.1609e-09	0.000153086	0	0	0.878818
PF3D7_0705600	0.0218935	0.00123218	0.0112389	0.0163552	0	0	0.94928
PF3D7_0527300	0.098243	0.000720013	0.000235482	0.00247056	0	0	0.898331
PF3D7_1026800	0.0460605	0.0585105	0.0189653	0.00985487	0	0.0103433	0.856265
PF3D7_1149600	0.0978654	0.0467041	0.00180015	0.00321741	0	0	0.850413
PF3D7_1008900	0.0341112	0.010478	2.27915e-07	0.0119269	0	0	0.943484
PF3D7_1330300	0.000446305	0.0204012	0.00110035	0.00355954	0	0	0.974493
PF3D7_0906300	0.0457472	0.0382865	0.00241688	0.00122346	0	0	0.912326
PF3D7_0514800	0.00126789	0.0307848	0.00199163	0.00839932	0	0	0.957556
PF3D7_1311900	0.0307301	0.0336205	0.00221704	0.00221491	0	0	0.931218
PF3D7_1331800	0.110919	0.0441666	0.00908972	0.0150867	0	0	0.820738
PF3D7_1329100	0.0624428	0.000526752	0.000710539	0.0015189	0	0	0.934801
PF3D7_0804400	0.0577565	7.7808e-06	0.00492905	0.00377145	0	0	0.933535
PF3D7_1449700	0.0322343	0.00579153	0.00864525	0.00471312	0	0.0119237	0.936692
PF3D7_0627300	7.9093e-06	0.00184864	4.82116e-05	0.0182831	0	0	0.979812
PF3D7_1018000	0.0444608	0.0481931	0.0165534	0.00247203	0	0	0.888321
PF3D7_1309000	0.00405463	0.0722613	0.00734171	0.00357412	0	0	0.912768
PF3D7_1357700	0.00116072	0.0682452	0.000517523	0.0028323	0	0	0.927244
PF3D7_1465900	0.128168	0.0376736	0.0115783	0.00803064	1.49614e-16	0.0165354	0.798014
PF3D7_1479000	0.0605302	0.0357963	0.0102862	0.00892952	0	0	0.884458
PF3D7_1030700	0.000540596	0.0794125	0.0194466	0.0126672	0	0	0.887933
PF3D7_0404600	0.0263499	0.00650825	0.00878061	0.0110571	0	0	0.947304
PF3D7_0819100	0.0804938	0.0292912	0.0067613	0.00247071	0	0	0.880983
PF3D7_0823000	5.8089e-05	0.05004	0.00123716	0.00130913	0	0	0.947356
PF3D7_1016200	0.039226	0.0115716	0.0780488	0.0144103	0	0	0.856743
PF3D7_0913700	0.0289045	0.00533419	0.00305567	0.00392769	0	0	0.958778
PF3D7_1416500	0.0977348	0.0248822	0.000150144	0.00252643	0	0	0.874706
PF3D7_1116700	0.0159441	0.00168736	0.0118366	0.00075796	0	0	0.969774
PF3D7_1108600	0.0579834	0.00893693	0.00353176	0.00745515	0	0	0.922093
PF3D7_1013900	0.0330298	0.0255482	0.0104618	0.0130643	0	0	0.917896
PF3D7_0217600	0.0662841	0.00636447	0.000237024	0.00124492	0	0	0.925869
PF3D7_0903900	0.0749122	0.0241945	0.020777	0.0133316	0	0	0.866785
PF3D7_1224600	0.0265485	0.0118923	0.000332394	0.0126309	0	0	0.948596
PF3D7_0704100	0.0366063	0.00798031	0.000327588	0.00031078	0	0	0.954775
PF3D7_1210600	0.103484	0.0289338	0.0128424	0.00217082	0	0	0.852569
PF3D7_0903200	0.0366191	0.00153329	0.00242964	0.00543689	0	0	0.953981
PF3D7_0205500	0.0878357	0.0388207	0.00769139	0.00172296	0	0	0.863929
PF3D7_0513500	0.0328245	0.0214531	0.000239849	0.00841486	0	0	0.937068
PF3D7_1346500	0.152455	0.0353997	0.000206133	0.000990725	0.00836579	0	0.802583
PF3D7_0810600	0.220304	0.00216818	0.0371628	0.00154126	0.000492277	0	0.738331
PF3D7_0612800	0.0137811	0.0496346	0.00135055	0.00183331	0	0.00536852	0.928032
PF3D7_1438400	0.0766623	0.00453719	0.0086466	0.000829544	0	0	0.909324
PF3D7_1218200	0.12478	0.00059302	0.010763	0.0148946	0	0	0.848969
PF3D7_1017400	0.0658875	0.00428647	0.000371799	0.0024321	0	0	0.927022
PF3D7_1226200	0.00550137	0.0247949	0.000128218	0.0018094	0.0310981	2.26309e-16	0.936668
PF3D7_1460100	0.0992269	0.00796293	0.000149591	0.00247841	0	0.0136526	0.87653
PF3D7_1021700	0.11204	0.00562959	0.00699299	0.00050012	0	0	0.874837
PF3D7_1117700	0.0324994	0.0252922	0.0336418	0.0177765	3.69748e-08	0.00770979	0.88308
PF3D7_1316900	0.00136762	2.46607e-06	0.0040678	0.000257799	0	0.0220364	0.972268
PF3D7_1249800	0.0829019	0.0209932	0.0158541	1.58685e-05	0.0121854	0	0.86805
PF3D7_1201000	0.0035072	0.0125289	0.00517589	0.000128153	0	1.90713e-16	0.97866
PF3D7_0926000	0.033649	0.0355304	0.0093899	0.00175342	0	0	0.919677
PF3D7_0301000	0.0426423	0.0290278	0.0130743	0.0177102	0.00639671	0.00616498	0.884984
PF3D7_0730800	0.0124469	0.00609194	0.00687185	0.00474077	0	0	0.969849
PF3D7_1463700	0.0279462	0.072869	0.000239137	0.00223903	0	0	0.896707
PF3D7_1321900	0.00143771	0.0502558	0.000584014	0.00663599	0	0	0.941086
PF3D7_1234800	0.0126381	0.0939088	0.00941388	0.000119148	0	0	0.88392
PF3D7_0219200	0.0782969	0.012476	0.0119511	0.017892	0	0	0.879384
PF3D7_1229500	0.0054579	0.0655827	0.00966359	0.000335595	0	0	0.91896
PF3D7_1457300	0.070137	0.0218532	0.00244353	0.000766906	0.0245357	0.0658215	0.814442
PF3D7_0616900	0.00764412	0.102695	0.000897265	0.00420816	0	0	0.884555
PF3D7_0721600	0.0578129	0.0343423	0.01379	0.0107591	0.00966547	0.012564	0.861066
PF3D7_0405000	0.0116847	0.121917	0.00239398	0.0139625	0	0	0.850042
PF3D7_0420100	0.0910049	0.00922167	0.0345193	0.00801215	0.0255428	0.00970866	0.821991
PF3D7_1453900	0.239874	0.000650936	0.0105019	0.000724222	2.75805e-15	0.0162484	0.732001
PF3D7_0611600	0.0113174	0.0102781	0.000836758	0.000224037	0	0.00796084	0.969383
PF3D7_1005100	0.162848	0.00862772	0.00790706	0.00198956	0.0221664	0.0105389	0.785922
PF3D7_1402100	0.0224409	0.0336875	0.00120054	0.000505701	0	0	0.942165
PF3D7_1012600	0.0820201	0.00807984	0.00394304	0.00118049	0.011754	0	0.893023
PF3D7_1006200	0.000811109	0.000539278	0.00408224	0.00218556	0	0	0.992382
PF3D7_1476800	0.0590799	4.25619e-06	0.000250422	0.00505038	0	0	0.935615
PF3D7_0103300	0.0186516	0.027011	0.00564222	0.000313485	0	0	0.948382
PF3D7_0713900	0.0120949	0.0513292	0.000920307	0.000351618	0	0	0.935304
PF3D7_1013300	0.0277347	0.0492351	0.00280428	0.0097492	0	0	0.910477
PF3D7_1460400	0.00503509	0.0394908	0.00564318	0.00229786	0	0	0.947533
PF3D7_1202600	0.102128	0.00304995	0.00482278	0.00519337	0	0	0.884806
PF3D7_0302800	0.0857881	0.00587601	0.0034761	1.96014e-05	0.0714635	0.0327769	0.8006
PF3D7_0930500	0.0182319	0.0502268	0.005017	0.00255932	0	0	0.923965
PF3D7_1426200	0.0154547	0.0430027	0.00233486	0.000728913	0	0	0.938479
PF3D7_1021600	0.00799896	0.0955051	0.00423133	0.00741323	0	0	0.884851
PF3D7_0801800	0.00093032	0.0481879	0.00725328	0.00102544	0	0	0.942603
PF3D7_0518000	0.00388465	0.0916267	0.000962357	0.00273441	0	0	0.900792
PF3D7_0608800	0.000735426	0.00810541	0.00483203	0.000337971	0	0	0.985989
PF3D7_0609700	0.125415	0.0157927	0.00710892	0.0045667	0	0	0.847117
PF3D7_1429800	0.0780489	0.00427239	0.00152661	0.00499	0.035974	0.0343739	0.840814
PF3D7_0315800	0.112604	0.00192788	0.00935459	0.00438026	0.0113476	0.00210526	0.858281
PF3D7_1417200	0.140735	0.0124258	0.0156633	0.0173396	0	0.0032516	0.810584
PF3D7_1319100	0.121602	0.0147377	0.00324226	0.00380523	0	0	0.856613
PF3D7_0731000	0.0930634	0.00410233	0.0231411	0.0119229	0.00752554	0	0.860245
PF3D7_0506500	0.027674	0.00903572	0.000413248	0.000311386	0	0	0.962566
PF3D7_0926200	0.0663009	0.0119829	0.007696	0.0013629	0	0	0.912657
PF3D7_1311200	0.0333022	0.0487368	0.000699362	0.00145409	0	0	0.915807
PF3D7_0931400	0.0331585	0.0417973	0.00703219	0.00188649	0	0	0.916126
PF3D7_0803500	0.000888867	0.111887	0.00320657	0.000751007	0	0	0.883266
PF3D7_0220500	0.0544313	0.000668152	0.000246216	0.00777024	0	0	0.936884
PF3D7_1148800	0.120353	0.000401225	0.00409216	0.000359423	0.012362	0	0.862432
PF3D7_0910800	0.0370989	0.0446937	0.000268139	7.22459e-05	0	0	0.917867
PF3D7_0421300	0.0106707	0.0553335	6.22588e-05	0.000388146	0	0	0.933545
PF3D7_1211400	0.000345447	0.0679665	0.0577243	0.020233	0	0	0.853731
PF3D7_0601000	0.00238101	0.00222328	0.0113899	0.0067525	0	0	0.977253
PF3D7_0204200	0.074136	0.0153298	0.00242492	0.00513965	0	0	0.90297
PF3D7_1476000	0.00147003	0.0174775	0.00767527	0.0001609	0	0	0.973216
PF3D7_0106100	0.0373358	0.0168209	0.000555519	0.00365875	0	0	0.941629
PF3D7_1147900	0.0278208	0.0254549	0.00511359	0.00906824	0	0	0.932543
PF3D7_0616300	0.0362011	0.0161802	0.000262533	0.00076582	0	0	0.94659
PF3D7_0422100	0.0223105	0.0339186	0.000187529	0.00568052	0	0	0.937903
PF3D7_1028000	0.0421394	0.0136587	5.93157e-06	5.27939e-05	0	0	0.944143
PF3D7_0307800	0.0812134	0.0440865	7.41326e-07	0.00216615	0	0.00597355	0.86656
PF3D7_0801900	0.000456628	0.000135321	0.000565278	0.000132251	0	0	0.998711
PF3D7_1149000	0.00538318	0.0055437	0.00856738	4.07473e-05	0	0	0.980465
PF3D7_0406100	0.0340031	0.0187786	0.0130596	0.00894621	0	0	0.925213
PF3D7_0813200	0.0084568	0.00147905	0.00197201	0.00661173	0.0249	0	0.95658
PF3D7_1366300	0.0159162	8.57579e-06	0.00682514	0.00121503	5.29328e-16	0.00149382	0.974541
PF3D7_0319700	0.0916573	0.00461406	0.064612	0.00310079	0	0.00300749	0.833008
PF3D7_0306800	0.0111497	0.0467978	0.00137955	0.00064858	0	0	0.940024
PF3D7_0623100	0.27348	0.00162368	0.000244624	0.00253529	0	0	0.722117
PF3D7_0714600	0.0836045	0.0352283	0.0108051	0.0051043	0	0	0.865258
PF3D7_1452400	0.0333008	0.0189423	0.00203612	0.00105306	0	0	0.944668
PF3D7_1464700	0.0312802	0.034278	0.00066242	0.00371161	9.59393e-18	1.5737e-20	0.930068
PF3D7_1472300	0.00233764	0.063817	0.0408554	0.00016128	0	0	0.892829
PF3D7_1370300	0.0616417	0.0182508	3.45193e-05	0.000316346	0	0	0.919757
PF3D7_0814200	0.000430875	0.0581137	0.0220339	0.00224048	0	0	0.917181
PF3D7_0530100	0.0685543	0.0492776	0.00765189	0.00666241	0	0	0.867854
PF3D7_0606700	0.198465	0.0124291	0.00187399	0.00839862	0	0	0.778834
PF3D7_1230600	0.0280155	0.0568665	0.00351513	0.000998338	0	0	0.910605
PF3D7_1119600	0.00881593	0.0502711	0.00064402	0.00246308	0	0	0.937806
PF3D7_1363000	0.064863	0.0612396	0.00094078	0.00414593	0	0	0.868811
PF3D7_1368400	0.000223553	0.0521351	0.000330758	0.000889228	0	0	0.946421
PF3D7_1368300	0.026203	0.0487008	0.00511468	0.00394496	0.0149918	0	0.901045
PF3D7_0613100	0.0113032	0.0784239	0.00158641	0.0137063	0	0	0.89498
PF3D7_0719900	0.00327725	0.0375572	2.8781e-05	0.00312895	0	0	0.956008
PF3D7_0824400	0.0148803	0.0328433	0.0163571	0.000758461	0	0	0.935161
PF3D7_1144200	0.0390673	0.00877149	0.00167444	0.0168158	0	0	0.933671
PF3D7_1116800	0.0761145	0.0128063	0.00608073	0.000195969	0	0	0.904802
PF3D7_1366800	0.0725367	0.00595037	0.000224664	0.00196635	0	0	0.919322
PF3D7_1301700	0.116188	0.000141171	0.0078058	0.00964855	0	0	0.866216
PF3D7_1446300	0.0774121	0.0257003	0.00173804	0.00218316	0	0	0.892966
PF3D7_0409800	0.00788012	0.058601	0.000359375	0.0053136	0	0	0.927846
PF3D7_1238300	0.0492001	0.0676295	0.00970657	0.00109693	0	0	0.872367
PF3D7_1108400	0.110321	2.75662e-07	0.00522101	3.02428e-06	0.00940785	0	0.875046
PF3D7_0818400	0.0154331	0.0807085	0.00366069	0.00141542	0	0	0.898782
PF3D7_0509600	0.0522195	0.00634256	0.0084257	0.00246133	0	0	0.930551
PF3D7_1430000	0.0631296	0.0290223	0.00216827	0.000228773	0	0	0.905451
PF3D7_1116300	0.000161263	0.0485115	0.0241811	0.0127313	0.0238657	0.0187472	0.871802
PF3D7_0805400	0.0134354	0.0465903	0.0133876	0.00731278	0	0	0.919274
PF3D7_1470300	0.0723756	0.000824817	0.000300738	0.0105964	0.0025789	0.0320455	0.881278
PF3D7_1034000	0.00535541	0.116079	0.000792243	0.0040957	0	0	0.873678
PF3D7_1364200	0.15854	0.00913989	0.0143553	0.0070529	0.00147644	0.0100353	0.7994
PF3D7_0304400	0.0123927	0.0218677	0.0289831	0.0162561	0	0	0.9205
PF3D7_0407200	0.00596503	0.0109159	0.00245069	0.0138669	0	0	0.966802
PF3D7_1233400	0.00178288	0.0242255	0.00257712	0.000104327	0	0.00157203	0.969738
PF3D7_1117300	0.0768447	0.00467679	0.0242741	0.00174466	0	0	0.89246
PF3D7_0915600	0.00538185	0.0151486	0.00655877	0.00699993	0	0	0.965911
PF3D7_1011100	0.0501513	0.0288102	0.0014356	0.000786116	0	0	0.918817
PF3D7_0107500	0.080716	0.0259412	0.00532434	0.0145907	0.00774482	0	0.865683
PF3D7_0514600	0.0062684	0.0423209	0.000103409	0.00279433	0	0.025851	0.922662
PF3D7_0819900	0.018882	0.0920542	0.00361965	0.0025664	0	0	0.882878
PF3D7_1111400	0.0109892	0.0447357	0.0042043	5.65431e-05	0	0	0.940014
PF3D7_0908600	0.0792858	0.0960465	0.01707	0.00198509	0	0	0.805613
PF3D7_1235500	0.00207539	0.0278189	0.0206784	0.0135649	0	0	0.935862
PF3D7_1006600	0.0176824	0.0224799	0.00749991	0.00198466	0	0	0.950353
PF3D7_0906500	0.0300835	0.00902704	0.0123222	0.00352629	0	0.012253	0.932788
PF3D7_1317600	0.0155595	0.0388927	0.000169605	0.000970835	0	0	0.944407
PF3D7_0407000	0.121258	0.0173331	0.0088935	0.00222845	0	0	0.850287
PF3D7_1020800	0.102727	2.20259e-05	1.35534e-05	0.0019227	0.0567825	2.58444e-10	0.838533
PF3D7_0911800	0.0570806	0.00164263	0.00185805	0.00227467	0	0	0.937144
PF3D7_0602100	0.134264	0.0342275	0.00206988	0.00284954	0	0	0.826589
PF3D7_0316800	0.0366951	0.0197429	0.00957216	0.0145575	0	0	0.919432
PF3D7_0216600	0.0928693	0.00177534	0.00105126	0.000432098	0	0	0.903872
PF3D7_0918000	0.0297623	0.0073216	0.000462226	0.000666185	0	0	0.961788
PF3D7_1024000	0.00349091	0.0119351	0.00538686	0.00273312	0	0	0.976454
PF3D7_1033300	0.00109866	0.0151352	0.00925311	0.000236893	0	0	0.974276
PF3D7_1316600	0.0542034	0.00122238	0.0029092	0.00659798	0	0	0.935067
PF3D7_0704000	0.0220856	0.0530525	0.00425254	0.00628701	0	0	0.914322
PF3D7_1223800	0.0162663	0.0196401	0.00162689	0.000595841	0	0	0.961871
PF3D7_1425700	0.0367438	0.0465116	0.00311795	0.00400441	0	0	0.909622
PF3D7_0909700	0.0921603	0.0113545	0.0150587	0.0113173	0	0.0122541	0.857855
PF3D7_1237500	0.0942827	0.0036543	0.0140627	0.000378143	0.0083252	0.0564897	0.822807
PF3D7_0317500	0.0085299	0.0205677	0.00143053	0.00273119	0.00710149	0	0.959639
PF3D7_0904600	0.0109479	0.056334	0.00103188	0.00326556	0	0	0.928421
PF3D7_0716800	7.9664e-05	0.0297303	0.00183926	0.0066853	0	0	0.961666
PF3D7_0702300	0.187394	1.61002e-05	0.00142201	0.000511972	0	0	0.810656
PF3D7_0822500	0.0716309	0.00197654	0.00200205	0.00780137	0.0396723	0	0.876917
PF3D7_0803800	0.0482999	0.0431721	0.00513159	0.00656639	0	0	0.89683
PF3D7_1222600	0.021203	0.00328256	0.0262963	3.03366e-05	0	0	0.949188
PF3D7_0312800	0.00122623	0.0748124	0.0169572	0.0201277	1.39347e-08	0.0196518	0.867225
PF3D7_0909800	0.0946298	0.0386861	0.00035896	0.0217504	0	0	0.844575
PF3D7_0710100	0.124798	0.000317899	0.0162752	0.00195961	0.017494	0	0.839155
PF3D7_0509800	0.0176971	0.00994143	0.000658918	3.33132e-06	0	0	0.971699
PF3D7_1429900	0.00292438	0.0291903	0.00022413	0.000224008	0	0	0.967437
PF3D7_0410800	0.0824631	0.0036581	5.76202e-05	0.00345159	0	0	0.91037
PF3D7_0219900	0.0890278	0.00112982	0.0104588	0.00406892	0	0	0.895315
PF3D7_0922600	0.0487319	0.0142365	0.00446882	0.00239387	0.0121443	0	0.918025
PF3D7_1143800	0.107359	0.0129753	0.0367463	0.000642476	0	0	0.842277
PF3D7_0206700	0.0714256	2.39469e-05	0.00110509	0.000110988	0.0273357	0	0.899999
PF3D7_1250800	0.00014036	0.0445338	0.00698354	5.60922e-05	0	0	0.948286
PF3D7_0802500	0.00290097	0.0113828	3.70252e-06	2.86033e-05	0	0	0.985684
PF3D7_1466900	0.0283082	0.0156394	0.00257245	7.97943e-05	0	0	0.9534
PF3D7_1218900	0.00670361	0.0117516	0.00256247	0.00273864	0	0	0.976244
PF3D7_1348200	0.040259	0.0291914	0.0178776	0.0135336	0	0	0.899138
PF3D7_0823100	0.000201173	0.11183	0.00438528	0.00310608	0	0	0.880478
PF3D7_1114200	0.0945133	0.0165692	0.00965819	0.0162186	0	0.000670934	0.86237
PF3D7_1219200	0.00216237	0.0128763	0.00622043	0.0311895	0.0150333	0	0.932518
PF3D7_1467100	0.00175127	0.108051	0.000331448	0.00109332	0	1.66111e-21	0.888773
PF3D7_0509300	0.0556621	0.000174309	0.00159441	0.00221767	0	0	0.940352
PF3D7_1459200	0.169677	0.0153675	0.0236177	0.0116333	0	0	0.779705
PF3D7_1420700	0.0024812	0.00265961	0.0106718	0.00175407	0	0	0.982433
PF3D7_1419400	0.115464	0.000160553	0.0265427	0.0067481	6.66234e-08	0.00873426	0.84235
PF3D7_0522800	0.0214229	0.0681692	0.0196632	0.0063311	0	0.00765722	0.876756
PF3D7_1344800	0.0519566	0.0168061	0.00556419	0.00263075	0	0	0.923042
PF3D7_0408000	0.0019948	0.00306084	0.000415365	0.00291282	0	0	0.991616
PF3D7_0933600	0.0193164	0.0941944	0.00842859	0.0104654	0	0	0.867595
PF3D7_0628200	0.145144	0.0123867	0.000478195	0.000908966	0.0120212	0.00306887	0.825992
PF3D7_0403500	0.0315301	0.0239399	0.001809	0.00196099	0	0	0.94076
PF3D7_0720600	0.0151268	0.0354758	0.00926384	0.00367778	0	0.010185	0.926271
PF3D7_1412200	0.122996	0.00473297	0.000729247	0.00739026	0.0406361	0	0.823515
PF3D7_0711300	0.00083481	0.0018349	0.0143618	0.00821413	0	0	0.974754
PF3D7_0314600	0.0109032	0.0646839	0.000320707	0.0142041	0	0	0.909888
PF3D7_1237400	0.00124448	0.0844451	0.00235991	0.0022127	0	0	0.909738
PF3D7_0827000	0.0862179	0.120625	0.00129406	0.000119591	0	0	0.791744
PF3D7_1140100	0.0238774	0.0552253	2.90707e-05	0.00656868	0	0	0.9143
PF3D7_0830800	0.142785	0.0147495	0.0187836	0.00233565	0	0	0.821346
PF3D7_1367400	0.15972	0.0175732	0.0456241	0.000106672	0.0396716	0.0196432	0.717661
PF3D7_1223600	0.0657369	0.0257458	0.0204195	3.58245e-05	0	0	0.888062
PF3D7_1468100	0.0284079	0.0157776	0.00941849	0.00528105	0	0	0.941115
PF3D7_1369000	0.032059	0.0278631	0.0129831	0.00537678	0	0	0.921718
PF3D7_0528600	0.00273396	0.0143426	0.000384951	5.73925e-05	0	0.0258414	0.95664
PF3D7_1423200	0.00345947	0.063045	0.0123796	0.00834184	0	0	0.912774
PF3D7_0532000	0.211252	0.0616368	0.0144891	0.00144321	0	0	0.711179
PF3D7_0724700	0.0105148	0.069887	0.000349858	0.00440411	0	0	0.914844
PF3D7_0522300	0.0247711	0.0597655	0.00911898	4.07397e-05	0	0	0.906304
PF3D7_1002100	0.0298165	0.0405639	8.83953e-05	0.00178434	0	0	0.927747
PF3D7_1405900	0.141441	7.91497e-05	0.0131849	0.00309442	0	0	0.842201
PF3D7_0509400	0.0489046	0.007675	0.0322184	2.47124e-05	0	0.0247418	0.886435
PF3D7_0932100	0.00501896	0.00880573	0.00406009	0.00502695	0	0	0.977088
PF3D7_1011700	0.0203547	0.000612735	0.00289611	0.0151562	0	0	0.96098
PF3D7_0517000	0.00766235	0.0558699	0.0171139	0.0171232	0.00669548	0.0199723	0.875563
PF3D7_1007600	0.0465255	0.0602434	0.00179598	0.0198285	0	0	0.871607
PF3D7_1228900	0.00407509	0.0891211	0.00667103	0.00586901	1.35554e-22	1.0286e-16	0.894264
PF3D7_0524000	0.0652142	0.0112539	0.00117773	0.00254214	0.023948	0.0495608	0.846303
PF3D7_0629600	0.00540125	0.0494377	0.0110586	0.00388902	0	0	0.930213
PF3D7_1108000	0.10401	0.00280595	0.000151615	0.000388395	0	0	0.892644
PF3D7_0520700	0.0159232	0.0440478	0.0285265	0.00374695	0	0	0.907755
PF3D7_1211900	0.000455451	0.039114	0.0117754	0.000357098	0	0	0.948298
PF3D7_1408100	0.0448857	0.0175537	0.00641566	0.00257743	0	0	0.928567
PF3D7_0206100	0.00146081	0.0534068	0.000145886	0.000780004	5.51677e-16	4.8401e-17	0.944206
PF3D7_1106800	0.00055331	0.0782895	0.00323613	0.000184833	0	0.00363882	0.914097
PF3D7_1253200	0.0793324	0.0139776	0.00025859	0.000286725	0	0	0.906145
PF3D7_1022500	0.000376104	0.00528725	0.013007	0.000810597	0.0544704	0	0.926049
PF3D7_1102900	0.143602	0.00280186	8.47287e-05	0.00851803	0.00321998	1.01429e-16	0.841774
PF3D7_0102700	0.0660537	0.0195725	0.00557559	0.00828997	0	0	0.900508
PF3D7_1006700	0.0644833	0.00688866	0.00114655	0.00460343	0	0	0.922878
PF3D7_1033100	0.037671	0.017198	0.0345504	0.0132551	0	0	0.897325
PF3D7_1016700	0.0440785	0.0222347	0.0110557	0.00902834	0.0134355	0.00580173	0.894365
PF3D7_1349300	0.0198208	0.0549262	2.10346e-05	0.00846698	0	0	0.916765
PF3D7_1122800	0.00772476	0.0869408	0.00109679	0.00111874	0	0	0.903119
PF3D7_1135700	0.0242893	0.0956795	0.000217101	0.00208402	0	0	0.87773
PF3D7_0201800	0.0427455	0.010427	0.00219537	0.00225422	0	0	0.942378
PF3D7_1451800	0.0396993	0.00692549	0.000527903	0.00571451	0	0	0.947133
PF3D7_1358200	0.0570847	0.00778942	0.00662741	1.46357e-05	0	0	0.928484
PF3D7_1214600	0.000980036	0.074723	0.00560519	0.000579783	0	0	0.918112
PF3D7_0706000	0.0928979	0.00952376	0.0185389	0.0133915	0.0201578	0.0321674	0.813323
PF3D7_0402400	0.0751828	0.0110177	0.0337157	0.00114705	0.0497051	0	0.829232
PF3D7_0506200	0.1576	2.10386e-05	0.000882766	2.11126e-06	0.0227756	0	0.818719
PF3D7_0215600	0.0243391	0.00655033	0.0121143	0.0217714	0	0	0.935225
PF3D7_1223300	0.0420269	0.0166954	0.00330879	0.00111485	0	0	0.936854
PF3D7_1217800	0.0298737	0.0198772	0.0141102	0.00318649	0	0	0.932952
PF3D7_0912000	0.0463383	0.0457122	0.000252607	0.00760053	0	0	0.900096
PF3D7_0902600	0.0329339	0.00231374	0.00691165	0.0181101	3.54843e-10	0	0.939731
PF3D7_1402400	0.0170369	0.017532	0.00103686	1.45552e-05	0	0	0.96438
PF3D7_1230700	0.205297	0.00638272	0.00162753	0.00863827	0	0	0.778054
PF3D7_1234700	0.00491812	0.00115291	0.0121789	0.00381379	0	0	0.977936
PF3D7_1315400	0.152869	0.0093331	0.00181182	0.0101378	0.00688324	0	0.818965
PF3D7_1358500	0.00551134	0.0386956	0.0010907	0.00174466	0	0	0.952958
PF3D7_1023900	0.0809671	0.0429805	0.00642962	0.00905812	0	0	0.860565
PF3D7_1038800	0.0327805	0.0325195	0.000424193	0.00277163	0	0	0.931504
PF3D7_1320600	0.00402579	0.116907	0.0249255	0.0386737	0	0.00881505	0.806653
PF3D7_0505900	0.00196815	0.075451	0.000139276	0.000444099	0	0	0.921998
PF3D7_0221700	0.0346708	0.000118061	0.00679226	0.0146269	0.0387109	0	0.905081
PF3D7_0311500	0.0742751	0.0042411	0.0195663	0.00623835	0	0	0.895679
PF3D7_0831700	0.0643297	0.00964587	0.00148778	0.000489657	0	0	0.924047
PF3D7_0515300	0.0311067	0.0708282	0.00389855	0.00323255	0	0	0.890934
PF3D7_1343700	0.0377917	0.0564065	4.33741e-05	0.000518087	0.00235278	0.0145551	0.888333
PF3D7_1238500	0.0408884	5.26318e-05	0.00321219	0.00329997	0	0	0.952547
PF3D7_0827100	0.0150079	0.028053	0.000835932	0.00259028	0	0	0.953513
PF3D7_0319200	0.0435351	0.141668	0.00197983	0.00277869	0	0	0.810039
PF3D7_1200900	1.61155e-06	0.00712244	0.0826115	0.00340898	0.00621088	0	0.900645
PF3D7_0731500	0.0109432	0.00252776	0.000142613	0.013113	0	0	0.973273
PF3D7_0410300	0.137808	0.0140662	0.00476824	0.00520492	0	0	0.838153
PF3D7_0612600	0.0586373	0.0446889	0.000169704	0.000483307	0	0	0.896021
PF3D7_1404700	0.0414529	0.00287905	6.61767e-05	0.0311786	0	0	0.924423
PF3D7_1013100	0.0306646	0.0610169	0.000177903	0.0094372	0.0291305	0.00940131	0.860172
PF3D7_1411400	0.0239355	0.0203796	0.0170045	0.0393798	0	0	0.899301
PF3D7_1125400	0.0399566	0.0252271	0.000371257	0.00705674	0	0	0.927388
PF3D7_0608700	0.0125824	0.0917282	0.000717284	0.000745293	0	0	0.894227
PF3D7_0204300	0.00765299	0.078113	0.0105596	0.000954291	0	0	0.90272
PF3D7_1249100	0.066069	0.0689883	0.00254011	0.000967523	0	0	0.861435
PF3D7_0611700	0.0222867	0.0478414	0.00389892	0.0220192	0	0	0.903954
PF3D7_1145100	0.12394	0.127771	0.000221798	0.000136446	0.00770661	2.56033e-10	0.740224
PF3D7_1364800	0.138638	0.0620321	0.00598943	0.0327429	0.000186273	0	0.760411
PF3D7_1140600	0.018344	0.00119618	0.00352169	0.0193704	0	0	0.957568
PF3D7_1456800	0.168162	0.00200204	0.0124189	0.014146	0	0	0.803271
PF3D7_0406400	0.0025569	0.0347644	0.000272609	0.000126461	0	0	0.96228
PF3D7_1005500	0.0436147	0.0273487	7.22739e-06	0.00348541	0	0	0.925544
PF3D7_0625600	0.0309016	0.00155529	0.000361027	0.000393337	2.6934e-10	0.0156031	0.951186
PF3D7_1310900	0.00561478	0.0116137	0.00908231	0.00620607	0	0	0.967483
PF3D7_0506900	0.0358828	0.0120101	0.00056911	2.76919e-05	0	0	0.95151
PF3D7_0525200	0.073324	6.15053e-06	0.00942023	0.0333044	0.00253717	0	0.881408
PF3D7_0719700	0.0432097	0.0528117	0.00445681	0.0123088	0	0.00847466	0.878738
PF3D7_0219800	0.0793965	0.0100048	0.00967857	0.00268121	0	0.00254557	0.895693
PF3D7_1308900	0.0450848	0.0054869	0.00108615	0.000457631	0	0	0.947884
PF3D7_0923000	0.131016	0.0389049	0.0104066	0.0138916	0.0189588	0	0.786822
PF3D7_0110900	0.00217167	0.0559761	0.000132029	0.00233007	0	0	0.93939
PF3D7_0513300	0.00428824	0.0227933	0.000299439	0.00447472	0	0	0.968144
PF3D7_1115900	0.0754082	0.0158752	0.0119428	0.00867371	0	0	0.8881
PF3D7_1323900	1.00762e-06	0.101971	0.00885282	4.59134e-05	0	0	0.889129
PF3D7_0610100	0.194349	0.0564039	0.0190635	8.84917e-05	0	0	0.730095
PF3D7_0217800	0.0430095	0.0423595	0.0250936	0.0128351	0	0.000883366	0.875819
PF3D7_1340000	0.192218	0.00532472	0.0247952	0.00179182	0.0323118	0.0153461	0.728212
PF3D7_1332500	0.00385921	0.0661659	0.0132744	0.00497423	0	0.00887996	0.902846
PF3D7_0828300	0.0415997	0.0236334	0.00183426	0.00342036	0	0	0.929512
PF3D7_0925700	0.010019	0.0236944	0.00425429	0.00323169	0	0	0.958801
PF3D7_1242700	0.0106567	0.0184562	0.0356844	0.0303692	0.00781925	0.0174031	0.879611
PF3D7_1469100	0.057687	0.0204939	0.00251125	5.11793e-05	0	0	0.919257
PF3D7_0922800	0.00119715	0.0895063	0.00298489	0.000152802	0	0	0.906159
PF3D7_1453700	0.00796655	0.0518312	0.0305984	0.0134564	0	0	0.896148
PF3D7_1010100	0.165363	0.00159862	0.0232433	0.0108186	0	0	0.798977
PF3D7_0525100	0.07911	0.0379611	0.00565096	0.00776374	0	0	0.869514
PF3D7_0617100	0.123328	0.000656413	0.0220548	0.000861859	0.0141156	0.0126946	0.826288
PF3D7_1409100	0.0072382	0.0232991	0.003603	0.000690988	0.0113283	0	0.95384
PF3D7_0914200	0.089484	0.0194765	0.00394789	0.00870882	0	0	0.878383
PF3D7_1212900	0.0529292	0.0299561	0.0121388	0.0198722	0	0	0.885104
PF3D7_0807500	0.00974288	0.0309793	0.00403361	0.0106366	0	0	0.944608
PF3D7_1401200	0.000629109	0.00485369	0.00801266	0.00166649	0	0	0.984838
PF3D7_1311100	0.00257791	0.00499492	0.000918475	0.00309773	0.00181322	0.00533524	0.981263
PF3D7_1133800	0.0398114	0.000773549	0.000336347	8.31911e-05	0.0231847	0	0.935811
PF3D7_1427100	0.0922791	0.00962068	0.0147533	0.0116006	0.00483824	0.0170426	0.849865
PF3D7_1466600	0.0101583	0.0111865	3.3571e-07	0.00135801	0	0	0.977297
PF3D7_0308900	0.139456	0.00853416	0.00746978	0.0144091	0	0	0.830131
PF3D7_0323000	0.0317069	0.000337676	0.00510122	0.00636418	0	0	0.95649
PF3D7_1468800	9.29355e-05	0.0891317	0.00647471	0.00283728	0	0	0.901463
PF3D7_1432500	0.00682611	0.0746529	0.00101608	5.73066e-05	0	1.69853e-16	0.917448
PF3D7_0926800	0.0251982	0.0848257	0.0181392	1.15244e-05	0.000786291	0.0181231	0.852916
PF3D7_0731300	0.0874559	0.00134819	0.00446045	2.76973e-05	0	0	0.906708
PF3D7_1455500	0.0256954	0.00128245	0.00272352	0.000944215	0.028181	0	0.941173
PF3D7_1306600	0.0295279	0.0522965	0.000375866	0.00703985	0	0	0.91076
PF3D7_0831750	0.00948206	2.59818e-07	0.00239145	0.00262642	0.0214225	0	0.964077
PF3D7_1363400	0.0168936	0.0658247	0.000904999	7.82777e-05	0	0	0.916298
PF3D7_1238100	0.025443	0.0112759	0.00346823	0.00329459	0	0	0.956518
PF3D7_0614400	0.0478594	0.00387312	0.00596063	0.00678769	0	0	0.935519
PF3D7_1149500	0.0474194	0.000106705	0.0138366	0.000770182	0	0	0.937867
PF3D7_1351000	0.0529153	0.0146909	0.00577124	0.00515018	0	0	0.921472
PF3D7_1104000	0.0112631	0.0529804	0.000367534	0.00663101	0	0	0.928758
PF3D7_1129200	0.00454098	0.0255893	0.00397891	0.0034605	0	0	0.96243
PF3D7_0104600	0.00314315	0.0673097	0.00591569	0.0270986	0	0	0.896533
PF3D7_1316100	0.0163625	0.0422728	0.00172648	0.000222597	0	0	0.939416
PF3D7_0725800	0.0477885	0.000197868	0.0221304	0.030624	0	0	0.899259
PF3D7_0621400	4.13091e-05	0.00163064	0.0160831	0.000530499	0.0150079	0	0.966707
PF3D7_1010000	0.029741	0.0023557	3.30332e-05	0.00375749	0	0	0.964113
PF3D7_0417400	0.0426886	0.019211	0.00328063	0.00431439	0	0	0.930505
PF3D7_1470200	0.080419	0.0630307	0.00254483	0.00281947	0	0	0.851186
PF3D7_1352100	0.0465203	0.0159958	0.00494407	0.00190373	0	0	0.930636
PF3D7_1407300	0.00308415	0.00724527	0.00211443	0.00181396	0	0	0.985742
PF3D7_1347200	0.00209314	0.0281105	0.0100423	0.000954075	0.010201	0	0.948599
PF3D7_0814300	0.14605	0.0111159	0.0140607	0.000597777	0.0271189	0.0210761	0.77998
PF3D7_1115500	0.0368194	0.0083132	0.0121788	0.0151252	0	0	0.927563
PF3D7_0217500	0.242639	0.01228	0.000703633	0.0100226	0	0	0.734355
PF3D7_1313800	0.138511	0.00292356	0.0168233	0.00532034	0	0.0198997	0.816522
PF3D7_1319200	0.0495779	0.00147649	0.000110163	0.0166657	0	0	0.93217
PF3D7_1344700	0.0357905	0.0577971	0.000645236	0.00250994	0	0	0.903257
PF3D7_1478100	0.0961349	0.00191201	0.0269065	0.00930908	0	0	0.865738
PF3D7_0113800	0.104898	0.00672025	0.00405492	0.00122677	0	0	0.8831
PF3D7_1204600	0.0366901	0.0610935	0.00338125	0.00399907	0	0	0.894836
PF3D7_1411300	0.00996856	0.0312087	0.00252186	0.00309712	1.78175e-22	1.05864e-23	0.953204
PF3D7_1333300	0.0305301	0.0342351	1.14298e-06	0.00476573	0	0	0.930468
PF3D7_1337300	0.00859338	0.062603	0.00305913	0.00742844	0	0	0.918316
PF3D7_1244400	0.00953761	0.00442711	6.48847e-05	0.00225269	0.00683473	7.55705e-16	0.976883
PF3D7_1239900	0.101634	0.0165946	0.00411901	0.00356272	0.00101879	0	0.873071
PF3D7_0614100	0.017685	0.0114559	0.000683399	0.0100011	0	0	0.960175
PF3D7_1307000	0.0158256	0.0858974	0.00105826	2.76095e-06	0	0	0.897216
PF3D7_0306100	0.0753545	0.03787	0.0193642	0.00685669	0	0	0.860555
PF3D7_1136400	0.0979834	0.00110132	5.87295e-05	0.000752834	0	0	0.900104
PF3D7_0417300	0.0381508	0.0138081	0.000516128	0.00988339	0	0	0.937642
PF3D7_1013400	0.0454661	0.00152187	0.00844825	0.000778231	0.0324223	2.23796e-10	0.911363
PF3D7_0113900	0.0687533	0.000225367	0.0204077	0.00970358	0	0	0.90091
PF3D7_0319300	0.00392612	0.0686227	2.59195e-05	0.00952416	0	0	0.917901
PF3D7_1364300	0.086755	0.00360262	0.00405964	0.00759972	0.030173	0	0.86781
PF3D7_1246300	0.00993441	0.104129	0.00318526	0.000542704	0	0	0.882208
PF3D7_1439900	0.00422789	0.061625	0.00885926	0.00229194	0	0	0.922996
PF3D7_1145400	0.0150173	0.0959646	0.00994579	0.000204949	0	0.015165	0.863702
PF3D7_1406300	0.00877397	0.0319621	0.00394094	0.00171292	0	0	0.95361
PF3D7_1327200	0.00471434	0.0991796	0.000627529	0.000590527	0	0	0.894888
PF3D7_0108300	0.0931688	0.01652	0.0253728	0.00351324	0	0	0.861425
PF3D7_1427800	0.00735465	0.0405562	0.0230964	0.018692	0	0	0.910301
PF3D7_0709300	0.0026919	0.00357118	0.00119055	0.000252077	0	0	0.992294
PF3D7_0204400	0.0151453	0.0585188	0.000224936	0.000218703	0	8.84574e-16	0.925892
PF3D7_1130600	0.0666092	0.0214945	0.00154002	0.00327965	0	0	0.907077
PF3D7_0605800	0.0784895	0.0074636	0.000128609	0.00513241	0.0245364	0	0.88425
PF3D7_1205800	0.198061	0.00109333	0.0122763	0.00893723	0	0	0.779632
PF3D7_0710800	0.000706078	0.0882207	1.72861e-05	0.00127405	0	0	0.909782
PF3D7_0501100	0.0680247	0.0199993	0.00920242	0.00181749	0	0	0.900956
PF3D7_0310700	0.0173838	0.011876	0.00218959	0.00256447	0	0.00357381	0.962412
PF3D7_0825000	0.0257899	0.0701288	0.00152102	0.00013819	0	0	0.902422
PF3D7_1128000	0.105519	0.000520807	0.000121778	0.000496255	0	0.00307829	0.890264
PF3D7_0528800	0.0319672	0.0192664	0.009023	0.000153921	0	0.0150633	0.924526
PF3D7_1149200	0.0295474	0.0701289	0.00629614	0.00397976	0	0	0.890048
PF3D7_1219100	0.0491589	0.0213228	0.0036097	0.000255706	0	0	0.925653
PF3D7_1345800	0.0046291	0.0587371	0.012774	0.00181238	0	0	0.922047
PF3D7_0524800	0.0551061	0.0417948	0.00311153	0.00341253	0	0	0.896575
PF3D7_1431700	0.0346211	0.0561582	0.0223702	0.012204	0	0.00294704	0.871699
PF3D7_1237800	0.0938346	0.0767463	0.00563489	0.000491823	0	0	0.823292
PF3D7_1309700	0.0055708	0.0499266	0.00333016	0.00221304	0	0	0.938959
PF3D7_1349200	0.173278	3.73476e-05	0.00178296	0.000699595	0	0	0.824202
PF3D7_1028400	0.193174	0.000401203	0.00636801	0.0079419	0	0	0.792115
PF3D7_0907800	0.0432231	0.0185864	0.020786	0.0120781	0	0	0.905326
PF3D7_1414800	0.000236063	0.112292	0.00243492	0.0038702	0	0	0.881167
PF3D7_1248500	0.00817272	0.0045802	0.00527553	0.0131999	0.00293219	0	0.965839
PF3D7_0425200	0.0827061	3.31596e-05	0.000562693	6.99538e-06	0	0	0.916691
PF3D7_0103400	0.0305549	0.0146232	0.000902947	0.00756239	0.00896402	0.0235172	0.913875
PF3D7_1368900	0.00208651	0.0861779	0.000324158	0.00823746	0	0	0.903174
PF3D7_0817300	0.0601145	6.39739e-05	0.00523049	0.000188031	0	0	0.934403
PF3D7_0907000	0.148904	0.000159296	0.0189017	0.000655193	0.0110521	0	0.820328
PF3D7_1220400	0.00113617	0.0590001	0.00837302	0.000456243	4.09194e-18	0	0.931034
PF3D7_1310800	0.0191254	0.0916909	0.00300097	0.00313789	5.18008e-10	1.88867e-08	0.883045
PF3D7_0320100	0.0148781	0.133098	0.000908644	0.00157592	0.000369193	0	0.849171
PF3D7_1369600	0.0155646	0.000298343	0.00367833	0.00047488	0	0	0.979984
PF3D7_1357200	0.0749561	0.0130856	0.00235222	0.0126863	0	0	0.89692
PF3D7_0102600	0.0686991	0.000152973	0.00178331	3.12646e-05	0	0	0.929333
PF3D7_0520600	0.0560262	0.0818898	0.00773153	0.00129112	0	0	0.853061
PF3D7_1424100	0.145097	0.0248482	0.0109065	0.00714236	0	0	0.812006
PF3D7_1001400	0.076588	0.00113962	0.00967058	0.00799202	0	0.00560131	0.899008
PF3D7_0202100	0.052673	0.037194	0.00966663	0.00378365	0	0	0.896683
PF3D7_0921600	0.119531	0.0119121	0.00085225	0.000953381	0.0178781	0.0162696	0.832603
PF3D7_1002500	0.000320368	0.0108191	0.016679	0.00284038	0	0	0.969341
PF3D7_0320300	0.00378172	0.0722866	8.05376e-05	0.00546736	0	1.73097e-10	0.918384
PF3D7_0606900	0.031162	0.000311227	0.0133167	0.00924097	0	0	0.945969
PF3D7_0916100	0.000903308	0.113205	0.00241478	0.000335474	0	0.00962182	0.87352
PF3D7_1461300	0.0244282	0.000324347	0.00410461	0.0223306	0	0	0.948812
PF3D7_0822200	0.000230586	0.0344456	0.00166226	5.79457e-05	0	0	0.963604
PF3D7_1366400	0.00564299	0.0813473	0.00672791	0.0237563	0	0	0.882525
PF3D7_1029200	0.0630996	0.0176018	0.0158816	0.00529389	0.000142751	0	0.89798
PF3D7_1317000	0.0204004	0.0126823	0.00136464	0.0115116	0	0	0.954041
PF3D7_0909900	0.158262	0.000435344	0.0108793	0.00126963	0.00547316	0	0.823681
PF3D7_0223500	0.000970563	0.0131776	0.0123833	0.00197408	0.0157373	6.15634e-17	0.955757
PF3D7_0309200	0.0621823	0.00310079	0.0121995	0.0170721	0	0	0.905445
PF3D7_1022600	0.0959618	0.00882276	0.0095686	0.00552167	0	0.00102006	0.879105
PF3D7_1415900	0.0114825	0.0470301	0.00103565	0.000314174	0	0	0.940138
PF3D7_0530700	0.00985805	0.0793385	0.000255339	0.00558462	0	9.98985e-20	0.904963
PF3D7_0418700	0.0740157	0.0819517	0.00452951	0.00479043	0	0	0.834713
PF3D7_0210000	0.0501465	0.00337206	0.000226657	0.00154662	0	0	0.944708
PF3D7_1134500	0.0637894	3.28022e-05	0.000273755	0.00790739	0	0	0.927997
PF3D7_1142600	0.113747	0.0604887	0.0072937	0.0101537	0	0	0.808317
PF3D7_1132600	0.109299	0.137752	0.0190283	0.00565094	0	0	0.728269
PF3D7_0310300	0.0302	0.00335962	0.0033147	0.00998327	0	0	0.953142
PF3D7_1107300	0.202196	0.00277037	0.0149534	0.0137376	0	0	0.766343
PF3D7_0519200	0.0571646	0.0507137	0.000780705	0.0016566	8.17089e-19	1.89019e-19	0.889684
PF3D7_1010600	0.00685839	0.0164611	0.0392426	0.0157596	0	0	0.921678
PF3D7_1341200	0.0152706	0.057549	0.0186322	0.0170877	0	0	0.89146
PF3D7_0913200	0.110778	0.0115023	0.00054384	0.00148489	0	0	0.875691
PF3D7_1204300	0.0125241	0.0227283	0.014721	0.0178812	0	0	0.932145
PF3D7_1007400	0.0297987	0.0498637	0.000222168	0.0014261	0	0	0.918689
PF3D7_1442300	0.150736	0.0100351	2.23695e-05	0.0102555	0.0212644	0.000888116	0.806799
PF3D7_1118500	0.194701	0.00170933	0.00659041	0.0064513	0.0300289	0.0181758	0.742343
PF3D7_1033700	0.0989992	0.0218543	0.000490433	0.0100983	0.00441983	0	0.864138
PF3D7_1229300	0.0549413	0.0179049	0.016541	0.00314769	0	0	0.907465
PF3D7_1369200	0.00463512	0.0604506	0.00829052	0.00199382	0	0	0.92463
PF3D7_1021400	0.0165148	0.0816805	0.00653895	0.000332084	0.00448843	0	0.890445
PF3D7_0627900	0.00936233	0.00216337	0.00736048	2.08161e-05	0.00130427	0	0.979789
PF3D7_1212700	0.055968	0.000792537	0.0247961	0.000218726	0	0	0.918225
PF3D7_0606100	0.175176	0.000115484	0.0018148	0.000128822	0	0	0.822765
PF3D7_0503400	0.0138697	0.000939687	0.00147403	0.00114571	0	0	0.982571
PF3D7_0511700	0.0176915	0.0555703	0.00730851	0.000212013	0	0	0.919218
PF3D7_1359000	0.104816	0.000338805	0.0479793	0.00171112	0.00659206	0.0189635	0.819599
PF3D7_1116400	0.0521167	0.0372565	0.00207175	0.00294588	0	0	0.905609
PF3D7_0818000	0.0679944	0.0135466	0.000469801	0.000218772	0.0273323	0	0.890438
PF3D7_1343900	0.0226561	0.0325892	0.0277043	0.0119673	0	0	0.905083
PF3D7_1352800	0.0500873	0.0147963	0.00264616	0.000666304	0	0	0.931804
PF3D7_1338300	0.00199828	0.0141	0.00659104	0.00914933	0	0	0.968161
PF3D7_1221200	0.0258092	0.0228692	0.00162245	0.0122787	0	0	0.93742
PF3D7_1002000	0.122935	0.000638469	0.00439345	0.0048834	0	0	0.86715
PF3D7_0704200	0.0255048	0.0548978	0.00575147	0.00223332	0	0	0.911613
PF3D7_1017900	0.0407208	0.0526968	0.00162033	0.00511121	0	0	0.899851
PF3D7_0420000	0.173413	0.0127675	0.0141083	0.00696825	0.00322656	0.01776	0.771756
PF3D7_0301500	0.047554	0.0132691	0.0160669	0.00293213	0.00687563	0	0.913302
PF3D7_1123900	0.104464	0.0702346	0.0103923	0.0139511	0	0.0114891	0.789469
PF3D7_0722600	0.0863509	0.0671185	0.0116607	0.00808791	0	0	0.826782
PF3D7_1248900	0.018725	0.0249596	0.000658895	0.000676328	0	0	0.95498
PF3D7_1005600	0.0159385	0.115091	0.000475976	0.0015964	0	0	0.866898
PF3D7_1231900	0.00325156	0.0111861	0.000117565	0.0023966	0	0	0.983048
PF3D7_1333600	0.114114	0.00893097	0.0276293	3.55413e-06	0	0	0.849323
PF3D7_0615000	0.0126914	0.113319	0.00867989	5.66148e-06	4.80118e-16	0	0.865305
PF3D7_0720200	0.0549491	0.0102553	0.00064198	0.0145351	0	0	0.919619
PF3D7_1453000	0.00284464	0.0683826	0.00353297	0.00166493	0	0	0.923575
PF3D7_1209000	0.0281819	0.0401235	0.00187578	0.000223921	0	0	0.929595
PF3D7_1124300	0.0280049	0.0651521	0.000129529	0.0162689	0	0	0.890445
PF3D7_0725000	0.0461238	0.0276804	0.0108234	3.3281e-05	0	0	0.915339
PF3D7_0820900	0.093011	0.0563064	0.00122514	0.00701852	0	0	0.842439
PF3D7_1337500	0.0641661	0.00786622	0.00704109	0.00107576	0	0	0.919851
PF3D7_0814900	0.00122567	0.0658172	0.0383288	0.010096	0	0	0.884532
PF3D7_1350500	0.0944272	0.000910458	0.00294379	0.00133935	0.0401914	0.0266939	0.833494
PF3D7_0912100	0.0594712	0.0249029	0.00631832	0.000982389	0.00516022	0.0191059	0.884059
PF3D7_1110200	0.170313	0.0197742	0.000648638	6.90709e-05	0	0	0.809195
PF3D7_0704300	0.0419512	0.0126292	0.000306855	0.000693087	0	0	0.94442
PF3D7_1238800	0.112504	0.0246609	0.00710072	0.00690752	0	0.00393176	0.844895
PF3D7_1017800	0.0110121	0.0501084	5.08106e-05	0.000780305	0	0	0.938048
PF3D7_0710200	2.21058e-06	3.0082e-05	0.00427805	0.000439756	0	0	0.99525
PF3D7_MIT04000	1.48515e-05	0.000102641	0.0257382	0.00477916	0	0	0.969365
PF3D7_0726000	0.233619	0.0875553	0.017033	0.00116027	0	0	0.660633
PF3D7_1142300	0.0208741	0.000149501	0.00126074	0.00608245	0	0	0.971633
PF3D7_1342800	0.00401372	0.00922134	0.00803895	0.00411929	0	0	0.974607
PF3D7_0513100	0.0279696	0.0932973	0.000559276	0.000430453	0	0	0.877743
PF3D7_0516900	0.113284	0.0155261	0.015953	0.0117521	0	0.000607006	0.842878
PF3D7_1018300	0.146068	0.0141748	0.0164251	0.0221668	0.00576662	1.595e-10	0.795398
PF3D7_1454000	0.0029459	0.03408	0.000475376	0.0348411	0	0	0.927658
PF3D7_1340600	0.0388277	0.00635264	0.000913826	0.00394603	0	0	0.94996
PF3D7_0608100	0.0108783	0.0594793	0.00100223	0.00175684	0	0	0.926883
PF3D7_1245800	0.00353519	0.0609903	0.0415795	0.00885962	0	0	0.885035
PF3D7_1412300	0.00737044	0.0238826	0.00151492	0.000388142	0	0	0.966844
PF3D7_1470600	0.00534115	0.0113958	0.0106776	0.00784084	0	0	0.964745
PF3D7_1239300	0.114849	0.00284473	0.0177128	0.0111154	0.037627	0	0.815851
PF3D7_1445900	0.0540558	0.00130062	0.0167801	0.0241244	0	0	0.903739
PF3D7_1124900	0.0761091	0.0153144	0.00783091	0.00863435	0.00318159	0	0.88893
PF3D7_1144400	0.0041531	2.01918e-05	0.00135997	0.00863367	0	0	0.985833
PF3D7_0906700	8.66664e-05	0.0731675	0.00802679	0.000369567	0	0	0.918349
PF3D7_1101500	0.00320568	0.000841641	0.00528181	3.59645e-05	0	0	0.990635
PF3D7_1346300	0.11396	0.0341085	0.000178659	0.000213601	0.000459677	0	0.851079
PF3D7_0927000	0.0401087	0.0489418	0.0108895	0.00738022	0	0	0.89268
PF3D7_0520100	0.0436001	0.0409747	0.000387942	0.000393964	0	0	0.914643
PF3D7_1251700	0.0100525	0.00308114	0.00337992	0.00473795	0.000672951	0	0.978076
PF3D7_0201600	0.0779135	0.00184663	0.0030285	0.00638367	0.00181481	3.58166e-10	0.909013
PF3D7_1030000	0.243633	0.00423626	0.00934001	0.00318291	0	0	0.739608
PF3D7_1242800	0.00474773	0.0255153	0.00278526	0.00264758	0	0	0.964304
PF3D7_0517600	0.0580727	0.00295302	0.00282267	0.00206066	0	0	0.934091
PF3D7_0203700	0.112151	0.0123154	0.00104544	0.000194622	0	0	0.874293
PF3D7_0610700	0.0199531	0.00143559	0.0457879	0.00556475	0	0	0.927259
PF3D7_1341900	0.0707093	0.0283681	0.00180627	0.00513331	0	0	0.893983
PF3D7_1364600	0.0237626	0.0290047	2.585e-05	0.00835544	0	0	0.938851
PF3D7_0917900	0.0600569	0.0241631	0.0159267	0.00413867	0	0	0.895715
PF3D7_1346400	0.00741373	0.0518343	0.00303172	0.000572075	0	0.00297188	0.934176
PF3D7_1342600	0.0129135	0.00271289	3.40457e-05	0.000769019	0	0	0.983571
PF3D7_0605900	0.0873142	0.0457086	0.00672987	0.00744184	0	0	0.852806
PF3D7_1459800	0.0249043	0.016388	0.0312061	4.47835e-05	1.03524e-17	0	0.927457
PF3D7_1343400	0.117723	0.0189854	0.00102816	0.00133869	0.000483812	0	0.860441
PF3D7_0108500	4.20281e-05	0.0713959	0.000125667	3.85888e-05	0	0	0.928398
PF3D7_0921200	0.00143747	0.0632212	0.00885934	0.0100188	0	0	0.916463
PF3D7_1336400	0.0814967	0.000387283	0.0275829	0.0294603	0	0	0.861073
PF3D7_1426800	0.165474	0.000102268	0.0189603	0.00584915	0	0	0.809614
PF3D7_1352900	0.0422594	0.00399855	0.0463454	0.0269296	0	0	0.880467
PF3D7_1244100	0.051863	0.0152365	0.00132866	0.00453302	0	0	0.927039
PF3D7_1467500	0.00302098	0.121501	0.0126533	0.00653759	0	0	0.856287
PF3D7_0323500	0.00802722	0.0925419	0.00180479	0.000114201	0	0	0.897512
PF3D7_0728000	0.171522	0.00763121	0.0197294	0.00272768	0	0	0.79839
PF3D7_0821100	0.162915	0.00617548	0.0112794	0.00494071	0.0140427	0.00355676	0.79709
PF3D7_1453800	0.173008	0.0124052	0.00757876	0.00111294	0.0528256	0.0206936	0.732376
PF3D7_1423700	0.0160597	0.0016308	0.0031424	0.00884864	0	0	0.970318
PF3D7_0936800	0.115318	0.000549335	0.00171771	5.82922e-06	0.00155795	0	0.880851
PF3D7_0516700	0.149586	0.0376271	0.00242644	0.000418902	0.00268337	0	0.807258
PF3D7_1304400	0.00586643	0.0638848	0.00590586	0.0039795	0	0	0.920363
PF3D7_1120500	0.153436	0.00265653	0.0412925	0.000109977	0.0545674	0.0358963	0.712041
PF3D7_0720800	0.00762817	0.0309827	0.00304926	0.000856598	0	0	0.957483
PF3D7_1405500	0.000186193	0.12022	0.00139824	0.00167838	0	0	0.876517
PF3D7_0705700	0.024431	0.0750048	0.0028413	0.00399812	0	0	0.893725
PF3D7_0802400	0.00020644	0.0574786	0.00363856	0.00142721	0	0	0.937249
PF3D7_0914600	0.00504129	0.0208393	0.00720381	4.8805e-05	0	0	0.966867
PF3D7_1350300	0.0648329	0.0214648	0.000117182	0.00241088	0	0	0.911174
PF3D7_1220100	0.000605752	0.0463295	9.6235e-05	4.20098e-05	0	0	0.952927
PF3D7_0103600	0.037538	0.0174063	0.000130149	0.00600328	0	0	0.938922
PF3D7_1428300	0.00184197	0.0454335	0.00538429	3.37377e-06	0	0	0.947337
PF3D7_1329300	0.000484189	0.0695026	0.00276257	0.0017714	0	0.0127139	0.912765
PF3D7_1247900	0.0709683	0.00231545	0.000435955	0.00361457	0.00339264	0.0375961	0.881677
PF3D7_1467200	0.0113843	0.0682673	7.80311e-07	0.00143382	0	0	0.918914
PF3D7_1302500	0.100309	0.00209521	0.0131258	0.00976494	0	0	0.874705
PF3D7_1218500	0.170664	0.0186505	0.00584496	0.00170386	0	0	0.803137
PF3D7_1428100	0.0356852	0.0207328	0.000178631	0.0147405	0	0	0.928663
PF3D7_0802200	0.000261768	0.0104132	0.0134177	3.62685e-05	0	0	0.975871
PF3D7_1466300	0.000750267	0.119003	4.0131e-06	1.26298e-09	0	0	0.880243
PF3D7_0213500	0.00949408	0.103627	0.000170534	0.00161868	0	0.018618	0.866472
PF3D7_1416100	0.155051	1.42352e-05	0.0298373	0.0133669	0.00259393	0	0.799136
PF3D7_1429400	0.0548033	0.000507564	0.000102375	0.00264054	0	0	0.941946
PF3D7_1332800	4.15306e-05	0.0162157	0.00127002	0.00374503	0	0	0.978728
PF3D7_1131800	0.0412063	0.00542428	0.00696769	0.000283953	0	0	0.946118
PF3D7_1205100	0.00776169	0.0467799	0.00186691	0.000300555	0	0	0.943291
PF3D7_1125900	0.0265752	0.084465	0.000975298	4.37314e-06	0	0	0.88798
PF3D7_0917600	0.260815	0.0188109	2.29002e-05	0.000393798	0.0074366	0	0.712521
PF3D7_0818800	0.0663835	0.00388895	0.0158229	0.000308315	9.7609e-11	0.022223	0.891373
PF3D7_0707400	0.010958	0.00362402	0.00132213	0.0100631	0	0	0.974033
PF3D7_1410300	0.00918999	0.0885807	0.00108369	0.00674683	0	0	0.894399
PF3D7_1328400	0.00572443	0.0458146	0.0133684	0.000131532	0	0.000631336	0.93433
PF3D7_1307800	0.00900581	0.0595594	0.00502167	0.00353568	0	0	0.922877
PF3D7_0202500	0.00812317	0.00776446	0.00511767	0.000168946	0	0	0.978826
PF3D7_1410000	0.00044283	0.0495109	0.00564702	0.000146969	0	0	0.944252
PF3D7_0929300	0.00418243	0.00233948	0.0120819	0.00131512	0	0	0.980081
PF3D7_0205700	0.0242767	0.00572316	0.000124731	1.73367e-05	0	0	0.969858
PF3D7_1333700	0.0462914	0.0252997	8.59665e-05	5.36404e-05	0	0	0.928269
PF3D7_0216200	0.0202543	0.0563986	0.00545114	0.00094863	0	0	0.916947
PF3D7_1013500	0.0187277	0.0372852	0.0172246	0.00193116	0	0	0.924831
PF3D7_0113600	0.0218409	0.00246076	0.0202083	0.000125132	0	0	0.955365
PF3D7_1205400	0.0202622	2.84266e-06	0.012102	0.000815466	0.00294442	0	0.963873
PF3D7_0508300	0.0473635	0.0102707	0.00231297	0.0112493	0	0	0.928804
PF3D7_1307300	0.00192413	0.102032	0.00741273	0.013571	0	0	0.87506
PF3D7_0830600	0.164716	0.000644633	0.00314233	0.00279871	0	0	0.828699
PF3D7_0527200	0.0180697	0.0472499	0.000169871	0.00215892	0	0	0.932352
PF3D7_1451100	0.018589	0.0193179	0.0105298	0.00501742	0	0	0.946546
PF3D7_1301600	0.029333	0.00968344	5.71617e-06	0.000330153	0	0	0.960648
PF3D7_0110800	0.0122935	0.0227207	0.0178057	0.0046484	0	0	0.942532
PF3D7_1118100	0.0085541	0.0393179	0.00158868	0.0146888	0	0	0.93585
PF3D7_1108700	0.0613661	0.000468418	0.00258647	0.00308794	1.95036e-21	1.1715e-18	0.932491
PF3D7_1212500	0.00133594	0.0429585	0.0054781	4.16208e-05	0	0	0.950186
PF3D7_0906200	0.000133223	0.0783234	0.00439356	0.00732352	0	0	0.909826
PF3D7_1253100	0.00127021	0.00395303	0.000373112	0.00520086	6.33073e-16	0.00857075	0.980632
PF3D7_0323800	0.0485759	0.0568023	0.000932459	1.64137e-05	0	0	0.893673
PF3D7_1137100	0.00443073	1.52042e-05	0.000172094	0.00273064	0	0	0.992651
PF3D7_0303300	0.116987	0.0108839	0.000454501	0.0113939	0.11003	0.00681519	0.743435
PF3D7_0801000	0.202774	0.0216091	0.0165395	0.00794342	0	0	0.751134
PF3D7_1211600	0.00981685	0.0682632	0.00812592	0.00302505	0	0	0.910769
PF3D7_1020600	0.00430228	0.0518899	0.00212399	0.00661367	0	0.0131423	0.921928
PF3D7_1459300	0.0566512	0.000571584	0.0301547	0.00349283	0	0	0.90913
PF3D7_1434200	0.00139471	0.0853316	0.0267353	0.0165818	0	0.0112269	0.85873
PF3D7_0103200	0.0473121	0.0175544	0.000205117	0.00436637	0	0	0.930562
PF3D7_1406100	0.023199	0.00483773	2.45888e-05	0.00268374	0	0	0.969255
PF3D7_0602800	0.0732778	0.0176089	0.00149924	0.00207983	0	0	0.905534
PF3D7_0418100	0.00106589	0.0365458	0.00581234	2.98888e-05	1.71422e-09	0.00214634	0.9544
PF3D7_1458100	0.107616	0.00152339	1.73945e-05	0.000109409	0	0	0.890734
PF3D7_1360200	0.0376725	0.0685382	0.00229807	0.0157368	0	0	0.875754
PF3D7_1037700	0.0212451	0.0209336	0.00749503	0.0024799	0	0	0.947846
PF3D7_1324800	0.0421701	0.0426367	0.000642068	0.00125006	0	0	0.913301
PF3D7_0935000	0.119353	0.0324642	1.14774e-06	0.00695038	0.00244216	0	0.83879
PF3D7_1462400	0.155486	0.0153204	0.018997	0.0148589	0	0.00108657	0.794252
PF3D7_1220900	0.0526128	0.0566705	0.00315364	0.000864403	0	0	0.886699
PF3D7_0211000	0.0500391	0.0403694	0.0087957	0.00215839	0	0	0.898637
PF3D7_1003500	0.0917414	0.0482073	0.0037779	0.0128318	0	0	0.843442
PF3D7_1132000	0.0421317	0.12521	0.010037	0.000177504	0	0.00308201	0.819362
PF3D7_0714300	0.184646	0.000696693	0.0154546	0.0131921	0	0	0.78601
PF3D7_0509000	0.034715	0.0324564	0.00348939	0.00183609	0	0	0.927503
PF3D7_0410400	0.0017971	0.0646186	0.00418362	6.44195e-06	0	0	0.929394
PF3D7_0707700	0.000976361	0.0370828	0.00834079	0.0226242	0	0	0.930976
PF3D7_0508600	0.00132264	0.0831689	0.0222003	0.00264163	0	0	0.890667
PF3D7_1123400	0.0709821	0.000261139	0.00227571	0.00591434	0	0.0185512	0.902016
PF3D7_1233600	0.125654	0.000548042	0.00043157	0.00076531	0	0	0.872601
PF3D7_1366600	0.0136269	0.0612281	0.00378832	0.00269566	0	0	0.918661
PF3D7_1332600	0.0202895	0.00758548	0.00949683	0.00101632	0	0	0.961612
PF3D7_0933000	0.0918846	0.00145034	0.000314205	0.00525042	0.00332696	0.0460527	0.851721
PF3D7_1144600	0.107491	0.0801985	0.00114445	0.00862954	0.00154082	0	0.800995
PF3D7_0928300	0.00437327	0.0479446	0.0172601	0.000441652	0	0	0.92998
PF3D7_0711500	0.056877	0.0042236	0.0053193	0.00182625	0	0	0.931754
PF3D7_0523900	0.061587	0.00721516	0.00188366	0.00206653	0	0	0.927248
PF3D7_1412400	0.0183886	0.0721577	0.00300677	0.000887601	2.23966e-15	0	0.905559
PF3D7_0220000	0.042145	0.0200304	0.00252028	0.00754038	0	0	0.927764
PF3D7_0813600	0.000993874	0.150433	0.0256082	0.0120535	0	0	0.810911
PF3D7_0719300	0.00401641	0.0850751	0.00317707	0.00297595	0	0	0.904755
PF3D7_1425900	0.0158176	0.00528363	6.20469e-05	0.0219215	0	0	0.956915
PF3D7_0716000	0.265478	0.0346686	0.000169893	2.60958e-05	0	0	0.699657
PF3D7_1305300	0.00207567	0.0424893	0.0023242	0.00176313	0	0	0.951348
PF3D7_1007900	0.213116	0.0183961	0.000264436	0.00802054	0.00154161	0	0.758661
PF3D7_0521600	0.00856233	0.00556957	0.00502258	0.00457474	0	0	0.976271
PF3D7_1011500	0.000991966	0.0794868	0.00468157	0.00392649	0	0	0.910913
PF3D7_1474600	0.0258981	0.0420151	0.0203969	0.00495115	0	0	0.906739
PF3D7_1037600	0.0243087	0.141455	0.000147755	0.00291724	0	0	0.831171
PF3D7_0507900	0.00157361	0.0528441	0.000608843	2.68411e-06	0	0	0.944971
PF3D7_1140800	0.146134	0.00193917	0.0381482	9.23308e-05	0.0079121	0.000682631	0.805091
PF3D7_0102200	0.00362345	0.0970781	0.00336574	0.00330842	0	0	0.892624
PF3D7_1458900	0.0255684	0.00820063	0.00956389	0.00334439	0	0	0.953323
PF3D7_1126400	0.00208065	0.0929821	0.0102412	0.0128066	0	0	0.881889
PF3D7_0912800	0.00719876	0.0271053	1.65684e-05	0.00386794	0.00906213	0	0.952749
PF3D7_1414600	7.55079e-05	0.0266919	0.0232029	0.00934409	0	0	0.940686
PF3D7_0206000	0.00189809	0.0354133	0.00183206	0.000732211	0	0	0.960124
PF3D7_0726500	0.0628036	0.0306441	0.00558139	0.00385612	0	0	0.897115
PF3D7_0405400	0.249068	0.00109974	0.000370996	0.00154876	0	0	0.747912
PF3D7_0607400	0.0080608	0.00339177	0.00100612	0.0110768	0	0	0.976465
PF3D7_0528200	0.000100507	0.0249849	0.00100839	0.00216884	0.0130556	0.00683312	0.951849
PF3D7_0413600	0.00933464	0.0682522	0.00102756	0.000459046	0	0	0.920927
PF3D7_1472000	0.0657693	0.0423142	0.00128211	0.00192247	0	0	0.888712
PF3D7_1327800	0.100996	0.0473698	0.00732019	0.00590668	0	0	0.838408
PF3D7_0716100	0.23759	0.0121233	0.00792337	0.000313188	0	0.00583346	0.736217
PF3D7_1143300	0.014949	0.0125221	0.000481224	0.00228605	0	0	0.969762
PF3D7_1317900	0.126893	0.00307814	0.0122017	0.00945706	0.0565923	0.0419634	0.749814
PF3D7_1314500	0.0321012	0.0191823	0.00315836	0.0105643	0	0	0.934994
PF3D7_0621700	0.0260734	0.0366676	0.00179455	5.17054e-05	0	0	0.935413
PF3D7_1136300	0.00342889	0.0475865	0.00184808	0.00176088	0	0	0.945376
PF3D7_1314900	0.00626069	0.133013	0.00176791	0.00227352	0	0	0.856685
PF3D7_1414200	0.00740611	0.00207941	0.00132923	0.000387207	0.0349851	0.0247072	0.929106
PF3D7_0830300	0.0211197	0.0267038	0.000623575	0.000280933	0.0342746	0	0.916997
PF3D7_0813700	0.00815924	0.0122775	0.00366509	0.000617456	0	0	0.975281
PF3D7_1015300	0.0261451	0.07678	0.000197649	0.000164037	0.00594589	0	0.890767
PF3D7_0220100	0.0734943	0.0482538	0.000473261	0.000459045	0	0.00065512	0.876664
PF3D7_1036900	0.169844	0.021634	0.00270392	0.00574264	0	0	0.800076
PF3D7_1213800	0.0479778	0.0278478	0.000202128	0.00777114	0.00649917	0	0.909702
PF3D7_0726050	0.102645	0.00987092	0.0109754	0.000305142	0.0100805	0	0.866123
PF3D7_0803000	0.0718781	0.0999302	0.0309965	0.00362994	0	0	0.793565
PF3D7_1332300	0.0290533	0.028253	0.00474345	0.00951181	0	0	0.928438
PF3D7_0929200	0.0998235	0.0128296	0.00303451	0.00811304	0	0	0.876199
PF3D7_1415800	0.115769	6.04648e-06	0.0130313	0.000111603	0.030504	0.0200298	0.820548
PF3D7_1325100	0.00292874	0.0670586	0.0139326	0.00538133	0	0	0.910699
PF3D7_1123300	0.000426775	0.0437726	0.0061489	0.000123667	0	0	0.949528
PF3D7_1445400	0.0252687	0.00894108	0.00198382	0.00528693	0	0	0.958519
PF3D7_1119800	0.022033	0.0165583	0.0347291	0.00147344	0	0.0159286	0.909278
PF3D7_1473200	0.0406754	0.000326542	0.00015744	0.00485263	0	0	0.953988
PF3D7_0905100	0.195325	0.0282178	0.00935167	1.62794e-05	0	0	0.767089
PF3D7_0511500	0.152264	0.0140351	0.0182277	0.00911803	0	0.014703	0.791652
PF3D7_0609900	0.129674	0.00370884	0.00697624	0.00976122	0.00208421	3.63364e-17	0.847795
PF3D7_1149100	0.0667935	0.0018466	0.0023019	0.00261095	0	0	0.926447
PF3D7_1309200	0.0338988	0.0497973	0.00217957	0.00040918	0	0	0.913715
PF3D7_0507100	0.102896	0.0445467	0.0121297	0.00890516	0	0	0.831522
PF3D7_0208700	0.0211801	0.0520433	0.00489439	0.00558115	0	0	0.916301
PF3D7_0323100	0.0729516	0.00961317	0.00316512	0.00419609	0	0	0.910074
PF3D7_1372200	0.0538267	0.0226057	0.00647741	0.00391756	0.0227361	0.0644514	0.825985
PF3D7_1420300	0.0306925	0.034107	0.0169765	0.00637989	0	0	0.911844
PF3D7_1224300	0.191667	0.00286974	2.3535e-06	7.29661e-06	8.68952e-19	0	0.805454
PF3D7_0215700	0.0497067	0.0086308	0.00681101	0.00745141	0	0	0.9274
PF3D7_1361200	0.0516289	0.0204664	0.0032551	0.00190684	0	0	0.922743
PF3D7_0529500	0.0178638	0.0251533	0.00305919	0.00717696	0	0	0.946747
PF3D7_1030800	0.00124612	0.0263657	0.0125754	0.00078321	0	0	0.95903
PF3D7_1302300	0.0261504	0.00171722	0.0460672	0.00512456	0	0	0.920941
PF3D7_0935100	0.0494589	0.00516245	0.00735107	0.000388626	0	0	0.937639
PF3D7_0503800	0.0455041	0.0525048	0.00272712	0.0106023	0	0	0.888662
PF3D7_1343800	0.0302625	0.0057311	0.000348095	0.000246088	0	0	0.963412
PF3D7_1329600	0.157017	0.00358714	0.0110648	0.00397777	0	0	0.824353
PF3D7_1030300	0.0918364	0.00520585	0.00606794	0.0178808	0	0	0.879009
PF3D7_0511000	0.0804623	0.006484	0.00108913	0.00477864	0	0	0.907186
PF3D7_0614300	0.0718964	0.00288397	0.000704495	0.00160436	0	0	0.922911
PF3D7_1358900	0.00100485	0.0856519	0.00378102	0.00116207	0	0	0.9084
PF3D7_1424600	0.00277972	0.0459925	0.0107787	0.0132121	0	0	0.927237
PF3D7_0922700	0.000410402	0.024986	8.59757e-05	0.000394046	0	0	0.974124
PF3D7_1362400	0.154305	0.0371986	0.0183166	0.00667531	0	0	0.783505
PF3D7_0929000	0.174188	0.0647035	0.00705922	0.00737358	0.0537049	0.00564448	0.687326
PF3D7_0936000	0.0083714	0.02152	0.0224572	0.00787558	0	0	0.939776
PF3D7_1315500	0.0331188	0.0474504	4.96473e-05	0.00637754	0	0	0.913004
PF3D7_0411000	0.0500867	0.000156034	0.0228564	0.00361931	0.00461065	8.13207e-10	0.918671
PF3D7_0720700	0.0689162	0.0417181	0.00537833	2.1054e-05	0	0	0.883966
PF3D7_1302100	0.00897741	0.00782628	0.0152071	0.000923598	0	0	0.967066
PF3D7_1354900	0.0499212	0.0314818	4.16876e-05	0.00194488	0	0	0.91661
PF3D7_0916900	0.0583327	0.0331909	0.00536355	0.00469604	0	0	0.898417
PF3D7_1431200	0.117076	0.000274044	0.032776	0.00679617	0	0	0.843077
PF3D7_0730300	0.0542351	0.000422338	0.0100277	0.029276	0	0	0.906039
PF3D7_0319000	0.033571	0.0168535	0.0013081	0.000551933	0	0	0.947716
PF3D7_0302000	0.247044	0.0105084	0.0191218	3.08252e-05	0.00160909	0.0104602	0.711226
PF3D7_0621300	0.0170372	0.0255984	0.0261834	7.87372e-05	0	0	0.931102
PF3D7_1117800	0.0188735	0.0279345	0.00069875	0.000416287	0	0	0.952077
PF3D7_1458200	0.124179	9.68984e-05	0.0119332	0.00235792	0	0	0.861433
PF3D7_0214400	0.122348	0.055942	0.000701612	0.000501492	0	0	0.820506
PF3D7_1365700	0.00647026	0.075642	0.00577961	0.000102492	0	0.00628334	0.905722
PF3D7_0106700	0.223429	0.00469232	0.0245816	0.00549871	0	0	0.741799
PF3D7_1326100	0.0374106	0.0280972	0.000806116	0.00387869	0	0	0.929807
PF3D7_0910100	0.000841054	0.117691	0.00157443	0.00135891	0	0	0.878535
PF3D7_1401400	0.00584893	0.0540426	0.00030741	0.000999309	0	0	0.938802
PF3D7_0908900	0.00819839	0.0513137	0.00339603	0.00163521	0	0	0.935457
PF3D7_1119100	0.0188997	0.000511924	0.00110766	0.0203807	0	0.000752616	0.958347
PF3D7_1326400	0.0249047	0.067699	1.05582e-06	1.03745e-06	0	0	0.907394
PF3D7_0219400	0.0263964	0.00169325	0.00425629	0.0201863	0	0	0.947468
PF3D7_1030500	0.000105586	0.0417468	0.00730542	0.000324913	0	0	0.950517
PF3D7_1202800	0.157377	0.0224924	0.0104072	0.00537227	0	0	0.804351
PF3D7_1001500	0.295726	0.00879079	0.0142675	0.00623734	0	0	0.674979
PF3D7_0404300	0.00465725	0.0812884	0.0288372	9.32419e-05	0	0	0.885124
PF3D7_0321900	0.10038	1.34879e-06	0.00671252	0.00107026	0	0	0.891836
PF3D7_0924000	0.119128	0.00600857	4.79726e-05	0.000381197	0	0	0.874435
PF3D7_0623500	0.0229705	0.0209808	0.0087239	0.00625136	0	0	0.941073
PF3D7_0309300	0.00199143	0.106157	0.0157363	0.00398545	0	0	0.87213
PF3D7_0425400	0.00172052	7.12309e-05	0.0106615	0.00328659	0	0	0.98426
PF3D7_1366900	0.0786724	0.0097436	0.0223598	0.0114431	0	0.005799	0.871982
PF3D7_0502000	0.0269778	0.0857044	0.000636882	0.000591272	0	0	0.88609
PF3D7_0422400	0.0381915	0.0196404	0.00319021	0.0143869	0.0134401	0.0206608	0.89049
PF3D7_0825500	0.135422	0.00564015	0.00254438	0.00635049	0.0276141	0.00516757	0.817261
PF3D7_0113200	0.00771585	0.00184159	0.00698115	0.000561669	0	3.06717e-16	0.9829
PF3D7_1035800	0.0400601	4.4394e-05	4.5997e-05	0.00341875	0	0	0.956431
PF3D7_1126900	0.000182179	0.0195225	0.00163447	0.0511938	0	0.00541207	0.922055
PF3D7_0403200	0.127516	0.0255322	0.0206762	0.000366402	0	3.8128e-05	0.825871
PF3D7_1330800	0.0926623	5.45448e-06	0.00257856	0.000561704	0	0	0.904192
PF3D7_1217700	0.107469	0.0347017	0.00731653	0.00388959	0	0	0.846623
PF3D7_0208400	0.00775991	0.064037	0.0017031	3.79547e-05	0	0	0.926462
PF3D7_1462300	0.177513	0.00089557	0.0371297	0.0102224	0.0252632	0.0105468	0.73843
PF3D7_0628300	0.0788129	0.0226443	0.00346838	0.0105429	0	0	0.884532
PF3D7_0520000	0.0574774	0.0411967	0.0203766	0.00870887	0	0	0.87224
PF3D7_0209100	0.193407	0.00528794	0.0029191	0.00419555	0.033296	0	0.760894
PF3D7_0814100	0.012936	0.000884251	0.00724293	0.00816279	0	0	0.970774
PF3D7_1210300	0.0160858	0.0685744	0.00638145	0.000273155	0	0	0.908685
PF3D7_1445200	0.000492615	0.000552015	0.00648878	0.0126485	0	0.0108437	0.968974
PF3D7_1414300	0.130093	0.0306925	0.0113317	0.0147583	0	0	0.813124
PF3D7_0916400	0.0287046	0.0554927	0.000353807	0.00579045	0	0	0.909658
PF3D7_0720100	0.0140304	0.100988	0.00118094	0.00234413	0	0	0.881457
PF3D7_1242200	0.0623833	0.0202129	8.03661e-05	0.00218706	0	0	0.915136
PF3D7_0806900	0.0174385	0.0807602	8.90314e-05	0.000436923	0	0	0.901275
PF3D7_0814000	0.023337	0.0246134	0.0270246	0.00993898	0.0390115	0.0478267	0.828248
PF3D7_1367100	0.0478841	0.0803235	0.0107176	0.00172753	0	0	0.859347
PF3D7_1353300	0.0354274	0.00106484	6.56207e-05	0.00531928	0	0	0.958123
PF3D7_1430300	0.0379293	0.0672313	0.00641903	0.000916129	0	0	0.887504
PF3D7_0821700	0.160089	0.0171289	0.00115875	0.0057917	0	0	0.815832
PF3D7_1353600	0.0672054	0.00199739	0.000501252	0.00482921	0	0	0.925467
PF3D7_1237000	0.0500669	0.0239613	0.00233832	0.00564408	7.16291e-16	5.71167e-19	0.917989
PF3D7_1130200	0.0345576	0.0542505	0.0159779	0.0100101	0	0	0.885204
PF3D7_0202200	0.103872	0.000151827	0.0109504	0.00348496	0.00525577	0	0.876285
PF3D7_1117900	0.00732989	0.0121487	0.00180078	0.00627819	0	0	0.972442
PF3D7_0709700	0.0746539	0.00656731	5.43962e-05	0.000919079	0.0129382	0	0.904867
PF3D7_1133900	0.116069	0.00606983	0.0139503	0.0219902	0.00947467	0.0208622	0.811583
PF3D7_1018700	0.0275191	0.0393728	0.00327997	0.00472091	0.0289519	0	0.896155
PF3D7_1203100	0.00461166	0.0809917	0.000587683	0.000261109	0	0	0.913548
PF3D7_1213900	0.112998	0.00805256	0.000470121	0.00295402	0.00986037	0.0220387	0.843627
PF3D7_0933100	0.125015	0.000539032	0.000495305	0.00572485	0.00872105	0	0.859505
PF3D7_0812100	0.00316412	0.0889479	8.90234e-05	9.64984e-05	0	0	0.907702
PF3D7_0722100	0.01363	0.0450043	1.52361e-06	0.00199655	0	0	0.939368
PF3D7_1457000	0.0716773	0.00126874	0.000578923	0.0152035	0	0	0.911272
PF3D7_0624600	0.034245	9.76985e-05	0.0109334	0.000111189	0	0	0.954613
PF3D7_0311600	0.0239924	0.00462207	0.00528003	0.000260844	0	0	0.965845
PF3D7_1358000	0.0298294	0.00656588	0.000969126	0.0147474	0	0	0.947888
PF3D7_0910500	2.14185e-05	0.0290585	0.00417117	0.0045891	0	0	0.96216
PF3D7_0907400	0.0436469	0.00755013	0.0014576	0.00685694	0	0	0.940488
PF3D7_0830400	0.00879466	4.18532e-05	2.88762e-05	0.00420653	0	0	0.986928
PF3D7_1349500	0.0204181	0.0646435	0.00301264	0.0141955	0	0	0.89773
PF3D7_0321800	0.12398	0.00298461	0.00638276	0.00288998	0	0	0.863762
PF3D7_0706500	0.192056	0.0346929	0.0169734	0.0153026	0.000489614	0.0273406	0.713145
PF3D7_1229100	0.043054	0.0629499	0.000257587	0.00602332	0	0	0.887715
PF3D7_0317000	0.0144498	0.063096	0.00107482	0.00845275	0	0	0.912927
PF3D7_1142100	0.143302	0.0146764	0.00412056	0.00402959	1.53547e-15	0.00503513	0.828836
PF3D7_1351800	0.00778933	0.0511241	0.00358446	0.00212722	0	0	0.935375
PF3D7_0629900	0.0436989	0.0303593	0.0190047	0.00645858	0.00742542	0	0.893053
PF3D7_0515000	0.000832207	0.0299441	0.00912745	0.00614955	0	0	0.953947
PF3D7_0318300	0.181845	0.0133997	0.00277331	0.000722146	1.12748e-16	0.0040972	0.797162
PF3D7_1109400	0.0101285	0.00269388	0.0128503	0.0365464	0	0	0.937781
PF3D7_0907300	0.0332728	0.0518193	0.0117862	0.00435282	0	0	0.898769
PF3D7_0721800	0.02006	0.0752933	0.000457431	0.00137914	0	0	0.90281
PF3D7_0531600	0.0005302	0.000293998	0.0129571	1.32115e-06	0	0	0.986217
PF3D7_0723600	0.0102074	0.0483424	0.00195991	0.000334965	0	0	0.939155
PF3D7_0511800	0.0451365	0.000521667	0.00173509	0.00645908	0	0	0.946148
PF3D7_1330000	0.00183399	0.0641902	0.0294502	0.0106874	0	0.0114114	0.882427
PF3D7_1324000	0.0105505	0.0373742	0.0010699	0.000227689	7.36422e-19	7.00101e-17	0.950778
PF3D7_0908800	0.0526	0.0387568	0.000141118	0.00324453	0	0	0.905258
PF3D7_1024800	0.034713	0.0309034	1.90596e-06	0.00452052	0	0	0.929861
PF3D7_1428800	0.0876136	0.0333621	0.000580281	4.01087e-05	0	0	0.878404
PF3D7_1326300	0.174744	0.0172156	0.00200579	0.0165615	0.00466285	1.51336e-16	0.78481
PF3D7_1106500	0.0410396	0.020717	0.00139963	0.00847166	0	0	0.928372
PF3D7_1033500	0.0981473	0.129593	0.010691	0.000805361	0	0	0.760764
PF3D7_0419600	0.0784482	0.00436549	0.0205569	0.00708322	0	0	0.889546
PF3D7_1305400	0.000196506	0.0437544	0.00305132	0.00241904	0	0	0.950579
PF3D7_1201500	0.245374	0.0125606	6.77441e-09	0.000401355	0.0223009	0	0.719363
PF3D7_1343200	0.0332795	0.0506537	0.00171052	0.00437619	7.75629e-17	2.18402e-19	0.90998
PF3D7_0917100	0.038391	0.0564629	2.10258e-06	0.00123892	0	0	0.903905
PF3D7_0301300	0.0593035	0.00411887	0.000288743	0.0112699	0	0	0.925019
PF3D7_1412700	0.044469	0.00306172	0.000773631	0.00633808	0	0	0.945358
PF3D7_0807800	0.00054183	0.0806005	0.0106561	0.00338735	0	0	0.904814
PF3D7_1134800	0.00157205	0.0568546	0.0111294	0.00484323	0.00420665	0	0.921394
PF3D7_0416800	0.088248	0.00821346	8.34881e-05	0.00829398	0	0	0.895161
PF3D7_1004000	0.0688146	0.0447065	0.0160504	0.0171999	0	0	0.853229
PF3D7_1135400	0.000107669	0.0117875	0.00209269	0.00661189	0	0	0.9794
PF3D7_0935700	0.113866	0.0252892	0.027697	0.00461077	0	0	0.828537
PF3D7_1469300	0.00109456	0.0103631	0.0293332	6.03372e-05	0	0	0.959149
PF3D7_1233100	0.00534111	0.0259589	0.0124701	0.00279654	0	0	0.953433
PF3D7_1125300	0.0206716	0.00739897	3.76039e-05	0.014581	0	0	0.957311
PF3D7_0422700	0.0917472	0.0120358	0.0199464	0.000242343	0	0	0.876028
PF3D7_1118200	2.26875e-05	0.0115145	0.000571726	0.0101439	0	0	0.977747
PF3D7_1127300	0.0141787	0.0762476	5.13431e-06	0.00235798	0	0	0.907211
PF3D7_0212100	0.0470113	0.0784184	0.0196681	0.00817234	0	2.6543e-18	0.84673
PF3D7_1411200	0.00645743	0.0884262	0.000550194	0.00435969	0	0	0.900206
PF3D7_1136600	0.197207	0.0022095	0.0144139	0.000567919	0.0409158	0.0246652	0.72002
PF3D7_1115400	0.023817	0.00531466	0.00396913	0.00507976	0	0.0325287	0.929291
PF3D7_1359400	0.0622403	0.006176	0.00422833	0.0111203	0	0	0.916235
PF3D7_1324200	0.0709589	0.0509583	0.0309701	0.00862499	0	0	0.838488
PF3D7_1353400	0.0219126	0.0376043	0.00183224	0.00120838	0	0	0.937442
PF3D7_0606500	0.170666	0.0154989	0.00201745	0.00013023	0	0	0.811687
PF3D7_1414500	0.0186861	0.0222499	0.0140043	0.00337648	0	0	0.941683
PF3D7_0219700	0.186767	0.00121889	0.00912301	0.00395905	0.00185571	0	0.797077
PF3D7_1138600	0.0656298	0.0121122	0.00320078	2.93097e-06	0	0	0.919054
PF3D7_0724400	0.000346241	0.0658065	1.29172e-06	0.0145292	5.97452e-19	0	0.919317
PF3D7_0819600	0.0606665	0.0271322	9.66713e-05	6.91603e-06	0	7.5316e-05	0.912022
PF3D7_1020000	0.0141999	0.0979544	0.00385014	0.00244464	0	0	0.881551
PF3D7_1365000	0.00323833	0.137592	0.00472801	0.00590962	8.80242e-21	0	0.848532
PF3D7_0621200	0.0677093	0.000391628	0.000226721	0.00194181	0	0	0.929731
PF3D7_0419700	0.0125103	0.00143302	0.00187048	0.00107558	0	0	0.983111
PF3D7_0423100	0.00783148	0.0676772	0.0169576	0.00953758	0	0.000247263	0.897749
PF3D7_0717400	0.0224816	0.0264831	3.22939e-05	0.00472387	0	0	0.946279
PF3D7_1352700	0.0111976	0.0248959	0.00470774	0.000111183	0	0	0.959088
PF3D7_0606600	0.20392	0.0464598	0.0152951	0.00425553	0.00760155	0.0115632	0.710904
PF3D7_0709000	0.0579131	0.0142231	0.00087361	0.00617916	0.0282203	0.0127654	0.879825
PF3D7_0213100	0.0342109	0.0153413	0.000982057	0.00473156	0	2.36364e-16	0.944734
PF3D7_1122300	0.0451056	0.00811789	0.000116603	3.58159e-06	0	0	0.946656
PF3D7_0524300	0.016455	0.0164987	0.00258392	0.000117086	0	0	0.964345
PF3D7_1402500	0.202576	0.0231445	0.00230927	0.00194182	0	0	0.770029
PF3D7_0209600	0.014122	0.0172292	0.0103137	0.0204456	0	0	0.93789
PF3D7_1137300	0.123933	0.00786167	0.0348982	0.00384705	0.00109634	0.00322938	0.825135
PF3D7_0510400	0.00475017	0.0852743	0.000646021	0.00107059	0	0	0.908259
PF3D7_0308600	0.00199261	0.0506868	7.39252e-05	0.00838234	0	0	0.938864
PF3D7_1227800	0.186328	0.00294932	0.00136366	0.00373532	0.00327073	0	0.802353
PF3D7_0807700	0.00069999	0.0324394	0.000287473	0.00396503	0	0	0.962608
PF3D7_1332700	0.0476122	0.0476874	0.00964124	0.00340306	0.0210697	0	0.870586
PF3D7_0407500	0.0243968	0.0435746	0.00262421	0.00149297	0	0	0.927911
PF3D7_1328800	0.00855455	0.000556603	0.0137775	0.00146812	0.0343965	0	0.941247
PF3D7_1101600	0.0557058	0.00718122	0.00576458	0.000784074	0	0	0.930564
PF3D7_0403300	0.00148749	0.00752487	0.0221967	0.00268827	0	0	0.966103
PF3D7_1225400	0.0425277	0.0746814	0.00909142	0.00177202	0	0	0.871927
PF3D7_0829100	0.0133907	0.0646249	0.0312928	0.0119665	0	0	0.878725
PF3D7_0921800	0.000293675	0.05081	0.00118472	0.0404372	0	0	0.907274
PF3D7_1421600	0.00487248	0.0217468	0.00290636	0.000203091	0	0	0.970271
PF3D7_0519400	0.148462	0.017443	0.0276641	0.0273189	0.00113873	0	0.777973
PF3D7_0212400	0.10098	0.00330238	0.0240919	0.00942876	0	0	0.862197
PF3D7_1354500	0.0909357	0.000942463	7.10624e-07	0.00166173	0	0	0.906459
PF3D7_1301800	0.0222027	0.00546159	0.0112633	7.84697e-06	0	0	0.961065
PF3D7_1217300	0.0544824	0.0165547	0.00756826	0.00308096	0.0204674	0	0.897846
PF3D7_1443100	0.077328	0.0283409	0.000136387	0.00234675	0	0	0.891848
PF3D7_0615600	0.00113428	0.0716913	0.000453387	8.31346e-05	0	0	0.926638
PF3D7_1228400	0.0420439	0.108846	0.00724764	5.27866e-07	0	0	0.841862
PF3D7_0610500	0.0141687	0.0833221	0.00112589	0.00370343	5.1171e-22	0.0317319	0.865948
PF3D7_0602500	0.00964441	0.0570127	0.00257316	0.00571755	0	0	0.925052
PF3D7_1119200	0.170944	0.0393108	0.00402497	0.00056329	0	0	0.785157
PF3D7_1009800	0.0664966	0.00420006	0.0240983	0.00725301	0	0	0.897952
PF3D7_0306900	0.0317696	0.0389717	0.013051	0.00641734	0.0109151	0.018908	0.879967
PF3D7_0418300	0.0493795	0.0912128	0.00127297	0.00071515	1.76128e-16	0	0.85742
PF3D7_1367500	0.0130594	0.00252999	0.00431438	0.000498508	0.0618788	0	0.917719
PF3D7_1477500	0.081776	0.00108228	0.00374432	0.00536808	0	0	0.908029
PF3D7_0312500	0.0542394	0.0302258	0.00478463	0.00287174	0	0	0.907878
PF3D7_1433100	0.0555705	0.0161038	0.000635125	0.000480904	0	0	0.92721
PF3D7_1202900	0.0191502	0.0355312	0.01889	0.0192885	0	0	0.90714
PF3D7_0628700	0.0183773	0.0253761	0.000173149	0.00175019	0	0	0.954323
PF3D7_0608000	0.0269355	0.0638069	2.78806e-05	0.00158202	0	0	0.907648
PF3D7_0108000	0.0139366	0.0630645	0.000312883	0.000291614	0	0	0.922394
PF3D7_0218800	0.0350899	0.00647079	0.0033478	0.00736551	0	0	0.947726
PF3D7_1367600	0.00347223	0.0407662	0.0127969	0.0165479	0	0	0.926417
PF3D7_0424400	0.0243787	0.00748098	0.00964121	0.000793493	0	0	0.957706
PF3D7_0705000	0.00684665	0.112057	0.000133754	0.000116732	2.06586e-19	2.60992e-17	0.880846
PF3D7_0935500	0.00216816	0.00253274	0.00845408	0.00373044	0	0	0.983115
PF3D7_0619500	0.031324	0.0287541	2.49455e-05	0.000204493	0	0	0.939692
PF3D7_0915400	0.000395847	0.077224	0.00371059	0.00516464	0	0	0.913505
PF3D7_1363100	0.0588423	0.0635177	0.0112525	0.023405	0	0	0.842983
[truncated: 486 more rows]
