# Supplementary material for: Gene expression analyses reveal differences in children’s response to malaria according to their age
Source: Nat Commun. 2024 Mar 6;15:2021. doi: 10.1038/s41467-024-46416-3 (PMC10918175; doi:10.1038/s41467-024-46416-3)
Supplement: Supplementary file 6 — Supplementary Data 3 [file 41467_2024_46416_MOESM6_ESM.xlsx]

## Sheet: Number of subsequent infections
Number of subsequent infections
Gene	logFC	logCPM	LR	PValue	FDR
WASH7P	-0.0643932	6.26905	0.996855	0.318073	0.99632
LOC100996442	0.115898	5.62999	1.15971	0.281526	0.99632
LOC729737	0.00903967	8.11257	0.00560687	0.940311	0.999302
WASH9P	-0.0362764	6.01525	0.302451	0.58235	0.99632
LOC100132287	0.0855667	7.18177	0.528641	0.467179	0.99632
LOC100288069	0.144853	7.89128	1.80879	0.178653	0.99632
NOC2L	-0.0723623	5.96624	1.27578	0.258685	0.99632
KLHL17	-0.0219159	4.28461	0.101461	0.750084	0.998278
HES4	-0.107799	5.01169	0.519587	0.471018	0.99632
ISG15	-0.585159	8.55426	8.48927	0.00357248	0.457227
AGRN	-0.403563	4.7134	11.3833	0.000741054	0.2134
C1orf159	-0.0464822	3.61617	0.249899	0.617146	0.99632
TNFRSF4	-0.30128	4.64043	7.71664	0.00547142	0.548034
SDF4	-0.0635541	7.30759	2.25459	0.133219	0.99632
B3GALT6	0.00182535	4.99772	0.00052404	0.981736	0.999302
UBE2J2	-0.0121305	6.50906	0.0783607	0.779531	0.998278
ACAP3	-0.0356381	6.39181	0.319203	0.572087	0.99632
PUSL1	-0.103414	4.03112	2.80999	0.0936787	0.99632
INTS11	-0.0567094	6.75166	1.22954	0.267497	0.99632
CPTP	-0.0838153	5.28608	1.5601	0.211651	0.99632
DVL1	-0.01538	6.03405	0.0655357	0.797951	0.998278
AURKAIP1	-0.0908011	7.28688	2.58195	0.108088	0.99632
CCNL2	-0.0099158	7.39857	0.0433872	0.834998	0.998278
MRPL20-AS1	-0.0402579	4.75852	0.760758	0.383091	0.99632
MRPL20	-0.106654	4.89194	4.13788	0.0419336	0.91574
ATAD3B	-0.021201	5.75197	0.0988992	0.753155	0.998278
ATAD3A	-0.129838	4.70984	3.52106	0.0605936	0.967616
SSU72	-0.0771134	6.65003	2.82528	0.092791	0.99632
MIB2	-0.0601498	6.20965	1.05723	0.303849	0.99632
CDK11B	-0.0662648	6.12646	1.81936	0.17739	0.99632
SLC35E2B	0.0269223	7.01148	0.354296	0.551691	0.99632
CDK11A	-0.0621092	5.97002	1.15106	0.283327	0.99632
SLC35E2A	0.0297368	5.64651	0.220262	0.638841	0.99632
NADK	-0.0561891	9.86252	0.400296	0.526936	0.99632
GNB1	0.0416687	8.56169	0.646621	0.421323	0.99632
PRKCZ	-0.0278505	4.45164	0.167713	0.682152	0.99632
FAAP20	-0.069297	5.65623	0.899854	0.342821	0.99632
SKI	0.00121493	5.89559	0.000303026	0.986111	0.999302
RER1	-0.0453653	7.26008	0.973796	0.323735	0.99632
PEX10	0.00114428	3.77225	0.000226102	0.988003	0.999302
PANK4	-0.0878931	4.83408	2.4183	0.119925	0.99632
TNFRSF14-AS1	0.00875556	4.32617	0.0139418	0.906008	0.998278
TNFRSF14	-0.0848433	8.1972	1.83384	0.175674	0.99632
PRXL2B	0.0746095	3.86692	0.815839	0.3664	0.99632
MEGF6	0.133056	6.04798	1.57278	0.209804	0.99632
TPRG1L	0.0069387	6.35503	0.016512	0.897754	0.998278
WRAP73	-0.0553224	4.77008	0.809228	0.368349	0.99632
TP73-AS1	0.0206619	5.24723	0.0609516	0.804998	0.998278
SMIM1	-0.0392923	5.29778	0.0332139	0.855389	0.998278
LRRC47	-0.0146217	5.7503	0.10403	0.747046	0.998278
CEP104	-0.0091828	4.64962	0.0353613	0.850841	0.998278
DFFB	-0.0218573	3.64962	0.137314	0.710966	0.998278
C1orf174	-0.0582212	4.65989	1.20901	0.271528	0.99632
NPHP4	0.0326423	3.90491	0.26715	0.60525	0.99632
KCNAB2	-0.0400657	7.95659	0.35037	0.553904	0.99632
RPL22	-0.0143297	6.98694	0.0549604	0.814646	0.998278
ICMT	0.0145779	5.09405	0.0432375	0.835279	0.998278
ACOT7	-0.117672	4.37855	2.00169	0.157124	0.99632
ESPN	0.373594	5.10199	4.09412	0.0430325	0.923142
TNFRSF25	-0.0451181	6.1557	0.214368	0.643365	0.99632
NOL9	0.0486184	4.60573	0.43252	0.510755	0.99632
ZBTB48	-0.000852185	6.05187	0.000372345	0.984605	0.999302
KLHL21	-0.079418	6.80992	0.929679	0.334946	0.99632
PHF13	0.0713861	3.69766	1.00018	0.317268	0.99632
THAP3	-0.0937561	4.41979	2.00053	0.157244	0.99632
DNAJC11	-0.0600382	4.95986	1.13458	0.286801	0.99632
CAMTA1	-0.0189758	4.02541	0.115227	0.73427	0.998278
VAMP3	-0.144778	7.24175	2.33138	0.126789	0.99632
PARK7	-0.0395054	7.57768	0.500856	0.479124	0.99632
RERE	-0.141675	7.74276	2.10525	0.146794	0.99632
ENO1	0.00207981	9.1524	0.00100853	0.974666	0.999302
H6PD	0.00993958	7.18097	0.0135585	0.907303	0.998462
PIK3CD	0.0258349	9.21188	0.158822	0.690243	0.998008
CLSTN1	0.0261207	6.01175	0.135789	0.712503	0.998278
CTNNBIP1	-0.0444382	4.56577	0.498405	0.480202	0.99632
LZIC	0.0312402	4.9217	0.436521	0.508807	0.99632
NMNAT1	-0.000569805	4.03847	5.62652e-05	0.994015	0.999551
RBP7	0.00529219	4.29165	0.00117086	0.972703	0.999302
UBE4B	0.0626309	5.70428	1.56316	0.211203	0.99632
KIF1B	-0.0192377	6.7563	0.0281749	0.866698	0.998278
PGD	0.10579	9.04903	1.34709	0.245787	0.99632
DFFA	0.00458349	5.41109	0.0067847	0.934353	0.999302
PEX14	-0.0376863	4.41385	0.358236	0.549487	0.99632
CASZ1	-0.0714359	4.69036	1.13565	0.286574	0.99632
TARDBP	0.0291655	6.6928	0.373018	0.541364	0.99632
SRM	-0.125128	5.44643	2.0067	0.156606	0.99632
EXOSC10	-0.00304894	5.20157	0.00291453	0.956946	0.999302
MTOR	0.00958889	6.03777	0.0360423	0.849428	0.998278
UBIAD1	-0.00295753	5.00438	0.00151318	0.96897	0.999302
FBXO44	-0.0840041	5.39151	1.45348	0.22797	0.99632
FBXO6	-0.207939	6.6637	3.32772	0.0681211	0.967616
MAD2L2	0.066735	5.99129	1.04047	0.307712	0.99632
AGTRAP	-0.0692259	8.18372	0.650034	0.420101	0.99632
MTHFR	-0.0149797	6.57755	0.0813177	0.77552	0.998278
CLCN6	-0.0555525	4.56272	0.713093	0.398419	0.99632
KIAA2013	-0.0468927	7.42667	0.533796	0.465015	0.99632
PLOD1	0.063082	6.5771	0.490554	0.48368	0.99632
MFN2	0.0368434	7.37377	0.251051	0.616336	0.99632
MIIP	-0.0833826	7.34015	1.50286	0.220231	0.99632
TNFRSF8	0.136031	5.12561	1.80157	0.179523	0.99632
TNFRSF1B	0.0466905	10.1567	0.466506	0.494599	0.99632
VPS13D	0.0144266	6.21376	0.0479994	0.826582	0.998278
PRDM2	0.0278343	6.25279	0.34195	0.558706	0.99632
EFHD2	0.0394612	10.0568	0.386086	0.534364	0.99632
CASP9	0.0207149	4.85323	0.187642	0.664887	0.99632
DNAJC16	0.0406298	4.04639	0.918872	0.337771	0.99632
AGMAT	-0.132928	3.64976	1.44672	0.229055	0.99632
DDI2	0.0234552	4.82066	0.165978	0.683711	0.996345
PLEKHM2	-0.0717073	7.8114	2.30916	0.128614	0.99632
FLJ37453	-0.0308672	3.72682	0.361022	0.547939	0.99632
SPEN	-0.0347956	6.78279	0.328131	0.566762	0.99632
ZBTB17	-0.0652903	6.14545	1.94981	0.162607	0.99632
ARHGEF19	-0.0475096	3.63034	0.342194	0.558566	0.99632
FBXO42	0.0154117	5.42586	0.158638	0.690414	0.998008
SZRD1	-0.0623444	7.9921	2.12315	0.145088	0.99632
NECAP2	0.0438183	7.75935	1.11339	0.291345	0.99632
NBPF1	0.0832784	3.90546	0.895867	0.343892	0.99632
CROCCP2	-0.0556682	5.74951	0.561196	0.453779	0.99632
CROCC	-0.107357	5.0754	1.36404	0.242838	0.99632
ATP13A2	-0.0942303	5.97503	1.63925	0.200429	0.99632
SDHB	-0.117944	6.00829	4.06338	0.0438227	0.923142
PADI2	0.105254	8.32716	0.685483	0.407705	0.99632
PADI4	0.209761	7.56333	1.70978	0.191014	0.99632
RCC2	-0.0329355	6.00259	0.295418	0.586769	0.99632
ARHGEF10L	0.00287307	5.24603	0.000492295	0.982298	0.999302
ALDH4A1	0.0528056	3.78399	0.611113	0.434369	0.99632
IFFO2	0.0183213	4.93112	0.0524564	0.818843	0.998278
UBR4	-0.0207686	7.64105	0.104131	0.746927	0.998278
EMC1	-0.00165847	4.46818	0.000859735	0.976608	0.999302
MRTO4	-0.127103	4.98942	2.38288	0.122671	0.99632
AKR7A2	-0.017514	5.20559	0.0543264	0.815699	0.998278
SLC66A1	-0.0827843	4.04174	1.95067	0.162515	0.99632
CAPZB	0.0369428	8.72687	0.633469	0.426086	0.99632
MICOS10	-0.0645396	5.83907	1.16946	0.279512	0.99632
TMCO4	-0.142677	4.84796	5.09293	0.0240236	0.837908
OTUD3	0.0235019	3.82757	0.140667	0.707619	0.998278
MUL1	-0.00390743	5.45879	0.00855727	0.926296	0.999302
CDA	0.0101468	7.03683	0.00749471	0.931012	0.999302
PINK1	-0.00796057	7.7415	0.00495013	0.943909	0.999302
DDOST	-0.00797368	7.35553	0.0200903	0.887285	0.998278
HP1BP3	0.0379861	7.18468	0.586225	0.443883	0.99632
EIF4G3	-0.105717	6.10987	1.29072	0.255915	0.99632
ECE1	0.0379558	8.99594	0.190909	0.662161	0.99632
ALPL	0.220188	8.43568	2.08189	0.149056	0.99632
USP48	0.0282007	5.74931	0.381381	0.536865	0.99632
LINC00339	-0.0154714	3.56125	0.0487703	0.825217	0.998278
CDC42	0.0422528	8.64121	0.62426	0.429469	0.99632
ZBTB40	0.0103201	5.81389	0.0215416	0.883313	0.998278
C1QA	-0.2426	6.85823	1.58159	0.208531	0.99632
C1QC	-0.317696	5.19987	2.41891	0.119879	0.99632
C1QB	-0.28739	6.43727	2.17784	0.14001	0.99632
KDM1A	0.0450979	5.17358	0.518992	0.471272	0.99632
LUZP1	0.0556472	4.46195	1.07894	0.298935	0.99632
HNRNPR	-0.0187164	5.25153	0.083095	0.773146	0.998278
E2F2	0.0443428	6.01062	0.277711	0.598206	0.99632
RPL11	-0.032011	8.51319	0.196181	0.657822	0.99632
ELOA	0.0232817	4.98314	0.33992	0.559876	0.99632
PITHD1	0.0407981	6.63628	0.180919	0.670585	0.99632
LYPLA2	-0.0440434	6.82052	0.664147	0.4151	0.99632
GALE	-0.100106	4.12418	1.88403	0.169877	0.99632
HMGCL	-0.0271385	5.02948	0.31824	0.572667	0.99632
FUCA1	0.133802	3.95214	3.38601	0.0657517	0.967616
PNRC2	-0.0109427	6.53491	0.0432208	0.83531	0.998278
SRSF10	0.0117589	6.35981	0.0436522	0.834502	0.998278
IFNLR1	-0.103719	3.59174	0.804441	0.369769	0.99632
NIPAL3	-0.0456386	5.51949	0.446088	0.504198	0.99632
RCAN3	0.159505	5.41914	3.258	0.0710759	0.967616
SRRM1	0.00436682	5.8761	0.00882679	0.925148	0.999302
CLIC4	0.228915	5.29656	5.42022	0.0199049	0.802641
RUNX3	-0.0289111	7.6113	0.205327	0.650455	0.99632
SYF2	-0.131495	5.34254	2.91146	0.0879523	0.99632
RSRP1	-0.0154475	7.94021	0.0403612	0.840776	0.998278
TMEM50A	0.0043224	7.23675	0.0059111	0.938716	0.999302
MACO1	0.0780357	4.04264	1.22453	0.268474	0.99632
LDLRAP1	-0.040287	6.98667	0.194258	0.659397	0.99632
MAN1C1	0.11253	4.29971	1.50246	0.220293	0.99632
SELENON	0.0452065	5.34378	0.462627	0.496399	0.99632
MTFR1L	0.0464834	5.52354	0.936137	0.333273	0.99632
STMN1	-0.20496	5.62789	3.95805	0.0466476	0.937478
PAFAH2	0.0539242	4.3823	0.746206	0.38768	0.99632
ZNF593	-0.155792	4.26932	3.66235	0.055655	0.96234
CEP85	0.0426986	4.27192	0.471277	0.4924	0.99632
SH3BGRL3	-0.0245942	7.99344	0.102896	0.748381	0.998278
UBXN11	0.0504239	7.35591	0.380719	0.537219	0.99632
CD52	-0.0511438	8.12155	0.20618	0.649778	0.99632
DHDDS	-0.0304113	4.85077	0.349456	0.554421	0.99632
HMGN2	-0.00726758	7.88528	0.0206776	0.885661	0.998278
RPS6KA1	0.092645	8.24266	2.82231	0.0929625	0.99632
ARID1A	0.0203996	6.7332	0.151116	0.697471	0.998278
PIGV	-0.00760364	4.12596	0.0178563	0.893697	0.998278
ZDHHC18	-0.0293323	9.50634	0.0978844	0.754383	0.998278
GPN2	-0.0726998	5.16673	2.22124	0.136124	0.99632
GPATCH3	-0.058493	5.00751	1.69931	0.192379	0.99632
NUDC	-0.0672495	5.53482	1.76868	0.183545	0.99632
SLC9A1	-0.0253628	5.25684	0.123539	0.725228	0.998278
WDTC1	0.0528815	7.63323	0.553864	0.456743	0.99632
TMEM222	-0.112119	6.06925	4.19354	0.0405782	0.91155
SYTL1	0.0418708	7.71046	0.301687	0.582827	0.99632
MAP3K6	0.101011	4.19505	1.92265	0.165565	0.99632
WASF2	0.0611652	9.00004	1.14504	0.284589	0.99632
AHDC1	-0.0322344	3.97661	0.160769	0.688449	0.997493
FGR	0.0965427	10.2523	1.99361	0.157964	0.99632
IFI6	-0.375552	8.96481	5.46133	0.0194418	0.799805
FAM76A	-0.0215545	3.49801	0.18081	0.670678	0.99632
STX12	-0.0129293	5.4173	0.0508998	0.821505	0.998278
PPP1R8	0.0140452	5.18875	0.104429	0.746578	0.998278
THEMIS2	-0.0234036	9.41859	0.0876957	0.767127	0.998278
RPA2	-0.0224571	6.09373	0.289798	0.59035	0.99632
XKR8	-0.225165	6.83928	3.89498	0.0484306	0.939198
EYA3	0.0362207	5.54797	0.372008	0.541912	0.99632
PTAFR	0.0650293	8.71826	0.57131	0.449739	0.99632
DNAJC8	-0.0176882	6.17691	0.126294	0.722306	0.998278
ATP5IF1	-0.0710266	3.65695	1.49454	0.221513	0.99632
SESN2	0.132411	4.54869	2.26523	0.132307	0.99632
MED18	-0.0560813	4.18718	0.664403	0.41501	0.99632
PHACTR4	0.00815277	4.377	0.0288368	0.865156	0.998278
SNHG3	-0.0350454	5.27538	0.361452	0.547701	0.99632
RCC1	-0.0748667	5.67939	1.18121	0.27711	0.99632
TRNAU1AP	0.0187611	4.77324	0.147847	0.700601	0.998278
SNHG12	-0.0594831	4.20527	0.585686	0.444092	0.99632
TAF12	-0.0291214	5.11973	0.327311	0.567247	0.99632
GMEB1	0.00309097	4.77435	0.00479685	0.944783	0.999302
YTHDF2	0.0246697	5.87773	0.392178	0.531157	0.99632
EPB41	0.110997	9.09569	0.811669	0.367627	0.99632
SRSF4	0.00595946	6.12486	0.0124599	0.911122	0.999046
LAPTM5	-0.0167544	10.3063	0.0889975	0.765456	0.998278
LOC105378620	-0.133304	5.38685	1.97394	0.16003	0.99632
PUM1	0.039284	5.39589	0.849341	0.356739	0.99632
SNRNP40	-0.00202778	5.23615	0.00162504	0.967845	0.999302
ZCCHC17	-0.034231	4.76251	0.631327	0.426869	0.99632
PEF1	0.000908383	6.17395	0.000411577	0.983814	0.999302
PTP4A2	0.0236775	8.12224	0.278368	0.597773	0.99632
KHDRBS1	0.0201268	6.90415	0.216024	0.642086	0.99632
TMEM39B	-0.00761353	4.00767	0.0189522	0.890504	0.998278
KPNA6	0.041067	6.46184	0.884206	0.347052	0.99632
TXLNA	-0.0360866	6.45104	0.422082	0.5159	0.99632
TMEM234	-0.0351676	5.05279	0.44632	0.504088	0.99632
EIF3I	-0.0359456	6.87203	0.468264	0.493787	0.99632
LCK	-0.056107	7.87725	0.427111	0.51341	0.99632
HDAC1	0.019909	6.97599	0.172322	0.678057	0.99632
MARCKSL1	0.132157	5.83382	2.85002	0.0913728	0.99632
BSDC1	0.031853	7.02957	0.515131	0.472926	0.99632
ZBTB8OS	-0.139061	4.72656	3.71055	0.0540695	0.96234
RBBP4	0.0689949	6.61152	1.90535	0.167481	0.99632
YARS1	-0.0683881	6.20811	0.982868	0.321492	0.99632
S100PBP	-0.0338318	4.71636	0.575178	0.448209	0.99632
RNF19B	-0.0270737	8.23377	0.0842882	0.771568	0.998278
AK2	-0.0178786	7.12983	0.19044	0.66255	0.99632
TRIM62	-0.0366788	4.25674	0.32945	0.565983	0.99632
ZNF362	0.0533211	4.31055	0.6226	0.430083	0.99632
PHC2	-0.0458644	9.34489	0.145577	0.702798	0.998278
SMIM12	-0.0173479	6.19096	0.200932	0.65397	0.99632
TMEM35B	-0.0276545	4.4139	0.191757	0.661458	0.99632
ZMYM6	0.0158042	4.33204	0.0690856	0.792673	0.998278
SFPQ	0.0648926	7.82311	1.70894	0.191123	0.99632
ZMYM4	0.0612892	4.46847	1.66268	0.197242	0.99632
KIAA0319L	-0.21257	7.31257	4.5179	0.033542	0.883112
NCDN	-0.0292532	4.81182	0.193433	0.660074	0.99632
PSMB2	-0.0836491	5.71601	1.87997	0.170338	0.99632
C1orf216	-0.0806986	3.93013	1.29071	0.255917	0.99632
AGO4	0.147594	7.22252	3.03174	0.0816502	0.983538
AGO1	0.0618506	5.8862	1.2407	0.265336	0.99632
AGO3	0.0313097	4.84285	0.495426	0.481517	0.99632
ADPRS	-0.102673	6.13234	3.16672	0.0751533	0.967616
TRAPPC3	-0.0411215	6.14427	1.06419	0.302261	0.99632
MAP7D1	0.0138848	7.79994	0.0395633	0.842337	0.998278
THRAP3	0.0274022	7.2385	0.348132	0.555173	0.99632
EVA1B	-0.144984	4.25698	2.70078	0.100299	0.99632
STK40	-0.0538466	8.27546	0.75097	0.386169	0.99632
LSM10	-0.130859	6.63102	4.01016	0.0452269	0.930075
MRPS15	-0.0804451	5.2496	2.19523	0.138439	0.99632
CSF3R	-0.0503246	11.3338	0.24475	0.620796	0.99632
ZC3H12A	0.00569843	6.63461	0.0025576	0.959666	0.999302
MEAF6	0.0415471	5.40163	0.689323	0.406395	0.99632
SNIP1	-0.0123322	4.12172	0.0549798	0.814614	0.998278
GNL2	-0.0158378	5.07049	0.11085	0.739178	0.998278
YRDC	-0.029358	3.96268	0.264077	0.607333	0.99632
C1orf122	-0.0254886	4.98356	0.118275	0.730913	0.998278
MTF1	0.0732931	6.96615	0.752742	0.385609	0.99632
INPP5B	0.0364871	5.11578	0.476841	0.489857	0.99632
SF3A3	0.00620986	6.09521	0.0218537	0.882477	0.998278
FHL3	0.102048	4.81321	0.837968	0.359978	0.99632
UTP11	-0.0150183	4.08389	0.0685542	0.793454	0.998278
RRAGC	-0.0430211	5.29721	0.495427	0.481516	0.99632
AKIRIN1	0.00499616	6.31371	0.0102873	0.919212	0.999302
NDUFS5	-0.117564	5.4637	3.11057	0.0777856	0.967616
MACF1	-0.0486381	7.66987	0.411331	0.521295	0.99632
PABPC4	-0.0111669	6.84286	0.030077	0.862316	0.998278
PPIE	-0.0735934	5.52489	1.59117	0.207159	0.99632
MYCL	0.121756	3.79053	0.702801	0.401844	0.99632
CAP1	0.10429	10.0333	3.16625	0.0751748	0.967616
PPT1	0.089988	7.5714	1.41433	0.234338	0.99632
RLF	0.0564297	4.95101	0.315301	0.574446	0.99632
ZMPSTE24	0.0411606	5.62623	0.313099	0.575785	0.99632
COL9A2	-0.00713518	5.445	0.00383748	0.950605	0.999302
SMAP2	0.00299316	9.71137	0.000892899	0.976162	0.999302
NFYC	-0.0202762	6.30041	0.176616	0.674297	0.99632
CITED4	0.133383	3.84001	1.50095	0.220525	0.99632
CTPS1	-0.0604515	4.65438	0.622516	0.430114	0.99632
SCMH1	-0.0457845	3.60235	0.326849	0.567521	0.99632
HIVEP3	0.00154096	4.46404	0.000346902	0.98514	0.999302
FOXJ3	0.0442441	5.1906	0.776584	0.378188	0.99632
PPCS	-0.0547781	5.61176	1.64361	0.199831	0.99632
PPIH	-0.0954857	4.61917	2.75763	0.0967913	0.99632
YBX1	0.0136858	9.24785	0.0278838	0.867382	0.998278
P3H1	-0.0229665	5.21527	0.173201	0.677283	0.99632
C1orf50	-0.0339784	3.66829	0.479649	0.488581	0.99632
SVBP	0.0102263	3.97074	0.0204294	0.886344	0.998278
ERMAP	0.0433824	4.5939	0.449139	0.502744	0.99632
ZNF691	-0.0545117	3.48191	0.761446	0.382876	0.99632
SLC2A1	-0.0547785	5.95797	0.18601	0.666258	0.99632
EBNA1BP2	-0.0885382	5.00455	1.35081	0.245137	0.99632
ELOVL1	-0.0271183	6.30492	0.307523	0.579204	0.99632
MED8	-0.0272536	5.30877	0.481057	0.487944	0.99632
SZT2	-0.0476098	6.8805	0.78229	0.376442	0.99632
KDM4A	-0.00571404	5.38621	0.0144047	0.904468	0.998278
IPO13	-0.0266839	5.01597	0.203738	0.65172	0.99632
DPH2	-0.045394	5.09342	0.337919	0.561033	0.99632
ATP6V0B	-0.0435822	8.43759	0.471093	0.492485	0.99632
DMAP1	-0.0278085	5.15652	0.337887	0.561051	0.99632
ERI3	-0.0501649	4.55764	0.545268	0.460258	0.99632
RNF220	-0.0240241	6.66738	0.268738	0.60418	0.99632
ARMH1	-0.19697	6.07956	3.57815	0.0585442	0.966278
RPS8	0.0229431	9.99167	0.137561	0.710718	0.998278
PLK3	0.0721952	7.27198	0.443479	0.505448	0.99632
BTBD19	0.0918755	4.73747	0.651006	0.419753	0.99632
EIF2B3	-0.0460253	4.13911	0.586353	0.443833	0.99632
HECTD3	0.00768917	6.10199	0.0213387	0.88386	0.998278
UROD	-0.0715602	5.61671	1.24171	0.265142	0.99632
MUTYH	-0.0826785	4.78092	1.88028	0.170302	0.99632
TOE1	-0.0495407	3.93552	0.656869	0.417667	0.99632
TESK2	-0.0615747	5.04122	0.450327	0.50218	0.99632
PRDX1	-0.0339231	7.31125	0.270122	0.60325	0.99632
AKR1A1	-0.112129	6.85553	3.33654	0.067757	0.967616
NASP	-0.144681	5.98737	5.47329	0.0193092	0.799805
CCDC17	-0.0120868	4.52012	0.0148141	0.903126	0.998278
GPBP1L1	0.0472225	6.85689	0.913207	0.339265	0.99632
TMEM69	0.0358762	3.596	0.487802	0.484909	0.99632
MAST2	0.0108475	4.38554	0.0311812	0.859837	0.998278
POMGNT1	-0.0655703	5.09778	0.737994	0.390304	0.99632
LRRC41	0.0113086	5.69715	0.0455862	0.83093	0.998278
UQCRH	-0.1129	6.41019	3.90678	0.0480915	0.939198
NSUN4	0.0125865	4.39745	0.0570711	0.811187	0.998278
FAAH	0.0100143	3.72063	0.0143507	0.904646	0.998278
MKNK1	0.0615783	7.75963	0.413354	0.520272	0.99632
MOB3C	-0.138458	6.25246	2.54199	0.110855	0.99632
ATPAF1	0.00487267	4.57951	0.0087862	0.92532	0.999302
EFCAB14	0.0498154	6.61056	1.6619	0.197347	0.99632
PDZK1IP1	0.117103	6.98921	0.524542	0.46891	0.99632
TAL1	0.00485665	5.55097	0.00123999	0.971909	0.999302
CMPK1	0.00273148	5.93934	0.00178391	0.96631	0.999302
FAF1	0.0048741	4.49155	0.00598005	0.93836	0.999302
CDKN2C	-0.0805274	3.80897	0.847977	0.357125	0.99632
RNF11	0.0487068	6.21464	0.359118	0.548996	0.99632
EPS15	-0.00792592	5.99051	0.0214879	0.883458	0.998278
OSBPL9	0.0857679	5.62884	1.76543	0.183949	0.99632
NRDC	0.0200044	8.07164	0.0895539	0.764745	0.998278
TXNDC12	-0.0288658	6.36438	0.260357	0.609875	0.99632
BTF3L4	-0.0106813	5.15026	0.0263589	0.871027	0.998278
CC2D1B	-0.0245766	6.357	0.258013	0.611488	0.99632
PRPF38A	0.0118207	5.82566	0.107929	0.742514	0.998278
TUT4	0.0574653	5.26038	1.00007	0.317292	0.99632
GPX7	-0.0519754	3.78296	0.264921	0.606759	0.99632
SHISAL2A	-0.0322661	3.94296	0.0887324	0.765795	0.998278
ZYG11B	0.0301068	4.35748	0.228418	0.632699	0.99632
ECHDC2	-0.00389993	5.72101	0.00185869	0.965612	0.999302
SCP2	0.00926934	5.22734	0.03431	0.853049	0.998278
CPT2	0.0138734	4.11158	0.0683755	0.793717	0.998278
CZIB	0.0146856	4.94631	0.139169	0.709109	0.998278
MAGOH	-0.129924	5.22573	3.813	0.0508563	0.954462
LRP8	-0.0324799	3.98407	0.202002	0.65311	0.99632
YIPF1	0.00766982	5.85324	0.0119738	0.912866	0.999302
HSPB11	-0.175388	4.0336	5.5794	0.0181729	0.784114
TMEM59	-0.0659957	8.25151	1.10082	0.294087	0.99632
TCEANC2	-0.0747032	4.98812	1.72728	0.188759	0.99632
MRPL37	-0.0787396	5.4314	1.50349	0.220136	0.99632
SSBP3	0.117457	5.46206	1.89174	0.169006	0.99632
TTC22	-0.144563	3.55474	2.8162	0.0933169	0.99632
DHCR24	-0.133584	4.68768	1.24016	0.26544	0.99632
USP24	-0.00177891	6.06219	0.000930175	0.975669	0.999302
OMA1	-0.00657087	4.30802	0.0104343	0.918639	0.999302
MYSM1	0.0556274	4.73335	0.836772	0.360322	0.99632
JUN	-0.0504948	5.61826	0.117432	0.731836	0.998278
TM2D1	0.055383	3.38144	1.20125	0.273072	0.99632
PATJ	0.0142156	3.63778	0.0196069	0.888641	0.998278
USP1	-0.0148498	5.5011	0.0526195	0.818566	0.998278
PGM1	0.128301	4.99174	2.27068	0.131842	0.99632
JAK1	0.0862874	7.72996	2.61347	0.105959	0.99632
LEPROT	-0.0401332	5.82373	0.213113	0.644339	0.99632
PDE4B	-0.0779213	7.33115	0.392228	0.531131	0.99632
MIER1	-0.011799	6.14939	0.0178293	0.893777	0.998278
SLC35D1	0.125459	4.3298	4.33986	0.0372301	0.886264
SERBP1	-0.0311431	7.01035	0.478858	0.48894	0.99632
GADD45A	0.244362	4.63902	2.87392	0.0900254	0.99632
WLS	0.0790605	4.41035	0.338214	0.560862	0.99632
SRSF11	0.0190468	6.64987	0.121663	0.727238	0.998278
ANKRD13C	0.0295077	4.08899	0.242048	0.622731	0.99632
ZRANB2	0.0260542	6.0423	0.174822	0.675861	0.99632
FPGT	0.0535936	3.86578	0.379931	0.53764	0.99632
CRYZ	0.0544573	3.76604	0.530566	0.466369	0.99632
TYW3	-0.0103185	3.5528	0.038054	0.845335	0.998278
ACADM	-0.0162005	4.63218	0.0377114	0.846024	0.998278
RABGGTB	-0.0248146	4.81281	0.135655	0.71264	0.998278
PIGK	0.0639556	4.1114	0.708187	0.400046	0.99632
ZZZ3	0.0297881	3.78548	0.225032	0.635233	0.99632
USP33	-0.0168362	5.483	0.0906257	0.763383	0.998278
FUBP1	0.0197059	6.09367	0.140177	0.708106	0.998278
IFI44L	-0.548801	7.80252	7.09508	0.00772956	0.604305
IFI44	-0.39322	7.81374	4.85713	0.0275322	0.862071
PRKACB	0.048319	5.8581	0.421679	0.5161	0.99632
RPF1	-0.0556304	4.82981	0.793361	0.373086	0.99632
GNG5	-0.0871551	5.93554	0.817596	0.365884	0.99632
CTBS	0.0102521	5.47669	0.0135133	0.907457	0.998462
MCOLN2	-0.0564008	4.4643	0.324729	0.568779	0.99632
C1orf52	-0.0082416	4.76733	0.0212574	0.88408	0.998278
BCL10	-0.019926	5.02337	0.0761408	0.782597	0.998278
ODF2L	-0.0393551	3.53555	0.440794	0.506739	0.99632
SH3GLB1	0.0871033	7.59529	1.07975	0.298753	0.99632
SELENOF	0.0230403	7.44499	0.164635	0.684924	0.99646
HS2ST1	0.108745	3.98554	2.3302	0.126885	0.99632
LMO4	-0.071472	5.30479	1.12465	0.288919	0.99632
PKN2	-0.0542628	5.68387	0.358039	0.549598	0.99632
GTF2B	-0.116354	5.53914	2.35327	0.12502	0.99632
KYAT3	0.0587313	4.75172	1.04634	0.306351	0.99632
RBMXL1	0.123364	4.49543	4.53684	0.0331729	0.883112
GBP3	-0.256568	6.50701	4.02804	0.0447499	0.930075
GBP1	-0.221372	9.52631	2.89309	0.0889602	0.99632
GBP2	-0.018406	9.82051	0.0422364	0.83717	0.998278
GBP4	-0.335814	8.71346	6.2355	0.0125214	0.712252
GBP5	-0.206374	10.6051	2.06432	0.150782	0.99632
GBP1P1	-0.741651	5.18879	13.8268	0.000200462	0.12315
LRRC8C	0.0727226	4.82751	1.82054	0.177249	0.99632
LRRC8D	0.0393953	4.75376	0.563458	0.45287	0.99632
ZNF326	0.045309	3.66407	0.614091	0.433252	0.99632
ZNF644	0.0428911	4.53909	0.482302	0.487381	0.99632
RPAP2	-0.0169456	4.54131	0.0700889	0.791207	0.998278
GFI1	-0.0504461	3.81671	0.317877	0.572886	0.99632
EVI5	0.058145	3.36233	0.693073	0.405121	0.99632
RPL5	0.0230313	9.06052	0.13628	0.712008	0.998278
MTF2	-0.0376543	5.17684	0.521799	0.470075	0.99632
TMED5	0.0430859	6.31497	0.3881	0.5333	0.99632
CCDC18	-0.067932	3.68312	0.783499	0.376073	0.99632
CCDC18-AS1	0.00297159	4.20068	0.00176161	0.966521	0.999302
DR1	0.0261394	6.65532	0.231802	0.630191	0.99632
DNTTIP2	0.00067634	5.57453	0.000119704	0.991271	0.999302
GCLM	0.0677497	4.76371	0.647563	0.420985	0.99632
ABCD3	0.0224042	4.13735	0.091507	0.76227	0.998278
PTBP2	0.0576411	3.47842	0.632233	0.426537	0.99632
DPYD	0.0157874	6.50473	0.0285089	0.865918	0.998278
SLC35A3	0.0320357	3.64022	0.32022	0.571476	0.99632
MFSD14A	0.0473957	6.07327	0.324952	0.568647	0.99632
TRMT13	0.0121481	3.98691	0.0277057	0.867803	0.998278
DBT	-0.0389303	3.91592	0.445043	0.504698	0.99632
RTCA	-0.0643745	5.19355	1.92321	0.165503	0.99632
CDC14A	0.104596	3.98236	3.31551	0.0686289	0.967616
SLC30A7	-0.0116991	5.23651	0.031912	0.858221	0.998278
DPH5	0.0430914	4.49599	0.438805	0.5077	0.99632
S1PR1	0.215541	5.90531	7.09307	0.00773825	0.604305
RNPC3	-0.00244859	4.22508	0.00203702	0.964001	0.999302
AMY2B	0.0429985	3.8852	0.344644	0.557161	0.99632
PRMT6	-0.0128966	3.7333	0.0428734	0.835964	0.998278
VAV3	0.184087	5.6813	3.27858	0.0701896	0.967616
SLC25A24	0.142555	4.07042	2.05719	0.15149	0.99632
FAM102B	0.0431966	4.19001	0.419102	0.517386	0.99632
HENMT1	0.0368055	4.67832	0.334647	0.562935	0.99632
PRPF38B	0.0164495	5.97516	0.101808	0.74967	0.998278
STXBP3	0.0881669	5.68889	1.2983	0.254523	0.99632
CLCC1	0.0517551	3.62079	0.503381	0.478018	0.99632
WDR47	0.100942	3.45451	3.06632	0.07993	0.980766
TMEM167B	0.00972528	6.71508	0.015425	0.901159	0.998278
SCARNA2	-0.0198356	5.48427	0.0825662	0.773849	0.998278
ELAPOR1	0.0850828	4.08928	0.248537	0.618107	0.99632
SARS1	-0.00475204	6.74156	0.00887781	0.924933	0.999302
SORT1	-0.0780615	7.30506	0.450147	0.502265	0.99632
PSMA5	-0.14253	6.5643	8.34198	0.00387394	0.470374
ATXN7L2	-0.0521585	3.58819	0.655859	0.418026	0.99632
CYB561D1	-0.0138947	6.28841	0.0428138	0.836076	0.998278
AMIGO1	0.0410818	3.68362	0.144531	0.703817	0.998278
GNAI3	0.0241106	7.10208	0.130894	0.717507	0.998278
AMPD2	-0.0802818	7.39742	0.618735	0.431518	0.99632
GSTM4	0.155444	3.66802	1.71036	0.190939	0.99632
CSF1	-0.0285818	4.70937	0.0641503	0.800053	0.998278
AHCYL1	0.0299425	5.84963	0.643886	0.422307	0.99632
STRIP1	-0.00418468	5.76571	0.0110012	0.916466	0.999302
RBM15	-0.0440608	4.55904	0.8187	0.365561	0.99632
LAMTOR5	0.080485	6.69303	1.3336	0.248167	0.99632
KCNA3	0.0527016	5.67753	0.574407	0.448513	0.99632
CD53	-0.0504651	9.62848	0.573094	0.449032	0.99632
LRIF1	-0.253872	3.83732	5.56902	0.018281	0.784114
DRAM2	0.00113023	5.76361	0.000521912	0.981774	0.999302
CEPT1	0.0386602	5.42742	0.400162	0.527005	0.99632
DENND2D	0.0171472	7.22314	0.0744306	0.784992	0.998278
CHI3L2	-0.0613481	4.97823	0.515262	0.47287	0.99632
WDR77	-0.0840139	4.89551	1.43372	0.231158	0.99632
ATP5PB	-0.0709672	7.00877	1.49138	0.222002	0.99632
C1orf162	-0.0621662	6.30693	0.530178	0.466532	0.99632
RAP1A	0.00323735	6.94377	0.00251041	0.96004	0.999302
INKA2	-0.107196	6.93964	0.804178	0.369847	0.99632
DDX20	0.0305037	3.39897	0.276368	0.599092	0.99632
CAPZA1	0.0322924	8.89546	0.159448	0.689665	0.998008
MOV10	-0.432477	7.64285	12.5964	0.000386489	0.161886
RHOC	-0.0719604	6.73096	0.535651	0.464241	0.99632
LRIG2	0.0327353	3.85205	0.250672	0.616603	0.99632
PHTF1	0.0130963	5.02927	0.0163944	0.898117	0.998278
RSBN1	0.0909695	5.62033	1.64034	0.200279	0.99632
PTPN22	0.129601	5.01205	3.1913	0.0740311	0.967616
AP4B1	0.0259721	4.98427	0.246468	0.619573	0.99632
HIPK1	0.101881	6.95158	3.12659	0.0770249	0.967616
TRIM33	-0.0420927	5.89175	0.661209	0.416133	0.99632
BCAS2	-0.0603643	4.2066	0.969477	0.324811	0.99632
NRAS	0.00533173	5.7509	0.00569363	0.939852	0.999302
CSDE1	0.0528444	8.37827	0.996539	0.318149	0.99632
SIKE1	-0.0448498	4.50565	0.691876	0.405527	0.99632
TSPAN2	0.146932	4.50735	2.00244	0.157047	0.99632
SLC22A15	-0.0174145	5.33212	0.020378	0.886486	0.998278
ATP1A1	0.0675666	8.07481	1.31504	0.251484	0.99632
CD58	-0.0235844	6.14564	0.0968522	0.75564	0.998278
CD2	-0.054913	6.00838	0.441461	0.506418	0.99632
TTF2	-0.0588733	4.05167	0.577936	0.447123	0.99632
MAN1A2	-0.0396525	5.68024	0.257844	0.611605	0.99632
TENT5C	0.0717317	8.24372	0.241548	0.62309	0.99632
GDAP2	0.0702717	4.53532	1.75125	0.18572	0.99632
WDR3	0.0468194	3.60635	0.377894	0.538732	0.99632
NOTCH2	0.101577	7.81239	2.31127	0.128439	0.99632
SEC22B	0.0687465	5.9713	1.25727	0.262169	0.99632
LOC105378954	-0.114982	3.45132	1.69649	0.192747	0.99632
NBPF8	0.142279	5.77164	2.53183	0.111571	0.99632
PDE4DIPP2	0.078387	3.98668	1.31077	0.252255	0.99632
NBPF26	0.128102	5.19667	2.3635	0.124203	0.99632
LINC00623	-0.132304	5.76389	2.54708	0.110498	0.99632
FCGR1B	-0.0968889	8.02701	0.587448	0.443408	0.99632
SRGAP2C	-0.119931	4.89351	1.86205	0.172389	0.99632
FCGR1CP	-0.149647	7.41767	1.09384	0.295623	0.99632
SRGAP2D	-0.0130577	3.47962	0.0312969	0.85958	0.998278
NBPF15	0.0613733	5.10385	0.547056	0.459523	0.99632
SRGAP2B	-0.0947641	5.16268	1.19131	0.275066	0.99632
LINC01145	-0.137585	5.53792	2.88074	0.089645	0.99632
LOC100996740	-0.0630282	3.90215	0.431903	0.511057	0.99632
NBPF20	0.102179	4.15176	2.2698	0.131917	0.99632
NBPF25P	0.160679	3.96281	4.64484	0.0311471	0.883112
GPR89A	-0.00758815	3.50602	0.0126387	0.910489	0.998947
RNF115	-0.00912136	5.03516	0.0502587	0.822614	0.998278
POLR3C	0.00715791	4.87222	0.0252794	0.873673	0.998278
PIAS3	-0.0321637	4.14155	0.422677	0.515604	0.99632
PEX11B	0.0261964	5.15888	0.331571	0.564735	0.99632
RBM8A	-0.00698064	7.27226	0.0273709	0.868596	0.998278
LIX1L	0.0633831	4.6644	1.82521	0.176694	0.99632
POLR3GL	-0.134397	4.6077	7.65693	0.00565546	0.554416
TXNIP	-0.0686965	10.8358	0.627292	0.42835	0.99632
NBPF10	0.0951885	5.96226	2.58986	0.10755	0.99632
NOTCH2NLA	0.053356	5.32561	0.702891	0.401814	0.99632
NUDT4P2	0.0116415	4.35456	0.0118829	0.913196	0.999302
SEC22B4P	0.108741	3.69908	3.36568	0.066568	0.967616
NBPF12	0.0642313	5.61499	1.10065	0.294123	0.99632
PRKAB2	0.0504288	3.97163	0.827479	0.363003	0.99632
CHD1L	-0.0330111	5.0708	0.372487	0.541652	0.99632
PDIA3P1	0.0314476	3.87034	0.26007	0.610072	0.99632
ACP6	-0.0886411	4.17903	0.950849	0.329503	0.99632
GPR89B	-0.0524053	3.65186	0.56248	0.453263	0.99632
NBPF11	0.0758931	4.85074	1.4431	0.229638	0.99632
LINC01138	-0.159345	4.57157	3.92093	0.0476884	0.939198
LOC105371224	-0.0881101	4.35067	0.885369	0.346735	0.99632
NBPF14	0.0873619	6.31577	1.95411	0.162145	0.99632
NOTCH2NLB	0.0546819	5.54709	0.583327	0.445011	0.99632
NUDT4B	-0.00392579	4.55502	0.00151461	0.968956	0.999302
PDE4DIP	0.0867783	4.62936	1.65493	0.198289	0.99632
NBPF9	0.101091	5.02354	2.04528	0.152679	0.99632
NOTCH2NLC	0.0726196	5.66059	1.09612	0.29512	0.99632
NBPF19	0.130455	6.72108	3.67992	0.0550714	0.96234
LINC00869	-0.144211	5.39346	4.93716	0.0262852	0.862071
FCGR1A	-0.174014	8.68463	1.83284	0.175793	0.99632
H4C14	-0.178474	4.47876	7.58025	0.00590112	0.56608
H2AC18	-0.159953	7.11511	2.73749	0.0980184	0.99632
H2AC19	-0.151929	7.1334	2.44029	0.118254	0.99632
H4C15	-0.148416	5.61615	4.60093	0.0319545	0.883112
H2BC21	-0.0673037	6.50279	0.431857	0.511079	0.99632
SF3B4	0.0364849	5.42535	0.602453	0.437644	0.99632
MTMR11	0.034578	4.93287	0.110843	0.739186	0.998278
VPS45	-0.0112967	4.59869	0.0528469	0.818182	0.998278
PLEKHO1	-0.175287	8.4082	5.08011	0.0242018	0.837908
ANP32E	-0.01724	5.88988	0.052079	0.819484	0.998278
APH1A	-0.028692	8.01707	0.434262	0.509905	0.99632
MRPS21	-0.0613792	5.87312	0.884942	0.346852	0.99632
PRPF3	-0.0260828	6.26921	0.29154	0.589235	0.99632
RPRD2	0.0409106	4.90743	0.667425	0.413951	0.99632
TARS2	-0.016279	4.4272	0.072091	0.788316	0.998278
ADAMTSL4-AS2	-0.324213	4.92215	6.29592	0.0121016	0.710297
ADAMTSL4	0.0479681	6.43069	0.227403	0.633456	0.99632
ADAMTSL4-AS1	-0.12037	5.72399	1.435	0.230951	0.99632
MCL1	0.0182937	10.6013	0.0594094	0.807432	0.998278
ENSA	-0.022073	7.68899	0.264115	0.607307	0.99632
GOLPH3L	-0.0196046	4.32633	0.0677722	0.794608	0.998278
CTSS	-0.0290245	10.5176	0.104109	0.746953	0.998278
ARNT	0.103493	5.56309	4.5628	0.0326736	0.883112
SETDB1	0.0111658	6.08002	0.0613899	0.804312	0.998278
CERS2	0.0189613	6.99446	0.240352	0.623952	0.99632
MINDY1	-0.0458198	6.4107	0.29514	0.586946	0.99632
PRUNE1	-0.00366504	4.79494	0.0066138	0.935183	0.999302
CDC42SE1	0.0532885	9.83272	1.01692	0.313252	0.99632
GABPB2	0.0197873	4.5707	0.112684	0.737109	0.998278
TNFAIP8L2	-0.0847395	6.48203	0.938796	0.332588	0.99632
SCNM1	-0.0662369	3.85254	0.999733	0.317375	0.99632
VPS72	0.0144842	5.53406	0.116773	0.732561	0.998278
PIP5K1A	0.0575122	5.33501	0.738065	0.390281	0.99632
PSMD4	-0.0281363	7.56664	0.300973	0.583273	0.99632
ZNF687	0.00974462	6.61704	0.0245316	0.87554	0.998278
PI4KB	-0.0126778	6.92093	0.111383	0.738575	0.998278
RFX5	-0.0656374	6.56815	1.24673	0.264177	0.99632
SELENBP1	0.0493842	8.25948	0.0668111	0.796038	0.998278
PSMB4	-0.0863305	8.10078	3.44897	0.0632912	0.967616
POGZ	-0.0251684	6.10298	0.238871	0.625022	0.99632
SNX27	-0.0206155	6.92411	0.0646102	0.799352	0.998278
MRPL9	-0.0559584	5.45972	1.1115	0.291757	0.99632
THEM4	-0.0222977	3.94836	0.0559632	0.812994	0.998278
S100A10	0.0344847	7.17287	0.244235	0.621164	0.99632
S100A11	-0.0268325	8.54062	0.0753846	0.783652	0.998278
S100A9	0.0712969	11.6043	0.817196	0.366001	0.99632
S100A12	0.155245	9.5026	1.62392	0.202546	0.99632
S100A8	0.0781219	10.8998	0.825406	0.363604	0.99632
S100A6	0.0233345	9.43574	0.0915172	0.762257	0.998278
S100A4	0.0217507	8.97925	0.0814624	0.775325	0.998278
CHTOP	0.0228122	6.58828	0.416717	0.51858	0.99632
SNAPIN	-0.0423256	5.05995	0.31488	0.574701	0.99632
ILF2	-0.0167279	6.95877	0.121984	0.726893	0.998278
INTS3	0.0148742	6.63911	0.0438558	0.834122	0.998278
SLC27A3	-0.160776	5.09185	3.14012	0.0763882	0.967616
GATAD2B	0.0905788	5.3748	1.74744	0.186198	0.99632
DENND4B	0.0544061	8.36692	1.07109	0.300699	0.99632
CRTC2	0.00576874	6.57723	0.0104952	0.918402	0.999302
SLC39A1	0.0194271	6.99794	0.109041	0.741239	0.998278
JTB	-0.0702816	8.07629	1.92214	0.16562	0.99632
RPS27	-0.09027	7.54157	0.645395	0.421764	0.99632
TPM3	0.0558762	9.07715	1.09189	0.296054	0.99632
C1orf43	-0.0374378	7.50006	0.839836	0.359444	0.99632
UBAP2L	0.0307187	6.2829	0.336055	0.562115	0.99632
HAX1	-0.0687766	6.39845	1.55366	0.212596	0.99632
ATP8B2	-0.0170068	6.76282	0.0391717	0.843109	0.998278
IL6R	0.0188096	8.63797	0.0557818	0.813292	0.998278
UBE2Q1	-0.019348	6.20185	0.304544	0.581048	0.99632
ADAR	-0.0329011	10.0856	0.149632	0.698887	0.998278
PMVK	-0.157308	5.50389	4.32901	0.0374679	0.886264
PBXIP1	-0.0525938	8.00008	0.604283	0.436949	0.99632
PYGO2	-0.0343841	5.96924	0.289577	0.590492	0.99632
SHC1	-0.0318771	6.70057	0.509271	0.475455	0.99632
CKS1B	-0.234587	3.81479	7.19657	0.00730431	0.590519
FLAD1	-0.0636795	5.53354	1.28017	0.257867	0.99632
ZBTB7B	0.0351969	9.21457	0.306222	0.580008	0.99632
ADAM15	0.00490435	6.46575	0.00301627	0.956202	0.999302
SLC50A1	-0.0633226	5.12836	1.4816	0.223524	0.99632
DPM3	-0.116488	4.74819	2.94698	0.0860382	0.992517
KRTCAP2	-0.101955	5.48289	1.74197	0.18689	0.99632
THBS3	-0.0178177	5.19345	0.110965	0.739048	0.998278
MTX1	-0.050803	5.70232	0.552531	0.457285	0.99632
GBA	-0.0657278	5.74524	0.640599	0.423494	0.99632
SCAMP3	-0.0770969	4.54219	1.34819	0.245594	0.99632
CLK2	-0.0122054	5.10786	0.0893948	0.764948	0.998278
FDPS	-0.0459832	6.47508	0.875918	0.349322	0.99632
RUSC1	-0.0445384	4.55655	0.517163	0.472055	0.99632
ASH1L	0.058751	6.26847	1.24948	0.263652	0.99632
MSTO1	-0.0212187	4.29766	0.0653231	0.798272	0.998278
YY1AP1	0.0255308	6.86337	0.137141	0.71114	0.998278
DAP3	-0.00959179	6.32769	0.0588941	0.808252	0.998278
GON4L	0.0207012	6.23986	0.210135	0.646661	0.99632
SYT11	0.0241492	4.69127	0.11132	0.738647	0.998278
RIT1	0.0195345	6.29251	0.0572269	0.810934	0.998278
KHDC4	-0.00615654	4.99434	0.0166305	0.89739	0.998278
ARHGEF2	-0.00642135	8.11096	0.0144385	0.904356	0.998278
SSR2	-0.00980251	8.24383	0.0351325	0.851318	0.998278
UBQLN4	-0.0221816	5.03672	0.103956	0.747134	0.998278
LAMTOR2	-0.131367	5.40071	3.43836	0.0636987	0.967616
LMNA	-0.103508	4.95346	0.71716	0.397077	0.99632
SEMA4A	0.0127932	6.89031	0.0232483	0.878813	0.998278
SLC25A44	0.0750809	7.13174	0.923692	0.336507	0.99632
PMF1	-0.107882	4.57666	2.37618	0.123198	0.99632
PAQR6	0.00407908	3.86899	0.00136717	0.970505	0.999302
SMG5	-0.0290164	7.73512	0.222743	0.636958	0.99632
TMEM79	-0.157093	4.49014	3.21097	0.0731461	0.967616
GLMP	-0.0719647	5.15742	0.671112	0.412664	0.99632
CCT3	-0.0391531	7.35489	0.557843	0.455131	0.99632
MEF2D	-0.00868365	6.89272	0.0298546	0.862821	0.998278
NAXE	-0.117619	5.30525	3.23842	0.0719301	0.967616
GPATCH4	-0.143834	3.44756	3.43366	0.0638803	0.967616
ISG20L2	-0.0285253	6.13634	0.46562	0.495009	0.99632
METTL25B	-0.0456517	5.07897	0.932537	0.334205	0.99632
MRPL24	-0.125705	4.95252	3.21531	0.0729522	0.967616
HDGF	0.0632851	8.64369	0.59104	0.442017	0.99632
PRCC	-3.17701e-05	5.9996	6.85032e-07	0.99934	0.999968
SH2D2A	-0.0988067	5.17555	1.02559	0.311197	0.99632
ARHGEF11	0.0251049	7.00746	0.0935368	0.759728	0.998278
ETV3	0.085824	4.82328	3.38057	0.0659692	0.967616
FCRL5	-0.0610052	6.24974	0.144697	0.703655	0.998278
FCRL3	-0.0425151	5.84047	0.123965	0.724774	0.998278
FCRL2	0.0347289	4.92566	0.0674456	0.795093	0.998278
FCRL1	0.183282	5.51571	2.31786	0.127896	0.99632
CD1D	-0.0641342	5.34279	0.355143	0.551216	0.99632
CD1C	0.161026	3.87578	1.42867	0.231981	0.99632
MNDA	0.0320478	10.1323	0.0815331	0.775231	0.998278
PYHIN1	-0.0285239	4.21904	0.12819	0.720317	0.998278
IFI16	-0.0344116	8.54563	0.114875	0.734661	0.998278
AIM2	-0.329201	6.24287	8.61038	0.00334253	0.45405
DUSP23	-0.106932	4.93017	1.53409	0.2155	0.99632
FCRL6	-0.0854254	4.13438	0.672136	0.412308	0.99632
SLAMF8	-0.522889	5.09841	8.07254	0.00449411	0.512345
TAGLN2	-0.0912922	9.79389	2.01934	0.155306	0.99632
PIGM	-0.00769318	3.77313	0.020124	0.887191	0.998278
IGSF8	-0.106659	5.73036	1.37975	0.240144	0.99632
PEA15	0.029453	6.44815	0.176212	0.674649	0.99632
DCAF8	0.00509021	6.95032	0.0128316	0.909811	0.998462
PEX19	0.0132447	5.78791	0.132582	0.71577	0.998278
COPA	0.0930377	7.74264	3.57881	0.0585211	0.966278
NCSTN	0.0520804	6.57431	0.679575	0.409733	0.99632
SLAMF6	0.02491	5.50454	0.0990107	0.75302	0.998278
CD84	0.0333986	6.41046	0.258022	0.611482	0.99632
SLAMF1	0.0419238	4.92433	0.29894	0.584547	0.99632
CD48	-0.0111452	8.691	0.0398609	0.841753	0.998278
SLAMF7	-0.136031	7.71171	2.28208	0.130876	0.99632
LY9	0.0203529	5.21145	0.0407872	0.839949	0.998278
CD244	-0.0108628	5.49622	0.0153462	0.90141	0.998278
F11R	-0.0346939	6.84589	0.117451	0.731815	0.998278
TSTD1	-0.0467715	4.89638	0.404916	0.524562	0.99632
USF1	-0.0887245	7.69484	2.05364	0.151843	0.99632
ARHGAP30	0.0129006	9.75617	0.046468	0.829327	0.998278
PFDN2	-0.142654	4.55962	6.83679	0.00892993	0.653471
NIT1	-0.0334266	5.72049	0.302142	0.582543	0.99632
DEDD	0.00331711	5.84382	0.00440976	0.947055	0.999302
UFC1	-0.0848378	6.34297	3.03821	0.0813257	0.982197
USP21	-0.0460299	5.00934	0.875512	0.349434	0.99632
PPOX	-0.0415249	4.75226	0.188618	0.66407	0.99632
B4GALT3	-0.0475988	6.1984	0.427565	0.513186	0.99632
NDUFS2	-0.0379235	6.24249	1.12698	0.28842	0.99632
FCER1G	-0.00772494	8.43238	0.00772482	0.929963	0.999302
TOMM40L	-0.0354511	5.5668	0.262224	0.608597	0.99632
MPZ	-0.1239	4.69571	2.09708	0.14758	0.99632
SDHC	0.0183282	6.68943	0.16623	0.683484	0.996345
FCGR2A	0.120771	9.65228	1.38742	0.238841	0.99632
HSPA6	0.0491375	9.14208	0.18805	0.664544	0.99632
FCGR3A	0.0329992	9.18006	0.126198	0.722407	0.998278
FCGR2C	-0.00909572	5.74506	0.00859506	0.926134	0.999302
HSPA7	0.0743283	6.87769	0.498011	0.480375	0.99632
FCGR3B	-0.0658076	10.8119	0.317801	0.572932	0.99632
FCGR2B	-0.147626	6.03159	3.71306	0.0539884	0.96234
FCRLA	0.0827623	4.87349	0.372671	0.541552	0.99632
DUSP12	-0.0225933	3.98404	0.185139	0.666994	0.99632
ATF6	0.0676922	6.37087	1.01743	0.313129	0.99632
SH2D1B	0.0870428	3.79748	0.694542	0.404624	0.99632
UHMK1	0.0610556	7.0437	0.958878	0.32747	0.99632
UAP1	0.0141012	4.08845	0.023224	0.878876	0.998278
HSD17B7	-0.100212	3.68062	4.26026	0.039014	0.907863
MGST3	-0.0617063	5.36978	0.633274	0.426157	0.99632
ALDH9A1	0.0539943	5.22043	0.991993	0.319256	0.99632
TMCO1	-0.0283788	6.26215	0.178901	0.672319	0.99632
UCK2	-0.0361958	3.84214	0.229954	0.631558	0.99632
POGK	0.0307274	5.72287	0.454984	0.499978	0.99632
POU2F1	-0.0228442	4.78547	0.125573	0.723067	0.998278
CD247	-0.0445115	6.89981	0.369582	0.543232	0.99632
CREG1	-0.100652	6.88964	1.85949	0.172684	0.99632
RCSD1	-0.0125142	8.01882	0.0481356	0.82634	0.998278
MPZL1	-0.142786	6.08538	1.40157	0.236461	0.99632
MPC2	-0.0886326	5.40989	2.4944	0.114252	0.99632
DCAF6	0.028983	5.35876	0.175482	0.675285	0.99632
TIPRL	-0.0457772	5.37261	0.510104	0.475094	0.99632
SFT2D2	-0.0437004	6.7683	0.614264	0.433187	0.99632
BLZF1	-0.0218987	4.61205	0.0676335	0.794814	0.998278
F5	0.34227	5.81821	8.85011	0.00293071	0.45405
SELL	0.0192668	10.6899	0.056233	0.812552	0.998278
SCYL3	-0.0729636	5.30908	0.862665	0.352994	0.99632
KIFAP3	-0.0324513	4.06572	0.249402	0.617497	0.99632
PRRC2C	0.0444734	7.53571	0.578892	0.446747	0.99632
VAMP4	0.0232887	4.39325	0.134057	0.714262	0.998278
EEF1AKNMT	-0.0502275	5.3211	0.746114	0.387709	0.99632
PIGC	0.00562428	4.52127	0.0229364	0.879623	0.998278
SUCO	0.0325017	4.79871	0.274771	0.600149	0.99632
TNFSF4	-0.00492409	4.16107	0.00308093	0.955735	0.999302
PRDX6	0.0785069	7.61315	0.703464	0.401622	0.99632
KLHL20	0.0266201	3.44053	0.326975	0.567446	0.99632
GAS5	-0.0290851	6.9526	0.117943	0.731276	0.998278
ZBTB37	0.0574526	6.08319	0.791954	0.37351	0.99632
RC3H1	0.0328584	6.48759	0.252501	0.615319	0.99632
RABGAP1L	-0.0375459	5.93755	0.448626	0.502988	0.99632
CACYBP	-0.107614	6.45447	1.37414	0.241102	0.99632
MRPS14	-0.099506	4.21719	2.88776	0.0892551	0.99632
KIAA0040	-0.0348327	8.1407	0.136533	0.711753	0.998278
COP1	0.0101439	6.98006	0.0162025	0.898712	0.998278
RALGPS2	0.1062	5.43217	1.54268	0.214219	0.99632
FAM20B	0.0488254	5.04009	0.628923	0.427751	0.99632
TOR3A	-0.0713691	6.02166	1.35277	0.244795	0.99632
ABL2	0.144993	5.00799	6.16877	0.0130025	0.733773
SOAT1	0.0195208	5.70506	0.130667	0.717742	0.998278
TOR1AIP2	0.0371749	5.99236	0.474587	0.490885	0.99632
TOR1AIP1	0.0151969	6.33423	0.0495098	0.823918	0.998278
CEP350	0.0544388	5.64452	1.19869	0.273585	0.99632
QSOX1	0.145401	7.45245	2.04531	0.152676	0.99632
ACBD6	-0.0319054	4.16758	0.263001	0.608066	0.99632
XPR1	0.0536145	4.26711	1.01301	0.314182	0.99632
STX6	-0.00765002	5.9004	0.0213098	0.883938	0.998278
MR1	-0.142026	6.85217	2.58692	0.10775	0.99632
IER5	0.0277935	6.55056	0.19534	0.658509	0.99632
CACNA1E	-0.277613	5.213	4.89107	0.026996	0.862071
GLUL	0.00395866	9.89879	0.00222697	0.962361	0.999302
RNASEL	-0.0245031	6.53503	0.0553138	0.814062	0.998278
NPL	0.0392107	6.65784	0.215546	0.642455	0.99632
DHX9	0.0604841	6.96694	1.74131	0.186973	0.99632
SMG7	0.0263928	6.47712	0.303277	0.581835	0.99632
NCF2	0.0248822	9.85286	0.0855161	0.769957	0.998278
ARPC5	0.0229991	8.48564	0.0953946	0.757428	0.998278
RGL1	0.165813	4.24524	1.90009	0.168068	0.99632
TSEN15	-0.00911647	3.74862	0.0182958	0.892405	0.998278
C1orf21	0.0320601	3.59414	0.143225	0.705096	0.998278
EDEM3	0.097627	5.3676	1.84836	0.173974	0.99632
NIBAN1	0.236741	8.79178	5.52301	0.018768	0.799805
RNF2	0.025122	3.62609	0.132775	0.715572	0.998278
TRMT1L	-0.003701	4.40986	0.00259942	0.959338	0.999302
IVNS1ABP	0.0869263	8.61307	0.685248	0.407785	0.99632
TPR	0.0486749	6.66617	1.07922	0.298873	0.99632
PTGS2	-0.077298	6.56088	0.204955	0.650751	0.99632
RGS18	0.0649119	6.44196	0.301386	0.583015	0.99632
RGS1	-0.00967867	4.49227	0.0033511	0.953837	0.999302
RGS2	0.0504953	9.25346	0.156195	0.692684	0.998132
UCHL5	-0.037641	3.99973	0.328024	0.566825	0.99632
RO60	0.00548283	5.42528	0.00902307	0.924323	0.999302
CDC73	0.0251396	5.20779	0.146643	0.701764	0.998278
DENND1B	-0.1663	4.62526	4.6525	0.0310083	0.883112
NEK7	0.0721388	5.555	0.693818	0.404869	0.99632
PTPRC	0.114644	9.8469	2.77528	0.0957299	0.99632
ZNF281	0.136661	6.11211	2.09646	0.14764	0.99632
DDX59	0.0355782	4.56705	0.36806	0.544064	0.99632
KIF21B	0.0120945	7.72301	0.0308473	0.860581	0.998278
TMEM9	0.0764471	4.74154	1.36635	0.24244	0.99632
CSRP1	-0.0191497	6.61844	0.116733	0.732605	0.998278
IPO9	-0.00423109	5.80738	0.00501161	0.943563	0.999302
TIMM17A	-0.0363123	5.22185	0.353985	0.551866	0.99632
RNPEP	0.000511473	6.08016	5.77311e-05	0.993938	0.999551
ARL8A	0.0288461	7.03284	0.197605	0.656661	0.99632
PTPN7	-0.0501161	6.73128	0.503043	0.478166	0.99632
PPP1R12B	-0.0450051	6.30376	0.242353	0.622512	0.99632
KDM5B	0.0428269	5.26106	0.455485	0.499742	0.99632
RABIF	-0.0357814	4.50638	0.587991	0.443197	0.99632
KLHL12	0.0625312	5.57744	1.75795	0.184881	0.99632
ADIPOR1	0.0922982	9.33859	0.705096	0.401077	0.99632
CYB5R1	0.0172793	5.25476	0.117637	0.731611	0.998278
TMEM183A	-0.00288997	6.58237	0.0040047	0.949541	0.999302
CHI3L1	-0.113961	5.98268	0.416994	0.518441	0.99632
BTG2	0.183673	9.10904	3.38865	0.0656467	0.967616
ATP2B4	0.154168	6.78734	5.27701	0.0216088	0.83249
LAX1	-0.00520803	4.64474	0.00298579	0.956423	0.999302
ZC3H11A	0.0342869	7.32402	0.24614	0.619807	0.99632
ZBED6	-0.0197048	4.49153	0.0557867	0.813284	0.998278
SNRPE	-0.0988656	5.28325	1.67876	0.195089	0.99632
PPP1R15B	0.0593241	6.84625	0.669856	0.413102	0.99632
PIK3C2B	0.0499578	4.8066	0.22365	0.636273	0.99632
MDM4	0.0342941	7.15056	0.480438	0.488224	0.99632
LOC105371692	-0.205863	5.30075	5.07466	0.024278	0.837908
RBBP5	0.00277856	5.06306	0.00474555	0.945079	0.999302
DSTYK	0.080743	5.22782	2.84444	0.0916904	0.99632
TMCC2	-0.0982416	6.04664	0.254026	0.614254	0.99632
NUAK2	0.052774	6.44233	0.301229	0.583113	0.99632
ELK4	0.0256094	5.84054	0.201496	0.653516	0.99632
NUCKS1	0.0328504	6.29944	0.224595	0.635561	0.99632
RAB29	0.0270151	6.68486	0.283152	0.594643	0.99632
SLC41A1	-0.00293524	4.02905	0.00102831	0.974418	0.999302
SRGAP2	-0.102676	6.37196	2.01049	0.156215	0.99632
IKBKE	-0.0281172	6.61711	0.233684	0.628805	0.99632
RASSF5	0.0405795	8.72069	0.464986	0.495303	0.99632
EIF2D	0.0134029	5.37893	0.0457898	0.830558	0.998278
MAPKAPK2	-0.0305776	8.43204	0.184642	0.667414	0.99632
FCMR	0.0364439	7.49546	0.147852	0.700596	0.998278
YOD1	0.0500863	5.6962	0.188849	0.663876	0.99632
PFKFB2	0.118627	6.92518	0.463124	0.496167	0.99632
CD55	0.172208	8.61972	2.40364	0.121053	0.99632
CR1	0.21082	8.56336	3.16245	0.0753498	0.967616
CD46	-0.00276425	8.09512	0.000804041	0.977379	0.999302
MIR29B2CHG	-0.127038	4.29675	2.61768	0.105679	0.99632
G0S2	0.00384876	8.332	0.000358488	0.984894	0.999302
TRAF3IP3	0.00579125	8.05629	0.0149311	0.902746	0.998278
UTP25	0.034987	3.62185	0.299819	0.583996	0.99632
RCOR3	0.0416296	4.93769	0.6575	0.417444	0.99632
TRAF5	0.0053796	5.41751	0.00340725	0.953453	0.999302
SLC30A1	0.0140957	4.89329	0.0241909	0.8764	0.998278
LPGAT1	-0.00988074	7.24607	0.014236	0.905026	0.998278
INTS7	-0.0128333	3.79214	0.0377004	0.846046	0.998278
RPL21P28	0.0572574	5.65968	0.419917	0.516978	0.99632
PPP2R5A	0.0892444	7.09357	1.44376	0.229532	0.99632
PACC1	0.00825135	3.56638	0.02843	0.866102	0.998278
NENF	-0.0864563	4.59658	1.42729	0.232207	0.99632
ATF3	-0.497672	4.98921	11.5427	0.00068017	0.208926
BATF3	-0.187511	3.77021	2.61603	0.105789	0.99632
NSL1	-0.0282552	5.35518	0.265085	0.606648	0.99632
TATDN3	-0.0144864	4.4566	0.0715688	0.789066	0.998278
FLVCR1	-0.000303858	3.60225	1.32099e-05	0.9971	0.999747
ANGEL2	0.0057354	4.30944	0.0116493	0.91405	0.999302
RPS6KC1	-0.0867807	4.22259	2.14811	0.142745	0.99632
SMYD2	0.00652198	4.45954	0.0117511	0.913676	0.999302
LYPLAL1	-0.0419063	3.81236	0.562864	0.453109	0.99632
EPRS1	-0.00228165	5.54506	0.00118096	0.972586	0.999302
BPNT1	-0.0749625	4.81901	1.12783	0.28824	0.99632
IARS2	0.0438846	5.20023	0.578258	0.446996	0.99632
RAB3GAP2	0.0501225	5.62232	1.58039	0.208704	0.99632
MTARC1	0.0349453	6.21962	0.0600193	0.806465	0.998278
HLX	-0.0154127	6.58255	0.00938178	0.922838	0.999302
MIA3	-0.124635	6.10918	2.17098	0.140637	0.99632
AIDA	-0.0488315	5.53538	0.735226	0.391195	0.99632
BROX	-0.00662956	5.49423	0.0100874	0.919998	0.999302
TLR5	0.123439	6.2158	0.968729	0.324997	0.99632
CAPN2	0.00510338	7.61823	0.00769902	0.93008	0.999302
TP53BP2	0.0861429	4.61626	1.63871	0.200503	0.99632
FBXO28	0.0293825	4.59249	0.286855	0.592243	0.99632
DEGS1	0.0388532	6.19439	0.259405	0.610529	0.99632
NVL	-0.0507367	4.25141	0.835998	0.360544	0.99632
CNIH4	-0.032562	6.59682	0.115816	0.733617	0.998278
WDR26	0.0766954	7.71609	1.27627	0.258594	0.99632
LBR	0.0600958	7.50293	0.508914	0.475609	0.99632
SRP9	0.0143748	6.64706	0.0431992	0.835351	0.998278
TMEM63A	-0.0275098	7.58936	0.148181	0.70028	0.998278
PYCR2	0.00298821	5.83492	0.00346551	0.953057	0.999302
SDE2	0.0164773	5.0089	0.0458202	0.830503	0.998278
H3-3A	0.0399731	10.3299	0.276456	0.599033	0.99632
ACBD3	0.0304896	5.07271	0.263493	0.60773	0.99632
PARP1	-0.0232524	6.65493	0.0919974	0.761653	0.998278
ITPKB	0.000704812	7.53932	9.57141e-05	0.992194	0.999302
PSEN2	-0.191291	3.65011	5.62712	0.0176847	0.783618
COQ8A	-0.0212936	5.25252	0.0681849	0.793998	0.998278
SNAP47	-0.00893172	4.61062	0.0213718	0.883771	0.998278
JMJD4	-0.0415034	4.88785	0.323136	0.569729	0.99632
ARF1	-0.0101528	8.7036	0.0389007	0.843645	0.998278
C1orf35	-0.0548058	4.03851	0.739344	0.389871	0.99632
MRPL55	-0.102252	4.5606	2.29516	0.129778	0.99632
GUK1	-0.0487171	9.57404	0.22528	0.635046	0.99632
IBA57	-0.0405473	4.29818	0.314947	0.57466	0.99632
OBSCN	-0.105658	6.00659	0.848127	0.357083	0.99632
TRIM11	-0.0625365	6.14672	1.53539	0.215306	0.99632
RNF187	-0.0220613	6.65738	0.0594467	0.807373	0.998278
RAB4A	-0.00836352	4.38719	0.0329449	0.855969	0.998278
CCSAP	-0.0335298	3.91166	0.287449	0.59186	0.99632
NUP133	0.0460657	4.57022	0.692352	0.405365	0.99632
ABCB10	0.0594185	3.9239	1.15758	0.281968	0.99632
TAF5L	0.0296798	4.33796	0.314582	0.574882	0.99632
GALNT2	0.155946	6.51479	6.0525	0.0138866	0.744726
COG2	0.0460826	4.17714	0.668671	0.413515	0.99632
TTC13	0.0387708	5.49487	0.69577	0.404209	0.99632
FAM89A	-0.0702292	3.63967	0.562878	0.453103	0.99632
GNPAT	-0.0217754	5.39227	0.278907	0.597418	0.99632
EXOC8	0.0280644	5.02088	0.15424	0.694516	0.998278
EGLN1	0.0163312	7.1351	0.0279559	0.867213	0.998278
TSNAX	0.0673549	5.2778	0.820135	0.365141	0.99632
SIPA1L2	0.101499	6.73037	0.537643	0.463411	0.99632
NTPCR	0.00275723	4.17997	0.00171891	0.966929	0.999302
PCNX2	0.027234	3.93755	0.0868335	0.768242	0.998278
COA6	-0.149264	4.37514	5.99196	0.0143712	0.745792
TARBP1	-0.0503336	4.38886	0.292486	0.588632	0.99632
IRF2BP2	0.030755	6.67453	0.156564	0.69234	0.998132
TOMM20	-0.0186364	6.06499	0.0898571	0.764359	0.998278
RBM34	-0.074758	5.06709	2.81485	0.0933958	0.99632
ARID4B	-0.0323759	7.11611	0.167317	0.682508	0.99632
GGPS1	-0.0899139	4.84715	2.82974	0.0925331	0.99632
LYST	0.133738	8.21399	3.11027	0.0777999	0.967616
GPR137B	0.149136	4.15471	2.7374	0.0980243	0.99632
ERO1B	0.0511776	3.79719	0.557465	0.455283	0.99632
LGALS8	-0.0373362	6.92872	0.156499	0.692401	0.998132
HEATR1	0.0309558	4.58964	0.16986	0.680237	0.99632
MTR	0.0471627	4.78553	0.387823	0.533446	0.99632
FH	-0.0292842	4.35989	0.229573	0.631841	0.99632
KMO	-0.0154313	3.97899	0.0373666	0.846721	0.998278
OPN3	0.0665227	3.86822	0.818195	0.365709	0.99632
CEP170	0.0454755	3.83731	0.348052	0.555218	0.99632
SDCCAG8	-0.00189773	3.42598	0.00141954	0.969945	0.999302
ZBTB18	0.0579051	6.85509	0.711167	0.399057	0.99632
ADSS2	0.0199112	5.07689	0.10839	0.741985	0.998278
DESI2	0.0151447	4.46714	0.0551003	0.814415	0.998278
COX20	0.00018703	4.04497	9.20633e-06	0.997579	0.999747
HNRNPU	0.0411522	7.82035	0.667057	0.414079	0.99632
EFCAB2	-0.537883	5.19329	12.1788	0.000483346	0.171309
CNST	-0.00428884	5.13205	0.00772726	0.929952	0.999302
SCCPDH	0.0745991	4.45666	1.01647	0.313359	0.99632
AHCTF1	0.0694701	5.40231	1.0408	0.307635	0.99632
LOC112268259	0.0175013	3.779	0.0870276	0.767991	0.998278
ZNF496	-0.187433	5.21355	4.92175	0.0265206	0.862071
NLRP3	0.0742916	5.57536	0.428624	0.512665	0.99632
TRIM58	0.00325718	8.66004	0.00037242	0.984603	0.999302
OR2W3	0.0161919	5.58975	0.00869879	0.925691	0.999302
SH3BP5L	0.0184736	7.09403	0.0623224	0.802862	0.998278
ZNF672	-0.0691008	6.31976	1.71564	0.190255	0.99632
ZNF692	-0.0593826	5.45671	0.973449	0.323822	0.99632
ACP1	-0.0522677	5.86798	0.582143	0.445474	0.99632
TMEM18	-0.0637025	4.5957	0.84913	0.356799	0.99632
EIPR1	-0.0310689	5.00445	0.313722	0.575405	0.99632
TRAPPC12	0.0186107	5.97053	0.152396	0.696256	0.998278
ADI1	-0.0623438	4.91935	1.62885	0.201862	0.99632
RNASEH1	-0.0299125	4.88813	0.253674	0.6145	0.99632
RPS7	-0.00929255	8.75115	0.0168458	0.896731	0.998278
CMPK2	-0.451045	6.219	5.76248	0.016372	0.768082
RSAD2	-0.572179	8.28271	7.28581	0.00695013	0.590519
RNF144A	-0.00203121	4.96147	0.000608931	0.980313	0.999302
ID2	-0.015514	6.01018	0.0656427	0.79779	0.998278
KIDINS220	0.076017	6.27331	1.67475	0.195623	0.99632
MBOAT2	0.143679	5.99893	1.74678	0.186282	0.99632
ITGB1BP1	-0.0569383	5.49166	1.48681	0.222711	0.99632
CPSF3	-0.0249652	4.22062	0.226672	0.634002	0.99632
IAH1	0.0015169	5.02255	0.000606974	0.980345	0.999302
ADAM17	0.0220366	6.09929	0.110806	0.739228	0.998278
YWHAQ	-0.0583669	6.93273	0.978947	0.322459	0.99632
KLF11	-0.0308278	4.53221	0.0955215	0.757272	0.998278
RRM2	-0.292868	5.2961	4.80691	0.0283459	0.862071
HPCAL1	-0.0586219	6.5519	0.966504	0.325554	0.99632
ODC1	-0.0569038	7.19123	0.56384	0.452717	0.99632
NOL10	-0.0241524	3.83575	0.19896	0.655562	0.99632
PDIA6	0.0403649	7.79828	0.30031	0.583688	0.99632
SLC66A3	-0.0717843	4.70873	0.912968	0.339328	0.99632
ROCK2	-0.0402491	4.94107	0.391764	0.531374	0.99632
LPIN1	0.0305726	5.72631	0.202364	0.652819	0.99632
TRIB2	0.055052	6.24205	0.54716	0.45948	0.99632
NBAS	-0.0172353	4.85734	0.106885	0.743719	0.998278
DDX1	-0.0107	5.71571	0.0351992	0.851179	0.998278
CYRIA	0.0345404	6.26928	0.182482	0.669249	0.99632
SMC6	-0.058505	4.76178	0.844273	0.358178	0.99632
LINC00954	0.0509619	3.46787	0.41334	0.520279	0.99632
LAPTM4A	0.0318121	6.85304	0.299748	0.58404	0.99632
PUM2	0.0293311	6.79817	0.391098	0.531723	0.99632
RHOB	0.0772963	7.79555	0.777234	0.377988	0.99632
HS1BP3	-0.0387293	6.01219	0.40795	0.523012	0.99632
LDAH	-0.00642221	3.76756	0.00898807	0.924469	0.999302
ATAD2B	0.0376184	4.8096	0.612297	0.433924	0.99632
UBXN2A	0.0406224	3.59856	0.73794	0.390322	0.99632
SF3B6	-0.0838553	5.21733	0.995208	0.318473	0.99632
TP53I3	0.0768025	4.65708	0.707489	0.400279	0.99632
ITSN2	0.0650393	7.24075	1.51872	0.217814	0.99632
NCOA1	0.0705469	6.72978	1.04974	0.305566	0.99632
PTRHD1	-0.0353283	4.84984	0.268597	0.604274	0.99632
CENPO	-0.159167	3.73018	4.35675	0.0368625	0.886264
ADCY3	-0.132444	6.66751	1.84976	0.173812	0.99632
DNMT3A	-0.00362868	6.41878	0.00452043	0.946395	0.999302
DTNB	-0.145656	4.1179	4.38748	0.0362037	0.886264
ASXL2	0.0835631	5.71863	4.1227	0.0423115	0.917414
RAB10	0.0773562	7.64918	1.25782	0.262065	0.99632
HADHA	0.0375164	7.21387	0.825569	0.363557	0.99632
HADHB	0.0442246	6.3736	1.00106	0.317053	0.99632
SELENOI	-0.0616391	3.91271	0.635272	0.425428	0.99632
SLC35F6	-0.0348338	5.36396	0.311823	0.576564	0.99632
TMEM214	-0.00417891	5.67274	0.00410574	0.94891	0.999302
AGBL5	0.0191879	3.85763	0.0963882	0.756208	0.998278
OST4	-0.059471	7.08139	0.675881	0.411009	0.99632
PREB	-0.0301116	6.69303	0.31276	0.575991	0.99632
SLC5A6	-0.0645908	4.61801	0.957074	0.327925	0.99632
ATRAID	-0.0481418	5.98392	0.633994	0.425894	0.99632
CAD	-0.0717806	5.53753	0.90027	0.342709	0.99632
MPV17	-0.0426779	5.40408	0.724171	0.394779	0.99632
GTF3C2	-0.00603726	5.56181	0.0143922	0.904509	0.998278
EIF2B4	-0.0379641	4.84126	0.566592	0.451616	0.99632
SNX17	-0.0180769	7.83881	0.163848	0.685638	0.996575
ZNF513	-0.0180293	5.42241	0.120052	0.728979	0.998278
PPM1G	-0.0431953	6.23214	0.683131	0.408511	0.99632
NRBP1	-0.000618493	6.95073	0.000183114	0.989203	0.999302
ZNF512	0.0654906	4.59669	1.18288	0.27677	0.99632
GPN1	-0.00136557	4.62104	0.000696901	0.978939	0.999302
SUPT7L	0.026775	5.53551	0.451375	0.501683	0.99632
SLC4A1AP	-0.0167845	4.7821	0.0806279	0.776448	0.998278
MRPL33	-0.0386361	4.37087	0.404996	0.52452	0.99632
BABAM2	0.0123202	4.66651	0.0507851	0.821703	0.998278
FOSL2	0.129997	8.6991	1.40558	0.235792	0.99632
PLB1	0.329565	5.58952	6.10338	0.0134924	0.740987
PPP1CB	0.110193	7.79904	2.08772	0.148487	0.99632
WDR43	0.00741482	4.53728	0.0106631	0.917755	0.999302
CLIP4	0.0359142	4.51755	0.201871	0.653215	0.99632
YPEL5	0.0107854	7.72885	0.0211668	0.884325	0.998278
LBH	0.0404505	7.27558	0.255698	0.613091	0.99632
EHD3	0.00120098	4.32335	0.000172641	0.989517	0.999302
MEMO1	0.0019156	5.26895	0.00115319	0.97291	0.999302
DPY30	-0.11134	5.10929	3.23564	0.0720522	0.967616
SPAST	0.0087569	4.56646	0.0144956	0.904168	0.998278
SLC30A6	0.0442134	4.49467	0.743674	0.388486	0.99632
NLRC4	0.192009	6.61053	3.53009	0.0602647	0.967616
YIPF4	-0.01262	6.60868	0.0331376	0.855553	0.998278
BIRC6	0.00217715	6.51892	0.00172936	0.966829	0.999302
RASGRP3	-0.215459	4.09665	6.36726	0.0116245	0.695581
FAM98A	-0.0677087	3.64127	1.05803	0.303666	0.99632
FEZ2	0.0182605	4.74194	0.0716957	0.788884	0.998278
STRN	0.107363	5.31995	4.84467	0.0277317	0.862071
HEATR5B	0.00666438	5.331	0.0147836	0.903225	0.998278
GPATCH11	0.0187686	3.74522	0.0753014	0.783769	0.998278
EIF2AK2	-0.137501	7.41507	1.09933	0.294414	0.99632
CEBPZOS	0.140124	4.74606	7.98981	0.00470414	0.514642
CEBPZ	0.0208794	5.47052	0.115356	0.734127	0.998278
NDUFAF7	0.136106	4.51063	4.59836	0.0320026	0.883112
PRKD3	0.0732451	4.59777	1.52387	0.217035	0.99632
QPCT	0.0513744	7.27603	0.187216	0.665244	0.99632
CDC42EP3	0.143019	7.91404	2.72642	0.0987004	0.99632
CYP1B1	0.375567	5.74969	5.23953	0.0220793	0.83249
ATL2	0.0614137	3.80564	1.07705	0.299359	0.99632
HNRNPLL	-0.169638	5.1667	5.31257	0.0211722	0.83249
GALM	-0.455746	5.12498	22.9275	1.68224e-06	0.00775093
SRSF7	0.0243	6.91488	0.199295	0.65529	0.99632
GEMIN6	-0.0469905	3.61495	0.498713	0.480066	0.99632
DHX57	0.0565548	3.9723	0.869056	0.351217	0.99632
SOS1	-0.0327295	5.34361	0.220279	0.638827	0.99632
SLC8A1	0.0499265	5.55941	0.282056	0.595357	0.99632
EML4	0.0841737	6.49582	1.7331	0.188016	0.99632
COX7A2L	0.0116257	6.19289	0.068495	0.793541	0.998278
MTA3	0.00203138	3.579	0.000541061	0.981442	0.999302
OXER1	-0.0646166	4.67867	0.227443	0.633427	0.99632
ZFP36L2	0.0317711	7.49192	0.18295	0.66885	0.99632
THADA	-0.0753486	4.91097	2.09344	0.147932	0.99632
LRPPRC	0.0407236	5.75106	0.305756	0.580296	0.99632
PPM1B	-0.00511335	5.96944	0.00577997	0.939398	0.999302
PREPL	0.0615525	4.35764	0.794773	0.372661	0.99632
SRBD1	-0.128915	4.63912	1.89965	0.168118	0.99632
PRKCE	-0.10792	4.04307	2.97306	0.0846614	0.990809
RHOQ	-0.0417023	6.84267	0.313139	0.57576	0.99632
PIGF	-0.0489959	3.57689	0.782753	0.3763	0.99632
CRIPT	-0.0430785	3.77554	0.600218	0.438495	0.99632
MCFD2	0.0449662	4.96426	0.657594	0.417411	0.99632
TTC7A	-0.0601367	7.0362	1.10778	0.292565	0.99632
CALM2	-0.0530241	8.70911	0.536476	0.463897	0.99632
MSH2	0.013037	4.3268	0.0221725	0.881629	0.998278
MSH6	-0.0106625	4.81606	0.0395892	0.842286	0.998278
FBXO11	0.0832468	6.0879	2.19971	0.138037	0.99632
FOXN2	0.0151624	5.31472	0.04156	0.838461	0.998278
PPP1R21	-0.0144449	5.32345	0.0815625	0.775191	0.998278
ERLEC1	-0.0434097	5.23204	0.309717	0.577854	0.99632
PSME4	0.0742423	6.04692	1.13045	0.28768	0.99632
SPTBN1	0.0691969	6.13995	0.642963	0.42264	0.99632
RTN4	0.0307259	7.8796	0.174822	0.675862	0.99632
RPS27A	0.00216072	8.62481	0.0014658	0.96946	0.999302
MTIF2	-0.0138845	3.94387	0.070829	0.790134	0.998278
CCDC88A	0.0231251	5.51043	0.0691068	0.792642	0.998278
PPP4R3B	0.0294795	6.40831	0.398936	0.527639	0.99632
PNPT1	-0.173614	4.29644	4.56442	0.0326428	0.883112
VRK2	-0.152194	4.89223	2.70876	0.0997987	0.99632
BCL11A	0.0932548	4.15946	1.03181	0.309735	0.99632
PAPOLG	0.0513018	4.3393	0.754275	0.385126	0.99632
REL	0.0880571	6.26012	1.33672	0.247613	0.99632
PEX13	-0.00613955	3.88164	0.014746	0.903348	0.998278
AHSA2P	-0.0391712	6.5496	0.350127	0.554041	0.99632
USP34	0.0407338	6.55056	0.444703	0.504861	0.99632
XPO1	-0.0110279	6.92219	0.0175262	0.894679	0.998278
CCT4	-0.0777665	6.89703	2.13842	0.14365	0.99632
COMMD1	-0.0904365	3.97023	2.17063	0.140668	0.99632
B3GNT2	0.110367	4.64556	1.85907	0.172732	0.99632
MDH1	-0.0642672	6.06597	1.37435	0.241066	0.99632
UGP2	0.0305078	6.81344	0.265289	0.60651	0.99632
VPS54	0.0069735	4.01494	0.0135956	0.907177	0.998462
PELI1	0.130286	7.99941	0.873983	0.349855	0.99632
LOC100507006	-0.117205	5.79573	0.576118	0.447838	0.99632
LGALSL	-0.217472	3.93269	2.84675	0.0915587	0.99632
AFTPH	0.0377752	6.52094	0.572937	0.449094	0.99632
SERTAD2	0.143691	4.93291	6.96872	0.0082947	0.6317
SLC1A4	0.0492258	4.54191	0.257694	0.611709	0.99632
CEP68	0.11742	4.32695	2.75424	0.0969969	0.99632
RAB1A	-0.00697159	6.96828	0.00759276	0.930563	0.999302
ACTR2	0.130591	9.01502	3.50887	0.061041	0.967616
C1D	-0.0808535	4.31509	1.03246	0.309582	0.99632
PPP3R1	0.0567431	6.6513	0.661182	0.416143	0.99632
PLEK	0.019577	9.93914	0.0363749	0.848743	0.998278
ARHGAP25	-0.0374294	7.97113	0.284774	0.593589	0.99632
GFPT1	0.00565759	4.28596	0.00731357	0.931848	0.999302
NFU1	-0.0384407	4.32186	0.330081	0.565611	0.99632
AAK1	0.000955227	5.81416	0.000217029	0.988246	0.999302
ANXA4	-0.0741581	5.39344	1.32264	0.250119	0.99632
GMCL1	-0.0039725	4.1436	0.00377736	0.950993	0.999302
SNRNP27	-0.0931031	4.59768	1.42604	0.232413	0.99632
MXD1	0.0191193	9.65232	0.0261886	0.871441	0.998278
ASPRV1	-0.243541	5.6568	4.04072	0.044415	0.925982
PCBP1	0.0674381	8.5493	1.31879	0.25081	0.99632
C2orf42	0.0505068	3.56965	0.937406	0.332946	0.99632
TIA1	-0.000958486	6.08881	0.000210715	0.988418	0.999302
SNRPG	-0.117966	5.82586	2.37978	0.122915	0.99632
FAM136A	-0.076523	4.69974	1.62745	0.202057	0.99632
TGFA	0.0626333	5.50072	0.240432	0.623894	0.99632
ADD2	0.0302836	4.39176	0.1076	0.742893	0.998278
TEX261	-0.0683618	6.29705	1.68602	0.194126	0.99632
NAGK	-0.0812587	8.21004	1.13579	0.286544	0.99632
MPHOSPH10	-0.0190248	3.97993	0.12042	0.72858	0.998278
ZNF638	0.0499452	6.00885	0.71124	0.399033	0.99632
DYSF	0.0685845	9.91063	0.32925	0.566101	0.99632
SFXN5	0.0680787	5.75294	0.616487	0.432356	0.99632
RAB11FIP5	0.0497378	3.65877	0.576321	0.447758	0.99632
SMYD5	-0.0741363	4.42395	0.666751	0.414187	0.99632
PRADC1	-0.115779	4.34392	1.53078	0.215996	0.99632
CCT7	-0.0276464	7.41033	0.322365	0.57019	0.99632
FBXO41	-0.0494386	5.61996	0.333501	0.563605	0.99632
ALMS1	0.0483576	3.69578	0.269734	0.60351	0.99632
DUSP11	0.0574076	4.44052	1.85049	0.173726	0.99632
STAMBP	-0.045416	5.16668	0.996505	0.318158	0.99632
DGUOK	-0.0482071	5.2594	1.10297	0.293616	0.99632
TET3	-0.02171	6.88272	0.0976955	0.754613	0.998278
MOB1A	-0.0160239	8.34323	0.0482413	0.826152	0.998278
MTHFD2	-0.0991377	7.01886	1.48574	0.222879	0.99632
DCTN1	-0.00127288	6.91704	0.000401581	0.984012	0.999302
WDR54	-0.0766867	3.55742	0.665826	0.414511	0.99632
WBP1	-0.0573091	4.25676	0.965936	0.325696	0.99632
MOGS	-0.037988	6.21668	0.346153	0.556299	0.99632
MRPL53	-0.095113	5.29686	1.54346	0.214103	0.99632
CCDC142	-0.0356149	5.19661	0.264902	0.606772	0.99632
TTC31	-0.00507433	5.10525	0.00995732	0.920514	0.999302
PCGF1	-0.0330582	3.83078	0.463111	0.496173	0.99632
AUP1	-0.07037	7.73704	1.47765	0.224142	0.99632
HTRA2	-0.0710595	6.32234	1.62651	0.202186	0.99632
LOXL3	-0.0707252	3.79471	0.867306	0.351702	0.99632
DOK1	-0.0574517	6.90954	0.866252	0.351995	0.99632
SEMA4F	-0.0119332	3.54135	0.0219579	0.882199	0.998278
HK2	0.0804364	6.31284	0.449978	0.502345	0.99632
POLE4	-0.0536073	6.48742	0.728925	0.393232	0.99632
MRPL19	-0.0236751	4.22348	0.173589	0.676942	0.99632
SUCLG1	0.0308932	5.93053	0.534943	0.464536	0.99632
TRABD2A	0.017028	5.52435	0.0227657	0.880068	0.998278
TMSB10	-0.109444	9.82112	4.1829	0.0408338	0.91155
KCMF1	0.0095107	6.48025	0.0480736	0.82645	0.998278
TGOLN2	0.0454191	8.38269	0.745488	0.387908	0.99632
RETSAT	-0.0332835	4.45065	0.386272	0.534265	0.99632
ELMOD3	-0.0456423	5.29675	0.796994	0.371994	0.99632
CAPG	0.0859162	8.14142	1.11935	0.290059	0.99632
MAT2A	-0.0217596	7.12183	0.144073	0.704265	0.998278
GGCX	-0.0492034	4.91143	1.00172	0.316895	0.99632
VAMP8	-0.165307	7.49811	5.13516	0.023446	0.83249
VAMP5	-0.610272	7.42108	18.1444	2.04769e-05	0.0377389
RNF181	-0.133078	5.96814	4.59764	0.032016	0.883112
USP39	-0.030727	5.74707	0.8566	0.354692	0.99632
C2orf68	-0.0798579	6.67543	2.16815	0.140896	0.99632
GNLY	-0.0149412	8.10019	0.0178413	0.893742	0.998278
ST3GAL5	-0.150309	5.13741	3.93189	0.0473787	0.939198
POLR1A	-0.0556667	4.60663	0.467135	0.494308	0.99632
PTCD3	-0.0119959	5.45054	0.0407792	0.839965	0.998278
IMMT	-0.00598531	5.68612	0.0158389	0.899849	0.998278
MRPL35	-0.0370827	4.32683	0.438161	0.508011	0.99632
KDM3A	0.0168693	5.83864	0.0427243	0.836245	0.998278
RNF103	0.0493251	4.48184	0.502774	0.478284	0.99632
RMND5A	0.0643704	5.9773	1.06981	0.300988	0.99632
CD8A	0.129766	6.6721	1.76602	0.183876	0.99632
CD8B	0.0756607	6.21455	0.47948	0.488658	0.99632
ANAPC1P2	0.033513	4.70559	0.401945	0.526086	0.99632
CYTOR	-0.154345	5.77402	3.93444	0.047307	0.939198
ANAPC1P4	-0.01176	4.10608	0.0566028	0.811948	0.998278
KRCC1	-0.00214532	4.85326	0.000649975	0.97966	0.999302
EIF2AK3	0.091221	4.36087	0.872379	0.350298	0.99632
RPIA	0.0851424	5.97672	1.03863	0.30814	0.99632
IGKC	-0.0848121	9.96564	0.742904	0.388732	0.99632
IGKV4-1	0.274617	6.39802	3.60905	0.0574661	0.966272
IGKV1-5	-0.312372	5.33116	3.24974	0.0714348	0.967616
IGKV3-11	-0.243201	4.72702	2.27323	0.131625	0.99632
IGKV3-15	-0.300085	4.94502	3.32408	0.068272	0.967616
IGKV3-20	-0.115819	5.58358	0.555402	0.456119	0.99632
IGKV2-28	-0.111437	4.47112	0.616017	0.432531	0.99632
IGKV2-30	0.104101	5.38421	0.208733	0.647763	0.99632
IGKV1-39	-0.282403	4.69245	1.73443	0.187847	0.99632
IGKV1D-39	-0.262996	4.40287	1.61889	0.203247	0.99632
IGKV2D-28	-0.0642219	4.15414	0.223351	0.636498	0.99632
MAL	0.0268124	4.88764	0.0519484	0.819707	0.998278
MRPS5	-0.00905271	5.81916	0.0448374	0.832303	0.998278
ZNF514	-0.0390925	3.86705	0.243873	0.621422	0.99632
FAHD2A	-0.0651029	4.22815	0.803191	0.370141	0.99632
LINC00342	-0.0888076	3.73835	0.872914	0.35015	0.99632
ANKRD36C	-0.0769509	4.42753	0.767631	0.380951	0.99632
DUSP2	0.0367664	5.86948	0.13724	0.71104	0.998278
STARD7	0.00704033	6.31374	0.0214293	0.883615	0.998278
TMEM127	0.00445497	7.71307	0.00493531	0.943993	0.999302
CIAO1	-0.00136159	6.66468	0.00153571	0.96874	0.999302
SNRNP200	0.05305	7.33266	0.748885	0.386829	0.99632
ARID5A	0.0521247	8.17156	0.24391	0.621396	0.99632
KANSL3	-0.0314396	5.7395	0.365348	0.545551	0.99632
LMAN2L	-0.00933683	3.74148	0.0257359	0.872547	0.998278
CNNM4	-0.0126081	3.55114	0.0423487	0.836956	0.998278
CNNM3	0.00771562	5.18551	0.0180689	0.89307	0.998278
ANKRD39	-0.0996161	3.50154	1.52709	0.21655	0.99632
SEMA4C	0.0496429	3.99903	0.314626	0.574855	0.99632
ANKRD36	-0.0410745	4.63172	0.200283	0.654493	0.99632
ANKRD36B	-0.0756856	4.05367	0.639344	0.423948	0.99632
COX5B	-0.10423	7.18375	3.09288	0.0786357	0.97005
ACTR1B	0.00262326	6.48719	0.0016943	0.967167	0.999302
ZAP70	-0.0652462	8.27491	0.600163	0.438516	0.99632
TMEM131	-0.0567613	5.42599	0.556712	0.455588	0.99632
INPP4A	0.00333217	7.5292	0.00523598	0.942315	0.999302
COA5	0.00400568	4.50288	0.00620498	0.937214	0.999302
UNC50	-0.00424148	4.78409	0.00705068	0.933082	0.999302
MGAT4A	0.105601	5.87916	2.72718	0.0986531	0.99632
MITD1	-0.12825	5.29272	2.3762	0.123197	0.99632
MRPL30	-0.000955782	4.92265	0.000406021	0.983924	0.999302
TXNDC9	-0.0560047	4.51362	0.545157	0.460303	0.99632
EIF5B	-0.0345848	4.82262	0.327014	0.567423	0.99632
REV1	0.0924506	4.38067	3.30031	0.0692669	0.967616
AFF3	0.108579	4.18586	0.783206	0.376163	0.99632
RPL31	0.00454646	8.98666	0.00392925	0.950018	0.999302
TBC1D8	0.271069	6.48628	7.78701	0.00526231	0.532881
CNOT11	0.043196	5.17049	1.04231	0.307285	0.99632
RNF149	0.0227447	9.71505	0.0574926	0.810504	0.998278
MAP4K4	0.164691	8.44849	3.43501	0.0638281	0.967616
LINC01127	0.0318976	4.0395	0.0370421	0.847379	0.998278
IL1R2	0.22894	8.43459	1.78409	0.181648	0.99632
IL1R1	0.123702	4.7275	0.74838	0.386989	0.99632
IL18R1	0.0875406	6.92754	0.324928	0.568661	0.99632
IL18RAP	0.0534686	7.92193	0.137604	0.710674	0.998278
MFSD9	0.0317336	4.44486	0.151775	0.696845	0.998278
MRPS9	-0.0353508	3.53413	0.337691	0.561165	0.99632
TGFBRAP1	0.0326638	4.60579	0.330034	0.565639	0.99632
C2orf49	0.0206458	4.36523	0.180704	0.670769	0.99632
NCK2	0.0404892	6.91829	0.349337	0.554489	0.99632
UXS1	0.0591499	4.66299	1.52959	0.216174	0.99632
GCC2	0.0339121	5.45999	0.268912	0.604063	0.99632
LIMS1	0.00418305	6.92057	0.00832951	0.927281	0.999302
RANBP2	0.137452	6.22546	3.41101	0.0647629	0.967616
SH3RF3	0.20136	3.87127	2.63769	0.104355	0.99632
MTLN	-0.13279	3.79486	2.49811	0.113983	0.99632
BCL2L11	0.0895119	6.01961	2.00607	0.156671	0.99632
MIR4435-2HG	-0.175441	6.56629	5.82962	0.0157585	0.760857
ANAPC1	0.0244113	4.5905	0.119927	0.729113	0.998278
TMEM87B	0.0126219	4.47095	0.0447867	0.832397	0.998278
ZC3H6	0.0595776	3.9986	0.801488	0.370649	0.99632
TTL	0.0306378	4.84503	0.313402	0.5756	0.99632
POLR1B	0.0433434	3.90979	0.3705	0.542732	0.99632
CHCHD5	-0.122141	4.52063	3.57615	0.0586149	0.966278
SLC20A1	0.0130052	6.4216	0.0456419	0.830828	0.998278
IL1B	0.0957547	7.4651	0.438955	0.507627	0.99632
IL1RN	0.0769164	8.16911	0.278286	0.597827	0.99632
PSD4	-0.00506627	8.80638	0.00621419	0.937168	0.999302
PAX8-AS1	-0.333453	4.57359	3.69751	0.0544936	0.96234
CBWD2	-0.0925524	5.06972	1.75761	0.184923	0.99632
WASH2P	-0.065664	5.52894	1.15308	0.282905	0.99632
RABL2A	0.01195	3.52917	0.0308854	0.860496	0.998278
SLC35F5	0.0975356	5.02955	2.70092	0.10029	0.99632
ACTR3	0.0689113	8.57417	1.18987	0.275357	0.99632
DDX18	0.0351724	5.71428	0.442312	0.506009	0.99632
CCDC93	0.0731775	6.19605	1.60179	0.20565	0.99632
INSIG2	0.0353513	4.77403	0.28074	0.596217	0.99632
MARCO	0.0958262	5.43507	0.334529	0.563004	0.99632
DBI	-0.123159	5.61374	2.4767	0.115544	0.99632
PTPN4	0.0409523	4.64714	0.300236	0.583734	0.99632
LOC105373582	-0.0947726	4.48278	0.337466	0.561295	0.99632
TMEM185B	0.0644203	6.33773	0.557031	0.455459	0.99632
RALB	-0.0618523	8.31222	0.328813	0.566359	0.99632
CLASP1	0.0565073	5.73333	0.725821	0.394241	0.99632
NIFK	-0.0366289	4.46445	0.315002	0.574627	0.99632
TSN	0.0161314	5.42582	0.092531	0.760984	0.998278
GYPC	0.0483602	9.14557	0.139617	0.708662	0.998278
BIN1	-0.0647873	6.77151	0.69088	0.405865	0.99632
ERCC3	-0.0126711	5.49887	0.0953494	0.757484	0.998278
MAP3K2	0.0646956	6.64999	0.630403	0.427208	0.99632
IWS1	-0.0379444	5.15616	0.556663	0.455608	0.99632
MYO7B	-0.688445	5.25228	25.7278	3.93125e-07	0.00362264
LIMS2	-0.132086	3.69166	1.13555	0.286595	0.99632
WDR33	0.0165581	5.98212	0.192781	0.660612	0.99632
SFT2D3	0.046961	3.55192	0.631323	0.42687	0.99632
POLR2D	0.0154306	4.96489	0.0917249	0.761996	0.998278
AMMECR1L	0.0391546	4.55171	0.836022	0.360537	0.99632
SAP130	-0.00146638	4.28025	0.000498594	0.982185	0.999302
UGGT1	-0.00597832	6.39325	0.0188247	0.89087	0.998278
HS6ST1	0.233446	5.43914	8.67103	0.00323308	0.45405
SMPD4	-0.0101993	5.49713	0.0237894	0.877422	0.998278
MZT2B	-0.0887474	7.01901	1.28682	0.256635	0.99632
CCDC115	-0.0198625	5.3962	0.154209	0.694545	0.998278
IMP4	-0.0867793	5.69385	2.28439	0.130681	0.99632
PTPN18	-0.0206181	7.37687	0.0958847	0.756825	0.998278
FAM168B	0.0801934	6.19674	2.52815	0.111831	0.99632
PLEKHB2	0.0225392	7.14144	0.221499	0.6379	0.99632
MZT2A	-0.0160034	5.34509	0.0335536	0.85466	0.998278
SMPD4BP	0.0100717	5.14558	0.0216941	0.882904	0.998278
MGAT5	0.00129922	5.77624	0.000395555	0.984132	0.999302
CCNT2	0.042395	5.74071	0.439644	0.507294	0.99632
RAB3GAP1	-0.0131371	5.27074	0.0620053	0.803354	0.998278
R3HDM1	0.0328452	3.67597	0.242569	0.622357	0.99632
UBXN4	0.0681659	6.68683	1.59565	0.206521	0.99632
MCM6	-0.108103	5.22942	1.49386	0.221618	0.99632
DARS1	-0.0828598	5.06421	1.61287	0.204089	0.99632
CXCR4	-0.0466223	8.44693	0.215454	0.642526	0.99632
HNMT	0.0582092	3.9432	0.216189	0.641959	0.99632
SPOPL	0.0131999	5.91863	0.0214475	0.883566	0.998278
KYNU	0.03454	6.2102	0.123478	0.725292	0.998278
ARHGAP15	0.0709365	6.30083	1.16659	0.280103	0.99632
GTDC1	0.181695	5.07559	5.89757	0.0151618	0.75522
ZEB2	0.165308	7.1067	4.82947	0.0279772	0.862071
ORC4	-0.0718051	4.5837	1.22402	0.268573	0.99632
MBD5	-0.0300937	3.79504	0.271244	0.602498	0.99632
EPC2	0.0523266	4.75441	0.966191	0.325632	0.99632
MMADHC	-0.0211129	7.06127	0.0792357	0.778336	0.998278
NMI	-0.123364	7.22331	1.57156	0.209981	0.99632
TNFAIP6	0.0726669	7.80572	0.263402	0.607793	0.99632
RIF1	-0.0276968	5.30382	0.234538	0.628179	0.99632
ARL5A	0.0142794	4.93105	0.0370423	0.847379	0.998278
STAM2	-0.00993794	5.21701	0.017168	0.895754	0.998278
PRPF40A	-0.0424274	6.58572	0.686368	0.407403	0.99632
ARL6IP6	-0.0259034	4.56615	0.17829	0.672847	0.99632
GPD2	-0.107872	4.63262	2.42016	0.119783	0.99632
CYTIP	0.105612	8.08237	1.96104	0.161402	0.99632
PKP4	-0.0187341	3.42766	0.112374	0.737457	0.998278
BAZ2B	-0.0346874	5.94602	0.147477	0.700958	0.998278
LOC643072	-0.138711	3.9302	1.2617	0.261329	0.99632
MARCHF7	0.0693965	6.8211	0.748792	0.386859	0.99632
RBMS1	0.0678336	7.70975	0.605458	0.436503	0.99632
TANK	-0.116609	6.36879	1.34829	0.245578	0.99632
PSMD14	-0.0723689	5.23722	1.02673	0.310928	0.99632
IFIH1	-0.193588	7.06462	2.35636	0.124773	0.99632
GCA	0.172372	9.3676	1.9898	0.158362	0.99632
GALNT3	-0.0586978	4.99784	0.356774	0.550303	0.99632
TTC21B	-0.0169221	3.78401	0.0711087	0.789729	0.998278
STK39	-0.07009	4.31757	0.957421	0.327838	0.99632
CERS6	0.0781758	4.99294	1.9129	0.166642	0.99632
DHRS9	-0.033322	6.53157	0.0576157	0.810305	0.998278
FASTKD1	-0.0124217	3.99809	0.0429992	0.835727	0.998278
PPIG	-0.0517474	5.92489	0.693173	0.405087	0.99632
SSB	-0.256657	5.78942	10.8438	0.000991253	0.2768
METTL5	-0.109287	4.27933	1.99804	0.157502	0.99632
UBR3	0.00618415	4.57724	0.0148804	0.902911	0.998278
GORASP2	0.0302112	5.38861	0.278613	0.597612	0.99632
TLK1	0.00937202	5.5197	0.0298088	0.862925	0.998278
METTL8	-0.0265521	3.63455	0.120434	0.728565	0.998278
DCAF17	0.0674712	3.57845	1.23218	0.266984	0.99632
CYBRD1	0.0993439	4.14944	0.803195	0.37014	0.99632
DYNC1I2	0.0737115	5.87575	2.78971	0.0948714	0.99632
SLC25A12	-0.0108978	3.7995	0.0265993	0.870445	0.998278
HAT1	0.0216026	5.27533	0.0732812	0.786618	0.998278
ITGA6	0.186964	5.10096	2.90794	0.0881442	0.99632
PDK1	0.072184	6.1786	0.912348	0.339492	0.99632
MAP3K20	0.139498	4.41405	3.51845	0.0606892	0.967616
SP3	0.0667596	6.69223	0.997549	0.317904	0.99632
OLA1	-0.0164482	5.00558	0.0776551	0.780501	0.998278
CIR1	-0.205378	6.21246	4.81171	0.028267	0.862071
SCRN3	-0.0433062	3.67304	0.452014	0.50138	0.99632
GPR155	0.125022	5.55296	2.84684	0.0915535	0.99632
WIPF1	-0.0404755	8.27071	0.35691	0.550227	0.99632
H3P6	0.0354689	8.77486	0.159476	0.68964	0.998008
ATF2	0.00301218	4.89862	0.0031401	0.955313	0.999302
ATP5MC3	-0.0978641	6.96145	3.29052	0.0696808	0.967616
LNPK	0.0832326	4.24879	1.62084	0.202975	0.99632
HNRNPA3	-0.0157416	7.35121	0.113765	0.735898	0.998278
NFE2L2	0.0352631	6.75868	0.193954	0.659646	0.99632
AGPS	-0.0126359	4.93557	0.0426533	0.83638	0.998278
PRKRA	-0.00834507	3.7005	0.0229356	0.879625	0.998278
PLEKHA3	-0.00820452	4.34086	0.0338826	0.853957	0.998278
TTN-AS1	0.0613381	5.27985	0.509552	0.475333	0.99632
TTN	0.00933129	4.24954	0.00440969	0.947055	0.999302
SESTD1	-0.0705375	5.00218	0.956464	0.328079	0.99632
CWC22	0.0593216	4.03998	0.934486	0.3337	0.99632
UBE2E3	0.0141496	4.82389	0.0709112	0.790015	0.998278
ITGA4	0.0473517	7.15261	0.42949	0.512239	0.99632
ITPRID2	0.0191904	6.73986	0.0403014	0.840892	0.998278
DNAJC10	0.0449474	5.52056	0.438627	0.507786	0.99632
LOC105373780	0.0163006	3.59782	0.0348519	0.851906	0.998278
ZC3H15	-0.0873574	5.52806	2.01423	0.155831	0.99632
WDR75	0.0515967	4.10541	0.599625	0.438721	0.99632
SLC40A1	-0.0298679	6.52759	0.0692988	0.79236	0.998278
ASNSD1	0.0461418	4.56824	0.42722	0.513356	0.99632
ORMDL1	-0.00947611	5.30834	0.0275261	0.868228	0.998278
C2orf88	-0.151797	3.97874	1.64782	0.199256	0.99632
HIBCH	0.070969	3.81332	1.26369	0.260954	0.99632
INPP1	0.0443378	3.53985	0.589257	0.442707	0.99632
MFSD6	0.0338152	4.11141	0.263481	0.607738	0.99632
NAB1	-0.0130461	4.96543	0.0379232	0.845597	0.998278
GLS	-0.0306564	6.22878	0.237707	0.625867	0.99632
STAT1	-0.088046	9.24986	1.01813	0.312963	0.99632
STAT4	0.0951063	4.57207	1.58858	0.207529	0.99632
NABP1	0.0513027	7.36488	0.252447	0.615357	0.99632
NABP1-OT1	0.0662654	4.71186	0.304871	0.580845	0.99632
CAVIN2	-0.00763929	5.98674	0.00323032	0.954676	0.999302
SLC39A10	0.0322208	3.73309	0.18678	0.665611	0.99632
STK17B	0.0544595	8.40432	0.431759	0.511127	0.99632
GTF3C3	-0.00653518	4.32512	0.0147897	0.903206	0.998278
ANKRD44	-0.0179296	7.52925	0.0965397	0.756022	0.998278
SF3B1	0.0638867	8.69531	1.18069	0.277216	0.99632
COQ10B	-0.0441157	5.62648	0.270288	0.603139	0.99632
HSPD1	0.00537246	7.34691	0.00451558	0.946424	0.999302
HSPE1	-0.0354619	5.36137	0.118069	0.731139	0.998278
TYW5	0.0744329	3.46082	2.01044	0.15622	0.99632
SPATS2L	-0.29747	4.67326	4.94156	0.0262183	0.862071
KCTD18	0.045079	4.07317	0.880414	0.348088	0.99632
BZW1	0.0495629	6.78081	0.691502	0.405654	0.99632
CLK1	0.000623006	7.02121	5.16287e-05	0.994267	0.999595
NIF3L1	-0.03092	4.3	0.311679	0.576652	0.99632
ORC2	0.0146378	4.16063	0.105925	0.744832	0.998278
FAM126B	0.0688623	7.41704	0.412281	0.520814	0.99632
NDUFB3	-0.0966342	6.28836	1.2165	0.270048	0.99632
CFLAR	0.000398122	10.2765	2.32049e-05	0.996156	0.999628
CASP10	-0.217804	6.77507	6.56293	0.0104125	0.67571
CASP8	-0.00545391	7.50559	0.00561267	0.94028	0.999302
TRAK2	0.033652	5.93028	0.171708	0.678598	0.99632
STRADB	0.0919036	7.20571	0.424156	0.514871	0.99632
ALS2	0.0850309	3.54588	1.80193	0.179479	0.99632
SUMO1	0.0246234	6.47149	0.137668	0.710611	0.998278
NOP58	-0.0390508	5.9119	0.269539	0.603641	0.99632
BMPR2	-0.113914	4.50167	2.903	0.0884151	0.99632
FAM117B	0.0422496	4.63447	0.322645	0.570022	0.99632
WDR12	0.0141699	3.98061	0.0405093	0.840488	0.998278
NBEAL1	-0.00291752	4.43893	0.00255616	0.959677	0.999302
CYP20A1	-0.024888	4.98378	0.177376	0.673638	0.99632
ABI2	-0.00618467	3.63734	0.00951843	0.92228	0.999302
CD28	0.0344404	5.90423	0.131247	0.717143	0.998278
CTLA4	-0.267369	4.24807	4.80999	0.0282953	0.862071
ICOS	-0.0213131	4.48889	0.040639	0.840236	0.998278
INO80D	0.0783024	4.77143	1.87284	0.17115	0.99632
NDUFS1	0.0140933	4.74645	0.0817339	0.774961	0.998278
EEF1B2	0.0242993	8.22514	0.0798602	0.777487	0.998278
FASTKD2	-0.0232561	3.84818	0.162382	0.686973	0.996923
KLF7	0.192166	6.89217	5.73995	0.0165832	0.768917
CREB1	0.0405403	6.10956	0.538958	0.462865	0.99632
METTL21A	-0.0469881	4.00336	0.346518	0.556091	0.99632
CCNYL1	0.0495905	3.87696	0.846544	0.357532	0.99632
PLEKHM3	0.0587129	4.70723	0.845103	0.357941	0.99632
IDH1	-0.00270868	5.75388	0.000839471	0.976886	0.999302
PIKFYVE	0.0577315	5.86287	0.933321	0.334002	0.99632
RPE	-0.0221305	4.49011	0.197912	0.656411	0.99632
KANSL1L	-0.0132904	3.62952	0.0300611	0.862352	0.998278
LANCL1	0.00603771	3.95849	0.00649542	0.935765	0.999302
ATIC	-0.0391774	4.85944	0.205041	0.650682	0.99632
PECR	0.0917449	4.36835	1.12014	0.289889	0.99632
XRCC5	0.0375255	8.11556	0.683011	0.408552	0.99632
SMARCAL1	-0.026122	4.54685	0.263556	0.607687	0.99632
RPL37A	-0.011891	8.4987	0.0577902	0.810023	0.998278
TNS1	0.0957929	7.77921	0.296108	0.586332	0.99632
CXCR2P1	-0.496269	4.27827	12.196	0.000478927	0.171309
CXCR2	0.0251519	8.89806	0.0397401	0.84199	0.998278
CXCR1	-0.019806	9.15601	0.0280736	0.866936	0.998278
ARPC2	0.0398116	9.70679	0.564595	0.452415	0.99632
GPBAR1	-0.277919	4.81243	3.17784	0.0746432	0.967616
AAMP	-0.0824531	6.26812	2.12854	0.144579	0.99632
PNKD	0.124376	5.94465	2.57308	0.108696	0.99632
TMBIM1	0.0506553	7.59713	1.05529	0.304292	0.99632
CATIP	0.0206292	3.81256	0.018593	0.89154	0.998278
SLC11A1	0.0926373	9.54396	0.858742	0.354091	0.99632
CTDSP1	-0.00269502	8.66893	0.00200717	0.964266	0.999302
USP37	0.0369943	4.0086	0.453917	0.500481	0.99632
CNOT9	0.00654849	5.78655	0.016403	0.89809	0.998278
ZNF142	0.00809326	5.36568	0.021018	0.88473	0.998278
BCS1L	-0.0526477	4.47185	0.599781	0.438662	0.99632
RNF25	-0.0344938	4.66649	0.579251	0.446606	0.99632
STK36	0.0419743	3.59258	0.459868	0.497686	0.99632
TTLL4	0.00528579	5.02283	0.00940111	0.922759	0.999302
CYP27A1	0.0570105	4.92189	0.087243	0.767712	0.998278
NHEJ1	-0.0395199	4.14881	0.527691	0.467579	0.99632
CNPPD1	-0.0331944	8.04828	0.120365	0.728639	0.998278
RETREG2	0.0215609	7.8716	0.144857	0.7035	0.998278
ZFAND2B	-0.0114072	6.4686	0.053806	0.816568	0.998278
ABCB6	-0.0778707	3.6015	0.804834	0.369652	0.99632
ATG9A	0.0296289	6.70533	0.180381	0.671046	0.99632
ANKZF1	-0.00215457	6.1511	0.00122259	0.972107	0.999302
STK16	-0.0149519	5.90878	0.0814631	0.775324	0.998278
TUBA4A	-0.0260826	7.85611	0.0958384	0.756882	0.998278
DNAJB2	-0.0157869	7.62182	0.0236626	0.877747	0.998278
DNPEP	-0.135386	5.89976	5.83126	0.0157438	0.760857
GMPPA	-0.0619062	5.65292	1.20621	0.272084	0.99632
CHPF	-0.131365	4.45148	0.906924	0.340932	0.99632
STK11IP	0.0168789	6.0558	0.13479	0.713516	0.998278
FARSB	-0.0441018	4.02701	0.336538	0.561835	0.99632
ACSL3	0.0479371	5.41531	0.287774	0.591651	0.99632
WDFY1	-0.19935	6.37537	3.81907	0.0506724	0.952952
MRPL44	-0.134321	5.53601	3.44788	0.0633328	0.967616
CUL3	0.0377149	6.28537	0.449021	0.5028	0.99632
DOCK10	0.0502665	6.29682	0.542715	0.46131	0.99632
RHBDD1	0.0122753	4.65988	0.0590812	0.807954	0.998278
MFF	0.00450494	5.55943	0.00975259	0.921333	0.999302
AGFG1	0.187936	7.12334	3.32964	0.0680416	0.967616
TRIP12	0.0537652	8.05463	0.949509	0.329844	0.99632
SP110	-0.112371	8.46134	1.41714	0.233874	0.99632
SP140	-0.203888	7.09437	5.12644	0.0235639	0.83249
SP140L	-0.197528	6.21816	7.21538	0.00722814	0.590519
SP100	-0.0621831	8.1687	0.533953	0.46495	0.99632
CAB39	0.11542	7.62876	2.46332	0.116532	0.99632
ITM2C	-0.043555	6.70207	0.139828	0.708452	0.998278
PSMD1	0.035526	5.55117	0.388274	0.533208	0.99632
NCL	-0.0725267	6.85078	1.22008	0.269345	0.99632
PTMA	2.33528e-06	8.93576	1.63163e-09	0.999968	0.999968
PDE6D	-0.0116394	4.40916	0.0570282	0.811256	0.998278
COPS7B	-0.0162452	4.93453	0.0925819	0.76092	0.998278
DIS3L2	-0.0168779	4.52346	0.0626125	0.802413	0.998278
TIGD1	-0.00429417	3.52946	0.00353606	0.952582	0.999302
EIF4E2	-0.0110338	6.68887	0.0716209	0.788991	0.998278
GIGYF2	0.039104	5.5856	0.789437	0.37427	0.99632
INPP5D	-0.0518769	7.71894	0.667299	0.413995	0.99632
ATG16L1	0.0470861	4.55907	0.768605	0.380649	0.99632
DGKD	0.0379307	7.67529	0.424213	0.514842	0.99632
USP40	-0.000122042	3.93245	2.59824e-06	0.998714	0.999799
ARL4C	-0.0298577	7.31437	0.195999	0.65797	0.99632
COPS8	-0.00803291	4.5418	0.0196972	0.888386	0.998278
LRRFIP1	0.00794926	8.18377	0.0162708	0.8985	0.998278
UBE2F	-0.011206	6.26583	0.0231198	0.879146	0.998278
ILKAP	-0.0286753	5.43537	0.36588	0.545258	0.99632
PER2	0.0303598	3.63542	0.299875	0.583961	0.99632
ASB1	-0.000490584	5.47743	8.38724e-05	0.992693	0.999302
HDAC4	-0.0967251	7.35122	1.2022	0.272882	0.99632
NDUFA10	0.0099866	6.19413	0.0483172	0.826018	0.998278
COPS9	-0.0863818	5.56068	1.43828	0.230418	0.99632
ANKMY1	-0.0451631	5.01099	0.444739	0.504844	0.99632
DUSP28	-0.078929	3.45844	2.54666	0.110528	0.99632
RNPEPL1	-0.024844	8.31268	0.132981	0.715361	0.998278
CAPN10	-0.0127417	6.18963	0.05479	0.814929	0.998278
GPR35	0.0568279	4.99423	0.372607	0.541587	0.99632
SNED1	-0.0119208	4.02855	0.0108652	0.916982	0.999302
MTERF4	0.04156	5.57035	0.468399	0.493725	0.99632
PASK	-0.0109612	4.94676	0.0115303	0.914488	0.999302
PPP1R7	-0.0639683	5.70062	3.31424	0.0686822	0.967616
HDLBP	-0.00789978	7.82481	0.0194864	0.888981	0.998278
SEPTIN2	0.0140549	6.9928	0.100001	0.751829	0.998278
STK25	-0.0187557	6.6419	0.123837	0.72491	0.998278
THAP4	-0.0291217	5.02619	0.276097	0.599271	0.99632
ATG4B	-0.0266612	6.69272	0.3301	0.5656	0.99632
DTYMK	-0.140167	4.69636	2.44295	0.118054	0.99632
ING5	-0.00821148	5.25667	0.018798	0.890947	0.998278
D2HGDH	-0.00385131	5.02861	0.0021847	0.96272	0.999302
TRNT1	0.0186136	4.31352	0.180696	0.670776	0.99632
CRBN	0.0274333	5.66686	0.21599	0.642113	0.99632
SUMF1	0.0563042	5.00681	0.71181	0.398843	0.99632
ITPR1	0.0133244	4.99072	0.040228	0.841035	0.998278
BHLHE40	0.0905604	5.8566	0.530042	0.466589	0.99632
ARL8B	-0.0154264	6.38521	0.057173	0.811021	0.998278
EDEM1	-0.0579369	7.12693	0.64631	0.421435	0.99632
THUMPD3	0.0118286	4.23437	0.0424907	0.836687	0.998278
THUMPD3-AS1	0.00797733	4.44529	0.0173727	0.895138	0.998278
SETD5	0.0481051	6.96186	0.877947	0.348765	0.99632
MTMR14	0.00460266	7.28861	0.0116805	0.913935	0.999302
BRPF1	0.0269325	5.48226	0.374228	0.540709	0.99632
OGG1	-0.00441822	4.56404	0.00403496	0.949351	0.999302
CAMK1	0.145248	5.3859	1.55006	0.213127	0.99632
TADA3	0.00567709	7.76632	0.00892506	0.924734	0.999302
ARPC4	0.0311803	9.12357	0.353761	0.551992	0.99632
TTLL3	0.0833458	4.86003	1.77519	0.182741	0.99632
RPUSD3	-0.0818794	4.63026	1.29153	0.255767	0.99632
JAGN1	-0.0491943	4.78125	0.907192	0.340861	0.99632
CRELD1	0.000833596	5.26163	0.000185084	0.989145	0.999302
EMC3	-0.00187657	6.78764	0.000382283	0.984401	0.999302
FANCD2	0.00813276	3.9216	0.023628	0.877835	0.998278
BRK1	-0.00217587	6.7734	0.00170641	0.96705	0.999302
VHL	0.0440878	7.03851	1.30027	0.254165	0.99632
IRAK2	0.00196967	4.92073	0.000169961	0.989598	0.999302
TATDN2	0.0226136	6.84594	0.269974	0.60335	0.99632
GHRL	-0.0445209	3.87561	0.219755	0.639227	0.99632
SEC13	-0.0140293	6.51358	0.0844909	0.771301	0.998278
ATG7	0.0389887	6.08662	0.457346	0.498867	0.99632
VGLL4	0.0150621	4.88722	0.118889	0.730243	0.998278
MKRN2	0.0283025	4.75688	0.504958	0.47733	0.99632
RAF1	-0.00294733	8.35716	0.00199786	0.964348	0.999302
TMEM40	-0.232356	3.67463	4.50691	0.0337582	0.886264
RPL32	-0.0146596	9.0289	0.0435432	0.834706	0.998278
IQSEC1	0.029861	9.04601	0.167371	0.682459	0.99632
NUP210	-0.07296	7.84737	0.849026	0.356828	0.99632
CHCHD4	-0.134888	3.4232	4.7057	0.0300627	0.879453
TMEM43	0.0760735	6.92025	1.59075	0.207219	0.99632
XPC	-0.000899737	5.79388	0.000345592	0.985168	0.999302
LSM3	-0.122596	5.44982	1.96506	0.160973	0.99632
SLC6A6	0.0655878	8.53362	0.608937	0.435188	0.99632
CCDC174	0.00618537	5.15746	0.0170937	0.895979	0.998278
FGD5-AS1	-0.00504236	6.19478	0.0107203	0.917535	0.999302
NR2C2	0.043592	6.04889	0.581379	0.445772	0.99632
MRPS25	0.0122759	5.96962	0.0278458	0.867472	0.998278
RBSN	0.0315675	5.0411	0.543268	0.461082	0.99632
CAPN7	0.0405075	4.60853	0.567836	0.45112	0.99632
SH3BP5-AS1	0.039208	4.39467	0.246944	0.619235	0.99632
SH3BP5	0.160539	6.88377	4.10388	0.042785	0.921756
METTL6	-0.0509476	4.122	0.987806	0.320279	0.99632
EAF1	-0.0151587	5.24684	0.0357942	0.849941	0.998278
HACL1	-0.0214423	4.06343	0.139433	0.708846	0.998278
BTD	-0.0114504	3.84232	0.0376502	0.846147	0.998278
ANKRD28	0.0693638	4.86173	0.710356	0.399326	0.99632
DPH3	-0.0406285	5.26589	0.312171	0.576351	0.99632
OXNAD1	0.0167375	6.57659	0.0312855	0.859605	0.998278
RFTN1	0.012203	5.74817	0.0357541	0.850024	0.998278
PLCL2	0.0302216	5.85531	0.223744	0.636202	0.99632
TBC1D5	0.00933064	5.48575	0.0415808	0.838421	0.998278
SATB1	0.118311	6.54102	3.69458	0.0545897	0.96234
RAB5A	0.057613	5.42332	0.607224	0.435835	0.99632
KAT2B	0.027645	6.04228	0.176262	0.674606	0.99632
UBE2E2	-0.00972338	3.44563	0.0278056	0.867567	0.998278
UBE2E1	0.00592726	5.17364	0.00891116	0.924792	0.999302
RPL15	0.0211844	9.84329	0.125014	0.723659	0.998278
NR1D2	0.141922	3.45887	2.24159	0.134342	0.99632
TOP2B	0.0576794	6.19596	1.11333	0.291359	0.99632
NGLY1	-0.00358405	5.43237	0.0047112	0.945278	0.999302
SLC4A7	0.065216	3.82944	0.880225	0.34814	0.99632
EOMES	-0.0761638	3.74145	0.630053	0.427336	0.99632
CMC1	-0.102903	3.73084	2.09375	0.147903	0.99632
AZI2	0.0169324	5.78727	0.0405422	0.840424	0.998278
TGFBR2	0.0763664	7.9433	1.67074	0.196159	0.99632
LOC105377016	-0.0143582	4.38909	0.0202192	0.886927	0.998278
STT3B	0.0907612	7.00107	2.39499	0.121725	0.99632
CMTM7	-0.0404231	5.77105	0.331779	0.564613	0.99632
CMTM6	0.038035	8.60386	0.233942	0.628616	0.99632
DYNC1LI1	-0.0386813	5.77357	0.456205	0.499403	0.99632
CNOT10	0.00565817	4.57914	0.0145912	0.903854	0.998278
CCR4	0.0448414	3.55048	0.292763	0.588456	0.99632
GLB1	0.0132652	5.18598	0.0459753	0.830221	0.998278
CRTAP	0.00309644	5.97795	0.00136835	0.970492	0.999302
UBP1	0.0184544	6.00114	0.171498	0.678784	0.99632
CLASP2	0.0491436	4.4569	0.861972	0.353187	0.99632
PDCD6IP	0.0567827	6.31788	1.41302	0.234556	0.99632
TRANK1	-0.233203	8.43245	4.75271	0.0292523	0.875194
EPM2AIP1	0.0980528	5.27445	2.69392	0.100732	0.99632
MLH1	0.0353212	5.16415	0.493666	0.482297	0.99632
LRRFIP2	0.0917364	5.51162	1.75387	0.185391	0.99632
GOLGA4	-0.0952614	5.40191	2.51723	0.112608	0.99632
CTDSPL	0.0215354	3.62075	0.0391786	0.843095	0.998278
VILL	0.105572	5.87798	2.42572	0.119359	0.99632
PLCD1	0.00468694	4.49736	0.00453301	0.946321	0.999302
ACAA1	0.0299229	7.71923	0.277082	0.59862	0.99632
MYD88	0.0500344	8.8301	0.616352	0.432406	0.99632
OXSR1	0.113794	6.06914	2.82382	0.0928749	0.99632
EXOG	-0.00701459	3.67189	0.0114917	0.914631	0.999302
WDR48	0.0376725	5.45408	0.598061	0.439319	0.99632
GORASP1	-0.011185	5.87584	0.044104	0.83366	0.998278
CSRNP1	0.109468	8.02643	0.706498	0.400609	0.99632
CX3CR1	0.148151	6.8136	1.74023	0.18711	0.99632
SLC25A38	-0.00860601	5.62527	0.010749	0.917426	0.999302
RPSA	-0.0121038	10.0641	0.0357318	0.85007	0.998278
EIF1B	0.045158	5.82386	0.42906	0.51245	0.99632
RPL14	0.00289858	8.52116	0.00196039	0.964684	0.999302
ZNF621	0.0581837	4.21563	1.04803	0.305961	0.99632
CTNNB1	0.055116	7.22695	1.01191	0.314445	0.99632
TRAK1	0.126462	6.05802	6.24814	0.0124324	0.712252
VIPR1	0.128652	4.30826	2.25815	0.132913	0.99632
SEC22C	0.0334356	4.9459	0.442922	0.505715	0.99632
SS18L2	-0.0668413	4.5288	1.09734	0.29485	0.99632
NKTR	-0.000195781	6.47054	1.21891e-05	0.997214	0.999747
ZBTB47	0.00553842	4.28351	0.00418864	0.948397	0.999302
HIGD1A	-0.0184719	5.54335	0.0721754	0.788195	0.998278
SNRK	0.0125726	6.65353	0.0278595	0.86744	0.998278
ANO10	0.0809934	4.62388	1.20489	0.272347	0.99632
ABHD5	-0.0174044	6.17004	0.0248679	0.874697	0.998278
TCAIM	0.0292777	3.75881	0.227549	0.633347	0.99632
C3orf86	0.0744328	5.42806	0.186429	0.665906	0.99632
ZNF445	0.125338	6.84811	1.79071	0.18084	0.99632
ZNF852	0.113124	3.83806	3.00439	0.0830393	0.987364
KIAA1143	0.0588461	4.19452	1.03132	0.309848	0.99632
ZDHHC3	0.104263	7.04756	4.33404	0.0373576	0.886264
EXOSC7	-0.0443477	4.42879	0.451344	0.501697	0.99632
LARS2	0.0164016	3.99006	0.0932948	0.76003	0.998278
LIMD1	-0.0182827	6.34461	0.0977664	0.754527	0.998278
SACM1L	0.044073	5.55546	0.557911	0.455103	0.99632
FYCO1	0.0598055	4.85036	0.80771	0.368798	0.99632
CXCR6	-0.0539731	3.9952	0.213234	0.644245	0.99632
CCR1	0.151816	7.70409	1.484	0.223149	0.99632
CCR2	0.0470796	6.82471	0.165713	0.68395	0.996345
CCR5	-0.152483	4.49317	2.19707	0.138274	0.99632
CCRL2	-0.317714	5.10163	4.5531	0.0328591	0.883112
LTF	0.292129	5.66008	1.52102	0.217465	0.99632
ALS2CL	0.02019	3.99599	0.0278101	0.867556	0.998278
CCDC12	-0.0709943	5.95884	2.4645	0.116445	0.99632
NBEAL2	-0.0593053	10.6935	0.406215	0.523897	0.99632
SETD2	-0.0321511	6.39028	0.311857	0.576543	0.99632
KLHL18	-0.00147745	5.59838	0.000964867	0.97522	0.999302
PTPN23	-0.015377	5.34867	0.0632633	0.801411	0.998278
SCAP	-0.0538457	6.61731	0.810312	0.368028	0.99632
ELP6	-0.0615992	4.66305	0.8706	0.350789	0.99632
SMARCC1	0.0575184	6.10926	1.3043	0.25343	0.99632
DHX30	-0.028306	6.4088	0.254034	0.614249	0.99632
MAP4	-0.0208877	5.9228	0.091388	0.76242	0.998278
CAMP	-0.00785826	5.58058	0.0025612	0.959638	0.999302
ZNF589	-0.039279	4.76043	0.317616	0.573044	0.99632
NME6	0.0260455	5.0585	0.31575	0.574173	0.99632
TMA7	-0.0506479	5.83114	0.492378	0.482868	0.99632
SHISA5	-0.181208	9.29419	3.899	0.0483148	0.939198
PFKFB4	0.047751	7.40067	0.231264	0.630588	0.99632
UQCRC1	-0.0124934	7.269	0.0482214	0.826188	0.998278
SLC26A6	0.13673	5.70774	2.24629	0.133935	0.99632
NCKIPSD	-0.071188	3.80576	1.05856	0.303543	0.99632
IP6K2	-0.0297412	5.98099	0.506506	0.476655	0.99632
PRKAR2A	0.137045	6.14603	7.36217	0.00666105	0.590207
SLC25A20	0.0368378	5.24183	0.398928	0.527643	0.99632
ARIH2	0.00953495	6.72946	0.0746138	0.784734	0.998278
P4HTM	-0.0441735	4.86928	0.392755	0.530855	0.99632
WDR6	-0.0580158	7.17611	0.606369	0.436158	0.99632
DALRD3	-0.00905708	5.07614	0.0192033	0.889785	0.998278
NDUFAF3	-0.0590972	5.49623	0.694689	0.404574	0.99632
IMPDH2	-0.00868708	5.88686	0.0150992	0.902203	0.998278
QRICH1	0.0413555	5.96082	0.631166	0.426928	0.99632
QARS1	0.0183881	7.05335	0.0822358	0.77429	0.998278
USP19	-0.00971879	6.94554	0.0374894	0.846472	0.998278
CCDC71	-0.0133977	5.51879	0.083812	0.772196	0.998278
KLHDC8B	-0.25952	4.50907	5.78451	0.016168	0.764691
C3orf62	-0.0394131	5.39616	0.239555	0.624528	0.99632
USP4	0.00350556	7.44433	0.00426076	0.947955	0.999302
GPX1	-0.11854	9.03989	1.71516	0.190317	0.99632
RHOA	0.0831192	9.30649	2.24085	0.134407	0.99632
TCTA	-0.0478408	5.76283	0.558349	0.454926	0.99632
NICN1	-0.0563782	4.3812	0.887992	0.346022	0.99632
DAG1	0.00673766	3.74218	0.0105856	0.918053	0.999302
APEH	-0.0389228	6.73862	0.47908	0.48884	0.99632
RNF123	0.0260318	6.59496	0.07747	0.780756	0.998278
GMPPB	-0.0794412	5.52043	1.36609	0.242485	0.99632
IP6K1	0.00387856	6.92635	0.00463015	0.94575	0.999302
UBA7	-0.150855	8.02527	4.45168	0.0348669	0.886264
MON1A	-0.0878986	3.58655	1.31104	0.252207	0.99632
RBM6	-0.023955	6.68979	0.179867	0.671488	0.99632
RBM5	0.0183789	7.87815	0.122547	0.726289	0.998278
GNAI2	0.0690587	9.9255	1.46486	0.226159	0.99632
IFRD2	-0.0631342	5.70645	0.645147	0.421853	0.99632
HYAL2	0.0102129	4.20212	0.02095	0.884915	0.998278
TUSC2	-0.062447	5.68904	1.69149	0.193404	0.99632
RASSF1	0.0109741	6.6495	0.0364508	0.848588	0.998278
NPRL2	-0.0571654	4.92762	1.03966	0.307901	0.99632
CYB561D2	-0.0570955	5.45817	0.71058	0.399251	0.99632
TMEM115	-0.0152414	5.64796	0.0911841	0.762677	0.998278
HEMK1	-0.0659995	5.8357	0.708679	0.399883	0.99632
CISH	-0.0397214	6.84265	0.10431	0.746718	0.998278
MAPKAPK3	-0.00491639	8.14997	0.00601626	0.938174	0.999302
MANF	-0.0429267	6.11662	0.262762	0.608229	0.99632
RBM15B	0.0157287	6.30508	0.115023	0.734496	0.998278
DCAF1	0.0414895	4.93518	0.384169	0.53538	0.99632
RAD54L2	-0.000841064	5.13278	0.000173455	0.989492	0.999302
TEX264	-0.0875404	6.08938	1.79855	0.179888	0.99632
RRP9	-0.110324	4.3227	1.92969	0.164792	0.99632
PCBP4	-0.0859849	3.70185	0.742095	0.388991	0.99632
ABHD14B	-0.00714237	5.36097	0.00819115	0.927886	0.999302
RPL29	-0.0248263	8.72406	0.0759681	0.782838	0.998278
DUSP7	0.0569291	5.23475	0.609281	0.435059	0.99632
ALAS1	-0.0291806	6.0794	0.0945196	0.758508	0.998278
TLR9	-0.0903467	3.71247	1.2919	0.255698	0.99632
TWF2	-0.0165879	7.66252	0.0758207	0.783043	0.998278
PPM1M	0.000969205	7.89393	0.000235045	0.987768	0.999302
WDR82	0.0577537	7.38406	1.79349	0.180502	0.99632
GLYCTK	0.0242615	5.42046	0.188975	0.663771	0.99632
DNAH1	0.0203819	6.51081	0.110156	0.739966	0.998278
BAP1	0.0114576	7.26589	0.068178	0.794008	0.998278
NISCH	-0.00232221	7.48381	0.00195232	0.964757	0.999302
STAB1	0.127185	8.64434	1.03055	0.31003	0.99632
NT5DC2	-0.0125236	4.77475	0.0104145	0.918716	0.999302
PBRM1	0.0554455	5.48692	1.75102	0.185749	0.99632
GNL3	-0.0385364	6.08115	0.203795	0.651675	0.99632
GLT8D1	0.00800005	4.36765	0.0235792	0.877961	0.998278
SPCS1	-0.0623177	5.80284	1.78851	0.181107	0.99632
NEK4	0.109942	4.1039	2.67468	0.101956	0.99632
ITIH4	-0.0390352	4.97639	0.219783	0.639205	0.99632
STIMATE	-0.0063048	5.89009	0.0115618	0.914372	0.999302
SFMBT1	0.0559356	3.78611	0.585087	0.444325	0.99632
RFT1	-0.0253476	5.18868	0.173917	0.676653	0.99632
PRKCD	0.0287925	8.43325	0.158749	0.690311	0.998008
TKT	-0.00406273	9.5633	0.00220803	0.962521	0.999302
DCP1A	0.00354049	5.66923	0.00560644	0.940313	0.999302
ACTR8	0.023923	4.95928	0.29446	0.587377	0.99632
SELENOK	-0.030492	6.27452	0.167261	0.682558	0.99632
CCDC66	0.0097479	3.76164	0.0185596	0.891637	0.998278
TASOR	0.0522174	5.88787	0.984738	0.321032	0.99632
ARHGEF3	-0.113428	6.03642	3.28776	0.0697982	0.967616
APPL1	0.0667182	4.67842	1.29904	0.254389	0.99632
PDE12	0.0143427	4.47926	0.107656	0.742829	0.998278
ARF4	0.0419112	6.26988	0.454124	0.500383	0.99632
DENND6A	0.0384681	4.99939	0.358321	0.54944	0.99632
SLMAP	0.0400517	5.30728	0.51795	0.471717	0.99632
FLNB	0.0544498	5.61091	0.412059	0.520926	0.99632
PXK	0.142123	6.26491	2.6328	0.104677	0.99632
PDHB	-0.0264999	5.27592	0.247676	0.618716	0.99632
THOC7	-0.111629	5.34723	3.41337	0.0646703	0.967616
ATXN7	-0.100695	7.05303	1.11337	0.291351	0.99632
PSMD6-AS2	-0.0992773	4.55454	0.769975	0.380225	0.99632
PSMD6	-0.0184566	5.96318	0.13593	0.712362	0.998278
LRIG1	0.0432162	3.53859	0.293643	0.587895	0.99632
KBTBD8	0.054639	3.73907	0.332156	0.564392	0.99632
SUCLG2	-0.0191467	4.57693	0.0781291	0.779849	0.998278
TMF1	0.0260849	5.73309	0.195111	0.658696	0.99632
UBA3	0.036442	6.35414	0.339413	0.560168	0.99632
ARL6IP5	0.0558616	7.81163	0.860317	0.35365	0.99632
FRMD4B	0.11201	4.56514	0.794748	0.372668	0.99632
FOXP1	0.0625338	6.14165	0.890536	0.345332	0.99632
EIF4E3	0.0609382	7.38383	0.447476	0.503536	0.99632
GPR27	0.158341	5.30636	1.82014	0.177296	0.99632
PROK2	0.367454	7.75658	7.00285	0.00813802	0.630184
LINC00877	-0.0671588	5.16572	0.490333	0.483779	0.99632
RYBP	0.107977	5.1469	1.77039	0.183334	0.99632
PPP4R2	0.128348	6.53577	2.08207	0.149038	0.99632
EBLN2	0.022706	3.53982	0.0610141	0.8049	0.998278
GBE1	0.150722	4.21366	3.26553	0.0707501	0.967616
CHMP2B	-0.0342601	5.49463	0.14895	0.699541	0.998278
CGGBP1	0.0037374	6.66613	0.00320558	0.95485	0.999302
ZNF654	0.0241527	4.37445	0.0973438	0.755041	0.998278
C3orf38	-0.131903	5.14092	2.06948	0.150273	0.99632
NSUN3	-0.0727743	4.77569	1.27415	0.258989	0.99632
RIOX2	0.0228933	4.0033	0.182703	0.66906	0.99632
CLDND1	-0.0310249	5.93603	0.391892	0.531307	0.99632
CPOX	-0.00361261	4.075	0.00342337	0.953343	0.999302
ST3GAL6	-0.0795063	4.14509	0.785126	0.375578	0.99632
TBC1D23	0.0216946	5.07367	0.105346	0.745506	0.998278
NIT2	-0.0918031	3.84386	1.65555	0.198205	0.99632
TOMM70	-0.00807885	5.13894	0.0196071	0.88864	0.998278
TFG	0.0449774	4.86191	0.467809	0.493997	0.99632
SENP7	0.069789	4.54799	0.940857	0.332058	0.99632
TRMT10C	-0.0472054	3.88785	0.587659	0.443326	0.99632
PCNP	0.00279449	5.99948	0.00240679	0.960872	0.999302
ZBTB11	0.0824041	4.74106	1.77789	0.182409	0.99632
RPL24	-0.0271828	8.44159	0.240541	0.623816	0.99632
CEP97	-0.122611	3.86669	2.33351	0.126616	0.99632
NXPE3	0.0355646	5.95167	0.588476	0.443009	0.99632
NFKBIZ	0.144667	7.93196	2.97235	0.0846986	0.990809
ALCAM	-0.0836324	4.16309	0.986646	0.320563	0.99632
CBLB	0.0646797	4.92469	0.552289	0.457384	0.99632
BBX	-0.124188	5.82911	3.14567	0.0761286	0.967616
CD47	-0.00372968	7.48882	0.00453827	0.94629	0.999302
LINC01215	0.14085	3.82567	2.00949	0.156318	0.99632
IFT57	0.0054681	4.28824	0.0044326	0.946918	0.999302
DZIP3	0.0283682	3.61669	0.196404	0.657639	0.99632
TRAT1	-0.0797486	4.33077	0.699619	0.402912	0.99632
CD96	0.0612232	5.76123	0.495668	0.48141	0.99632
ABHD10	-0.0292448	4.39582	0.218462	0.640215	0.99632
BTLA	0.0239414	3.89287	0.0560411	0.812866	0.998278
ATG3	-0.0990052	7.40538	1.26198	0.261276	0.99632
SLC35A5	0.00679614	4.64217	0.00749336	0.931018	0.999302
NEPRO	0.047266	4.71647	0.635586	0.425314	0.99632
SIDT1	0.000986446	4.75182	0.000151125	0.990192	0.999302
USF3	0.0507735	4.97362	0.607587	0.435698	0.99632
NAA50	0.0346878	5.76801	0.372685	0.541544	0.99632
ATP6V1A	0.00393268	6.14666	0.00267403	0.958759	0.999302
QTRT2	0.03878	4.32339	0.584734	0.444463	0.99632
TIGIT	-0.0326407	4.2664	0.214251	0.643456	0.99632
ZBTB20	0.0524928	4.78917	0.462809	0.496314	0.99632
B4GALT4	-0.0267355	4.47034	0.103011	0.748246	0.998278
ARHGAP31	-0.0107398	4.75046	0.0142509	0.904977	0.998278
TMEM39A	0.0654073	4.76663	1.20835	0.271659	0.99632
POGLUT1	0.0125284	4.25554	0.0521087	0.819434	0.998278
TIMMDC1	-0.0467185	5.43465	0.790314	0.374005	0.99632
ADPRH	-0.00297837	4.12196	0.00153342	0.968764	0.999302
COX17	-0.158157	3.83735	6.59358	0.0102347	0.668886
GSK3B	-0.0355578	5.86411	0.250359	0.616822	0.99632
LRRC58	0.0203357	5.07093	0.117545	0.731712	0.998278
NDUFB4	-0.0976309	5.66448	3.21498	0.072967	0.967616
RABL3	0.0341293	3.87036	0.425219	0.514344	0.99632
GTF2E1	0.037825	4.14638	0.421451	0.516214	0.99632
HCLS1	0.0385716	9.50181	0.32868	0.566437	0.99632
GOLGB1	-0.0279322	6.3643	0.23298	0.629323	0.99632
IQCB1	-0.0658129	4.22234	0.791561	0.373628	0.99632
EAF2	-0.0294797	4.99122	0.125686	0.722947	0.998278
SLC15A2	0.0735694	3.97347	0.781831	0.376582	0.99632
CD86	-0.187437	4.80203	2.73798	0.0979884	0.99632
CSTA	-0.011617	6.85636	0.0116259	0.914136	0.999302
FAM162A	-0.0595058	3.7151	0.655988	0.41798	0.99632
KPNA1	0.121534	5.84891	3.5843	0.0583281	0.966278
PARP9	-0.0679556	8.93767	0.423427	0.515232	0.99632
DTX3L	-0.0717431	7.98564	0.670574	0.412851	0.99632
PARP15	0.0347587	5.39913	0.128073	0.720438	0.998278
PARP14	-0.201318	9.21735	3.02415	0.0820335	0.98548
HSPBAP1	0.0936013	4.40344	2.22529	0.135767	0.99632
SLC49A4	0.242676	4.77043	5.94465	0.014762	0.74759
SEC22A	0.0553812	3.56694	1.44095	0.229985	0.99632
HACD2	0.0535565	4.19339	0.728435	0.393391	0.99632
CCDC14	0.00939064	3.78614	0.0151381	0.902078	0.998278
UMPS	-0.0361805	4.42472	0.261362	0.609186	0.99632
ITGB5	-0.00704447	4.44922	0.00409428	0.948981	0.999302
HEG1	-0.031009	4.95674	0.15716	0.691784	0.998132
ZNF148	0.0112454	5.73629	0.0395355	0.842392	0.998278
SNX4	-0.0255402	4.46334	0.115195	0.734306	0.998278
OSBPL11	0.075758	5.71622	1.16019	0.281427	0.99632
SLC41A3	-0.0298405	4.6587	0.147458	0.700976	0.998278
ZXDC	0.0132962	6.07428	0.0976277	0.754695	0.998278
PLXNA1	0.020402	4.52218	0.0600623	0.806397	0.998278
TPRA1	-0.00676067	5.48803	0.0131734	0.908623	0.998462
MCM2	-0.156105	4.7768	1.83265	0.175815	0.99632
ABTB1	0.00753465	9.8276	0.00779441	0.929649	0.999302
MGLL	-0.105964	4.68569	1.35372	0.244629	0.99632
SEC61A1	0.0234507	7.75765	0.213018	0.644412	0.99632
RUVBL1	-0.0137652	4.97838	0.0358632	0.849798	0.998278
GATA2	0.0565277	4.0064	0.111761	0.738148	0.998278
RPN1	0.0436448	7.73143	0.768587	0.380655	0.99632
RAB7A	0.0239305	8.02041	0.136143	0.712146	0.998278
ACAD9	0.0677716	4.78975	0.56404	0.452637	0.99632
GP9	-0.117652	3.91222	0.665419	0.414653	0.99632
RAB43	0.0664438	4.57806	0.780612	0.376954	0.99632
ISY1	-0.0315658	5.34079	0.500527	0.479269	0.99632
CNBP	0.02468	8.45304	0.237775	0.625818	0.99632
LOC105374102	-0.212381	4.49985	1.83918	0.175047	0.99632
COPG1	-0.00214884	6.9107	0.00182202	0.965953	0.999302
HMCES	-0.005944	5.44252	0.00778653	0.929685	0.999302
H1-10	-0.0163312	6.93708	0.0404236	0.840655	0.998278
RPL32P3	-0.0486796	4.61167	0.774622	0.378791	0.99632
MBD4	0.0588655	5.89329	1.31675	0.251176	0.99632
PLXND1	0.168838	6.10759	2.07174	0.15005	0.99632
TMCC1	-0.0447284	5.18211	0.368683	0.543723	0.99632
PIK3R4	0.0689479	4.27697	1.8083	0.178712	0.99632
ATP2C1	0.0805815	5.41174	2.93303	0.0867844	0.992517
ASTE1	0.0499566	3.58177	0.732129	0.392194	0.99632
NUDT16	-0.0794283	6.56464	0.580432	0.446143	0.99632
MRPL3	-0.00881687	5.5025	0.0153866	0.901282	0.998278
ACP3	0.096261	4.50621	1.06727	0.301564	0.99632
DNAJC13	-0.0357612	5.5386	0.190188	0.66276	0.99632
UBA5	-0.0128129	4.22523	0.0286269	0.865643	0.998278
CDV3	0.0224951	7.39045	0.228423	0.632696	0.99632
TOPBP1	0.0483736	5.29953	0.808625	0.368527	0.99632
SRPRB	-0.0177276	5.45837	0.0526318	0.818546	0.998278
RYK	0.0368806	4.15513	0.411703	0.521106	0.99632
ANAPC13	-0.00368695	5.0908	0.00386242	0.950445	0.999302
CEP63	-0.0885968	5.52377	1.21916	0.269525	0.99632
MSL2	0.080164	5.50274	2.25892	0.132847	0.99632
PCCB	-0.0489481	4.04321	0.695408	0.404331	0.99632
STAG1	0.055067	5.20557	1.33173	0.248498	0.99632
NCK1	0.0456985	4.26536	0.612116	0.433992	0.99632
DBR1	0.00821077	3.52925	0.0182104	0.892655	0.998278
ARMC8	-0.0160776	5.22404	0.158199	0.69082	0.998008
MRAS	0.0506021	4.3712	0.243846	0.621442	0.99632
PIK3CB	0.0748352	4.93859	1.49495	0.221449	0.99632
MRPS22	-0.0751439	4.38878	1.37328	0.241249	0.99632
COPB2	0.0530672	6.52982	1.06715	0.301589	0.99632
SLC25A36	0.0635527	3.86311	0.651348	0.419631	0.99632
ZBTB38	0.00503257	4.49121	0.0063498	0.936487	0.999302
RASA2	0.157619	5.97843	4.23459	0.0396081	0.910196
RNF7	-0.0538314	5.82858	0.942271	0.331695	0.99632
ATP1B3	-0.0890504	6.01893	1.39946	0.236814	0.99632
TFDP2	0.132125	4.77704	3.05496	0.0804911	0.98137
GK5	0.299493	4.64241	15.2263	9.53668e-05	0.0732338
XRN1	-0.143191	7.38288	1.54839	0.213373	0.99632
ATR	-0.0161692	4.59587	0.064661	0.799275	0.998278
U2SURP	0.0207249	5.75863	0.178194	0.67293	0.99632
CHST2	0.100974	6.6233	1.5323	0.215767	0.99632
SLC9A9	0.00299587	3.97107	0.00294035	0.956756	0.999302
DIPK2A	-0.0323203	3.69155	0.201084	0.653847	0.99632
PLSCR1	0.0888617	7.99323	0.529462	0.466833	0.99632
GYG1	0.22736	7.48938	3.76005	0.0524909	0.96234
HPS3	-0.0104224	4.56144	0.033459	0.854862	0.998278
COMMD2	0.0371597	4.50829	0.39491	0.52973	0.99632
RNF13	-0.098345	6.9766	0.876706	0.349106	0.99632
TSC22D2	0.0509073	4.37596	1.04322	0.307073	0.99632
[truncated: 7,217 more rows]

## Sheet: Time to next infection
Time to next infection
Gene	logFC	logCPM	LR	PValue	FDR
WASH7P	-0.0347081	6.26609	0.696716	0.403889	0.999773
LOC100996442	0.0104461	5.63675	0.0240562	0.876742	0.999773
LOC729737	0.0471066	8.11781	0.424695	0.514603	0.999773
WASH9P	-0.0447003	6.01446	1.49603	0.221283	0.999773
LOC100132287	0.0165245	7.19016	0.0578069	0.809996	0.999773
LOC100288069	-0.00589159	7.89717	0.00880063	0.925259	0.999773
NOC2L	0.0204151	5.9661	0.470795	0.492621	0.999773
KLHL17	-0.00130032	4.28525	0.00124963	0.971801	0.999773
HES4	-0.00421208	5.00104	0.00239792	0.960944	0.999773
ISG15	0.189781	8.50111	3.25882	0.0710403	0.999773
AGRN	0.160257	4.68623	4.77025	0.0289557	0.999773
C1orf159	-0.0555396	3.62215	1.37631	0.240731	0.999773
TNFRSF4	0.0855176	4.63361	2.15568	0.142044	0.999773
SDF4	0.0277179	7.30612	1.58122	0.208586	0.999773
B3GALT6	-0.00770941	4.99766	0.0344943	0.852659	0.999773
UBE2J2	0.0274011	6.50523	1.46643	0.225909	0.999773
ACAP3	-0.00393299	6.38906	0.0144922	0.904179	0.999773
PUSL1	0.0413687	4.03192	1.83857	0.175119	0.999773
INTS11	0.00850111	6.75478	0.107839	0.742618	0.999773
CPTP	0.0363823	5.28977	1.49248	0.221832	0.999773
DVL1	-0.000848724	6.03567	0.000703118	0.978845	0.999773
AURKAIP1	0.0255224	7.283	0.740801	0.389404	0.999773
CCNL2	-0.0149629	7.39587	0.350302	0.553942	0.999773
MRPL20-AS1	-0.00929622	4.74988	0.128506	0.719986	0.999773
MRPL20	0.0110698	4.89098	0.117884	0.73134	0.999773
ATAD3B	-0.00975805	5.75595	0.0821525	0.774401	0.999773
ATAD3A	0.0488402	4.70787	2.49452	0.114243	0.999773
SSU72	0.0194208	6.64939	0.740642	0.389455	0.999773
MIB2	0.038837	6.2094	1.48732	0.222632	0.999773
CDK11B	0.0263194	6.13207	0.768792	0.380591	0.999773
SLC35E2B	0.0468725	7.01738	3.1458	0.0761226	0.999773
CDK11A	0.0378277	5.97764	1.35482	0.244438	0.999773
SLC35E2A	0.0110552	5.65245	0.0948503	0.758099	0.999773
NADK	0.0579701	9.85653	1.89955	0.168128	0.999773
GNB1	0.0129162	8.56595	0.330564	0.565327	0.999773
PRKCZ	-0.0146027	4.45395	0.163728	0.685747	0.999773
FAAP20	0.00301795	5.65883	0.00698859	0.933376	0.999773
SKI	0.0629703	5.90518	2.55569	0.109898	0.999773
RER1	0.00896821	7.2556	0.159173	0.689919	0.999773
PEX10	-0.0711062	3.77373	3.35624	0.0669507	0.999773
PANK4	0.0137708	4.83372	0.246313	0.619683	0.999773
TNFRSF14-AS1	0.00399661	4.31999	0.0100576	0.920116	0.999773
TNFRSF14	-0.00718636	8.19507	0.04201	0.837601	0.999773
PRXL2B	-0.0295102	3.86903	0.623385	0.429792	0.999773
MEGF6	-0.00442738	6.06037	0.0057249	0.939687	0.999773
TPRG1L	-0.00264786	6.36302	0.00804577	0.928527	0.999773
WRAP73	0.0262587	4.77044	0.706308	0.400672	0.999773
TP73-AS1	-0.01519	5.24526	0.151744	0.696874	0.999773
SMIM1	-0.187572	5.29324	2.72034	0.0990767	0.999773
LRRC47	0.019417	5.74673	0.629606	0.4275	0.999773
CEP104	0.0292066	4.64817	1.09489	0.29539	0.999773
DFFB	0.0127372	3.64541	0.179691	0.671639	0.999773
C1orf174	0.00656666	4.6562	0.0428018	0.836099	0.999773
NPHP4	0.00485991	3.91349	0.0298814	0.86276	0.999773
KCNAB2	0.00775199	7.96118	0.0561427	0.8127	0.999773
RPL22	-0.0664876	6.98768	3.57918	0.0585081	0.999773
ICMT	0.0378179	5.09489	0.735903	0.390976	0.999773
ACOT7	0.0780924	4.37326	1.69504	0.192939	0.999773
ESPN	-0.271291	5.12032	4.93027	0.0263902	0.999773
TNFRSF25	-0.0203034	6.15495	0.133771	0.714554	0.999773
NOL9	-0.0568051	4.6092	2.9557	0.0855751	0.999773
ZBTB48	-0.000691462	6.05266	0.000756541	0.978057	0.999773
KLHL21	0.0545656	6.80886	1.77518	0.182742	0.999773
PHF13	0.013331	3.70444	0.186784	0.665607	0.999773
THAP3	0.0449514	4.41575	1.99956	0.157345	0.999773
DNAJC11	0.0232937	4.95827	0.745354	0.387951	0.999773
CAMTA1	-0.030066	4.02189	1.05144	0.305176	0.999773
VAMP3	0.0615006	7.22691	2.19283	0.138654	0.999773
PARK7	-0.000465497	7.57283	0.000294056	0.986318	0.999773
RERE	0.0881218	7.72604	3.40209	0.065114	0.999773
ENO1	0.0104134	9.15949	0.113097	0.736645	0.999773
H6PD	0.046867	7.18368	1.6808	0.194818	0.999773
PIK3CD	0.0489252	9.21272	2.5091	0.11319	0.999773
CLSTN1	0.00139809	6.01921	0.00123943	0.971916	0.999773
CTNNBIP1	-0.0417691	4.56578	1.3528	0.24479	0.999773
LZIC	-0.0331101	4.91572	1.84521	0.174341	0.999773
NMNAT1	0.0471511	4.03373	1.14143	0.28535	0.999773
RBP7	0.0144054	4.30738	0.0290952	0.864559	0.999773
UBE4B	0.011657	5.71274	0.206861	0.649239	0.999773
KIF1B	0.0963262	6.74976	3.0898	0.0787847	0.999773
PGD	0.00943885	9.05735	0.031839	0.858381	0.999773
DFFA	0.00501043	5.40618	0.0271836	0.869043	0.999773
PEX14	-0.0273949	4.41243	0.785296	0.375526	0.999773
CASZ1	0.0604923	4.6851	2.85029	0.0913573	0.999773
TARDBP	0.0092043	6.69009	0.190648	0.662377	0.999773
SRM	0.0569146	5.4501	1.98371	0.159	0.999773
EXOSC10	-0.00541035	5.20633	0.0313282	0.85951	0.999773
MTOR	0.0040233	6.04165	0.0283494	0.86629	0.999773
UBIAD1	-0.0173514	5.00465	0.227166	0.633633	0.999773
FBXO44	-0.00312138	5.38738	0.0094158	0.922699	0.999773
FBXO6	0.0953223	6.64651	3.34266	0.0675052	0.999773
MAD2L2	0.000286405	5.99676	8.4861e-05	0.99265	0.999773
AGTRAP	0.0329679	8.18151	0.600053	0.438558	0.999773
MTHFR	0.0218185	6.58145	0.612032	0.434024	0.999773
CLCN6	0.0220359	4.56423	0.585369	0.444216	0.999773
KIAA2013	0.0154765	7.43083	0.32155	0.570678	0.999773
PLOD1	0.041711	6.58535	0.980439	0.32209	0.999773
MFN2	0.0204779	7.38486	0.343121	0.558033	0.999773
MIIP	0.0328925	7.3382	1.01629	0.3134	0.999773
TNFRSF8	-0.11036	5.12566	2.78549	0.0951215	0.999773
TNFRSF1B	-0.0261286	10.1599	0.569486	0.450463	0.999773
VPS13D	0.0271921	6.21533	0.763337	0.382286	0.999773
PRDM2	0.0266458	6.25748	1.34442	0.246257	0.999773
EFHD2	-0.00894846	10.053	0.0837404	0.772291	0.999773
CASP9	0.0218521	4.8542	0.726343	0.394071	0.999773
DNAJC16	-0.00382962	4.04622	0.0284285	0.866105	0.999773
AGMAT	0.0282967	3.64233	0.301294	0.583073	0.999773
DDI2	0.00223261	4.82284	0.00638975	0.936288	0.999773
PLEKHM2	0.0121179	7.81278	0.205109	0.650628	0.999773
FLJ37453	-0.00737836	3.72224	0.0598351	0.806757	0.999773
SPEN	0.0742379	6.78322	5.13864	0.0233989	0.999773
ZBTB17	-0.000535623	6.14684	0.000374252	0.984565	0.999773
ARHGEF19	0.000958421	3.62632	0.000506162	0.982051	0.999773
FBXO42	-0.000781654	5.42898	0.00161698	0.967924	0.999773
SZRD1	-0.000417143	7.98691	0.000339485	0.9853	0.999773
NECAP2	-0.0147397	7.75565	0.352887	0.552483	0.999773
NBPF1	-0.0248142	3.91329	0.312066	0.576415	0.999773
CROCCP2	0.00853202	5.75336	0.0537141	0.816722	0.999773
CROCC	0.0324504	5.07506	0.742025	0.389013	0.999773
ATP13A2	0.0202555	5.96692	0.225497	0.634883	0.999773
SDHB	0.0135007	6.00287	0.244556	0.620935	0.999773
PADI2	-0.0182476	8.33248	0.0786886	0.779082	0.999773
PADI4	0.00801009	7.58456	0.0106604	0.917765	0.999773
RCC2	0.0126786	6.00246	0.150673	0.697893	0.999773
ARHGEF10L	0.0317532	5.2498	0.185215	0.666929	0.999773
ALDH4A1	0.0220463	3.79186	0.397835	0.52821	0.999773
IFFO2	0.00926773	4.93225	0.0558044	0.813255	0.999773
UBR4	0.0384595	7.6463	1.61085	0.204372	0.999773
EMC1	-0.00107868	4.46869	0.00186156	0.965585	0.999773
MRTO4	0.00573086	4.98607	0.0219993	0.882089	0.999773
AKR7A2	-0.0394144	5.20527	0.82296	0.364316	0.999773
SLC66A1	-0.0147	4.03682	0.180063	0.671319	0.999773
CAPZB	-0.00760782	8.73021	0.11133	0.738635	0.999773
MICOS10	-0.034271	5.8278	1.15723	0.282041	0.999773
TMCO4	0.027146	4.84105	0.655173	0.418269	0.999773
OTUD3	-0.0145519	3.82667	0.291326	0.589372	0.999773
MUL1	0.00776222	5.46269	0.110737	0.739306	0.999773
CDA	0.026647	7.04388	0.194024	0.659589	0.999773
PINK1	0.00420617	7.75461	0.00531365	0.94189	0.999773
DDOST	0.00842065	7.36135	0.0823959	0.774076	0.999773
HP1BP3	0.0158158	7.18753	0.420058	0.516908	0.999773
EIF4G3	0.0998818	6.09323	5.71408	0.0168294	0.999773
ECE1	0.0497863	9.00477	1.51923	0.217736	0.999773
ALPL	0.0401829	8.45326	0.245679	0.620134	0.999773
USP48	0.00859419	5.75471	0.136693	0.711591	0.999773
LINC00339	-0.0206533	3.562	0.291471	0.58928	0.999773
CDC42	-0.0257533	8.64296	1.11684	0.290599	0.999773
ZBTB40	-0.0251798	5.81733	0.701004	0.402447	0.999773
C1QA	0.0250849	6.83578	0.0504023	0.822365	0.999773
C1QC	0.0547125	5.15569	0.203848	0.651633	0.999773
C1QB	0.0397273	6.41125	0.130153	0.718273	0.999773
KDM1A	-0.0282469	5.17816	0.951064	0.329449	0.999773
LUZP1	0.00609738	4.46512	0.0331811	0.85546	0.999773
HNRNPR	-0.008313	5.24486	0.0678056	0.794559	0.999773
E2F2	-0.0410582	6.00789	0.935125	0.333535	0.999773
RPL11	-0.071915	8.51684	2.47743	0.115491	0.999773
ELOA	0.0025978	4.98195	0.00824036	0.92767	0.999773
PITHD1	-0.0433063	6.64683	0.594232	0.440787	0.999773
LYPLA2	0.00602736	6.81987	0.0425628	0.836551	0.999773
GALE	-0.0262171	4.1126	0.41084	0.521543	0.999773
HMGCL	-0.0291544	5.02226	1.20417	0.272489	0.999773
FUCA1	-0.0968413	3.95701	5.04128	0.0247501	0.999773
PNRC2	-0.0162433	6.53047	0.305645	0.580365	0.999773
SRSF10	-0.0162748	6.35313	0.289551	0.590508	0.999773
IFNLR1	0.00717525	3.59858	0.0133272	0.908093	0.999773
NIPAL3	0.000708678	5.51648	0.000406656	0.983911	0.999773
RCAN3	-0.0992643	5.42674	4.42363	0.0354446	0.999773
SRRM1	-0.0246154	5.87653	0.892375	0.344834	0.999773
CLIC4	-0.00454791	5.30262	0.00853285	0.926401	0.999773
RUNX3	-0.00350617	7.61665	0.00653248	0.935582	0.999773
SYF2	-0.0144228	5.33624	0.145367	0.703003	0.999773
RSRP1	0.0176589	7.93573	0.216862	0.641441	0.999773
TMEM50A	-0.00792514	7.23704	0.090758	0.763216	0.999773
MACO1	-0.0324706	4.05379	0.864568	0.352464	0.999773
LDLRAP1	0.0353385	6.99188	0.552963	0.457109	0.999773
MAN1C1	-0.0689438	4.30161	1.87208	0.171238	0.999773
SELENON	-0.0328651	5.34899	0.760951	0.383031	0.999773
MTFR1L	-0.0718543	5.52782	7.84086	0.00510784	0.999773
STMN1	0.0166663	5.60584	0.0733533	0.786516	0.999773
PAFAH2	-0.0481205	4.3819	1.80116	0.179572	0.999773
ZNF593	0.0215716	4.26478	0.233638	0.628839	0.999773
CEP85	-0.0341404	4.27385	0.870569	0.350798	0.999773
SH3BGRL3	0.00827931	7.99689	0.0543601	0.815643	0.999773
UBXN11	-0.0619683	7.35781	1.74901	0.186001	0.999773
CD52	-0.0732176	8.1249	1.63633	0.200829	0.999773
DHDDS	0.0190088	4.84814	0.574079	0.448642	0.999773
HMGN2	-0.0271821	7.87779	0.918036	0.337991	0.999773
RPS6KA1	-0.0141623	8.24776	0.230196	0.631378	0.999773
ARID1A	0.0424657	6.73735	2.07079	0.150144	0.999773
PIGV	0.0307958	4.12282	0.953726	0.328773	0.999773
ZDHHC18	0.0317025	9.50341	0.433165	0.51044	0.999773
GPN2	0.0141964	5.16337	0.364795	0.545855	0.999773
GPATCH3	0.0195506	5.00211	0.59539	0.440342	0.999773
NUDC	0.0674959	5.53097	3.31424	0.068682	0.999773
SLC9A1	0.0383472	5.26327	1.76112	0.184484	0.999773
WDTC1	0.0446092	7.64019	1.42368	0.232799	0.999773
TMEM222	0.00351215	6.06753	0.0133862	0.907891	0.999773
SYTL1	-0.0245951	7.71809	0.346504	0.556099	0.999773
MAP3K6	-0.0144135	4.19821	0.149329	0.699177	0.999773
WASF2	0.00418928	9.00636	0.016884	0.896615	0.999773
AHDC1	0.0445921	3.98214	1.08619	0.297316	0.999773
FGR	-0.00334225	10.2581	0.00876687	0.925402	0.999773
IFI6	0.114537	8.93924	1.95558	0.161986	0.999773
FAM76A	-0.0192201	3.49432	0.467175	0.49429	0.999773
STX12	0.0037315	5.41305	0.0162673	0.89851	0.999773
PPP1R8	-0.0169379	5.18712	0.450493	0.502101	0.999773
THEMIS2	0.0116217	9.41888	0.0817809	0.774898	0.999773
RPA2	0.00988199	6.09183	0.190048	0.662876	0.999773
XKR8	0.0652377	6.82695	1.51291	0.218696	0.999773
EYA3	0.0907476	5.54884	8.05552	0.00453651	0.999773
PTAFR	0.0236458	8.7189	0.208696	0.647791	0.999773
DNAJC8	-0.0163811	6.17616	0.47866	0.48903	0.999773
ATP5IF1	-0.00670636	3.664	0.0324833	0.856971	0.999773
SESN2	-0.0206772	4.56497	0.13172	0.716656	0.999773
MED18	0.0307359	4.1759	0.581254	0.445821	0.999773
PHACTR4	0.0243024	4.37518	0.687084	0.407158	0.999773
SNHG3	-0.03254	5.27479	0.912525	0.339445	0.999773
RCC1	0.068431	5.67424	2.87345	0.0900516	0.999773
TRNAU1AP	-0.00734874	4.77218	0.0859134	0.769438	0.999773
SNHG12	-0.041999	4.20302	0.968143	0.325144	0.999773
TAF12	0.0164602	5.11638	0.573269	0.448963	0.999773
GMEB1	-0.0155325	4.77296	0.462357	0.496525	0.999773
YTHDF2	0.00547432	5.8793	0.074964	0.784242	0.999773
EPB41	-0.00797062	9.11188	0.0153413	0.901426	0.999773
SRSF4	0.016376	6.12363	0.393157	0.530645	0.999773
LAPTM5	0.0101709	10.3092	0.181472	0.670112	0.999773
LOC105378620	0.113801	5.38314	4.3328	0.0373848	0.999773
PUM1	-0.000964693	5.39687	0.00212781	0.963208	0.999773
SNRNP40	-0.00805438	5.23031	0.100388	0.751365	0.999773
ZCCHC17	-0.035684	4.76057	1.98943	0.158401	0.999773
PEF1	0.00929514	6.17499	0.154707	0.694078	0.999773
PTP4A2	-0.0477402	8.12565	4.47702	0.0343535	0.999773
KHDRBS1	-0.00926429	6.9049	0.166894	0.682888	0.999773
TMEM39B	-0.0175359	4.01329	0.386503	0.534144	0.999773
KPNA6	0.0048533	6.46647	0.0477372	0.827049	0.999773
TXLNA	0.0781963	6.45099	7.05096	0.00792226	0.999773
TMEM234	0.00946112	5.0532	0.0940879	0.759043	0.999773
EIF3I	-0.0144067	6.8746	0.286554	0.592437	0.999773
LCK	-0.00286807	7.87639	0.00365167	0.951814	0.999773
HDAC1	-0.000501626	6.97388	0.000382573	0.984395	0.999773
MARCKSL1	-0.0421646	5.84085	1.09241	0.295937	0.999773
BSDC1	0.00103722	7.03051	0.00255946	0.959651	0.999773
ZBTB8OS	-0.0234274	4.72034	0.474033	0.491138	0.999773
RBBP4	-0.0240138	6.61068	0.813775	0.367006	0.999773
YARS1	0.0344631	6.21143	1.05569	0.3042	0.999773
S100PBP	0.0179834	4.71706	0.479462	0.488666	0.999773
RNF19B	0.0212062	8.23229	0.174834	0.675851	0.999773
AK2	-0.0114479	7.12699	0.232365	0.629776	0.999773
TRIM62	-0.0108246	4.25902	0.107045	0.743534	0.999773
ZNF362	-0.0563236	4.31537	2.42733	0.119236	0.999773
PHC2	0.0325801	9.34879	0.279373	0.597112	0.999773
SMIM12	-0.0137086	6.1874	0.483035	0.487051	0.999773
TMEM35B	-0.00363167	4.41276	0.0111677	0.915838	0.999773
ZMYM6	-0.0314878	4.33179	0.987107	0.32045	0.999773
SFPQ	0.0003437	7.82569	0.000192179	0.988939	0.999773
ZMYM4	0.0029694	4.47266	0.011517	0.914537	0.999773
KIAA0319L	0.0877892	7.29206	4.59987	0.0319744	0.999773
NCDN	0.0412703	4.815	1.98668	0.158689	0.999773
PSMB2	0.0166778	5.71313	0.248017	0.618475	0.999773
C1orf216	-0.00893062	3.91772	0.0565977	0.811957	0.999773
AGO4	-0.0251082	7.22492	0.275842	0.59944	0.999773
AGO1	-0.0107591	5.88956	0.128403	0.720093	0.999773
AGO3	0.00889165	4.84255	0.1258	0.722828	0.999773
ADPRS	0.00529926	6.122	0.0291213	0.864499	0.999773
TRAPPC3	0.00983969	6.14101	0.25631	0.612667	0.999773
MAP7D1	0.00288094	7.80528	0.00766791	0.930221	0.999773
THRAP3	0.0177898	7.24117	0.587733	0.443297	0.999773
EVA1B	0.0319747	4.26237	0.468236	0.4938	0.999773
STK40	0.0286094	8.27602	0.741475	0.389189	0.999773
LSM10	0.0267053	6.62343	0.710273	0.399353	0.999773
MRPS15	-0.00449875	5.24963	0.020418	0.886376	0.999773
CSF3R	0.0472861	11.3267	0.695697	0.404233	0.999773
ZC3H12A	-0.00658518	6.64169	0.0135072	0.907478	0.999773
MEAF6	-0.0383465	5.39893	2.06415	0.150799	0.999773
SNIP1	0.0161156	4.11797	0.314365	0.575014	0.999773
GNL2	0.00706823	5.07117	0.0689008	0.792944	0.999773
YRDC	0.0204276	3.96337	0.390531	0.53202	0.999773
C1orf122	0.00651776	4.98535	0.0320854	0.85784	0.999773
MTF1	0.0530242	6.97049	1.95353	0.162207	0.999773
INPP5B	-0.055961	5.11701	3.77598	0.0519933	0.999773
SF3A3	-0.0142273	6.09325	0.434401	0.509837	0.999773
FHL3	-0.0736945	4.82044	2.09872	0.147423	0.999773
UTP11	-0.0202191	4.0792	0.435877	0.509119	0.999773
RRAGC	0.0303275	5.29627	1.22885	0.26763	0.999773
AKIRIN1	0.00850352	6.31426	0.113942	0.7357	0.999773
NDUFS5	-0.00957242	5.46177	0.069193	0.792515	0.999773
MACF1	0.0241725	7.66803	0.415169	0.519357	0.999773
PABPC4	-0.0164885	6.84982	0.306472	0.579853	0.999773
PPIE	-0.00154909	5.52392	0.00299799	0.956335	0.999773
MYCL	-0.0379334	3.80023	0.179765	0.671575	0.999773
CAP1	0.00174268	10.039	0.00326531	0.954431	0.999773
PPT1	-0.0495039	7.57638	1.14212	0.285205	0.999773
RLF	-0.0441959	4.96164	0.739456	0.389835	0.999773
ZMPSTE24	0.00703025	5.62349	0.0334126	0.854962	0.999773
COL9A2	-0.0164327	5.43317	0.0553739	0.813963	0.999773
SMAP2	0.0359673	9.71468	0.497609	0.480552	0.999773
NFYC	0.0192835	6.29942	0.801426	0.370667	0.999773
CITED4	-0.0562216	3.85021	0.933939	0.333842	0.999773
CTPS1	0.0437526	4.65275	1.8363	0.175385	0.999773
SCMH1	-0.025412	3.60656	0.424359	0.51477	0.999773
HIVEP3	-0.00489444	4.46453	0.0123543	0.911497	0.999773
FOXJ3	0.000407534	5.19454	0.000271081	0.986864	0.999773
PPCS	-0.0226292	5.60328	0.963403	0.326331	0.999773
PPIH	0.0041723	4.61276	0.0215913	0.88318	0.999773
YBX1	-0.00514166	9.25269	0.0162151	0.898672	0.999773
P3H1	-0.00487464	5.21611	0.0351025	0.851381	0.999773
C1orf50	-0.0340593	3.66903	1.70901	0.191114	0.999773
SVBP	-0.0577024	3.97726	2.27476	0.131495	0.999773
ERMAP	-0.0453954	4.59908	1.48029	0.223729	0.999773
ZNF691	-0.00375458	3.47288	0.0107843	0.917291	0.999773
SLC2A1	0.0274988	5.97244	0.251775	0.615828	0.999773
EBNA1BP2	-0.00619075	4.99435	0.0257428	0.87253	0.999773
ELOVL1	0.0164607	6.30772	0.461765	0.4968	0.999773
MED8	0.0262609	5.30772	1.56993	0.210217	0.999773
SZT2	0.0291039	6.8815	1.49593	0.221299	0.999773
KDM4A	0.0153892	5.38777	0.324845	0.568711	0.999773
IPO13	0.0555268	5.015	3.25592	0.071166	0.999773
DPH2	0.0297178	5.09406	0.679223	0.409854	0.999773
ATP6V0B	0.015204	8.43921	0.181546	0.670048	0.999773
DMAP1	-0.0178653	5.15906	0.5422	0.461522	0.999773
ERI3	-0.0103465	4.55848	0.112537	0.737275	0.999773
RNF220	-0.00432411	6.66837	0.0339178	0.853882	0.999773
ARMH1	0.00437305	6.07525	0.00495709	0.94387	0.999773
RPS8	-0.0510804	9.99291	2.05617	0.151591	0.999773
PLK3	-0.0117071	7.28536	0.0338173	0.854096	0.999773
BTBD19	0.0959605	4.74703	2.14091	0.143417	0.999773
EIF2B3	6.25675e-05	4.13346	5.10826e-06	0.998197	0.999773
HECTD3	-0.00179631	6.10597	0.00497312	0.94378	0.999773
UROD	-0.0305169	5.61689	0.941251	0.331956	0.999773
MUTYH	0.00219395	4.77775	0.00509805	0.943079	0.999773
TOE1	-0.0125561	3.93409	0.141038	0.707251	0.999773
TESK2	0.0242055	5.02564	0.295486	0.586726	0.999773
PRDX1	0.0346924	7.30308	1.06877	0.301224	0.999773
AKR1A1	0.0373665	6.85022	1.32508	0.249683	0.999773
NASP	0.0458691	5.965	1.61212	0.204193	0.999773
CCDC17	0.0608027	4.51131	1.58089	0.208633	0.999773
GPBP1L1	0.0193399	6.85558	0.69555	0.404283	0.999773
TMEM69	-0.0237008	3.59933	0.672706	0.41211	0.999773
MAST2	0.0374084	4.38799	1.52533	0.216815	0.999773
POMGNT1	-0.0160078	5.09145	0.215938	0.642152	0.999773
LRRC41	0.0229858	5.70036	0.965844	0.325719	0.999773
UQCRH	-0.00209222	6.40707	0.0042783	0.947849	0.999773
NSUN4	-0.0419058	4.3988	2.3796	0.122929	0.999773
FAAH	-0.0687576	3.72306	2.05292	0.151915	0.999773
MKNK1	0.0557582	7.76293	1.09462	0.29545	0.999773
MOB3C	0.0950444	6.23471	5.60916	0.0178668	0.999773
ATPAF1	-0.0111814	4.57936	0.173584	0.676946	0.999773
EFCAB14	0.00796634	6.61604	0.122831	0.725984	0.999773
PDZK1IP1	-0.0708465	6.99844	0.560045	0.454242	0.999773
TAL1	-0.00425145	5.56836	0.00264854	0.958956	0.999773
CMPK1	-0.04909	5.93723	2.05423	0.151784	0.999773
FAF1	-0.0197785	4.49406	0.394259	0.530069	0.999773
CDKN2C	0.0186795	3.79752	0.131017	0.717379	0.999773
RNF11	-0.00284297	6.22467	0.00386822	0.950408	0.999773
EPS15	0.00746773	5.98717	0.0695459	0.791999	0.999773
OSBPL9	-0.0350878	5.637	0.864008	0.35262	0.999773
NRDC	0.0218452	8.07071	0.451326	0.501706	0.999773
TXNDC12	-0.00306414	6.35896	0.0146753	0.903579	0.999773
BTF3L4	-0.0463326	5.14388	2.24553	0.134001	0.999773
CC2D1B	0.0175469	6.35912	0.656974	0.41763	0.999773
PRPF38A	0.000862461	5.82096	0.00173035	0.96682	0.999773
TUT4	0.0301116	5.26554	1.07586	0.299626	0.999773
GPX7	0.0111793	3.78793	0.0504698	0.822248	0.999773
SHISAL2A	0.0102814	3.9458	0.038891	0.843665	0.999773
ZYG11B	-0.0145764	4.35882	0.158843	0.690224	0.999773
ECHDC2	-0.0335359	5.71961	0.566922	0.451485	0.999773
SCP2	-0.0321648	5.22412	1.22758	0.267877	0.999773
CPT2	-0.0265715	4.10648	0.804139	0.369859	0.999773
CZIB	-0.02843	4.94391	1.93367	0.164358	0.999773
MAGOH	-0.0162944	5.21306	0.196408	0.657636	0.999773
LRP8	-0.0074716	3.98151	0.0415779	0.838427	0.999773
YIPF1	0.0228413	5.85609	0.382926	0.536041	0.999773
HSPB11	-0.007052	4.02094	0.0266126	0.870413	0.999773
TMEM59	0.0164277	8.24632	0.327924	0.566884	0.999773
TCEANC2	0.0307859	4.97876	0.895266	0.344054	0.999773
MRPL37	0.00244415	5.43073	0.00598678	0.938326	0.999773
SSBP3	-0.0378322	5.47362	0.70747	0.400285	0.999773
TTC22	0.0452078	3.54698	1.12638	0.288548	0.999773
DHCR24	0.137073	4.691	5.34971	0.0207257	0.999773
USP24	0.00808935	6.06501	0.0780746	0.779924	0.999773
OMA1	0.0440805	4.30165	2.31861	0.127834	0.999773
MYSM1	-0.0143973	4.72998	0.198147	0.65622	0.999773
JUN	0.08338	5.63376	1.30839	0.252686	0.999773
TM2D1	-0.0230809	3.37575	0.644447	0.422105	0.999773
PATJ	0.0218655	3.64288	0.168787	0.681192	0.999773
USP1	-0.0148845	5.49501	0.174656	0.676007	0.999773
PGM1	-0.0612068	5.0029	1.90141	0.167921	0.999773
JAK1	0.0233675	7.73954	0.59369	0.440996	0.999773
LEPROT	0.0108101	5.82649	0.0732213	0.786703	0.999773
PDE4B	0.051184	7.32084	0.747204	0.387363	0.999773
MIER1	0.00982947	6.13707	0.0584097	0.809027	0.999773
SLC35D1	-0.0165027	4.33105	0.21264	0.644706	0.999773
SERBP1	-0.00756643	7.00608	0.106226	0.744483	0.999773
GADD45A	-0.0251486	4.65582	0.0969138	0.755565	0.999773
WLS	0.0513617	4.43227	0.351324	0.553365	0.999773
SRSF11	-0.0488614	6.65035	2.63163	0.104754	0.999773
ANKRD13C	-0.0341175	4.08422	1.28361	0.257228	0.999773
ZRANB2	-0.0295834	6.03485	0.824753	0.363794	0.999773
FPGT	-0.0115391	3.85938	0.0538389	0.816513	0.999773
CRYZ	0.0109416	3.76948	0.0306681	0.860983	0.999773
TYW3	0.015935	3.54628	0.214122	0.643556	0.999773
ACADM	-0.0244801	4.62482	0.280477	0.596389	0.999773
RABGGTB	-0.0355108	4.80813	0.914056	0.339041	0.999773
PIGK	-0.00762731	4.11147	0.0379828	0.845478	0.999773
ZZZ3	-0.0368206	3.78395	1.33029	0.248754	0.999773
USP33	0.0161775	5.47517	0.368996	0.543552	0.999773
FUBP1	-0.00621654	6.09425	0.055304	0.814078	0.999773
IFI44L	0.23791	7.75801	5.22176	0.0223059	0.999773
IFI44	0.148418	7.78283	2.72545	0.0987604	0.999773
PRKACB	-0.0352381	5.85874	0.555931	0.455905	0.999773
RPF1	-0.0211232	4.82539	0.366955	0.544669	0.999773
GNG5	0.0385406	5.93375	0.63133	0.426868	0.999773
CTBS	-0.0184091	5.4738	0.166651	0.683105	0.999773
MCOLN2	-0.035867	4.46011	0.467114	0.494318	0.999773
C1orf52	-0.00703433	4.76608	0.0549	0.814746	0.999773
BCL10	0.0269576	5.02022	0.623344	0.429807	0.999773
ODF2L	-0.0260176	3.53584	0.570311	0.450135	0.999773
SH3GLB1	-0.00486088	7.60233	0.0121521	0.912222	0.999773
SELENOF	-0.0202486	7.44552	0.574877	0.448327	0.999773
HS2ST1	-0.0191727	3.98859	0.259426	0.610515	0.999773
LMO4	0.0158477	5.29708	0.275582	0.599611	0.999773
PKN2	0.0340887	5.67499	0.550543	0.458096	0.999773
GTF2B	0.0389972	5.52678	1.59186	0.207061	0.999773
KYAT3	-0.0588071	4.7608	3.33255	0.0679214	0.999773
RBMXL1	-0.00467052	4.50052	0.0190962	0.890091	0.999773
GBP3	0.137301	6.46181	5.12994	0.0235165	0.999773
GBP1	0.109558	9.49704	2.58934	0.107585	0.999773
GBP2	0.0341213	9.81489	0.521526	0.470191	0.999773
GBP4	0.152048	8.66834	5.06291	0.0244431	0.999773
GBP5	0.0842545	10.5804	1.17001	0.2794	0.999773
GBP1P1	0.254054	5.10126	5.82855	0.0157681	0.999773
LRRC8C	-0.0165494	4.83302	0.227835	0.633134	0.999773
LRRC8D	-0.0263246	4.7602	0.684684	0.407979	0.999773
ZNF326	-0.0440408	3.66112	1.99011	0.15833	0.999773
ZNF644	-0.0415161	4.53476	1.3191	0.250754	0.999773
RPAP2	-0.00105814	4.5406	0.000957786	0.975311	0.999773
GFI1	-0.0339555	3.82077	0.373032	0.541356	0.999773
EVI5	-0.0141287	3.36718	0.114331	0.735266	0.999773
RPL5	-0.0698703	9.06138	4.08721	0.0432089	0.999773
MTF2	-0.0127976	5.17005	0.233375	0.629032	0.999773
TMED5	-0.0120619	6.31445	0.115243	0.734252	0.999773
CCDC18	-0.00862258	3.67906	0.0394021	0.842654	0.999773
CCDC18-AS1	-0.00952183	4.20706	0.0529983	0.817926	0.999773
DR1	0.0084435	6.65216	0.110675	0.739377	0.999773
DNTTIP2	-0.0313465	5.57382	0.904473	0.341585	0.999773
GCLM	-0.00907107	4.76515	0.0321311	0.85774	0.999773
ABCD3	-0.0338808	4.13427	0.84689	0.357434	0.999773
PTBP2	-0.0423204	3.47896	0.961238	0.326875	0.999773
DPYD	0.0176059	6.50231	0.120629	0.728353	0.999773
SLC35A3	-0.0398609	3.63734	1.70793	0.191255	0.999773
MFSD14A	0.00624041	6.06847	0.0290228	0.864726	0.999773
TRMT13	-0.0430067	3.98022	1.38166	0.239819	0.999773
DBT	-0.0130757	3.91192	0.16192	0.687395	0.999773
RTCA	0.0220175	5.18307	0.893185	0.344616	0.999773
CDC14A	-0.044942	3.98429	1.75012	0.185861	0.999773
SLC30A7	-0.00494328	5.22958	0.0225526	0.880626	0.999773
DPH5	-0.0437122	4.4962	1.63166	0.201473	0.999773
S1PR1	-0.0758377	5.91	2.95511	0.0856065	0.999773
RNPC3	0.00752794	4.21861	0.0706238	0.790431	0.999773
AMY2B	-0.0414591	3.8764	0.944376	0.331155	0.999773
PRMT6	-0.0210523	3.72567	0.314238	0.575091	0.999773
VAV3	-0.0232564	5.67859	0.197545	0.65671	0.999773
SLC25A24	-0.0297748	4.06513	0.294262	0.587502	0.999773
FAM102B	-0.00539074	4.18949	0.0235719	0.877979	0.999773
HENMT1	-0.0530289	4.66989	2.10975	0.146363	0.999773
PRPF38B	-0.00639363	5.97451	0.0509338	0.821446	0.999773
STXBP3	-0.0477421	5.69005	1.59139	0.207128	0.999773
CLCC1	-0.0234404	3.61621	0.42845	0.512751	0.999773
WDR47	-0.0034958	3.45768	0.0128064	0.9099	0.999773
TMEM167B	-0.0420709	6.71135	1.0512	0.30523	0.999773
SCARNA2	-0.0263956	5.48394	0.397068	0.528608	0.999773
ELAPOR1	-0.0490279	4.10163	0.293687	0.587867	0.999773
SARS1	-0.0135311	6.74375	0.311809	0.576572	0.999773
SORT1	0.0742659	7.3001	1.34765	0.245689	0.999773
PSMA5	0.0103653	6.55232	0.14082	0.707467	0.999773
ATXN7L2	0.00552978	3.59194	0.0269536	0.869593	0.999773
CYB561D1	0.0253194	6.28458	0.533377	0.465191	0.999773
AMIGO1	-0.0713572	3.68558	1.77255	0.183067	0.999773
GNAI3	0.00431819	7.1035	0.0159368	0.899541	0.999773
AMPD2	-0.0222803	7.4068	0.148264	0.7002	0.999773
GSTM4	-0.044589	3.67771	0.472178	0.491987	0.999773
CSF1	0.000726093	4.70737	0.000152458	0.990148	0.999773
AHCYL1	-0.0208411	5.85002	0.749081	0.386767	0.999773
STRIP1	0.00858462	5.76879	0.143721	0.704609	0.999773
RBM15	0.0221652	4.55831	0.587413	0.443421	0.999773
LAMTOR5	-0.03959	6.69376	0.983802	0.321262	0.999773
KCNA3	0.00526718	5.68257	0.020823	0.885262	0.999773
CD53	0.0460734	9.62372	2.22836	0.135498	0.999773
LRIF1	0.18186	3.81449	10.0195	0.00154893	0.999773
DRAM2	-0.0338814	5.75659	1.63866	0.20051	0.999773
CEPT1	0.0129646	5.41932	0.142696	0.705616	0.999773
DENND2D	0.000378169	7.22364	0.000107583	0.991724	0.999773
CHI3L2	0.0106858	4.98341	0.0476571	0.827191	0.999773
WDR77	0.00226256	4.89095	0.0045409	0.946274	0.999773
ATP5PB	-0.0138302	7.0063	0.278916	0.597413	0.999773
C1orf162	0.0167062	6.29813	0.133261	0.715075	0.999773
RAP1A	-0.00435937	6.94244	0.0170853	0.896004	0.999773
INKA2	0.0206574	6.93762	0.0796221	0.77781	0.999773
DDX20	-0.0177204	3.39899	0.287557	0.591791	0.999773
CAPZA1	-0.0134643	8.89285	0.13809	0.710187	0.999773
MOV10	0.138091	7.58691	4.81984	0.0281339	0.999773
RHOC	-0.0517907	6.73495	0.810398	0.368003	0.999773
LRIG2	-0.0206387	3.8549	0.406784	0.523606	0.999773
PHTF1	0.0321821	5.03173	0.320278	0.57144	0.999773
RSBN1	-0.0290924	5.6249	0.394486	0.529951	0.999773
PTPN22	-0.0218387	5.01799	0.230099	0.63145	0.999773
AP4B1	-0.0171128	4.98402	0.477249	0.489671	0.999773
HIPK1	0.0244377	6.9595	0.614954	0.432929	0.999773
TRIM33	-0.0112269	5.88827	0.150963	0.697617	0.999773
BCAS2	-0.000954426	4.1989	0.000872606	0.976434	0.999773
NRAS	-0.0136924	5.74636	0.167036	0.68276	0.999773
CSDE1	-0.00872043	8.38263	0.102729	0.748579	0.999773
SIKE1	0.00633464	4.49989	0.0460309	0.83012	0.999773
TSPAN2	-0.0404373	4.50298	0.423376	0.515257	0.999773
SLC22A15	0.0442714	5.32122	0.583707	0.444863	0.999773
ATP1A1	-0.0167871	8.08449	0.339301	0.560233	0.999773
CD58	0.0422526	6.14619	0.960444	0.327075	0.999773
CD2	-0.0508983	6.00982	0.945574	0.330848	0.999773
TTF2	-0.00726833	4.04549	0.0453063	0.831442	0.999773
MAN1A2	-0.0482136	5.68229	1.2984	0.254507	0.999773
TENT5C	0.0427412	8.26239	0.337131	0.56149	0.999773
GDAP2	-0.00773134	4.5362	0.0763618	0.78229	0.999773
WDR3	-0.00556796	3.60714	0.0273701	0.868598	0.999773
NOTCH2	0.0113223	7.81882	0.0934596	0.759824	0.999773
SEC22B	0.00754526	5.97431	0.0619286	0.803473	0.999773
LOC105378954	-0.00565372	3.44976	0.0107998	0.917231	0.999773
NBPF8	-0.0258756	5.78264	0.29438	0.587427	0.999773
PDE4DIPP2	0.00593953	3.99348	0.0356124	0.850318	0.999773
NBPF26	0.0175987	5.20763	0.120693	0.728284	0.999773
LINC00623	0.0402657	5.74568	0.709041	0.399762	0.999773
FCGR1B	0.0863201	8.0115	1.3824	0.239692	0.999773
SRGAP2C	0.0251093	4.87575	0.400677	0.52674	0.999773
FCGR1CP	0.109241	7.38962	1.7162	0.190183	0.999773
SRGAP2D	0.0302954	3.47375	0.497429	0.480632	0.999773
NBPF15	-0.0270222	5.10523	0.465362	0.495129	0.999773
SRGAP2B	0.0222968	5.15132	0.247981	0.6185	0.999773
LINC01145	0.0622961	5.524	2.06369	0.150845	0.999773
LOC100996740	-0.0549333	3.89242	1.11909	0.290114	0.999773
NBPF20	-0.04871	4.15493	1.64283	0.199937	0.999773
NBPF25P	-0.106898	3.96495	6.35406	0.0117113	0.999773
GPR89A	-0.0715075	3.51307	3.8163	0.0507562	0.999773
RNF115	-0.0104202	5.03387	0.235442	0.627518	0.999773
POLR3C	-0.0173606	4.87429	0.539158	0.462782	0.999773
PIAS3	0.0339289	4.1451	1.56122	0.211487	0.999773
PEX11B	-0.0323576	5.15549	1.83148	0.175952	0.999773
RBM8A	-0.00301265	7.26662	0.0192563	0.889634	0.999773
LIX1L	-0.0266305	4.6653	1.02663	0.310952	0.999773
POLR3GL	-0.000731552	4.59897	0.000771958	0.977834	0.999773
TXNIP	0.0656876	10.8242	2.42307	0.11956	0.999773
NBPF10	-0.0636608	5.96264	3.57386	0.0586959	0.999773
NOTCH2NLA	-0.0761976	5.32596	4.50614	0.0337733	0.999773
NUDT4P2	0.0246543	4.36729	0.220863	0.638383	0.999773
SEC22B4P	-0.0646326	3.70245	3.50075	0.0613412	0.999773
NBPF12	-0.0281958	5.61773	1.20675	0.271977	0.999773
PRKAB2	-0.0281505	3.96784	0.956999	0.327944	0.999773
CHD1L	-0.00165417	5.07199	0.0043885	0.947182	0.999773
PDIA3P1	0.0415724	3.87168	1.50979	0.219171	0.999773
ACP6	0.0708265	4.17919	2.00797	0.156474	0.999773
GPR89B	-0.0449168	3.6509	1.71506	0.19033	0.999773
NBPF11	-0.0502165	4.85559	2.86579	0.0904811	0.999773
LINC01138	0.0421782	4.54831	1.11209	0.291628	0.999773
LOC105371224	0.0430019	4.33265	0.75081	0.38622	0.999773
NBPF14	-0.0463146	6.3184	1.9762	0.159791	0.999773
NOTCH2NLB	-0.0655213	5.54723	3.02073	0.0822066	0.999773
NUDT4B	0.0188957	4.56471	0.14465	0.703701	0.999773
PDE4DIP	0.040975	4.63393	1.73215	0.188137	0.999773
NBPF9	-0.0420437	5.02529	1.28161	0.2576	0.999773
NOTCH2NLC	-0.0866372	5.66378	5.4471	0.0196008	0.999773
NBPF19	-0.0435634	6.72509	1.52955	0.21618	0.999773
LINC00869	0.0437332	5.37971	1.49484	0.221467	0.999773
FCGR1A	0.110002	8.66789	2.22922	0.135422	0.999773
H4C14	0.0640329	4.468	4.38325	0.0362937	0.999773
H2AC18	0.0674647	7.10758	2.00871	0.156398	0.999773
H2AC19	0.0660591	7.12552	1.93735	0.163957	0.999773
H4C15	0.0562296	5.5994	2.77233	0.0959066	0.999773
H2BC21	0.111242	6.48719	5.43092	0.0197833	0.999773
SF3B4	0.0250419	5.43018	0.790715	0.373884	0.999773
MTMR11	-0.0768292	4.93812	1.55357	0.21261	0.999773
VPS45	-0.0180073	4.59327	0.454083	0.500403	0.999773
PLEKHO1	0.0504497	8.39677	1.10721	0.292689	0.999773
ANP32E	-0.0296629	5.87552	0.583571	0.444916	0.999773
APH1A	-0.00885747	8.01766	0.119775	0.729279	0.999773
MRPS21	-0.0500345	5.86947	2.23129	0.135241	0.999773
PRPF3	-0.0182417	6.26703	0.545028	0.460356	0.999773
RPRD2	0.0108932	4.91039	0.148216	0.700246	0.999773
TARS2	-0.00862853	4.42721	0.0828988	0.773407	0.999773
ADAMTSL4-AS2	0.14532	4.89268	4.60334	0.0319097	0.999773
ADAMTSL4	0.0151416	6.43041	0.0846378	0.771108	0.999773
ADAMTSL4-AS1	0.11694	5.7083	5.82502	0.0157998	0.999773
MCL1	0.0308159	10.6005	0.747599	0.387237	0.999773
ENSA	0.00059045	7.68757	0.000649296	0.979671	0.999773
GOLPH3L	0.0368751	4.31001	0.976442	0.323079	0.999773
CTSS	-0.00808389	10.509	0.040595	0.840322	0.999773
ARNT	0.00449671	5.56943	0.0296358	0.863319	0.999773
SETDB1	-0.00035923	6.07633	0.000248154	0.987432	0.999773
CERS2	0.016593	7.00015	0.716497	0.397295	0.999773
MINDY1	0.064562	6.40591	2.23322	0.135072	0.999773
PRUNE1	0.030837	4.79529	1.54018	0.214591	0.999773
CDC42SE1	0.000981341	9.83386	0.00140817	0.970066	0.999773
GABPB2	-0.00506638	4.57351	0.0264554	0.870793	0.999773
TNFAIP8L2	0.0348089	6.47237	0.526833	0.467941	0.999773
SCNM1	-0.00379982	3.8396	0.00995856	0.920509	0.999773
VPS72	-0.0233204	5.53165	1.02176	0.312102	0.999773
PIP5K1A	0.0378821	5.33266	1.63304	0.201284	0.999773
PSMD4	0.0083684	7.56535	0.119189	0.729916	0.999773
ZNF687	0.00472356	6.62479	0.0236197	0.877856	0.999773
PI4KB	0.00219288	6.92557	0.0136107	0.907126	0.999773
RFX5	-0.0225837	6.56293	0.489852	0.483993	0.999773
SELENBP1	-0.0228346	8.27772	0.0491203	0.824601	0.999773
PSMB4	0.00661674	8.09443	0.0658033	0.797548	0.999773
POGZ	0.047215	6.10104	3.51696	0.0607439	0.999773
SNX27	0.0534833	6.92302	2.00948	0.156319	0.999773
MRPL9	-0.014547	5.45724	0.279576	0.596979	0.999773
THEM4	-0.0575873	3.95347	1.22378	0.268619	0.999773
S100A10	-0.0269282	7.17278	0.666264	0.414357	0.999773
S100A11	0.0335329	8.54079	0.459836	0.497701	0.999773
S100A9	-0.0110505	11.6018	0.0617252	0.80379	0.999773
S100A12	-0.0183082	9.51241	0.0657086	0.797691	0.999773
S100A8	-0.0197777	10.8967	0.185181	0.666958	0.999773
S100A6	-0.0119778	9.43492	0.0937146	0.759507	0.999773
S100A4	-0.0435048	8.98175	1.59817	0.206163	0.999773
CHTOP	-0.00684765	6.58732	0.142919	0.705396	0.999773
SNAPIN	-0.0245303	5.05795	0.446031	0.504226	0.999773
ILF2	0.00494616	6.95552	0.0394659	0.842529	0.999773
INTS3	0.0553664	6.63424	2.49423	0.114264	0.999773
SLC27A3	0.0337145	5.08415	0.548451	0.458951	0.999773
GATAD2B	-0.0216655	5.38588	0.47594	0.490267	0.999773
DENND4B	0.0239569	8.37128	0.88279	0.347439	0.999773
CRTC2	0.0053816	6.58393	0.0386354	0.844173	0.999773
SLC39A1	0.0223545	6.99685	0.587785	0.443277	0.999773
JTB	0.0159382	8.07439	0.411201	0.52136	0.999773
RPS27	-0.0860449	7.54838	2.13108	0.144339	0.999773
TPM3	-2.22262e-05	9.07932	8.892e-07	0.999248	0.999773
C1orf43	0.00139194	7.49579	0.00487346	0.944345	0.999773
UBAP2L	0.00541937	6.2895	0.0471472	0.828104	0.999773
HAX1	-0.00623134	6.39473	0.0484605	0.825764	0.999773
ATP8B2	0.0252142	6.76583	0.470534	0.492741	0.999773
IL6R	0.0378281	8.63799	0.702388	0.401982	0.999773
UBE2Q1	0.010939	6.20216	0.316549	0.573689	0.999773
ADAR	0.0698873	10.0794	3.44623	0.0633962	0.999773
PMVK	0.0471235	5.48891	1.49487	0.221463	0.999773
PBXIP1	0.0352605	7.99829	1.10087	0.294075	0.999773
PYGO2	0.0303004	5.96556	0.78983	0.374152	0.999773
SHC1	0.0479565	6.70565	5.60812	0.0178774	0.999773
CKS1B	0.0619915	3.80468	1.25157	0.263252	0.999773
FLAD1	0.0125422	5.53069	0.201367	0.653619	0.999773
ZBTB7B	0.0156609	9.21632	0.232345	0.629791	0.999773
ADAM15	-0.0123184	6.46906	0.0720914	0.788316	0.999773
SLC50A1	0.0240361	5.12763	1.05129	0.305209	0.999773
DPM3	-0.015412	4.74278	0.17081	0.679393	0.999773
KRTCAP2	0.023921	5.48399	0.401219	0.52646	0.999773
THBS3	0.0472798	5.19546	3.08473	0.0790302	0.999773
MTX1	0.0307445	5.70312	0.620323	0.430927	0.999773
GBA	0.09124	5.74849	6.77217	0.009259	0.999773
SCAMP3	0.0357016	4.54798	1.34975	0.245322	0.999773
CLK2	0.0228535	5.10822	1.01618	0.313426	0.999773
FDPS	0.0293182	6.47364	1.50791	0.219459	0.999773
RUSC1	0.0218211	4.55761	0.518894	0.471314	0.999773
ASH1L	0.0110834	6.27211	0.167503	0.682341	0.999773
MSTO1	-0.00475262	4.30077	0.0180329	0.893176	0.999773
YY1AP1	-0.00180955	6.87146	0.00236496	0.961214	0.999773
DAP3	-0.0236519	6.3262	1.31281	0.251886	0.999773
GON4L	-0.0221343	6.24111	0.965888	0.325708	0.999773
SYT11	-0.0186022	4.6932	0.178955	0.672273	0.999773
RIT1	0.00719211	6.28828	0.0261562	0.871519	0.999773
KHDC4	0.0161918	4.9945	0.39625	0.529032	0.999773
ARHGEF2	0.028234	8.11337	1.16515	0.280399	0.999773
SSR2	-0.0058059	8.24809	0.0491691	0.824516	0.999773
UBQLN4	0.0585201	5.04239	3.35546	0.0669825	0.999773
LAMTOR2	0.0258156	5.39584	0.474823	0.490777	0.999773
LMNA	0.014142	4.95947	0.0476148	0.827267	0.999773
SEMA4A	0.0267056	6.89763	0.333958	0.563338	0.999773
SLC25A44	0.00949938	7.13295	0.0494973	0.82394	0.999773
PMF1	-0.0294164	4.57936	0.614084	0.433254	0.999773
PAQR6	-0.0266704	3.86448	0.219766	0.639219	0.999773
SMG5	0.0187325	7.7311	0.411595	0.521161	0.999773
TMEM79	0.0997244	4.47119	4.33313	0.0373774	0.999773
GLMP	-0.00808871	5.15525	0.0388689	0.843709	0.999773
CCT3	0.0746992	7.35509	4.56468	0.0326377	0.999773
MEF2D	0.0341766	6.89754	2.19195	0.138734	0.999773
NAXE	-0.00114469	5.30122	0.00118806	0.972504	0.999773
GPATCH4	0.0610749	3.44707	2.86265	0.090658	0.999773
ISG20L2	0.0269822	6.13227	1.65683	0.198032	0.999773
METTL25B	0.017481	5.07364	0.441412	0.506442	0.999773
MRPL24	0.0108267	4.9478	0.106789	0.74383	0.999773
HDGF	-0.00299608	8.64969	0.00621056	0.937186	0.999773
PRCC	0.018664	5.99973	0.96964	0.32477	0.999773
SH2D2A	0.0142455	5.17651	0.0532904	0.817434	0.999773
ARHGEF11	0.0523936	7.00816	1.64437	0.199727	0.999773
ETV3	-0.0111069	4.82317	0.198975	0.65555	0.999773
FCRL5	0.104971	6.25787	1.88112	0.170206	0.999773
FCRL3	0.0441105	5.85108	0.477362	0.48962	0.999773
FCRL2	-0.0132042	4.92175	0.0598039	0.806806	0.999773
FCRL1	-0.0275803	5.52141	0.193752	0.659812	0.999773
CD1D	-0.00619672	5.3261	0.00890401	0.924822	0.999773
CD1C	-0.0951696	3.89115	2.11634	0.145734	0.999773
MNDA	0.013113	10.1281	0.0479921	0.826595	0.999773
PYHIN1	-0.0291005	4.21801	0.199209	0.65536	0.999773
IFI16	0.0678063	8.5321	2.13055	0.144389	0.999773
AIM2	0.143706	6.20709	5.71812	0.0167907	0.999773
DUSP23	-0.025138	4.92713	0.371243	0.542327	0.999773
FCRL6	-0.029307	4.13775	0.146421	0.701979	0.999773
SLAMF8	0.198757	5.05537	3.8638	0.0493385	0.999773
TAGLN2	0.0400631	9.79085	1.17816	0.27773	0.999773
PIGM	-0.0165386	3.76466	0.275558	0.599628	0.999773
IGSF8	0.0232645	5.72862	0.355633	0.550942	0.999773
PEA15	-0.0154381	6.449	0.169886	0.680213	0.999773
DCAF8	-0.0190997	6.952	1.00964	0.31499	0.999773
PEX19	-0.0247024	5.78715	1.62793	0.20199	0.999773
COPA	0.0174015	7.75083	0.318472	0.572527	0.999773
NCSTN	0.0242016	6.57837	0.487916	0.484858	0.999773
SLAMF6	-0.0139595	5.51234	0.0793739	0.778148	0.999773
CD84	-0.0810484	6.41318	5.17793	0.0228755	0.999773
SLAMF1	-0.0252485	4.9247	0.446963	0.503781	0.999773
CD48	-0.00569301	8.69067	0.0463186	0.829598	0.999773
SLAMF7	0.0311429	7.69734	0.440018	0.507114	0.999773
LY9	-0.0332828	5.21746	0.409326	0.522312	0.999773
CD244	-0.12767	5.4927	4.73359	0.029579	0.999773
F11R	0.0468992	6.84591	0.896032	0.343848	0.999773
TSTD1	-0.0121876	4.89489	0.0899806	0.764202	0.999773
USF1	0.0139067	7.68922	0.182334	0.669375	0.999773
ARHGAP30	0.0316267	9.75554	1.13597	0.286507	0.999773
PFDN2	0.0115555	4.54899	0.133762	0.714563	0.999773
NIT1	0.0466379	5.71205	3.22795	0.0723912	0.999773
DEDD	0.0235728	5.8455	1.00976	0.314959	0.999773
UFC1	-0.010125	6.34161	0.156032	0.692836	0.999773
USP21	0.0187562	5.0072	0.583392	0.444986	0.999773
PPOX	-0.0110116	4.75726	0.0773967	0.780857	0.999773
B4GALT3	-0.00216284	6.20776	0.00530682	0.941927	0.999773
NDUFS2	0.00653057	6.23747	0.10466	0.746308	0.999773
FCER1G	0.019566	8.43253	0.186934	0.665481	0.999773
TOMM40L	0.0426227	5.56641	1.26166	0.261337	0.999773
MPZ	0.0462792	4.68426	0.80004	0.371082	0.999773
SDHC	0.00129199	6.68519	0.00256354	0.959619	0.999773
FCGR2A	0.00229599	9.65226	0.00155462	0.968549	0.999773
HSPA6	0.0423214	9.13038	0.437959	0.508109	0.999773
FCGR3A	-0.0263295	9.17292	0.374888	0.540352	0.999773
FCGR2C	-0.0171487	5.74104	0.130825	0.717578	0.999773
HSPA7	0.0190928	6.87371	0.147239	0.701188	0.999773
FCGR3B	0.0569223	10.8057	1.00646	0.315751	0.999773
FCGR2B	0.0231824	6.00998	0.270194	0.603202	0.999773
FCRLA	-0.0132901	4.87778	0.045335	0.831389	0.999773
DUSP12	-0.0487451	3.97938	2.62086	0.105468	0.999773
ATF6	0.00437327	6.37241	0.0113245	0.915252	0.999773
SH2D1B	-0.106045	3.80733	1.6859	0.194142	0.999773
UHMK1	-0.0341529	7.03824	1.08275	0.298083	0.999773
UAP1	0.0239913	4.0916	0.227734	0.633209	0.999773
HSD17B7	0.0716972	3.67989	5.3921	0.0202281	0.999773
MGST3	-0.0125035	5.36604	0.105431	0.745407	0.999773
ALDH9A1	-0.0217058	5.22209	0.458843	0.498165	0.999773
TMCO1	-0.00981169	6.25688	0.0875747	0.767283	0.999773
UCK2	0.0181512	3.8395	0.240562	0.6238	0.999773
POGK	0.0251292	5.72372	0.867964	0.35152	0.999773
POU2F1	-0.0217495	4.78785	0.364559	0.545985	0.999773
CD247	-0.0329539	6.90025	0.427956	0.512994	0.999773
CREG1	0.0168616	6.88766	0.201199	0.653755	0.999773
RCSD1	0.0254046	8.01823	0.774775	0.378744	0.999773
MPZL1	0.0514594	6.06274	0.483436	0.48687	0.999773
MPC2	0.00710755	5.40914	0.0631763	0.801544	0.999773
DCAF6	0.00369637	5.36166	0.0102003	0.919553	0.999773
TIPRL	-0.0132885	5.36367	0.220406	0.63873	0.999773
SFT2D2	0.0138158	6.75943	0.231657	0.630298	0.999773
BLZF1	0.0264682	4.6009	0.455507	0.499731	0.999773
F5	-0.038156	5.83467	0.23894	0.624973	0.999773
SELL	0.0377022	10.6883	0.955656	0.328284	0.999773
SCYL3	0.0394366	5.29357	1.53028	0.216071	0.999773
KIFAP3	-0.0180171	4.06025	0.292853	0.588398	0.999773
PRRC2C	0.0158146	7.53563	0.25037	0.616815	0.999773
VAMP4	-0.0638423	4.38821	3.70742	0.0541711	0.999773
EEF1AKNMT	0.0451172	5.31397	1.87463	0.170946	0.999773
PIGC	-0.0268302	4.52025	1.66018	0.197579	0.999773
SUCO	-0.00485605	4.79914	0.0237017	0.877646	0.999773
TNFSF4	0.0135804	4.16069	0.0621903	0.803067	0.999773
PRDX6	-0.0190994	7.62557	0.151103	0.697483	0.999773
KLHL20	-0.0177759	3.44072	0.500326	0.479357	0.999773
GAS5	-0.0845311	6.955	2.39889	0.121421	0.999773
ZBTB37	0.00980064	6.08346	0.0714754	0.789201	0.999773
RC3H1	0.0488208	6.48669	1.96234	0.161264	0.999773
RABGAP1L	0.00019696	5.93355	3.5854e-05	0.995222	0.999773
CACYBP	0.135935	6.4457	4.40297	0.0358764	0.999773
MRPS14	0.0040469	4.2116	0.0172503	0.895506	0.999773
KIAA0040	0.0828957	8.1279	3.90565	0.0481239	0.999773
COP1	0.0116266	6.97888	0.0850968	0.770506	0.999773
RALGPS2	-0.0418321	5.43668	1.17585	0.278203	0.999773
FAM20B	-0.0128021	5.04243	0.14218	0.706123	0.999773
TOR3A	0.0437348	6.02024	1.67695	0.19533	0.999773
ABL2	0.0341608	5.01374	0.796696	0.372083	0.999773
SOAT1	-0.00254607	5.70569	0.0067427	0.934556	0.999773
TOR1AIP2	0.0223048	5.99288	0.723317	0.395058	0.999773
TOR1AIP1	-0.00578934	6.33104	0.0331243	0.855582	0.999773
CEP350	0.0269753	5.64808	0.876737	0.349097	0.999773
QSOX1	0.031243	7.46884	0.40257	0.525765	0.999773
ACBD6	-0.0139464	4.17117	0.212574	0.644757	0.999773
XPR1	0.0109127	4.27467	0.120191	0.728827	0.999773
STX6	0.0169007	5.89821	0.420486	0.516694	0.999773
MR1	0.0439441	6.82157	1.41277	0.234597	0.999773
IER5	-0.020113	6.55098	0.267309	0.605142	0.999773
CACNA1E	0.166392	5.20009	5.12539	0.0235783	0.999773
GLUL	0.0170157	9.90187	0.114461	0.735121	0.999773
RNASEL	0.0550973	6.51928	1.1199	0.289941	0.999773
NPL	0.00706341	6.66309	0.0214547	0.883547	0.999773
DHX9	-0.00407159	6.96898	0.0301419	0.862169	0.999773
SMG7	0.0239422	6.48098	1.09435	0.295509	0.999773
NCF2	0.0252745	9.85375	0.32184	0.570504	0.999773
ARPC5	-0.00900141	8.48235	0.0545585	0.815313	0.999773
RGL1	0.0129887	4.24588	0.0431501	0.835443	0.999773
TSEN15	-0.0369049	3.74684	1.02181	0.31209	0.999773
C1orf21	-0.00651853	3.60114	0.00970053	0.921542	0.999773
EDEM3	0.0420083	5.37068	1.01423	0.313892	0.999773
NIBAN1	0.00506942	8.80103	0.00664229	0.935044	0.999773
RNF2	-0.0112288	3.63011	0.0992889	0.752685	0.999773
TRMT1L	0.0297102	4.39382	0.553293	0.456975	0.999773
IVNS1ABP	-0.0106396	8.6254	0.0347543	0.852112	0.999773
TPR	0.0124809	6.66804	0.264452	0.607078	0.999773
PTGS2	0.140936	6.5679	1.70759	0.191298	0.999773
RGS18	-0.0220376	6.44323	0.12487	0.723812	0.999773
RGS1	-0.0272823	4.49005	0.0748841	0.784354	0.999773
RGS2	-4.76318e-05	9.25682	5.82177e-07	0.999391	0.999773
UCHL5	-0.0114406	3.99583	0.106683	0.743952	0.999773
RO60	-0.0273389	5.42026	0.821628	0.364705	0.999773
CDC73	0.0154008	5.20368	0.26031	0.609907	0.999773
DENND1B	0.0159332	4.60661	0.134563	0.713748	0.999773
NEK7	-0.0317947	5.55345	0.483701	0.486751	0.999773
PTPRC	-0.00653539	9.84676	0.0346861	0.852255	0.999773
ZNF281	-0.0535396	6.12215	1.10442	0.293298	0.999773
DDX59	-0.00632449	4.56613	0.0485977	0.825522	0.999773
KIF21B	0.0250089	7.72827	0.912108	0.339556	0.999773
TMEM9	-0.0526601	4.74971	1.66124	0.197436	0.999773
CSRP1	-0.0142411	6.61336	0.270344	0.603101	0.999773
IPO9	-0.00622021	5.80931	0.0530789	0.81779	0.999773
TIMM17A	0.00181445	5.21765	0.00358055	0.952285	0.999773
RNPEP	-0.000421875	6.0831	0.000108739	0.99168	0.999773
ARL8A	0.0169617	7.03677	0.278549	0.597654	0.999773
PTPN7	-0.0166403	6.72827	0.168213	0.681705	0.999773
PPP1R12B	0.0767217	6.30835	2.01887	0.155355	0.999773
KDM5B	0.00854797	5.26897	0.0658742	0.797441	0.999773
RABIF	-0.001858	4.50415	0.00647578	0.935862	0.999773
KLHL12	-0.0122212	5.57591	0.264758	0.60687	0.999773
ADIPOR1	-0.00966831	9.35288	0.0256594	0.872735	0.999773
CYB5R1	-0.0294948	5.25886	1.17044	0.27931	0.999773
TMEM183A	-0.00566978	6.58631	0.0521565	0.819352	0.999773
CHI3L1	0.128539	5.99689	2.0698	0.150241	0.999773
BTG2	0.0104035	9.11275	0.0416901	0.838212	0.999773
ATP2B4	0.033802	6.79355	0.632079	0.426594	0.999773
LAX1	0.00502289	4.65055	0.0127232	0.910192	0.999773
ZC3H11A	0.0539204	7.3167	2.51169	0.113004	0.999773
ZBED6	0.1229	4.48843	7.43771	0.00638711	0.999773
SNRPE	-0.0180735	5.27426	0.212129	0.645104	0.999773
PPP1R15B	0.0209313	6.85004	0.350234	0.553981	0.999773
PIK3C2B	-0.00344385	4.81223	0.00585739	0.938995	0.999773
MDM4	-0.0194569	7.15266	0.538526	0.463044	0.999773
LOC105371692	0.0829414	5.28233	4.63819	0.0312679	0.999773
RBBP5	0.0323714	5.06072	2.27674	0.131328	0.999773
DSTYK	-0.0370701	5.23098	1.63132	0.201521	0.999773
TMCC2	0.0481087	6.06969	0.281619	0.595642	0.999773
NUAK2	0.0136158	6.44512	0.0859468	0.769395	0.999773
ELK4	-0.0176533	5.83527	0.307362	0.579304	0.999773
NUCKS1	-0.0696592	6.2986	3.56831	0.0588921	0.999773
RAB29	0.000418946	6.68215	0.000177785	0.989362	0.999773
SLC41A1	0.0188848	4.03575	0.234591	0.62814	0.999773
SRGAP2	0.0711672	6.37212	3.88083	0.0488403	0.999773
IKBKE	-0.0224615	6.61926	0.454675	0.500123	0.999773
RASSF5	0.00176641	8.72507	0.00506593	0.943258	0.999773
EIF2D	-0.0278868	5.3855	0.915755	0.338592	0.999773
MAPKAPK2	0.0211273	8.43394	0.386658	0.534062	0.999773
FCMR	-0.0494729	7.5056	1.04336	0.307042	0.999773
YOD1	0.00988199	5.70737	0.0235488	0.878039	0.999773
PFKFB2	0.00845863	6.93928	0.00745415	0.931198	0.999773
CD55	0.0198096	8.62753	0.125143	0.723522	0.999773
CR1	0.0105724	8.56729	0.0218361	0.882524	0.999773
CD46	0.00963802	8.08792	0.040908	0.839716	0.999773
MIR29B2CHG	0.0390326	4.28187	0.68804	0.406832	0.999773
G0S2	-0.0278347	8.35271	0.0621007	0.803206	0.999773
TRAF3IP3	-0.00590165	8.05398	0.0695948	0.791928	0.999773
UTP25	-0.0281517	3.62319	0.846345	0.357589	0.999773
RCOR3	-0.0285388	4.94128	1.15731	0.282023	0.999773
TRAF5	-0.0463357	5.41566	1.22593	0.2682	0.999773
SLC30A1	-0.0350107	4.88245	0.435877	0.509119	0.999773
LPGAT1	0.0261013	7.24125	0.473238	0.491501	0.999773
INTS7	0.0116175	3.79132	0.0886469	0.765904	0.999773
RPL21P28	-0.100397	5.66322	3.44172	0.0635695	0.999773
PPP2R5A	-0.0161852	7.10089	0.182486	0.669245	0.999773
PACC1	-0.0102605	3.5673	0.117777	0.731458	0.999773
NENF	-0.0356625	4.59195	0.847809	0.357173	0.999773
ATF3	0.214197	4.92243	7.85187	0.0050768	0.999773
BATF3	-0.0425854	3.74553	0.579398	0.446548	0.999773
NSL1	0.000554749	5.34711	0.000424034	0.983571	0.999773
TATDN3	-0.0617239	4.4487	3.91925	0.0477363	0.999773
FLVCR1	-0.017862	3.60528	0.129003	0.719468	0.999773
ANGEL2	-0.0470566	4.30488	2.45199	0.117376	0.999773
RPS6KC1	0.0662441	4.2139	3.85867	0.0494897	0.999773
SMYD2	-0.0323795	4.46056	0.931175	0.334558	0.999773
LYPLAL1	-0.00594748	3.8034	0.0441025	0.833663	0.999773
EPRS1	0.00810892	5.54751	0.05588	0.81313	0.999773
BPNT1	0.00765271	4.80446	0.0371588	0.847142	0.999773
IARS2	-0.0218636	5.2011	0.395884	0.529223	0.999773
RAB3GAP2	0.00212624	5.62317	0.0092508	0.923377	0.999773
MTARC1	0.0761597	6.23408	1.1268	0.288459	0.999773
HLX	0.104503	6.57463	1.57874	0.208942	0.999773
MIA3	0.0881107	6.07991	6.17841	0.0129318	0.999773
AIDA	0.0339408	5.53425	1.20254	0.272815	0.999773
BROX	-0.00838221	5.48817	0.0730619	0.78693	0.999773
TLR5	0.0863708	6.21322	1.16434	0.280567	0.999773
CAPN2	-0.00263125	7.62207	0.00865463	0.92588	0.999773
TP53BP2	0.0254478	4.62622	0.647733	0.420924	0.999773
FBXO28	-0.00988548	4.58869	0.146951	0.701466	0.999773
DEGS1	0.0358929	6.19507	1.10436	0.293312	0.999773
NVL	-0.0185479	4.24545	0.505606	0.477047	0.999773
CNIH4	0.0302626	6.59067	0.392807	0.530828	0.999773
WDR26	-0.00550668	7.72226	0.0213503	0.883829	0.999773
LBR	-7.15363e-05	7.50139	3.09258e-06	0.998597	0.999773
SRP9	-0.0295479	6.64064	0.735826	0.391001	0.999773
TMEM63A	0.0564966	7.59446	2.4662	0.116319	0.999773
PYCR2	0.00750632	5.83752	0.0836604	0.772397	0.999773
SDE2	0.0158558	5.0064	0.133663	0.714664	0.999773
H3-3A	-0.0130104	10.327	0.107234	0.743315	0.999773
ACBD3	0.0179766	5.0707	0.374928	0.54033	0.999773
PARP1	0.0376833	6.6543	0.96754	0.325294	0.999773
ITPKB	-0.00961691	7.53945	0.0781264	0.779853	0.999773
PSEN2	0.049887	3.63512	0.963369	0.32634	0.999773
COQ8A	-0.0322985	5.25819	0.759284	0.383553	0.999773
SNAP47	-0.0176746	4.61176	0.300057	0.583847	0.999773
JMJD4	-0.0294114	4.88427	0.731265	0.392473	0.999773
ARF1	0.0287087	8.70732	1.32707	0.249327	0.999773
C1orf35	0.000315398	4.0349	0.000105384	0.991809	0.999773
MRPL55	-0.000409915	4.56207	0.000148424	0.99028	0.999773
GUK1	-0.0167118	9.58016	0.0968262	0.755672	0.999773
IBA57	0.0368859	4.3001	0.876726	0.3491	0.999773
OBSCN	0.0911054	6.00751	3.15261	0.0758058	0.999773
TRIM11	0.0339042	6.1455	2.03451	0.153764	0.999773
RNF187	-0.0275315	6.66146	0.514554	0.473174	0.999773
RAB4A	-0.0286928	4.38645	1.19449	0.274426	0.999773
CCSAP	-0.04104	3.90591	0.925742	0.335972	0.999773
NUP133	-0.0182016	4.57038	0.375397	0.540077	0.999773
ABCB10	-0.0476361	3.92094	1.97372	0.160053	0.999773
TAF5L	-0.0165061	4.34001	0.233093	0.62924	0.999773
GALNT2	0.0162715	6.52271	0.161319	0.687945	0.999773
COG2	-0.0320016	4.1775	1.09438	0.295503	0.999773
TTC13	-0.0192424	5.49714	0.414044	0.519924	0.999773
FAM89A	0.107806	3.63604	6.04693	0.0139305	0.999773
GNPAT	0.0119506	5.3839	0.247644	0.618739	0.999773
EXOC8	0.0163655	5.01793	0.230041	0.631493	0.999773
EGLN1	0.0240007	7.13313	0.246827	0.619318	0.999773
TSNAX	-0.0494744	5.27597	1.52753	0.216483	0.999773
SIPA1L2	0.063127	6.73432	0.570715	0.449975	0.999773
NTPCR	-0.0555211	4.17666	3.13666	0.0765503	0.999773
PCNX2	-0.0448938	3.94449	0.897162	0.343544	0.999773
COA6	0.0273562	4.35538	0.61803	0.43178	0.999773
TARBP1	-0.0801868	4.38345	3.47314	0.0623727	0.999773
IRF2BP2	-0.0479802	6.68048	1.31152	0.252119	0.999773
TOMM20	-0.0664529	6.06453	4.06682	0.0437336	0.999773
RBM34	-0.00701727	5.05833	0.0806908	0.776363	0.999773
ARID4B	0.0170308	7.11032	0.1946	0.659115	0.999773
GGPS1	0.000631661	4.83866	0.000491406	0.982314	0.999773
LYST	-0.00897466	8.21975	0.0472298	0.827956	0.999773
GPR137B	-0.0913233	4.15893	2.07641	0.149592	0.999773
ERO1B	-0.0137168	3.80091	0.124556	0.724145	0.999773
LGALS8	0.0296979	6.92194	0.419714	0.51708	0.999773
HEATR1	-0.0173681	4.59245	0.306452	0.579866	0.999773
MTR	-0.0459014	4.7901	2.33058	0.126855	0.999773
FH	-0.00475478	4.35835	0.0225486	0.880637	0.999773
KMO	-0.0237063	3.9715	0.274631	0.600242	0.999773
OPN3	-0.00353269	3.86602	0.00890714	0.924809	0.999773
CEP170	-0.0232986	3.84014	0.374115	0.54077	0.999773
SDCCAG8	-0.0103114	3.42363	0.133601	0.714728	0.999773
ZBTB18	0.0106672	6.85235	0.0908126	0.763147	0.999773
ADSS2	-0.0489235	5.06805	2.26021	0.132736	0.999773
DESI2	-0.0163179	4.46542	0.257287	0.61199	0.999773
COX20	-0.0841069	4.04211	5.82415	0.0158076	0.999773
HNRNPU	0.0230075	7.82183	0.818585	0.365594	0.999773
EFCAB2	0.144633	5.11806	3.44634	0.063392	0.999773
CNST	-0.0110667	5.12827	0.15692	0.692008	0.999773
SCCPDH	-0.0834748	4.45028	5.07998	0.0242037	0.999773
AHCTF1	0.00233797	5.41002	0.00497717	0.943757	0.999773
LOC112268259	0.0427547	3.78211	1.96546	0.16093	0.999773
ZNF496	0.0790954	5.20526	4.57701	0.0324037	0.999773
NLRP3	0.0239909	5.58354	0.163847	0.685639	0.999773
TRIM58	0.0245575	8.67657	0.0738583	0.7858	0.999773
OR2W3	-0.0639096	5.61067	0.400408	0.526879	0.999773
SH3BP5L	0.0411643	7.09291	1.17706	0.277956	0.999773
ZNF672	0.0395597	6.31377	3.01396	0.0825506	0.999773
ZNF692	0.0370843	5.45356	1.37161	0.241535	0.999773
ACP1	0.00507595	5.87068	0.0264246	0.870868	0.999773
TMEM18	-0.0423384	4.59353	1.74558	0.186433	0.999773
EIPR1	-0.0153283	5.00025	0.372392	0.541704	0.999773
TRAPPC12	-0.00756575	5.97102	0.0876094	0.767239	0.999773
ADI1	0.00240444	4.91351	0.00944367	0.922585	0.999773
RNASEH1	-0.0132372	4.88056	0.208691	0.647795	0.999773
RPS7	-0.0569819	8.75476	2.03103	0.154116	0.999773
CMPK2	0.153854	6.1651	2.62395	0.105262	0.999773
RSAD2	0.252442	8.20419	5.34465	0.0207859	0.999773
RNF144A	0.0113109	4.96562	0.0596134	0.807108	0.999773
ID2	-0.0247346	6.0088	0.472994	0.491613	0.999773
KIDINS220	0.05478	6.2783	2.89059	0.0890981	0.999773
MBOAT2	-0.0255906	6.00288	0.173068	0.6774	0.999773
ITGB1BP1	0.0293512	5.4897	1.11998	0.289923	0.999773
CPSF3	-0.0053444	4.21777	0.0336166	0.854525	0.999773
IAH1	-0.0607405	5.02126	3.67745	0.055153	0.999773
ADAM17	0.0134566	6.1016	0.177755	0.673309	0.999773
YWHAQ	-0.0068662	6.92584	0.0485508	0.825605	0.999773
KLF11	-0.0360268	4.53734	0.411367	0.521276	0.999773
RRM2	0.0986162	5.26453	1.53283	0.215688	0.999773
HPCAL1	0.0127108	6.55637	0.205539	0.650287	0.999773
ODC1	0.0152022	7.18753	0.166437	0.683298	0.999773
NOL10	-0.0104024	3.83119	0.195377	0.658479	0.999773
PDIA6	0.0578721	7.79874	2.21167	0.136971	0.999773
SLC66A3	-0.0291553	4.70659	0.458993	0.498095	0.999773
ROCK2	0.0582456	4.92769	3.24985	0.0714299	0.999773
LPIN1	-0.00593654	5.72409	0.0288488	0.865129	0.999773
TRIB2	-0.00313691	6.24776	0.00624786	0.936998	0.999773
NBAS	-7.35833e-05	4.85979	7.92767e-06	0.997753	0.999773
DDX1	-0.000456122	5.70822	0.000297515	0.986238	0.999773
CYRIA	-0.0135074	6.27318	0.097024	0.755431	0.999773
SMC6	-0.0102292	4.75331	0.101021	0.750608	0.999773
LINC00954	-0.0431393	3.46747	1.42647	0.232341	0.999773
LAPTM4A	0.000416143	6.8504	0.000204543	0.988589	0.999773
PUM2	0.00846082	6.79881	0.127269	0.72128	0.999773
RHOB	0.0357713	7.8034	0.471352	0.492366	0.999773
HS1BP3	0.0285153	6.01206	0.980845	0.32199	0.999773
LDAH	-0.000979521	3.76559	0.000900469	0.976061	0.999773
ATAD2B	0.00475718	4.81159	0.0354331	0.850691	0.999773
UBXN2A	-0.0159976	3.59866	0.357004	0.550175	0.999773
SF3B6	0.00289462	5.21218	0.00440465	0.947085	0.999773
TP53I3	0.00187657	4.65501	0.00138853	0.970275	0.999773
ITSN2	0.0212263	7.24053	0.612689	0.433777	0.999773
NCOA1	0.0285606	6.73385	0.615529	0.432714	0.999773
PTRHD1	-0.0361292	4.85116	1.18734	0.275866	0.999773
CENPO	0.0781091	3.72154	3.32193	0.0683614	0.999773
ADCY3	0.149556	6.66339	6.81591	0.00903494	0.999773
DNMT3A	0.0277942	6.419	1.13072	0.287623	0.999773
DTNB	0.0201381	4.10209	0.400086	0.527045	0.999773
ASXL2	0.00404772	5.72064	0.016227	0.898636	0.999773
RAB10	-0.00425541	7.64918	0.014299	0.904817	0.999773
HADHA	-0.0181333	7.21883	0.568409	0.450892	0.999773
HADHB	0.0124652	6.37196	0.231678	0.630283	0.999773
SELENOI	0.00718183	3.90252	0.0345304	0.852583	0.999773
SLC35F6	-0.00102233	5.36266	0.000956635	0.975326	0.999773
TMEM214	0.0449267	5.68067	2.71111	0.0996518	0.999773
AGBL5	0.00724863	3.86325	0.0577887	0.810026	0.999773
OST4	-0.00708477	7.08832	0.0407754	0.839972	0.999773
PREB	0.0436911	6.69387	2.51556	0.112728	0.999773
SLC5A6	0.0478973	4.62104	2.45874	0.116873	0.999773
ATRAID	-0.0242375	5.9859	0.678447	0.410122	0.999773
CAD	0.0736896	5.54055	4.77576	0.0288631	0.999773
MPV17	0.0101022	5.40071	0.179462	0.671836	0.999773
GTF3C2	0.00462909	5.56695	0.0335238	0.854724	0.999773
EIF2B4	0.00934404	4.84046	0.160354	0.688831	0.999773
SNX17	0.00168468	7.83783	0.00480376	0.944744	0.999773
ZNF513	-0.020041	5.42158	0.560399	0.4541	0.999773
PPM1G	0.0087245	6.23263	0.107699	0.742779	0.999773
NRBP1	0.00207118	6.95366	0.00722373	0.932267	0.999773
ZNF512	-0.0206958	4.59776	0.559437	0.454487	0.999773
GPN1	-0.0252015	4.6204	0.744619	0.388185	0.999773
SUPT7L	-0.00928912	5.53704	0.196195	0.65781	0.999773
SLC4A1AP	0.046029	4.77939	2.48558	0.114894	0.999773
MRPL33	-0.00981205	4.36358	0.076301	0.782374	0.999773
BABAM2	-0.00758146	4.67017	0.074512	0.784877	0.999773
FOSL2	0.0539741	8.70487	1.08982	0.29651	0.999773
PLB1	-0.0585216	5.60902	0.573947	0.448695	0.999773
PPP1CB	-0.0297	7.79939	0.533183	0.465272	0.999773
WDR43	-0.0503186	4.53868	1.99034	0.158306	0.999773
CLIP4	-0.0647228	4.51362	2.17789	0.140006	0.999773
YPEL5	-0.0292422	7.73472	0.520105	0.470797	0.999773
LBH	-0.0226807	7.27796	0.234127	0.62848	0.999773
EHD3	0.075382	4.33493	2.52463	0.112081	0.999773
MEMO1	-0.0188629	5.27215	0.38421	0.535359	0.999773
DPY30	-0.0101898	5.10057	0.10304	0.748211	0.999773
SPAST	-0.0282236	4.56115	0.595067	0.440466	0.999773
SLC30A6	-0.0137461	4.49286	0.260412	0.609837	0.999773
NLRC4	0.0123999	6.61186	0.0369887	0.847488	0.999773
YIPF4	0.00251671	6.60025	0.0044668	0.946714	0.999773
BIRC6	0.0298492	6.51973	1.38206	0.239751	0.999773
RASGRP3	0.0288503	4.06477	0.354372	0.551649	0.999773
FAM98A	0.0380528	3.63858	0.956615	0.328041	0.999773
FEZ2	-0.0173328	4.73699	0.284092	0.594031	0.999773
STRN	0.0139957	5.32383	0.198772	0.655714	0.999773
HEATR5B	0.0248543	5.32694	0.851756	0.356056	0.999773
GPATCH11	0.00849436	3.74608	0.0399608	0.841557	0.999773
EIF2AK2	0.1088	7.3888	3.43826	0.0637029	0.999773
CEBPZOS	-0.0308148	4.74803	0.860829	0.353507	0.999773
CEBPZ	-0.00387535	5.46488	0.0155909	0.900632	0.999773
NDUFAF7	-0.0188506	4.51473	0.2516	0.615951	0.999773
PRKD3	-0.00650127	4.6044	0.0473755	0.827695	0.999773
QPCT	0.0424591	7.28562	0.446519	0.503993	0.999773
CDC42EP3	-0.0567268	7.9266	1.34004	0.247027	0.999773
CYP1B1	-0.053372	5.762	0.29158	0.58921	0.999773
ATL2	-0.0413866	3.79608	2.03004	0.154217	0.999773
HNRNPLL	0.0302634	5.1449	0.670229	0.412972	0.999773
GALM	0.137892	5.07869	5.68147	0.017145	0.999773
SRSF7	-0.0335433	6.90757	1.34793	0.24564	0.999773
GEMIN6	-0.00661676	3.60642	0.0324205	0.857108	0.999773
DHX57	-0.0493449	3.97142	2.50544	0.113454	0.999773
SOS1	0.0739752	5.33412	4.63915	0.0312504	0.999773
SLC8A1	-0.0244488	5.56134	0.173358	0.677144	0.999773
EML4	-0.0335447	6.50004	1.24305	0.264884	0.999773
COX7A2L	-0.0487652	6.1913	3.68207	0.0550004	0.999773
MTA3	-0.0335407	3.58042	0.763905	0.382109	0.999773
OXER1	0.10697	4.68358	2.44621	0.117809	0.999773
ZFP36L2	-0.0178104	7.49935	0.149286	0.699219	0.999773
THADA	0.0408929	4.91268	2.43423	0.118713	0.999773
LRPPRC	-0.0448343	5.75026	2.05649	0.151559	0.999773
PPM1B	-0.00683216	5.96209	0.0401257	0.841235	0.999773
PREPL	-0.0280939	4.35025	0.674331	0.411546	0.999773
SRBD1	0.027167	4.63202	0.398719	0.527752	0.999773
PRKCE	0.0563626	4.04355	3.00198	0.0831629	0.999773
RHOQ	-0.0329619	6.8379	0.746501	0.387586	0.999773
PIGF	0.0120607	3.57304	0.16543	0.684205	0.999773
CRIPT	-0.0385277	3.77377	1.7522	0.1856	0.999773
MCFD2	-0.0099255	4.96499	0.112542	0.737269	0.999773
TTC7A	0.0365227	7.03796	1.14522	0.284552	0.999773
CALM2	0.000452047	8.69728	0.00017543	0.989432	0.999773
MSH2	-0.0145255	4.32164	0.123933	0.724808	0.999773
MSH6	0.0508314	4.80996	2.86373	0.0905973	0.999773
FBXO11	-0.000755136	6.09003	0.000681443	0.979174	0.999773
FOXN2	0.00999702	5.30699	0.0645712	0.799412	0.999773
PPP1R21	0.0274491	5.3178	1.16059	0.281344	0.999773
ERLEC1	0.00755818	5.23094	0.0324154	0.857119	0.999773
PSME4	-0.0082351	6.0541	0.0546681	0.815131	0.999773
SPTBN1	0.0188536	6.14797	0.260828	0.609552	0.999773
RTN4	-0.0031741	7.87879	0.00820618	0.92782	0.999773
RPS27A	-0.0636203	8.62519	3.26803	0.0706426	0.999773
MTIF2	-0.0104613	3.9382	0.108109	0.742307	0.999773
CCDC88A	-0.0637202	5.51378	1.46313	0.226432	0.999773
PPP4R3B	0.0013759	6.40717	0.00373103	0.951294	0.999773
PNPT1	0.0576405	4.28047	1.45179	0.228241	0.999773
VRK2	0.0235643	4.87859	0.299411	0.584252	0.999773
BCL11A	-0.0132073	4.16241	0.129519	0.718931	0.999773
PAPOLG	0.0126457	4.33805	0.179676	0.671651	0.999773
REL	-0.0204462	6.26202	0.314632	0.574852	0.999773
PEX13	0.0141493	3.87575	0.238807	0.625069	0.999773
AHSA2P	0.0205958	6.5372	0.371384	0.542251	0.999773
USP34	0.0512307	6.55112	2.46747	0.116225	0.999773
XPO1	0.035873	6.89973	0.778177	0.377699	0.999773
CCT4	0.0672928	6.89308	3.46774	0.0625766	0.999773
COMMD1	0.00212597	3.966	0.00510523	0.943039	0.999773
B3GNT2	-0.0438468	4.65188	0.981593	0.321806	0.999773
MDH1	-0.00549584	6.05991	0.0423198	0.837011	0.999773
UGP2	0.00668145	6.81299	0.0422981	0.837053	0.999773
VPS54	-0.00840339	4.01568	0.0824296	0.774031	0.999773
PELI1	-0.028009	8.00623	0.145677	0.702701	0.999773
LOC100507006	0.0483158	5.77118	0.368544	0.543799	0.999773
LGALSL	-0.0344784	3.89609	0.182033	0.669632	0.999773
AFTPH	0.00362428	6.52022	0.0202818	0.886753	0.999773
SERTAD2	-0.0366227	4.94379	1.51099	0.218988	0.999773
SLC1A4	0.0786011	4.55514	1.78879	0.181074	0.999773
CEP68	-0.0841784	4.32739	4.80177	0.0284306	0.999773
RAB1A	0.0229709	6.9633	0.36531	0.545572	0.999773
ACTR2	-0.0212268	9.01521	0.34934	0.554487	0.999773
C1D	-0.0131522	4.30215	0.0953826	0.757443	0.999773
PPP3R1	-0.00564546	6.64889	0.0260983	0.87166	0.999773
PLEK	0.0216963	9.93719	0.157878	0.691118	0.999773
ARHGAP25	0.035214	7.96664	1.0319	0.309714	0.999773
GFPT1	0.0627389	4.28495	3.26498	0.0707741	0.999773
NFU1	-0.030589	4.31506	0.708352	0.399992	0.999773
AAK1	-0.0181086	5.81409	0.315389	0.574392	0.999773
ANXA4	-0.0187266	5.39297	0.195098	0.658707	0.999773
GMCL1	-0.0264465	4.14136	0.571176	0.449792	0.999773
SNRNP27	0.0416096	4.58615	1.36696	0.242334	0.999773
MXD1	0.0562274	9.65163	0.94035	0.332188	0.999773
ASPRV1	0.0818608	5.60799	1.32309	0.250038	0.999773
PCBP1	0.00845941	8.55722	0.0954186	0.757398	0.999773
C2orf42	0.00996744	3.57517	0.086033	0.769282	0.999773
TIA1	-0.0111585	6.07833	0.127671	0.72086	0.999773
SNRPG	-0.0169753	5.81198	0.201025	0.653895	0.999773
FAM136A	-0.0133936	4.6978	0.168397	0.68154	0.999773
TGFA	0.0502644	5.4879	0.496332	0.481116	0.999773
ADD2	0.0266559	4.39723	0.349183	0.554576	0.999773
TEX261	0.0344802	6.29006	1.69097	0.193473	0.999773
NAGK	0.0210455	8.19627	0.266662	0.60558	0.999773
MPHOSPH10	-0.0236799	3.97628	0.699148	0.40307	0.999773
ZNF638	0.0225674	6.00156	0.534913	0.464548	0.999773
DYSF	0.0618931	9.91619	0.921247	0.337148	0.999773
SFXN5	0.00823561	5.75959	0.028254	0.866513	0.999773
RAB11FIP5	0.0430497	3.66832	1.38952	0.238486	0.999773
SMYD5	-0.00998751	4.4208	0.0554812	0.813786	0.999773
PRADC1	-0.00509293	4.33118	0.0119232	0.913049	0.999773
CCT7	0.0305183	7.40717	1.16989	0.279424	0.999773
FBXO41	-0.0276203	5.62012	0.478353	0.489169	0.999773
ALMS1	-0.0100515	3.70291	0.0500122	0.823042	0.999773
DUSP11	-0.0114544	4.44087	0.28712	0.592072	0.999773
STAMBP	0.0150862	5.16102	0.554211	0.456602	0.999773
DGUOK	-0.0334141	5.25612	2.00947	0.15632	0.999773
TET3	0.0551286	6.87978	2.66588	0.102521	0.999773
MOB1A	0.0113196	8.33523	0.144629	0.703722	0.999773
MTHFD2	0.0678505	7.01126	2.74335	0.0976598	0.999773
DCTN1	0.0411135	6.92463	1.70941	0.191062	0.999773
WDR54	-0.0261425	3.55832	0.335613	0.562373	0.999773
WBP1	-0.0202547	4.25047	0.424824	0.51454	0.999773
MOGS	0.019745	6.22356	0.501567	0.478812	0.999773
MRPL53	-0.0171909	5.29732	0.228652	0.632525	0.999773
CCDC142	0.00991226	5.1929	0.0883607	0.766272	0.999773
TTC31	0.00551373	5.10708	0.0501058	0.822879	0.999773
PCGF1	-0.0212095	3.83039	0.461397	0.496972	0.999773
AUP1	0.034817	7.73712	1.45307	0.228036	0.999773
HTRA2	0.0430536	6.31976	2.2231	0.13596	0.999773
LOXL3	0.0239824	3.78775	0.288922	0.590912	0.999773
DOK1	0.0160261	6.90023	0.264337	0.607156	0.999773
SEMA4F	-0.00227608	3.54337	0.00411724	0.948838	0.999773
HK2	-0.0517213	6.32568	0.832475	0.361558	0.999773
POLE4	0.00122112	6.48145	0.00126695	0.971606	0.999773
MRPL19	0.0271396	4.21686	0.632346	0.426496	0.999773
SUCLG1	-0.0179474	5.93055	0.485908	0.485759	0.999773
TRABD2A	-0.0513906	5.52522	0.582544	0.445317	0.999773
TMSB10	0.0123368	9.80904	0.182928	0.668869	0.999773
KCMF1	-9.12613e-05	6.48476	1.80033e-05	0.996615	0.999773
TGOLN2	0.0172693	8.38624	0.421	0.516439	0.999773
RETSAT	0.0247057	4.4534	0.794679	0.372689	0.999773
ELMOD3	0.0347372	5.2931	1.97222	0.160212	0.999773
CAPG	-0.0256799	8.14444	0.379857	0.53768	0.999773
MAT2A	0.0379299	7.1211	1.62036	0.203041	0.999773
GGCX	0.0331713	4.90361	1.88128	0.170188	0.999773
VAMP8	-0.00277994	7.47912	0.00523175	0.942339	0.999773
VAMP5	0.138334	7.37359	3.16504	0.0752306	0.999773
RNF181	0.0367044	5.96135	1.24705	0.264117	0.999773
USP39	0.0169845	5.74518	0.815406	0.366527	0.999773
C2orf68	0.00734168	6.66597	0.0904369	0.763622	0.999773
GNLY	-0.0575343	8.09537	0.59032	0.442295	0.999773
ST3GAL5	-0.022462	5.12619	0.205127	0.650614	0.999773
POLR1A	0.0451163	4.60925	1.52732	0.216516	0.999773
PTCD3	-0.00887759	5.44734	0.104668	0.746298	0.999773
IMMT	0.00275382	5.68874	0.0104297	0.918657	0.999773
MRPL35	-0.0157589	4.31807	0.22705	0.63372	0.999773
KDM3A	-0.0451097	5.84617	1.25963	0.261722	0.999773
RNF103	-0.0105694	4.4878	0.0790598	0.778576	0.999773
RMND5A	0.0141146	5.98524	0.160222	0.688952	0.999773
CD8A	-0.141251	6.68605	3.80986	0.0509517	0.999773
CD8B	-0.127517	6.22652	3.08567	0.0789846	0.999773
ANAPC1P2	-0.0336326	4.71308	1.01265	0.314268	0.999773
CYTOR	0.0150964	5.77483	0.105013	0.745895	0.999773
ANAPC1P4	-0.0373653	4.10876	1.31141	0.252139	0.999773
KRCC1	-0.00825919	4.84418	0.0406429	0.840229	0.999773
EIF2AK3	-0.00997673	4.36591	0.049102	0.824633	0.999773
RPIA	-0.0332182	5.97821	0.566828	0.451522	0.999773
IGKC	0.0879546	9.97447	2.60196	0.106731	0.999773
IGKV4-1	0.0916251	6.41258	1.18982	0.275366	0.999773
IGKV1-5	0.142631	5.34683	2.7153	0.0993904	0.999773
IGKV3-11	0.155327	4.7432	3.71765	0.05384	0.999773
IGKV3-15	0.244856	4.96059	10.0624	0.00151328	0.999773
IGKV3-20	0.112514	5.60166	2.40864	0.120667	0.999773
IGKV2-28	0.106891	4.48208	1.70848	0.191183	0.999773
IGKV2-30	-0.0122767	5.39772	0.0114095	0.914935	0.999773
IGKV1-39	0.0894321	4.71468	0.673007	0.412005	0.999773
IGKV1D-39	0.126381	4.42352	1.51661	0.218133	0.999773
IGKV2D-28	0.0904397	4.16596	1.40278	0.236258	0.999773
MAL	-0.0502837	4.891	0.603288	0.437326	0.999773
MRPS5	0.0090514	5.81616	0.172439	0.677953	0.999773
ZNF514	-0.0233975	3.86173	0.302491	0.582325	0.999773
FAHD2A	-0.0234576	4.22746	0.608936	0.435189	0.999773
LINC00342	-0.0252075	3.73592	0.30555	0.580424	0.999773
ANKRD36C	-0.0358213	4.42234	0.673643	0.411784	0.999773
DUSP2	0.0257253	5.88451	0.146032	0.702357	0.999773
STARD7	0.00283893	6.31463	0.00786638	0.929326	0.999773
TMEM127	0.0214781	7.7149	0.505175	0.477235	0.999773
CIAO1	-0.00887337	6.66072	0.218386	0.640272	0.999773
SNRNP200	-0.00521028	7.34437	0.0302035	0.862029	0.999773
ARID5A	0.0205278	8.18008	0.122094	0.726774	0.999773
KANSL3	0.00903235	5.74077	0.139687	0.708592	0.999773
LMAN2L	0.0590418	3.74357	3.74561	0.0529464	0.999773
CNNM4	-0.0032964	3.55166	0.00823149	0.927709	0.999773
CNNM3	0.00861518	5.19263	0.0777631	0.780352	0.999773
ANKRD39	-0.00156073	3.49676	0.00153707	0.968727	0.999773
SEMA4C	0.00581429	4.00498	0.0129658	0.909343	0.999773
ANKRD36	-0.0465319	4.63378	1.26851	0.260047	0.999773
ANKRD36B	-0.00768007	4.05795	0.0338827	0.853957	0.999773
COX5B	-0.00405899	7.17837	0.0168276	0.896787	0.999773
ACTR1B	-0.044862	6.49203	1.84856	0.173951	0.999773
ZAP70	-0.0233457	8.27518	0.245959	0.619935	0.999773
TMEM131	0.0607694	5.41028	3.09488	0.0785391	0.999773
INPP4A	0.0255023	7.52885	0.911794	0.339639	0.999773
COA5	-0.0380863	4.49759	1.80237	0.179426	0.999773
UNC50	-0.00718533	4.77774	0.0830926	0.773149	0.999773
MGAT4A	-0.0133454	5.88319	0.119315	0.729779	0.999773
MITD1	0.0417643	5.27779	1.1114	0.291779	0.999773
MRPL30	-0.0246918	4.91537	0.70805	0.400092	0.999773
TXNDC9	-0.00874681	4.50718	0.0516309	0.820249	0.999773
EIF5B	0.0264798	4.82132	0.711957	0.398795	0.999773
REV1	-0.0639778	4.38401	5.1083	0.0238117	0.999773
AFF3	-0.0621915	4.19418	1.59735	0.206279	0.999773
RPL31	-0.0628114	8.9901	1.81117	0.178368	0.999773
TBC1D8	-0.0114186	6.49755	0.0285851	0.865741	0.999773
CNOT11	0.0109981	5.17454	0.224091	0.63594	0.999773
RNF149	0.0116154	9.7162	0.050896	0.821511	0.999773
MAP4K4	0.00815737	8.46206	0.0309814	0.860282	0.999773
LINC01127	0.0853203	4.02107	0.808699	0.368505	0.999773
IL1R2	0.0607509	8.45883	0.314649	0.574842	0.999773
IL1R1	0.0346866	4.74365	0.208916	0.647618	0.999773
IL18R1	0.104936	6.93659	1.1999	0.273341	0.999773
IL18RAP	-0.0323226	7.92133	0.139072	0.709205	0.999773
MFSD9	0.00370502	4.44334	0.00673204	0.934608	0.999773
MRPS9	-0.0203837	3.5331	0.402956	0.525567	0.999773
TGFBRAP1	0.00307679	4.61169	0.00983202	0.921014	0.999773
C2orf49	-0.0218546	4.3627	0.74447	0.388233	0.999773
NCK2	0.0160514	6.92367	0.184198	0.66779	0.999773
UXS1	-0.000816428	4.66762	0.00114995	0.972948	0.999773
GCC2	-0.0487995	5.45823	1.65713	0.197991	0.999773
LIMS1	-0.0179099	6.91809	0.462675	0.496377	0.999773
RANBP2	-0.0217067	6.23095	0.313886	0.575305	0.999773
SH3RF3	-0.0338967	3.88861	0.39648	0.528913	0.999773
MTLN	0.0171305	3.77833	0.158197	0.690822	0.999773
BCL2L11	0.0165019	6.0278	0.205566	0.650265	0.999773
MIR4435-2HG	0.0366076	6.56098	0.633817	0.425959	0.999773
ANAPC1	-0.0115282	4.59376	0.123559	0.725207	0.999773
TMEM87B	-0.0366133	4.46454	1.22519	0.268345	0.999773
ZC3H6	-0.0681427	4.00157	3.37686	0.066118	0.999773
TTL	-0.0107949	4.84329	0.113362	0.736349	0.999773
POLR1B	-0.0201127	3.91168	0.353476	0.552152	0.999773
CHCHD5	-0.0106784	4.52352	0.0908011	0.763161	0.999773
SLC20A1	0.0345426	6.42184	1.08836	0.296834	0.999773
IL1B	0.0736808	7.46727	1.0755	0.299706	0.999773
IL1RN	0.0253517	8.16862	0.145116	0.703247	0.999773
PSD4	0.0265518	8.8024	0.729828	0.392939	0.999773
PAX8-AS1	0.173151	4.55578	3.58996	0.0581297	0.999773
CBWD2	-0.0255565	5.06399	0.423203	0.515343	0.999773
WASH2P	-0.0034144	5.52606	0.0123579	0.911485	0.999773
RABL2A	-0.0350045	3.53218	1.25396	0.262797	0.999773
SLC35F5	-0.0291705	5.0269	0.842607	0.358652	0.999773
ACTR3	-0.00391356	8.57136	0.0162071	0.898697	0.999773
DDX18	-0.0429486	5.71144	2.62858	0.104956	0.999773
CCDC93	0.0315379	6.19719	1.18325	0.276695	0.999773
INSIG2	-0.0297421	4.76742	0.668026	0.413741	0.999773
MARCO	-0.0400679	5.41213	0.19871	0.655764	0.999773
DBI	-0.00771635	5.6094	0.0310905	0.860039	0.999773
PTPN4	-0.0692927	4.64815	1.85656	0.173022	0.999773
LOC105373582	0.00262165	4.47045	0.000758519	0.978028	0.999773
TMEM185B	0.0366267	6.33908	0.650096	0.420078	0.999773
RALB	0.0621365	8.301	1.43423	0.231075	0.999773
CLASP1	0.0229152	5.732	0.416858	0.518509	0.999773
NIFK	-0.0347193	4.45812	1.2165	0.270048	0.999773
TSN	-0.0307362	5.42214	1.4431	0.229639	0.999773
GYPC	-0.0436887	9.15175	0.389792	0.532409	0.999773
BIN1	-0.0258652	6.77556	0.426825	0.513551	0.999773
ERCC3	-8.74121e-05	5.49843	1.63682e-05	0.996772	0.999773
MAP3K2	-0.0285096	6.65384	0.423875	0.51501	0.999773
IWS1	0.0324087	5.14927	1.72244	0.189379	0.999773
MYO7B	-0.0486018	4.96073	0.416045	0.518917	0.999773
WDR33	-0.00142505	5.98359	0.00563358	0.940169	0.999773
SFT2D3	-0.0812265	3.55153	5.14736	0.0232817	0.999773
POLR2D	-0.00607345	4.96451	0.0366935	0.84809	0.999773
AMMECR1L	0.00664369	4.55222	0.0767082	0.781809	0.999773
SAP130	-0.00657208	4.2863	0.0403323	0.840832	0.999773
UGGT1	0.0181328	6.39382	0.510279	0.475018	0.999773
HS6ST1	-0.0313276	5.44196	0.477642	0.489492	0.999773
SMPD4	0.0128758	5.50178	0.183852	0.668083	0.999773
MZT2B	-0.0121761	7.0189	0.0909109	0.763022	0.999773
CCDC115	-0.055335	5.38863	3.42844	0.0640824	0.999773
IMP4	0.0191848	5.69245	0.456603	0.499216	0.999773
PTPN18	0.00603559	7.37893	0.0375266	0.846397	0.999773
FAM168B	-0.0034913	6.20103	0.0223254	0.881225	0.999773
PLEKHB2	0.0246826	7.13841	0.92024	0.337412	0.999773
MZT2A	-0.0225746	5.35274	0.219159	0.639682	0.999773
SMPD4BP	-0.0248244	5.15051	0.456559	0.499237	0.999773
MGAT5	0.0333231	5.779	1.0905	0.296361	0.999773
CCNT2	-0.0123809	5.73606	0.143972	0.704364	0.999773
RAB3GAP1	0.031381	5.26751	1.40304	0.236216	0.999773
R3HDM1	-0.0118353	3.67941	0.111626	0.7383	0.999773
UBXN4	-0.02706	6.68606	0.989564	0.319849	0.999773
MCM6	0.0397977	5.22375	0.656039	0.417962	0.999773
DARS1	-0.00898029	5.06661	0.0641841	0.800001	0.999773
CXCR4	0.0243823	8.45601	0.219644	0.639312	0.999773
HNMT	-0.0636068	3.93696	0.782835	0.376275	0.999773
SPOPL	0.0141177	5.91266	0.0925416	0.760971	0.999773
KYNU	-0.0334443	6.20906	0.35052	0.553819	0.999773
ARHGAP15	-0.0142179	6.30418	0.139014	0.709263	0.999773
GTDC1	-0.0350084	5.08902	0.537257	0.463572	0.999773
ZEB2	-0.0392231	7.11364	0.864521	0.352476	0.999773
ORC4	0.00789799	4.57558	0.062587	0.802453	0.999773
MBD5	0.0142	3.78894	0.227351	0.633495	0.999773
EPC2	-0.020764	4.75649	0.537556	0.463448	0.999773
MMADHC	0.0259723	7.05633	0.480136	0.488361	0.999773
NMI	0.0317427	7.21017	0.462243	0.496578	0.999773
TNFAIP6	0.00661725	7.79783	0.00838409	0.927044	0.999773
RIF1	0.0141489	5.29947	0.211295	0.645755	0.999773
ARL5A	-0.0479188	4.9284	1.5759	0.209352	0.999773
STAM2	0.00852418	5.20775	0.060203	0.806175	0.999773
PRPF40A	-0.00319321	6.57813	0.019005	0.890352	0.999773
ARL6IP6	0.0050162	4.56102	0.0265872	0.870474	0.999773
GPD2	0.0615173	4.62387	3.09473	0.0785463	0.999773
CYTIP	-0.0402893	8.09156	0.932642	0.334177	0.999773
PKP4	0.0197014	3.42677	0.346923	0.55586	0.999773
BAZ2B	0.00228875	5.94344	0.00198814	0.964435	0.999773
LOC643072	0.00165533	3.90491	0.000543693	0.981397	0.999773
MARCHF7	-0.0336133	6.82036	0.74134	0.389232	0.999773
RBMS1	0.00219677	7.70743	0.00222397	0.962387	0.999773
TANK	0.0483052	6.35356	1.26685	0.260358	0.999773
PSMD14	0.00238649	5.22395	0.00462423	0.945784	0.999773
IFIH1	0.103513	7.03111	2.85843	0.0908964	0.999773
GCA	-0.0113965	9.36963	0.0254424	0.87327	0.999773
GALNT3	0.0642939	4.98875	1.81786	0.177569	0.999773
TTC21B	0.00642441	3.78076	0.0410493	0.839443	0.999773
STK39	-0.0519206	4.31443	1.45739	0.227346	0.999773
CERS6	-2.57329e-05	4.9901	5.77392e-07	0.999394	0.999773
DHRS9	0.0932199	6.51534	1.56939	0.210295	0.999773
FASTKD1	0.00999529	3.99084	0.0845724	0.771194	0.999773
PPIG	-0.0329135	5.91913	1.13343	0.287045	0.999773
SSB	0.0571083	5.75967	2.48296	0.115085	0.999773
METTL5	-0.0397927	4.26556	1.09491	0.295385	0.999773
UBR3	0.00387456	4.57879	0.0168311	0.896776	0.999773
GORASP2	0.0138593	5.39459	0.196256	0.65776	0.999773
TLK1	-0.0171153	5.51934	0.373936	0.540867	0.999773
METTL8	-0.015941	3.63072	0.239366	0.624664	0.999773
DCAF17	-0.026253	3.58117	0.66747	0.413935	0.999773
CYBRD1	-0.0402121	4.16104	0.258019	0.611485	0.999773
DYNC1I2	-0.0288896	5.87442	1.45908	0.227077	0.999773
SLC25A12	-0.0107185	3.79907	0.145105	0.703258	0.999773
HAT1	-0.0287857	5.27241	0.633829	0.425954	0.999773
ITGA6	-0.0367459	5.11088	0.422706	0.51559	0.999773
PDK1	-0.027941	6.18098	0.440995	0.506643	0.999773
MAP3K20	0.0232623	4.42212	0.204014	0.651501	0.999773
SP3	-0.0152585	6.69353	0.193979	0.659626	0.999773
OLA1	-0.0408035	5.00722	1.60791	0.204786	0.999773
CIR1	0.0508642	6.20168	1.08247	0.298146	0.999773
SCRN3	-0.0225585	3.66534	0.484499	0.486391	0.999773
GPR155	-0.0588197	5.55367	2.10922	0.146414	0.999773
WIPF1	0.0458634	8.26338	2.38403	0.122581	0.999773
H3P6	-0.0075987	8.77109	0.026819	0.869916	0.999773
ATF2	0.00236284	4.90015	0.00604452	0.93803	0.999773
ATP5MC3	0.0136581	6.95304	0.259935	0.610165	0.999773
LNPK	-0.0746271	4.24727	4.12405	0.0422776	0.999773
HNRNPA3	0.00644382	7.3483	0.0698317	0.791582	0.999773
NFE2L2	0.0194043	6.7552	0.255336	0.613343	0.999773
AGPS	-0.00697782	4.93004	0.0488407	0.825093	0.999773
PRKRA	0.000463832	3.70218	0.000236181	0.987738	0.999773
PLEKHA3	-0.0260367	4.33804	1.10389	0.293415	0.999773
TTN-AS1	0.0307332	5.27707	0.489612	0.4841	0.999773
TTN	0.0186296	4.25119	0.0851068	0.770492	0.999773
SESTD1	0.0558447	4.99216	2.85827	0.0909051	0.999773
CWC22	-0.0230006	4.04281	0.586224	0.443883	0.999773
UBE2E3	-0.0500966	4.82924	3.22641	0.0724596	0.999773
ITGA4	-0.0326321	7.15125	0.555712	0.455993	0.999773
ITPRID2	0.0123165	6.72688	0.0674553	0.795079	0.999773
DNAJC10	-0.0312084	5.52173	0.780192	0.377082	0.999773
LOC105373780	-0.0493792	3.59062	0.982728	0.321526	0.999773
ZC3H15	-0.0144902	5.52191	0.234288	0.628362	0.999773
WDR75	-0.0355259	4.10498	1.16999	0.279404	0.999773
SLC40A1	0.0602143	6.52196	1.15923	0.281626	0.999773
ASNSD1	-0.0689031	4.56457	2.98243	0.0841729	0.999773
ORMDL1	-0.0178725	5.30629	0.341666	0.558869	0.999773
C2orf88	0.109003	3.98998	2.47088	0.115973	0.999773
HIBCH	0.00205387	3.80736	0.00218005	0.962759	0.999773
INPP1	-0.0205148	3.53676	0.489569	0.48412	0.999773
MFSD6	-0.0343056	4.11398	0.855525	0.354994	0.999773
NAB1	0.0310806	4.96016	0.971451	0.324319	0.999773
GLS	0.0391842	6.21373	1.4613	0.226724	0.999773
STAT1	0.0340806	9.24118	0.639198	0.424001	0.999773
STAT4	-0.0599635	4.57831	1.24462	0.264582	0.999773
NABP1	0.018788	7.35578	0.105287	0.745575	0.999773
NABP1-OT1	-0.038599	4.709	0.318465	0.572532	0.999773
CAVIN2	-0.00281014	5.99357	0.00133924	0.970807	0.999773
SLC39A10	-0.0125019	3.73689	0.101881	0.749584	0.999773
STK17B	0.0053173	8.40775	0.0193718	0.889306	0.999773
GTF3C3	0.0405304	4.32246	1.48156	0.22353	0.999773
ANKRD44	-0.00359518	7.52641	0.0164863	0.897833	0.999773
SF3B1	-0.00831511	8.69326	0.08615	0.76913	0.999773
COQ10B	0.0148608	5.61864	0.148974	0.699518	0.999773
HSPD1	0.127664	7.3438	4.93133	0.026374	0.999773
HSPE1	0.0841565	5.35066	1.5855	0.207971	0.999773
TYW5	-0.0364058	3.45937	0.863999	0.352622	0.999773
SPATS2L	0.163127	4.63254	6.8337	0.00894537	0.999773
KCTD18	-0.0229176	4.07515	0.7939	0.372923	0.999773
BZW1	-0.00914999	6.78188	0.106431	0.744244	0.999773
CLK1	-0.00432173	7.01767	0.00754854	0.930765	0.999773
NIF3L1	0.00104728	4.29296	0.00123782	0.971934	0.999773
ORC2	-0.00408038	4.15583	0.0255567	0.872988	0.999773
FAM126B	-0.00181731	7.41612	0.000873733	0.976419	0.999773
NDUFB3	0.00936866	6.28252	0.0505404	0.822126	0.999773
CFLAR	0.0549954	10.2727	1.68061	0.194843	0.999773
CASP10	0.101184	6.75537	7.45256	0.00633461	0.999773
CASP8	0.0112639	7.49718	0.094303	0.758776	0.999773
TRAK2	-0.00585771	5.93974	0.0172708	0.895444	0.999773
STRADB	-0.0474742	7.22052	0.314839	0.574726	0.999773
ALS2	-0.00866589	3.54701	0.0614277	0.804253	0.999773
SUMO1	-0.0407901	6.46727	1.47117	0.225162	0.999773
NOP58	-0.0152998	5.91029	0.156355	0.692535	0.999773
BMPR2	0.062073	4.48565	3.89105	0.0485442	0.999773
FAM117B	-0.0781931	4.63569	3.1149	0.0775793	0.999773
WDR12	-0.0135942	3.97433	0.18184	0.669797	0.999773
NBEAL1	-0.0346283	4.44335	1.12734	0.288344	0.999773
CYP20A1	-0.0127107	4.97641	0.178986	0.672246	0.999773
ABI2	-0.0187174	3.63766	0.275563	0.599624	0.999773
CD28	-0.0515905	5.90041	0.889831	0.345523	0.999773
CTLA4	0.0802205	4.19741	1.44202	0.229812	0.999773
ICOS	-0.0220351	4.48398	0.0907867	0.763179	0.999773
INO80D	-0.00586342	4.77388	0.0353352	0.850895	0.999773
NDUFS1	-0.00153132	4.74602	0.0038914	0.950259	0.999773
EEF1B2	-0.0927778	8.22766	3.46977	0.0625	0.999773
FASTKD2	-0.0267283	3.84159	0.961817	0.32673	0.999773
KLF7	-0.0344262	6.90253	0.650105	0.420075	0.999773
CREB1	0.0127863	6.10712	0.204941	0.650762	0.999773
METTL21A	0.0503856	3.99582	1.01917	0.312717	0.999773
CCNYL1	-0.00570496	3.88099	0.0361656	0.849174	0.999773
PLEKHM3	0.00859518	4.71693	0.0623891	0.802759	0.999773
IDH1	0.0520894	5.7449	1.14613	0.284361	0.999773
PIKFYVE	0.00978606	5.86273	0.130841	0.717562	0.999773
RPE	-0.00851069	4.48355	0.0881646	0.766524	0.999773
KANSL1L	0.0553812	3.61781	1.74715	0.186236	0.999773
LANCL1	-0.0474189	3.95937	1.44112	0.229959	0.999773
ATIC	-0.00280177	4.86191	0.00578747	0.939359	0.999773
PECR	0.0373984	4.37981	0.51954	0.471038	0.999773
XRCC5	0.000284403	8.11536	0.000165821	0.989726	0.999773
SMARCAL1	0.0177668	4.54701	0.370506	0.542729	0.999773
RPL37A	-0.0304601	8.50126	0.961305	0.326858	0.999773
TNS1	-0.0354584	7.79351	0.128504	0.719989	0.999773
CXCR2P1	0.20213	4.233	7.02222	0.00805042	0.999773
CXCR2	0.0710365	8.88968	1.0034	0.316489	0.999773
CXCR1	0.0691044	9.153	0.932663	0.334172	0.999773
ARPC2	-0.0239461	9.70721	0.826288	0.363348	0.999773
GPBAR1	0.0666335	4.79441	0.676576	0.410768	0.999773
AAMP	0.0275836	6.26148	0.698409	0.403319	0.999773
PNKD	0.0317743	5.95036	0.834438	0.360992	0.999773
TMBIM1	0.00947275	7.60313	0.188328	0.664312	0.999773
CATIP	-0.0101575	3.80797	0.0148413	0.903038	0.999773
SLC11A1	0.0120481	9.55889	0.0462351	0.829749	0.999773
CTDSP1	0.00153161	8.6726	0.00273515	0.958291	0.999773
USP37	-0.0162033	4.00517	0.318139	0.572728	0.999773
CNOT9	-0.0228246	5.78684	0.767753	0.380913	0.999773
ZNF142	0.016436	5.36811	0.398137	0.528053	0.999773
BCS1L	0.0313981	4.46773	1.04468	0.306735	0.999773
RNF25	-0.00809224	4.6658	0.117718	0.731523	0.999773
STK36	0.0183193	3.60165	0.336152	0.562059	0.999773
TTLL4	-0.0130277	5.0261	0.110724	0.739321	0.999773
CYP27A1	-0.0184596	4.93963	0.0305128	0.861332	0.999773
NHEJ1	0.0136618	4.15233	0.205283	0.65049	0.999773
CNPPD1	0.00409743	8.05998	0.00854926	0.926331	0.999773
RETREG2	-0.0139574	7.87911	0.273918	0.600716	0.999773
ZFAND2B	-0.0213795	6.47167	0.639183	0.424007	0.999773
ABCB6	0.131203	3.60615	11.8019	0.00059171	0.999773
ATG9A	0.0451802	6.71698	2.03446	0.153768	0.999773
ANKZF1	-0.00462899	6.15594	0.0252255	0.873806	0.999773
STK16	-0.0146315	5.91337	0.208122	0.648243	0.999773
TUBA4A	0.020047	7.86455	0.259422	0.610517	0.999773
DNAJB2	-0.0027919	7.62406	0.00272583	0.958362	0.999773
DNPEP	0.0132156	5.89612	0.137928	0.710349	0.999773
GMPPA	0.043471	5.65263	2.74827	0.0973596	0.999773
CHPF	0.119347	4.45845	3.70693	0.054187	0.999773
STK11IP	-0.0103536	6.06058	0.155486	0.693347	0.999773
FARSB	-0.0323173	4.02158	0.880622	0.348031	0.999773
ACSL3	-0.0104059	5.40823	0.0475264	0.827425	0.999773
WDFY1	0.0600282	6.35238	1.4986	0.220887	0.999773
MRPL44	0.059014	5.5156	2.50588	0.113422	0.999773
CUL3	0.00272539	6.28495	0.0119489	0.912956	0.999773
DOCK10	0.00131244	6.29796	0.00108634	0.973707	0.999773
RHBDD1	0.0247555	4.6619	0.950433	0.329609	0.999773
MFF	-0.0135573	5.56199	0.337895	0.561047	0.999773
AGFG1	-0.0205019	7.13634	0.131844	0.716527	0.999773
TRIP12	0.019378	8.05809	0.423155	0.515367	0.999773
SP110	0.0622513	8.44032	2.28247	0.130843	0.999773
SP140	0.0942433	7.06234	6.44564	0.0111225	0.999773
SP140L	0.0671846	6.20778	4.22528	0.039826	0.999773
SP100	0.0563479	8.15751	2.16498	0.141187	0.999773
CAB39	0.00942103	7.63406	0.057178	0.811013	0.999773
ITM2C	0.0536635	6.71603	0.821157	0.364842	0.999773
PSMD1	0.0225426	5.55303	0.50954	0.475338	0.999773
NCL	0.0285304	6.84716	0.787157	0.374961	0.999773
PTMA	-0.0467735	8.93563	2.31293	0.128302	0.999773
PDE6D	-0.0207037	4.40585	0.765415	0.381639	0.999773
COPS7B	0.0115659	4.93365	0.212927	0.644483	0.999773
DIS3L2	-0.0125498	4.52812	0.180032	0.671346	0.999773
TIGD1	-0.0412462	3.52681	1.18687	0.275962	0.999773
EIF4E2	0.00209846	6.68572	0.00766448	0.930237	0.999773
GIGYF2	0.024533	5.58808	1.02706	0.310851	0.999773
INPP5D	0.0317683	7.72083	1.08568	0.297431	0.999773
ATG16L1	-0.0380097	4.5589	1.8203	0.177277	0.999773
DGKD	0.0407349	7.68444	2.0322	0.153997	0.999773
USP40	-0.0234521	3.93175	0.418182	0.517846	0.999773
ARL4C	-0.00753495	7.31281	0.026556	0.87055	0.999773
COPS8	-0.0146289	4.54341	0.253369	0.614713	0.999773
LRRFIP1	-0.0086431	8.18574	0.0889538	0.765511	0.999773
UBE2F	0.0389553	6.26438	1.02027	0.312456	0.999773
ILKAP	-0.0217369	5.4324	0.782888	0.376259	0.999773
PER2	0.0240613	3.64238	0.751261	0.386077	0.999773
ASB1	-0.00687516	5.47505	0.0788425	0.778872	0.999773
HDAC4	0.110089	7.33665	5.72526	0.0167225	0.999773
NDUFA10	-0.0260252	6.19587	1.46535	0.226081	0.999773
COPS9	-0.0126843	5.55764	0.108394	0.74198	0.999773
ANKMY1	-0.0335297	5.00918	1.01846	0.312883	0.999773
DUSP28	-0.0240455	3.45581	0.664937	0.414822	0.999773
RNPEPL1	0.00579275	8.31766	0.0343639	0.852935	0.999773
CAPN10	-0.00287146	6.18724	0.0118514	0.91331	0.999773
GPR35	-0.0789945	5.00033	1.93854	0.163827	0.999773
SNED1	-0.0732106	4.02615	1.70919	0.19109	0.999773
MTERF4	-0.0259783	5.57052	0.772511	0.379441	0.999773
PASK	-0.0445014	4.94371	0.799851	0.371138	0.999773
PPP1R7	0.0150443	5.69759	0.579399	0.446548	0.999773
HDLBP	0.0529772	7.83267	3.77782	0.0519364	0.999773
SEPTIN2	-0.0107667	6.99451	0.269002	0.604002	0.999773
STK25	-0.000549325	6.64253	0.000484595	0.982437	0.999773
THAP4	-0.000577186	5.02718	0.000404859	0.983947	0.999773
ATG4B	0.0179363	6.69454	0.58813	0.443143	0.999773
DTYMK	0.0405011	4.68581	0.77277	0.379362	0.999773
ING5	0.0043336	5.25408	0.0262369	0.871323	0.999773
D2HGDH	-0.0315286	5.03139	0.601372	0.438055	0.999773
TRNT1	-0.0136306	4.30775	0.301106	0.58319	0.999773
CRBN	-0.0320195	5.67039	0.849306	0.356749	0.999773
SUMF1	-0.00874295	5.00394	0.0566365	0.811893	0.999773
ITPR1	0.00367357	4.99198	0.0151023	0.902193	0.999773
BHLHE40	-0.0576485	5.87115	1.00106	0.317055	0.999773
ARL8B	0.0078512	6.38005	0.0603255	0.805982	0.999773
EDEM1	0.0216893	7.11651	0.37128	0.542308	0.999773
THUMPD3	-0.0424275	4.22939	2.10582	0.146739	0.999773
THUMPD3-AS1	-0.0320828	4.44339	0.954668	0.328534	0.999773
SETD5	0.0200393	6.96559	0.613185	0.433591	0.999773
MTMR14	-0.0139534	7.29191	0.273465	0.601017	0.999773
BRPF1	-0.0134561	5.48716	0.268521	0.604326	0.999773
OGG1	-0.0259388	4.56018	0.566495	0.451655	0.999773
CAMK1	-0.130016	5.38967	4.42357	0.0354459	0.999773
TADA3	0.012799	7.76646	0.192568	0.660787	0.999773
ARPC4	-0.0100524	9.12397	0.14313	0.705189	0.999773
TTLL3	-0.0196665	4.86222	0.324258	0.56906	0.999773
RPUSD3	0.0164326	4.62666	0.246901	0.619266	0.999773
JAGN1	0.00271862	4.78191	0.0109744	0.916567	0.999773
CRELD1	0.0458589	5.25931	2.611	0.106125	0.999773
EMC3	0.00259206	6.79852	0.00277871	0.95796	0.999773
FANCD2	0.00831414	3.92235	0.0678232	0.794533	0.999773
BRK1	-0.0231472	6.77809	0.718719	0.396564	0.999773
VHL	-0.0097194	7.03657	0.196005	0.657965	0.999773
IRAK2	0.06313	4.93124	0.807362	0.368901	0.999773
TATDN2	0.000461513	6.8485	0.000377714	0.984494	0.999773
GHRL	-0.0140102	3.87148	0.0633005	0.801353	0.999773
SEC13	0.0285248	6.51465	1.42827	0.232047	0.999773
ATG7	-0.00361489	6.09018	0.0129052	0.909554	0.999773
VGLL4	0.0189447	4.88925	0.692944	0.405165	0.999773
MKRN2	0.0167512	4.76034	0.555543	0.456062	0.999773
RAF1	0.0261276	8.36299	0.55619	0.455799	0.999773
TMEM40	0.0826694	3.67037	1.28758	0.256494	0.999773
RPL32	-0.0583731	9.03562	2.08557	0.148696	0.999773
IQSEC1	0.0365706	9.04965	1.05172	0.305112	0.999773
NUP210	0.0567254	7.84759	2.70958	0.0997475	0.999773
CHCHD4	0.0331621	3.41402	0.913269	0.339248	0.999773
TMEM43	0.0298431	6.9232	0.951151	0.329426	0.999773
XPC	0.00951817	5.79247	0.15548	0.693353	0.999773
LSM3	-0.0287008	5.443	0.462117	0.496636	0.999773
SLC6A6	0.0121337	8.53863	0.0824015	0.774069	0.999773
CCDC174	-0.00134269	5.15473	0.00296244	0.956594	0.999773
FGD5-AS1	-0.013606	6.19492	0.297731	0.585308	0.999773
NR2C2	0.0272294	6.04936	1.03361	0.309313	0.999773
MRPS25	-0.0312283	5.96694	0.82587	0.36347	0.999773
RBSN	-0.0220792	5.04122	0.82905	0.362547	0.999773
CAPN7	-0.0304412	4.60792	1.08554	0.297461	0.999773
SH3BP5-AS1	0.00588594	4.39642	0.0193327	0.889417	0.999773
SH3BP5	0.0275986	6.89908	0.398138	0.528052	0.999773
METTL6	0.0185125	4.11021	0.45671	0.499166	0.999773
EAF1	0.00155335	5.24415	0.00164916	0.967607	0.999773
HACL1	-0.0598324	4.0617	4.20382	0.040333	0.999773
BTD	-0.00844966	3.84796	0.0938942	0.759284	0.999773
ANKRD28	0.0361318	4.8714	0.588775	0.442893	0.999773
DPH3	0.0100347	5.26322	0.0902769	0.763825	0.999773
OXNAD1	-0.0451058	6.57889	0.705006	0.401107	0.999773
RFTN1	-0.0311413	5.7545	0.774278	0.378897	0.999773
PLCL2	-0.0122906	5.85723	0.11487	0.734667	0.999773
TBC1D5	0.0286153	5.48849	1.37592	0.240797	0.999773
SATB1	-0.0241741	6.54517	0.46164	0.496858	0.999773
RAB5A	0.00210954	5.42521	0.00329638	0.954215	0.999773
KAT2B	-0.00820289	6.04619	0.0481695	0.82628	0.999773
UBE2E2	-0.0344988	3.44663	0.839259	0.359609	0.999773
UBE2E1	-0.0287549	5.17158	0.661438	0.416053	0.999773
RPL15	-0.0438216	9.84672	1.77708	0.182508	0.999773
NR1D2	-0.117955	3.4682	5.1463	0.023296	0.999773
TOP2B	-0.016857	6.19744	0.386211	0.534298	0.999773
NGLY1	-0.0152699	5.42939	0.351902	0.553038	0.999773
SLC4A7	-0.0467913	3.82807	1.42316	0.232884	0.999773
EOMES	-0.0563855	3.7479	0.602333	0.437689	0.999773
CMC1	-0.000745525	3.72936	0.000206061	0.988547	0.999773
AZI2	-0.00611001	5.78383	0.023455	0.87828	0.999773
TGFBR2	-0.00527522	7.93972	0.0314238	0.859298	0.999773
LOC105377016	0.0103148	4.385	0.0347888	0.852039	0.999773
STT3B	-0.0167192	7.00248	0.267584	0.604957	0.999773
CMTM7	0.0299242	5.77728	0.750601	0.386286	0.999773
CMTM6	-0.022893	8.60031	0.351339	0.553356	0.999773
DYNC1LI1	-0.0114627	5.76339	0.153359	0.695346	0.999773
CNOT10	-0.0096047	4.5818	0.175113	0.675607	0.999773
CCR4	-0.057012	3.55584	1.35342	0.244682	0.999773
GLB1	0.0104516	5.1891	0.0766104	0.781945	0.999773
CRTAP	-0.0432127	5.98672	1.04692	0.306219	0.999773
UBP1	-0.0133259	6.00202	0.348396	0.555023	0.999773
CLASP2	0.00257768	4.46227	0.00858454	0.926179	0.999773
PDCD6IP	-0.0107188	6.3196	0.16454	0.685011	0.999773
TRANK1	0.0905348	8.40389	2.54539	0.110616	0.999773
EPM2AIP1	-0.0395451	5.28029	1.72034	0.18965	0.999773
MLH1	-0.017051	5.16433	0.383237	0.535876	0.999773
LRRFIP2	0.00131787	5.5174	0.00129631	0.971279	0.999773
GOLGA4	-0.0011008	5.3903	0.00111411	0.973373	0.999773
CTDSPL	0.00618015	3.62822	0.0092414	0.923416	0.999773
VILL	-0.00950867	5.8859	0.0677551	0.794634	0.999773
PLCD1	-0.0670111	4.50413	3.87792	0.0489253	0.999773
ACAA1	-0.000448853	7.72401	0.000227029	0.987978	0.999773
MYD88	0.000124615	8.832	1.58274e-05	0.996826	0.999773
OXSR1	-0.0237764	6.07971	0.59759	0.439499	0.999773
EXOG	-0.0332838	3.67064	1.1489	0.283779	0.999773
WDR48	-0.0145998	5.45781	0.361664	0.547584	0.999773
GORASP1	0.0180851	5.87055	0.596523	0.439908	0.999773
CSRNP1	0.0394922	8.03545	0.368602	0.543767	0.999773
CX3CR1	-0.112318	6.8181	1.82252	0.177013	0.999773
SLC25A38	-0.0219321	5.63079	0.320721	0.571175	0.999773
RPSA	-0.041753	10.0662	1.30607	0.253108	0.999773
EIF1B	0.0102164	5.82413	0.0636384	0.800835	0.999773
RPL14	-0.052032	8.52682	1.98915	0.15843	0.999773
ZNF621	-0.0207216	4.2166	0.435917	0.5091	0.999773
CTNNB1	0.00808163	7.22533	0.0968704	0.755618	0.999773
TRAK1	-0.00371334	6.06604	0.0166957	0.89719	0.999773
VIPR1	-0.0730548	4.31425	2.74874	0.0973311	0.999773
SEC22C	-0.00413797	4.95235	0.0306452	0.861034	0.999773
SS18L2	0.00292756	4.52633	0.00763858	0.930354	0.999773
NKTR	-0.0257547	6.46826	0.812936	0.367254	0.999773
ZBTB47	-0.00675066	4.27161	0.0130962	0.90889	0.999773
HIGD1A	-0.0145998	5.53857	0.2089	0.647631	0.999773
SNRK	-0.0182461	6.65144	0.253816	0.614401	0.999773
ANO10	-0.00217138	4.6343	0.00244364	0.960574	0.999773
ABHD5	0.0256543	6.17089	0.180898	0.670603	0.999773
TCAIM	0.00344576	3.75479	0.0108967	0.916862	0.999773
C3orf86	0.0970771	5.43046	0.982025	0.321699	0.999773
ZNF445	0.019638	6.85122	0.118745	0.7304	0.999773
ZNF852	0.0164746	3.83826	0.167338	0.682489	0.999773
KIAA1143	-0.0596404	4.19338	3.78848	0.0516066	0.999773
ZDHHC3	0.0057395	7.05753	0.0372476	0.846962	0.999773
EXOSC7	-0.0306676	4.42527	0.92485	0.336205	0.999773
LARS2	0.0216274	3.99057	0.517276	0.472006	0.999773
LIMD1	0.0134687	6.34562	0.138631	0.709646	0.999773
SACM1L	-0.00960638	5.55109	0.094039	0.759104	0.999773
FYCO1	-0.0306217	4.8555	1.18635	0.276067	0.999773
CXCR6	-0.0392538	3.99712	0.264293	0.607186	0.999773
CCR1	-0.00573811	7.70293	0.00642691	0.936104	0.999773
CCR2	0.0468226	6.81292	0.443058	0.50565	0.999773
CCR5	-0.0214256	4.4704	0.1073	0.743239	0.999773
CCRL2	0.153108	5.07046	4.54266	0.0330602	0.999773
LTF	0.103251	5.68413	1.04904	0.305728	0.999773
ALS2CL	-0.0538092	4.00481	0.603588	0.437212	0.999773
CCDC12	-0.0113713	5.95426	0.196034	0.657941	0.999773
NBEAL2	0.0661683	10.6896	2.44354	0.11801	0.999773
SETD2	0.0308996	6.38515	1.50032	0.220622	0.999773
KLHL18	0.0312508	5.60222	1.45836	0.227191	0.999773
PTPN23	0.0310163	5.35506	1.30476	0.253346	0.999773
SCAP	0.0193135	6.62071	0.373875	0.5409	0.999773
ELP6	-0.0284505	4.65762	0.828089	0.362826	0.999773
SMARCC1	-0.0105004	6.11561	0.152794	0.695879	0.999773
DHX30	0.0122484	6.41039	0.209451	0.647198	0.999773
MAP4	0.0232989	5.92674	0.428065	0.51294	0.999773
CAMP	0.0136156	5.59302	0.0314073	0.859335	0.999773
ZNF589	0.014743	4.76533	0.149485	0.699028	0.999773
NME6	0.00322419	5.05737	0.0152748	0.901639	0.999773
TMA7	-0.0318329	5.83012	0.610173	0.434723	0.999773
SHISA5	0.0927968	9.28394	5.48009	0.0192342	0.999773
PFKFB4	0.0224553	7.40098	0.175185	0.675544	0.999773
UQCRC1	0.00266496	7.27051	0.00984926	0.920945	0.999773
SLC26A6	0.0209429	5.72117	0.17725	0.673748	0.999773
NCKIPSD	0.011423	3.80872	0.121875	0.727009	0.999773
IP6K2	-0.00172813	5.97659	0.00720886	0.932337	0.999773
PRKAR2A	-0.0233782	6.15298	0.659103	0.416877	0.999773
SLC25A20	-0.0159931	5.23756	0.196857	0.65727	0.999773
ARIH2	-0.00385569	6.72965	0.0466565	0.828987	0.999773
P4HTM	-0.0145671	4.87112	0.186637	0.665731	0.999773
WDR6	0.0373072	7.17708	1.34	0.247034	0.999773
DALRD3	-0.0282625	5.07834	0.733495	0.391753	0.999773
NDUFAF3	-0.00378018	5.50104	0.0121736	0.912145	0.999773
IMPDH2	-0.00766661	5.88844	0.0515255	0.82043	0.999773
QRICH1	-0.025139	5.96737	0.968584	0.325034	0.999773
QARS1	-0.0530076	7.06012	2.54334	0.11076	0.999773
USP19	0.0327249	6.9433	1.63814	0.20058	0.999773
CCDC71	-0.00362898	5.515	0.0250156	0.874328	0.999773
KLHDC8B	0.121687	4.49359	4.42758	0.0353627	0.999773
C3orf62	0.0382553	5.39344	0.853511	0.355561	0.999773
USP4	0.0222726	7.44505	0.766653	0.381254	0.999773
GPX1	-0.00999936	9.04339	0.0372044	0.847049	0.999773
RHOA	-0.0108563	9.308	0.151392	0.697208	0.999773
TCTA	-0.0233706	5.76403	0.538771	0.462942	0.999773
NICN1	0.00308497	4.38299	0.0120151	0.912716	0.999773
DAG1	0.0175488	3.74084	0.223284	0.636549	0.999773
APEH	-8.82534e-06	6.73943	1.03491e-07	0.999743	0.999773
RNF123	0.0142566	6.60853	0.0921329	0.761483	0.999773
GMPPB	0.0829296	5.52346	7.18471	0.00735274	0.999773
IP6K1	0.0322329	6.92916	1.19567	0.274189	0.999773
UBA7	0.0176768	8.01497	0.202499	0.652711	0.999773
MON1A	0.0739029	3.59032	3.89637	0.0483906	0.999773
RBM6	0.043705	6.69301	2.43853	0.118387	0.999773
RBM5	0.0174789	7.87511	0.486989	0.485273	0.999773
GNAI2	-0.00606884	9.93148	0.0611516	0.804685	0.999773
IFRD2	0.0102587	5.70805	0.087243	0.767712	0.999773
HYAL2	-0.00862643	4.20399	0.0374927	0.846465	0.999773
TUSC2	0.00938254	5.6872	0.128899	0.719576	0.999773
RASSF1	-0.055902	6.64713	4.10653	0.042718	0.999773
NPRL2	-0.0199655	4.92662	0.487437	0.485073	0.999773
CYB561D2	-0.0250105	5.459	0.45777	0.498668	0.999773
TMEM115	0.0276303	5.65224	1.38179	0.239796	0.999773
HEMK1	0.00252595	5.83297	0.00464863	0.945642	0.999773
CISH	0.0781098	6.83052	1.35517	0.244377	0.999773
MAPKAPK3	-0.024512	8.14801	0.515489	0.472772	0.999773
MANF	0.119526	6.11415	8.10208	0.00442145	0.999773
RBM15B	0.00332277	6.30724	0.0162347	0.898612	0.999773
DCAF1	-0.0154977	4.9373	0.292504	0.58862	0.999773
RAD54L2	-9.1939e-05	5.13403	1.0828e-05	0.997374	0.999773
TEX264	-0.0213997	6.08535	0.45633	0.499344	0.999773
RRP9	-0.00472366	4.31829	0.0168226	0.896802	0.999773
PCBP4	-0.0194043	3.70806	0.154892	0.693904	0.999773
ABHD14B	-0.0328821	5.36776	0.76284	0.382441	0.999773
RPL29	-0.0536073	8.72784	1.34364	0.246393	0.999773
DUSP7	-0.0404992	5.23479	0.603188	0.437364	0.999773
ALAS1	0.0941411	6.07817	3.15255	0.0758082	0.999773
TLR9	0.109356	3.7127	5.17714	0.0228859	0.999773
TWF2	-0.0119479	7.66409	0.166697	0.683065	0.999773
PPM1M	-0.0254284	7.89376	0.57596	0.4479	0.999773
WDR82	-0.00349458	7.38775	0.0206078	0.885853	0.999773
GLYCTK	-0.043477	5.42412	1.97597	0.159815	0.999773
DNAH1	0.00544455	6.51627	0.0393943	0.84267	0.999773
BAP1	0.000125707	7.27041	2.78025e-05	0.995793	0.999773
NISCH	0.0181322	7.48476	0.670447	0.412896	0.999773
STAB1	-0.015641	8.64105	0.0438323	0.834166	0.999773
NT5DC2	0.0974471	4.78391	2.48661	0.114819	0.999773
PBRM1	0.00674134	5.49199	0.080437	0.776706	0.999773
GNL3	-0.0151796	6.07601	0.150167	0.698375	0.999773
GLT8D1	-0.0177846	4.37163	0.396902	0.528694	0.999773
SPCS1	-0.0199507	5.80201	0.569924	0.450289	0.999773
NEK4	-0.0380685	4.10343	1.01633	0.313391	0.999773
ITIH4	0.0205102	4.97045	0.199105	0.655444	0.999773
STIMATE	0.0148686	5.88839	0.202978	0.652328	0.999773
SFMBT1	-0.0473649	3.79023	1.84482	0.174387	0.999773
RFT1	-0.00270859	5.18407	0.00844223	0.926792	0.999773
PRKCD	0.0431507	8.4385	1.6082	0.204745	0.999773
TKT	-0.0182676	9.57123	0.201012	0.653905	0.999773
DCP1A	-0.0274554	5.66949	1.1576	0.281963	0.999773
ACTR8	0.000301349	4.95651	0.000134905	0.990733	0.999773
SELENOK	-0.000626974	6.27193	0.000198185	0.988768	0.999773
CCDC66	-0.0716507	3.76665	3.54238	0.0598197	0.999773
TASOR	-0.0141806	5.88441	0.279845	0.596803	0.999773
ARHGEF3	0.0338604	6.02768	0.913306	0.339239	0.999773
APPL1	-0.0312177	4.67758	1.08565	0.297436	0.999773
PDE12	0.0031612	4.47657	0.0162325	0.898619	0.999773
ARF4	-0.00108594	6.27049	0.00126541	0.971623	0.999773
DENND6A	-0.0490802	4.99973	2.02519	0.15471	0.999773
SLMAP	-0.00192406	5.3092	0.00467681	0.945477	0.999773
FLNB	0.0162716	5.61435	0.184215	0.667776	0.999773
PXK	0.02383	6.2797	0.254322	0.614048	0.999773
PDHB	-0.0153707	5.27178	0.287375	0.591907	0.999773
THOC7	0.0206752	5.3383	0.55842	0.454898	0.999773
ATXN7	0.084223	7.03043	4.20229	0.0403695	0.999773
PSMD6-AS2	0.0975602	4.52898	2.88866	0.089205	0.999773
PSMD6	-0.00519793	5.95872	0.0443674	0.833172	0.999773
LRIG1	0.00897826	3.54712	0.0636746	0.80078	0.999773
KBTBD8	-0.0236647	3.7327	0.24337	0.621783	0.999773
SUCLG2	-0.0461089	4.5752	1.45189	0.228226	0.999773
TMF1	-0.00169148	5.72937	0.00291522	0.956941	0.999773
UBA3	-0.033816	6.34542	1.09646	0.295045	0.999773
ARL6IP5	-0.0117142	7.81041	0.159347	0.689758	0.999773
FRMD4B	-0.0119852	4.57073	0.0251782	0.873924	0.999773
FOXP1	-0.0320777	6.14738	0.70846	0.399956	0.999773
EIF4E3	0.00896053	7.38037	0.0397328	0.842004	0.999773
GPR27	-0.00877202	5.30973	0.0213365	0.883866	0.999773
PROK2	-0.0311376	7.77865	0.147303	0.701126	0.999773
LINC00877	0.0263556	5.14566	0.275433	0.59971	0.999773
RYBP	-0.0554535	5.15082	1.60331	0.205435	0.999773
PPP4R2	-0.00394819	6.54052	0.00596955	0.938414	0.999773
EBLN2	-0.0245992	3.54188	0.180287	0.671126	0.999773
GBE1	0.00468933	4.22313	0.0111457	0.915921	0.999773
CHMP2B	-0.00500776	5.4905	0.0123572	0.911487	0.999773
CGGBP1	-0.00780903	6.6568	0.0550341	0.814524	0.999773
ZNF654	-0.0220226	4.36986	0.315043	0.574602	0.999773
C3orf38	0.0639871	5.11888	2.29798	0.129543	0.999773
NSUN3	0.0272932	4.7669	0.758903	0.383672	0.999773
RIOX2	-0.00305281	4.00288	0.0121895	0.912087	0.999773
CLDND1	-0.00723582	5.93408	0.0512581	0.820888	0.999773
CPOX	0.00958036	4.07188	0.074911	0.784316	0.999773
ST3GAL6	0.0512908	4.12671	1.2769	0.258476	0.999773
TBC1D23	-0.0127616	5.06971	0.147275	0.701153	0.999773
NIT2	-0.0337651	3.84193	0.898185	0.343269	0.999773
TOMM70	-0.011673	5.13466	0.186085	0.666195	0.999773
TFG	0.00625917	4.85965	0.0402765	0.840941	0.999773
SENP7	-0.0282478	4.54772	0.564117	0.452606	0.999773
TRMT10C	-0.016827	3.88809	0.247698	0.618701	0.999773
PCNP	-0.00974504	5.99479	0.107667	0.742816	0.999773
ZBTB11	-0.0269379	4.74506	0.567474	0.451264	0.999773
RPL24	-0.0493772	8.44424	2.27085	0.131828	0.999773
CEP97	0.0828383	3.85607	4.13839	0.041921	0.999773
NXPE3	0.00867479	5.9525	0.0942594	0.75883	0.999773
NFKBIZ	-0.00296572	7.93856	0.00516549	0.942704	0.999773
ALCAM	-0.0208279	4.16755	0.310169	0.577576	0.999773
CBLB	-0.0500917	4.93364	0.93907	0.332517	0.999773
BBX	0.0477538	5.81116	2.75368	0.0970311	0.999773
CD47	-0.0126741	7.4803	0.228723	0.632472	0.999773
LINC01215	-0.135281	3.83219	7.52254	0.00609315	0.999773
IFT57	-0.0495105	4.29173	1.59583	0.206495	0.999773
DZIP3	-0.0659682	3.60869	2.57179	0.108784	0.999773
TRAT1	-0.0596814	4.32173	0.955676	0.328279	0.999773
CD96	-0.0821716	5.76735	2.24041	0.134445	0.999773
ABHD10	-0.0422555	4.38852	1.36293	0.243031	0.999773
BTLA	-0.030919	3.87711	0.420412	0.516731	0.999773
ATG3	0.040252	7.39297	0.860792	0.353517	0.999773
SLC35A5	0.0258986	4.63064	0.487503	0.485043	0.999773
NEPRO	-0.0524866	4.718	3.11583	0.0775352	0.999773
SIDT1	0.00842831	4.75523	0.050228	0.822667	0.999773
USF3	-0.00734855	4.98127	0.0543428	0.815672	0.999773
NAA50	0.00413305	5.7664	0.016086	0.899075	0.999773
ATP6V1A	-0.00132956	6.14428	0.00108606	0.97371	0.999773
QTRT2	-0.00785237	4.32252	0.0833763	0.772773	0.999773
TIGIT	-0.0200314	4.27538	0.18329	0.668561	0.999773
ZBTB20	-0.00669801	4.7885	0.0231124	0.879165	0.999773
B4GALT4	0.0287094	4.46488	0.352156	0.552895	0.999773
ARHGAP31	0.0465518	4.75928	1.25463	0.262669	0.999773
TMEM39A	0.0554939	4.7724	2.75522	0.0969375	0.999773
POGLUT1	-0.0347594	4.25135	1.6167	0.203553	0.999773
TIMMDC1	0.0262477	5.42793	0.793307	0.373102	0.999773
ADPRH	0.0357479	4.12007	0.640063	0.423688	0.999773
COX17	0.0153537	3.82861	0.198129	0.656235	0.999773
GSK3B	0.0495053	5.86118	2.63691	0.104407	0.999773
LRRC58	-0.0127028	5.07025	0.189072	0.66369	0.999773
NDUFB4	0.0207771	5.65773	0.487962	0.484838	0.999773
RABL3	-0.0442433	3.87215	2.79265	0.0946977	0.999773
GTF2E1	-0.014187	4.13608	0.222866	0.636865	0.999773
HCLS1	0.00151524	9.50384	0.00190466	0.965189	0.999773
GOLGB1	0.012216	6.36635	0.150204	0.698341	0.999773
IQCB1	-0.0367378	4.22022	1.05832	0.303599	0.999773
EAF2	-0.00810813	4.98327	0.0316335	0.858835	0.999773
SLC15A2	0.0231478	3.95312	0.210993	0.645991	0.999773
CD86	-0.00704684	4.79848	0.0108904	0.916886	0.999773
CSTA	-0.0249281	6.85089	0.185705	0.666515	0.999773
FAM162A	-0.0708717	3.71037	3.63033	0.0567354	0.999773
KPNA1	-0.0208703	5.85819	0.391868	0.531319	0.999773
PARP9	0.0637504	8.91899	1.59894	0.206053	0.999773
DTX3L	0.0822328	7.97208	4.26928	0.0388073	0.999773
PARP15	-0.0331314	5.40699	0.545145	0.460308	0.999773
PARP14	0.134624	9.18564	5.59566	0.018005	0.999773
HSPBAP1	-0.0503665	4.41111	1.93443	0.164275	0.999773
SLC49A4	-0.0482927	4.78777	0.680688	0.40935	0.999773
SEC22A	-0.0201007	3.5692	0.637563	0.424595	0.999773
HACD2	-0.0368276	4.19399	1.4617	0.22666	0.999773
CCDC14	-0.047789	3.78224	1.65807	0.197864	0.999773
UMPS	0.00861722	4.41859	0.0661413	0.79704	0.999773
ITGB5	0.0595827	4.4604	0.951531	0.32933	0.999773
HEG1	0.0245082	4.95683	0.225149	0.635144	0.999773
ZNF148	-0.000254368	5.73451	7.77282e-05	0.992966	0.999773
SNX4	-0.0345924	4.45827	0.802994	0.3702	0.999773
OSBPL11	-0.00965385	5.7167	0.0668969	0.79591	0.999773
SLC41A3	-0.0500861	4.6655	1.5821	0.208458	0.999773
ZXDC	0.00783559	6.07566	0.122809	0.726008	0.999773
PLXNA1	0.0561965	4.5314	1.59046	0.20726	0.999773
TPRA1	0.0252543	5.49194	0.93227	0.334274	0.999773
MCM2	0.0500353	4.76934	0.64286	0.422677	0.999773
ABTB1	0.00500144	9.83411	0.0111891	0.915758	0.999773
MGLL	-0.00975342	4.68537	0.0277169	0.867776	0.999773
SEC61A1	0.0364978	7.76349	2.07196	0.150029	0.999773
RUVBL1	-0.00972571	4.97629	0.0682647	0.79388	0.999773
GATA2	-0.00409775	3.99941	0.00165344	0.967565	0.999773
RPN1	0.0111547	7.73824	0.210488	0.646385	0.999773
RAB7A	0.0241691	8.0213	0.674632	0.411441	0.999773
ACAD9	-0.0656023	4.7913	2.20985	0.137132	0.999773
GP9	0.0372596	3.91997	0.225345	0.634997	0.999773
RAB43	0.0208761	4.58444	0.222081	0.637459	0.999773
ISY1	0.0251359	5.33658	0.978434	0.322586	0.999773
CNBP	-0.0325891	8.45025	1.31424	0.251628	0.999773
LOC105374102	0.131634	4.48591	2.52063	0.112366	0.999773
COPG1	0.0461705	6.90923	3.24479	0.0716507	0.999773
HMCES	-0.000678935	5.44242	0.000526399	0.981695	0.999773
H1-10	-0.0532291	6.93858	2.35967	0.124509	0.999773
RPL32P3	0.00983238	4.60938	0.154516	0.694257	0.999773
MBD4	-0.0143191	5.89762	0.291243	0.589425	0.999773
PLXND1	-0.0508149	6.11515	0.59269	0.441381	0.999773
TMCC1	0.0146546	5.18401	0.125994	0.722622	0.999773
PIK3R4	0.00414025	4.27974	0.0222953	0.881304	0.999773
ATP2C1	0.00738354	5.41183	0.0597945	0.806821	0.999773
ASTE1	-0.0516318	3.57802	2.20064	0.137954	0.999773
NUDT16	0.0221713	6.55881	0.165011	0.684585	0.999773
MRPL3	-0.00211529	5.50107	0.00377521	0.951007	0.999773
ACP3	-0.0566053	4.5082	1.00958	0.315004	0.999773
DNAJC13	0.0474403	5.52994	1.24932	0.263683	0.999773
UBA5	-0.0120176	4.2215	0.102781	0.748518	0.999773
CDV3	0.0079352	7.39235	0.126486	0.722103	0.999773
TOPBP1	8.74213e-05	5.2995	7.50456e-06	0.997814	0.999773
SRPRB	0.0221847	5.4569	0.382861	0.536076	0.999773
RYK	-0.0592052	4.15878	3.56277	0.0590891	0.999773
ANAPC13	-0.0535827	5.08835	2.98791	0.0838882	0.999773
CEP63	-0.00321609	5.51501	0.00480531	0.944735	0.999773
MSL2	-0.00237011	5.50521	0.00580991	0.939242	0.999773
PCCB	-0.0279603	4.04532	0.736382	0.390822	0.999773
STAG1	0.0121081	5.21064	0.216234	0.641925	0.999773
NCK1	-0.0544478	4.26342	2.5914	0.107446	0.999773
DBR1	-0.0244967	3.51344	0.525828	0.468366	0.999773
ARMC8	0.00236573	5.22129	0.0131502	0.908703	0.999773
MRAS	-0.0816571	4.37226	1.25782	0.262065	0.999773
PIK3CB	0.000563315	4.94589	0.000298218	0.986222	0.999773
MRPS22	-0.0125523	4.38819	0.124097	0.724633	0.999773
COPB2	0.0415782	6.53068	1.67836	0.195143	0.999773
SLC25A36	-0.103409	3.86444	6.66962	0.00980702	0.999773
ZBTB38	0.0404719	4.49651	1.08091	0.298494	0.999773
RASA2	-0.0199789	5.98067	0.220021	0.639024	0.999773
RNF7	-0.0232256	5.8287	0.693179	0.405085	0.999773
ATP1B3	0.0238234	6.01438	0.394491	0.529948	0.999773
TFDP2	-0.0424454	4.78632	0.857755	0.354368	0.999773
GK5	-0.0731428	4.65411	1.82736	0.176439	0.999773
XRN1	0.0868128	7.35695	2.61578	0.105805	0.999773
ATR	0.0159014	4.58711	0.271563	0.602285	0.999773
U2SURP	-0.0234058	5.75327	0.830604	0.362098	0.999773
CHST2	-0.000842317	6.63516	0.000370173	0.98465	0.999773
SLC9A9	-0.0131671	3.96669	0.208727	0.647767	0.999773
DIPK2A	0.00505168	3.68212	0.0135092	0.907471	0.999773
PLSCR1	0.0351968	7.98757	0.321981	0.57042	0.999773
GYG1	-0.0187011	7.50152	0.0656332	0.797804	0.999773
HPS3	0.0146451	4.55776	0.255707	0.613085	0.999773
COMMD2	-0.052059	4.5035	3.18482	0.0743252	0.999773
RNF13	0.0175282	6.97475	0.118695	0.730454	0.999773
TSC22D2	0.0110643	4.38246	0.13606	0.71223	0.999773
SERP1	0.00351553	8.03841	0.0160199	0.899281	0.999773
[truncated: 7,202 more rows]

## Sheet: COI
Complexity of infection
Gene	logFC	logCPM	LR	PValue	FDR
WASH7P	0.105882	6.26066	2.00897	0.156371	0.719596
LOC100996442	0.219533	5.66062	2.50801	0.113269	0.696564
LOC729737	0.185044	8.14782	1.58321	0.208298	0.745841
WASH9P	0.126926	6.01728	3.15704	0.0756003	0.653839
LOC100132287	0.141866	7.20417	0.98738	0.320384	0.802189
LOC100288069	0.106223	7.91473	0.669996	0.413053	0.842563
NOC2L	0.0350384	5.96698	0.287691	0.591704	0.914491
KLHL17	0.0527786	4.28754	0.496488	0.481047	0.873082
HES4	0.298427	5.03545	2.3384	0.126219	0.698229
ISG15	-0.138245	8.55647	0.35675	0.550317	0.898433
AGRN	0.0809571	4.7047	0.25734	0.611954	0.920707
C1orf159	0.0854316	3.61935	0.732422	0.392099	0.834843
TNFRSF4	0.156713	4.61044	1.55736	0.212052	0.749988
SDF4	0.00314445	7.31075	0.00632212	0.936626	0.990297
B3GALT6	-0.0880006	5.00235	1.18299	0.276748	0.782317
UBE2J2	-0.00293828	6.51229	0.00456428	0.946136	0.991269
ACAP3	0.0753137	6.39121	1.04842	0.305872	0.794008
PUSL1	0.0432738	4.03088	0.398297	0.52797	0.89001
INTS11	0.046584	6.75036	0.832305	0.361607	0.821499
CPTP	0.12347	5.28601	3.66099	0.0557006	0.635418
DVL1	0.0782228	6.02014	1.28693	0.256614	0.77882
AURKAIP1	0.0266563	7.28169	0.219125	0.639708	0.928225
CCNL2	0.0490075	7.39191	0.80019	0.371037	0.825144
MRPL20-AS1	0.0256662	4.76052	0.16535	0.684278	0.940645
MRPL20	0.0422169	4.88877	0.519794	0.47093	0.86985
ATAD3B	0.113738	5.74956	2.38556	0.122461	0.698229
ATAD3A	0.0926694	4.70755	1.60722	0.204883	0.743671
SSU72	-0.00319902	6.65186	0.00469509	0.945371	0.991269
MIB2	0.0933616	6.19769	2.14188	0.143326	0.710721
CDK11B	0.0664363	6.13221	1.5819	0.208487	0.746124
SLC35E2B	0.0658315	7.01527	1.30886	0.252601	0.773354
CDK11A	0.119071	5.97621	4.07701	0.0434704	0.622016
SLC35E2A	0.134793	5.6468	3.41317	0.064678	0.6399
NADK	-0.0185318	9.87457	0.0416917	0.838209	0.971959
GNB1	-0.0770905	8.56372	2.12358	0.145047	0.713096
PRKCZ	0.167516	4.44815	4.46465	0.0346032	0.611425
FAAP20	0.141861	5.64479	3.64233	0.0563282	0.635418
SKI	-0.0185903	5.89476	0.0463489	0.829543	0.96943
RER1	-0.0209264	7.26061	0.222933	0.636814	0.926927
PEX10	0.0497266	3.76877	0.389629	0.532494	0.890231
PANK4	0.0960627	4.83074	2.46118	0.116691	0.698229
TNFRSF14-AS1	0.219786	4.32079	6.26366	0.0123239	0.580542
TNFRSF14	0.0418756	8.19718	0.37371	0.540989	0.895698
PRXL2B	0.153628	3.8603	2.39092	0.122042	0.698229
MEGF6	0.0817247	6.01887	0.360564	0.548193	0.89744
TPRG1L	0.0923115	6.34493	2.361	0.124403	0.698229
WRAP73	-0.0445008	4.7684	0.552657	0.457234	0.863411
TP73-AS1	0.124943	5.22254	1.56527	0.210895	0.749059
SMIM1	0.325634	5.23963	1.83111	0.175997	0.732723
LRRC47	-0.0630762	5.75162	1.40787	0.23541	0.763618
CEP104	0.00936301	4.66535	0.0256715	0.872705	0.9774
DFFB	0.00980289	3.65117	0.0240313	0.876805	0.978895
C1orf174	-0.0355955	4.6605	0.408965	0.522495	0.889183
NPHP4	0.0612457	3.90117	0.828039	0.36284	0.82214
KCNAB2	0.0425731	7.97161	0.329122	0.566176	0.905245
RPL22	0.0302588	6.9663	0.176523	0.674379	0.937306
ICMT	-0.162208	5.10341	4.70556	0.0300652	0.610576
ACOT7	-0.0432856	4.37329	0.119893	0.729151	0.952034
ESPN	-0.287832	5.10086	1.28201	0.257526	0.778935
TNFRSF25	0.232541	6.11595	3.41083	0.0647697	0.6399
NOL9	0.0595418	4.61139	0.631724	0.426724	0.848815
ZBTB48	0.0460401	6.05469	0.789395	0.374283	0.825144
KLHL21	0.115836	6.82381	1.78921	0.181022	0.73345
PHF13	0.121055	3.6777	2.29993	0.12938	0.699664
THAP3	0.0703123	4.4158	1.08764	0.296994	0.78923
DNAJC11	-0.0168203	4.96828	0.0741288	0.785417	0.961987
CAMTA1	0.0161856	4.01411	0.0883189	0.766325	0.957176
VAMP3	-0.111414	7.26315	1.05077	0.305329	0.794008
PARK7	-0.0766621	7.5673	2.095	0.147782	0.713336
RERE	-0.172957	7.77969	2.39014	0.122103	0.698229
ENO1	-0.0517095	9.14657	0.583159	0.445077	0.858947
H6PD	0.0107691	7.18815	0.0146865	0.903542	0.983086
PIK3CD	-0.0171853	9.22508	0.0522768	0.819148	0.968008
CLSTN1	-0.018256	6.0345	0.0372144	0.847029	0.973083
CTNNBIP1	-0.109948	4.56367	2.1858	0.139288	0.709821
LZIC	-0.0921317	4.92439	3.50553	0.0611643	0.6399
NMNAT1	-0.106532	4.05723	1.60945	0.20457	0.743671
RBP7	-0.168651	4.24996	0.927325	0.335559	0.806803
UBE4B	0.00192883	5.71294	0.00120989	0.972252	0.995172
KIF1B	0.0143751	6.7653	0.0120323	0.912654	0.986146
PGD	-0.0138936	9.04569	0.0150709	0.902294	0.982645
DFFA	-0.0342947	5.4229	0.301946	0.582665	0.910033
PEX14	0.0547546	4.4139	0.531322	0.466051	0.866695
CASZ1	0.027488	4.72532	0.12046	0.728537	0.952034
TARDBP	-0.0330434	6.68775	0.576749	0.44759	0.858947
SRM	0.0642574	5.45751	0.548501	0.458931	0.863411
EXOSC10	0.0220926	5.20559	0.125297	0.723359	0.949091
MTOR	-0.00208688	6.05209	0.00158563	0.968237	0.99449
UBIAD1	0.0406794	5.0009	0.236709	0.626593	0.9246
FBXO44	0.145033	5.39196	3.40869	0.0648539	0.6399
FBXO6	-0.101359	6.66568	0.687124	0.407144	0.84027
MAD2L2	0.0316916	5.97715	0.234418	0.628267	0.924956
AGTRAP	0.0423776	8.1924	0.224551	0.635594	0.926927
MTHFR	0.00181779	6.58112	0.000947946	0.975438	0.99565
CLCN6	0.0943572	4.57029	2.29145	0.130089	0.700429
KIAA2013	0.00286015	7.42944	0.00252251	0.959943	0.993745
PLOD1	-0.1308	6.58738	1.59704	0.206323	0.744716
MFN2	0.0558071	7.37616	0.505939	0.476902	0.872045
MIIP	0.0270574	7.3277	0.16772	0.682146	0.940094
TNFRSF8	0.14102	5.15694	1.05947	0.303336	0.793364
TNFRSF1B	0.0620341	10.1687	0.745654	0.387856	0.8328
VPS13D	0.069581	6.22784	0.797703	0.371781	0.825144
PRDM2	0.050705	6.26079	1.09311	0.295783	0.78923
EFHD2	-0.0190019	10.0584	0.0917257	0.761995	0.956455
CASP9	-0.0485927	4.8543	1.08521	0.297535	0.789942
DNAJC16	0.01643	4.05225	0.112279	0.737564	0.952754
AGMAT	0.156941	3.63107	1.53602	0.215211	0.751955
DDI2	0.0832766	4.83182	1.52766	0.216464	0.751955
PLEKHM2	0.0361876	7.8134	0.499493	0.479723	0.872479
FLJ37453	-0.0547656	3.73498	0.707229	0.400365	0.837706
SPEN	-0.00784018	6.80288	0.0109538	0.916645	0.986522
ZBTB17	0.0818198	6.14127	2.53325	0.111471	0.694221
ARHGEF19	0.00579564	3.622	0.00452549	0.946365	0.991269
FBXO42	-0.0119143	5.42864	0.100971	0.750667	0.954111
SZRD1	-0.0418932	7.99532	0.923942	0.336442	0.807145
NECAP2	-0.0797151	7.75241	3.33771	0.0677086	0.643383
NBPF1	-0.0391664	3.90227	0.171348	0.678916	0.938204
CROCCP2	-0.0414538	5.74829	0.226369	0.634229	0.926532
CROCC	0.210424	5.0604	3.4523	0.0631638	0.6399
ATP13A2	-0.0975121	5.98595	1.73784	0.187413	0.736291
SDHB	-0.0422494	6.00553	0.473416	0.49142	0.876342
PADI2	0.0402086	8.34181	0.0897489	0.764497	0.957066
PADI4	-0.00571093	7.54222	0.000882254	0.976304	0.99565
RCC2	-0.0489186	6.01855	0.538502	0.463054	0.864353
ARHGEF10L	-0.308227	5.27011	4.48538	0.0341858	0.611425
ALDH4A1	-0.0449397	3.79984	0.39262	0.530925	0.890231
IFFO2	0.0138794	4.94736	0.0229887	0.879487	0.978952
UBR4	0.0937988	7.6611	1.66713	0.196643	0.743063
EMC1	0.0200555	4.47966	0.113787	0.735873	0.952106
MRTO4	0.0624335	4.98832	0.492839	0.482663	0.873436
AKR7A2	-0.0111802	5.19793	0.0174809	0.894814	0.981612
SLC66A1	0.0153755	4.07128	0.049175	0.824505	0.968453
CAPZB	-0.0135641	8.72573	0.0807184	0.776326	0.959244
MICOS10	-0.0695568	5.82087	1.07308	0.300251	0.792832
TMCO4	0.0473775	4.85234	0.351656	0.553177	0.899805
OTUD3	0.0609524	3.81045	0.889434	0.345631	0.812576
MUL1	0.0132011	5.46542	0.0915336	0.762237	0.956455
CDA	0.0388641	7.01552	0.0825681	0.773847	0.958253
PINK1	0.24028	7.71667	3.51662	0.0607562	0.6399
DDOST	-0.0569868	7.36362	0.965048	0.325918	0.802355
HP1BP3	0.0371327	7.18463	0.545503	0.460161	0.863411
EIF4G3	-0.133007	6.144	1.58468	0.208088	0.745841
ECE1	0.109224	9.01462	1.30011	0.254194	0.7753
ALPL	0.465498	8.43607	6.12902	0.0132981	0.580542
USP48	0.00170819	5.74824	0.00140403	0.97011	0.995047
LINC00339	-0.0804474	3.56175	0.861699	0.353264	0.817133
CDC42	-0.0475029	8.63798	0.782532	0.376368	0.82625
ZBTB40	0.101311	5.80877	1.81136	0.178345	0.733354
C1QA	0.28559	6.84032	1.53182	0.215839	0.751955
C1QC	0.0605168	5.19638	0.0541686	0.815962	0.967262
C1QB	0.162618	6.41785	0.50798	0.476015	0.872045
KDM1A	0.0279067	5.17862	0.159961	0.689192	0.940645
LUZP1	-0.0429346	4.45962	0.465566	0.495034	0.876897
HNRNPR	-0.11822	5.25671	3.34713	0.0673221	0.643383
E2F2	0.144845	6.06376	1.96455	0.161028	0.723408
RPL11	0.109794	8.49438	1.73403	0.187897	0.736623
ELOA	-0.0661047	4.99814	1.48544	0.222925	0.755776
PITHD1	0.143714	6.61227	1.4702	0.225314	0.758877
LYPLA2	0.00363143	6.82215	0.0057164	0.939732	0.990636
GALE	-0.011802	4.14256	0.0185676	0.891613	0.980913
HMGCL	0.0227236	5.03705	0.189794	0.663088	0.933949
FUCA1	-0.0521481	3.96863	0.335192	0.562618	0.904673
PNRC2	-0.0541417	6.52137	0.975299	0.323362	0.802355
SRSF10	-0.0413123	6.34439	0.417703	0.518085	0.887514
IFNLR1	0.188161	3.61982	1.93741	0.16395	0.725379
NIPAL3	0.0882497	5.53035	0.872231	0.350339	0.814888
RCAN3	0.126404	5.385	1.21978	0.269404	0.782108
SRRM1	0.0206586	5.8778	0.180735	0.670743	0.936618
CLIC4	-0.199179	5.29247	2.92847	0.0870298	0.665926
RUNX3	0.0356465	7.63359	0.136236	0.712052	0.945963
SYF2	0.0253671	5.33742	0.107379	0.743148	0.953384
RSRP1	-0.000550894	7.9351	3.69103e-05	0.995153	0.999401
TMEM50A	-0.0772793	7.23276	2.47266	0.115841	0.698229
MACO1	0.218026	4.05737	7.57594	0.00591524	0.544374
LDLRAP1	0.129083	6.9556	1.03843	0.308186	0.795236
MAN1C1	0.0328493	4.26778	0.0681504	0.794049	0.963975
SELENON	-0.104955	5.34995	1.80329	0.179315	0.73345
MTFR1L	0.0647394	5.51699	1.11914	0.290103	0.786104
STMN1	-0.0333536	5.6263	0.0573866	0.810675	0.965572
PAFAH2	0.0359096	4.38866	0.200093	0.654646	0.932498
ZNF593	0.157586	4.27718	2.76333	0.0964474	0.682845
CEP85	0.101637	4.27863	1.88553	0.169707	0.727565
SH3BGRL3	-0.0244858	8.00151	0.0972377	0.75517	0.954702
UBXN11	-0.0763031	7.36572	0.555988	0.455881	0.863274
CD52	0.152096	8.10722	1.89259	0.16891	0.727565
DHDDS	0.00605424	4.85747	0.0165052	0.897775	0.982164
HMGN2	-0.0179704	7.87398	0.117243	0.732045	0.952106
RPS6KA1	0.0214656	8.24226	0.129074	0.719394	0.948605
ARID1A	-0.00524673	6.76267	0.00583316	0.939121	0.990445
PIGV	-0.0936505	4.13001	1.6037	0.205379	0.743671
ZDHHC18	-0.00611956	9.51394	0.00374115	0.951228	0.992525
GPN2	0.101993	5.16699	3.91242	0.0479306	0.624931
GPATCH3	0.0115276	5.00293	0.0611758	0.804647	0.965185
NUDC	-0.190046	5.54072	5.01068	0.0251914	0.593864
SLC9A1	0.0797684	5.28489	1.03576	0.30881	0.7958
WDTC1	0.0205357	7.63811	0.0589656	0.808138	0.965209
TMEM222	0.104467	6.0742	3.0593	0.0802764	0.655598
SYTL1	0.174764	7.69411	4.93847	0.0262652	0.598664
MAP3K6	-0.0738517	4.19812	0.654545	0.418492	0.847339
WASF2	0.0539929	9.00295	0.614856	0.432965	0.852502
AHDC1	0.0579771	3.99218	0.383064	0.535968	0.892713
FGR	0.0445549	10.2646	0.283491	0.594422	0.915451
IFI6	-0.0509866	8.97897	0.0865465	0.768614	0.957176
FAM76A	-0.0562636	3.49513	0.971923	0.324201	0.802355
STX12	-0.0749219	5.42529	1.33929	0.24716	0.767923
PPP1R8	-0.0758401	5.18479	3.25187	0.0713419	0.648951
THEMIS2	-0.0214612	9.4271	0.0626737	0.802319	0.964802
RPA2	-0.0692689	6.08659	2.66069	0.102856	0.684417
XKR8	-0.147034	6.85029	1.43831	0.230413	0.761444
EYA3	-0.0193277	5.56196	0.0546922	0.815091	0.96702
PTAFR	-0.120369	8.74213	1.26191	0.26129	0.780395
DNAJC8	-0.0832637	6.17289	2.93697	0.0865732	0.665197
ATP5IF1	0.107565	3.65133	2.27503	0.131472	0.704426
SESN2	0.0988189	4.51803	0.65576	0.418061	0.847072
MED18	-0.0736403	4.19632	0.761697	0.382798	0.829739
PHACTR4	0.034054	4.38153	0.35587	0.550809	0.898433
SNHG3	0.0508584	5.26252	0.448396	0.503098	0.878009
RCC1	0.00221094	5.65984	0.000722437	0.978557	0.996333
TRNAU1AP	-0.00972122	4.7681	0.0374284	0.846596	0.973083
SNHG12	0.210668	4.17778	4.68914	0.0303539	0.610576
TAF12	-0.104288	5.11717	4.37263	0.0365207	0.611425
GMEB1	-0.00513819	4.78793	0.0106216	0.917914	0.986784
YTHDF2	-0.0657942	5.87733	3.27738	0.0702409	0.648951
EPB41	0.243815	9.07033	2.73812	0.0979797	0.682845
SRSF4	-0.0449326	6.12761	0.746456	0.387601	0.832446
LAPTM5	0.00171905	10.3107	0.000976635	0.975069	0.99565
LOC105378620	-0.0590594	5.40383	0.25045	0.616758	0.923132
PUM1	-0.0127013	5.39844	0.0856038	0.769842	0.95733
SNRNP40	-0.0698216	5.23281	1.79573	0.180229	0.73345
ZCCHC17	-0.000733814	4.75889	0.000196999	0.988802	0.998565
PEF1	0.00188571	6.1688	0.00171214	0.966995	0.99449
PTP4A2	0.00480662	8.12032	0.0120375	0.912635	0.986146
KHDRBS1	-0.0693045	6.90591	2.60092	0.106801	0.689738
TMEM39B	0.0490073	4.00691	0.680094	0.409554	0.84155
KPNA6	0.0855293	6.47023	3.39905	0.065234	0.6399
TXLNA	-0.0550583	6.46412	0.639304	0.423963	0.848815
TMEM234	0.162212	5.06763	7.79278	0.00524553	0.544374
EIF3I	-0.00174595	6.86221	0.00107496	0.973845	0.99563
LCK	0.156281	7.85351	1.85855	0.172793	0.730308
HDAC1	-0.0398235	6.97538	0.692935	0.405168	0.839732
MARCKSL1	-0.0269494	5.82386	0.0747404	0.784556	0.961987
BSDC1	0.156209	7.0325	11.4528	0.000713854	0.358914
ZBTB8OS	0.0842114	4.726	1.19053	0.275224	0.782317
RBBP4	-0.104695	6.61018	4.15026	0.0416282	0.621334
YARS1	-0.00360647	6.21601	0.00216626	0.962877	0.994088
S100PBP	0.077998	4.71713	2.32748	0.127108	0.698941
RNF19B	-0.0704789	8.23869	0.450531	0.502083	0.877868
AK2	-0.0839951	7.12942	3.4453	0.0634319	0.6399
TRIM62	0.128768	4.25771	3.23522	0.0720706	0.648951
ZNF362	0.0481303	4.31377	0.361564	0.547639	0.89744
PHC2	0.0125239	9.3354	0.00973054	0.921421	0.988256
SMIM12	-0.015191	6.18414	0.165162	0.684448	0.940645
TMEM35B	-0.0688176	4.41569	0.964757	0.325991	0.802355
ZMYM6	0.0467958	4.3334	0.588957	0.442823	0.857602
SFPQ	-0.0129343	7.81125	0.0590781	0.807959	0.965185
ZMYM4	-0.121992	4.47965	5.75711	0.0164221	0.580542
KIAA0319L	-0.0346385	7.31856	0.122219	0.72664	0.950877
NCDN	0.060687	4.82092	0.726846	0.393907	0.835661
PSMB2	-0.102607	5.73329	3.00741	0.0828844	0.660564
C1orf216	0.0379157	3.94646	0.236057	0.627068	0.9246
AGO4	-0.0641635	7.23428	0.431179	0.511411	0.88357
AGO1	-0.0522286	5.91007	0.542781	0.461282	0.863411
AGO3	-0.0318437	4.85301	0.363003	0.546843	0.89744
ADPRS	-0.0191372	6.1255	0.111836	0.738064	0.952754
TRAPPC3	-0.0448987	6.14593	1.59107	0.207174	0.745478
MAP7D1	-0.0099411	7.80305	0.0196371	0.888555	0.979539
THRAP3	-0.00225689	7.25019	0.00218413	0.962725	0.994086
EVA1B	0.14748	4.23813	2.38003	0.122895	0.698229
STK40	0.00826003	8.28314	0.0173051	0.895341	0.981612
LSM10	-0.0248411	6.62437	0.145115	0.703248	0.943493
MRPS15	0.00731682	5.23789	0.0140701	0.905579	0.983929
CSF3R	0.037288	11.3616	0.101791	0.749691	0.954111
ZC3H12A	0.279408	6.60432	4.38955	0.0361598	0.611425
MEAF6	-0.0455834	5.3987	0.757232	0.384196	0.831537
SNIP1	-0.0651383	4.13154	1.60538	0.205142	0.743671
GNL2	-0.0327135	5.06174	0.429233	0.512366	0.88357
YRDC	-0.0381955	3.95959	0.403475	0.5253	0.889183
C1orf122	0.129719	4.9778	3.20787	0.0732847	0.649023
MTF1	0.0609146	6.97477	0.361346	0.54776	0.89744
INPP5B	0.0837124	5.11164	1.60451	0.205265	0.743671
SF3A3	-0.0212542	6.09153	0.200052	0.654679	0.932498
FHL3	0.173124	4.80761	1.80875	0.178658	0.733354
UTP11	-0.135619	4.08733	5.23946	0.0220801	0.593864
RRAGC	-0.0464312	5.30102	0.496723	0.480944	0.873082
AKIRIN1	-0.0253853	6.30117	0.210499	0.646377	0.930107
NDUFS5	0.0584848	5.45732	0.538854	0.462908	0.864353
MACF1	0.135764	7.70648	2.2553	0.133158	0.708319
PABPC4	0.105793	6.83572	2.29916	0.129444	0.699664
PPIE	0.0507498	5.51917	0.682666	0.40867	0.841504
MYCL	-0.57547	3.82061	9.39404	0.00217692	0.415394
CAP1	-0.035426	10.0316	0.278228	0.597865	0.91627
PPT1	-0.139303	7.56526	2.40549	0.12091	0.698229
RLF	0.135913	4.93576	1.27474	0.258879	0.77902
ZMPSTE24	-0.121225	5.61908	2.18124	0.139702	0.709821
COL9A2	0.0217744	5.44238	0.0223031	0.881284	0.978952
SMAP2	0.00325156	9.71417	0.000875335	0.976397	0.99565
NFYC	-0.0429736	6.30526	0.80423	0.369832	0.825144
CITED4	0.0669398	3.81329	0.263183	0.607942	0.920174
CTPS1	0.0258524	4.65016	0.105303	0.745556	0.953384
SCMH1	0.0579177	3.60743	0.464113	0.495708	0.876897
HIVEP3	0.0663067	4.49797	0.580691	0.446042	0.858947
FOXJ3	-0.00788543	5.19181	0.0225194	0.880713	0.978952
PPCS	-0.0501941	5.60635	0.958642	0.327529	0.802355
PPIH	0.0523335	4.61392	0.584814	0.444432	0.858947
YBX1	0.0661439	9.21616	0.552432	0.457326	0.863411
P3H1	0.0280878	5.2191	0.208166	0.648209	0.930151
C1orf50	0.0678771	3.66415	1.41835	0.233675	0.763618
SVBP	0.194872	3.9489	5.80587	0.0159728	0.580542
ERMAP	0.130502	4.62126	2.44057	0.118233	0.698229
ZNF691	0.0144535	3.49266	0.0359819	0.849553	0.973751
SLC2A1	0.47365	6.02003	9.06762	0.00260175	0.423457
EBNA1BP2	-0.0192856	5.00681	0.0563868	0.812301	0.965925
ELOVL1	-0.0216497	6.31783	0.192012	0.661247	0.933269
MED8	-0.0994305	5.30617	6.81919	0.00901833	0.554192
SZT2	0.110501	6.89619	3.16636	0.0751697	0.652771
KDM4A	0.0259624	5.39999	0.192484	0.660857	0.933269
IPO13	-0.0492043	5.0274	0.720583	0.395953	0.83768
DPH2	0.117993	5.1052	1.86568	0.171971	0.728506
ATP6V0B	0.0102243	8.44104	0.0197353	0.888279	0.979469
DMAP1	0.0969187	5.15012	3.8357	0.050172	0.634437
ERI3	0.0473494	4.55174	0.433552	0.510251	0.883503
RNF220	-0.00369872	6.66447	0.00486418	0.944398	0.99096
ARMH1	0.0651625	6.04848	0.294832	0.587141	0.913156
RPS8	0.0297559	9.97194	0.165074	0.684528	0.940645
PLK3	0.0210201	7.25419	0.0204109	0.886395	0.978952
BTBD19	-0.0203836	4.74266	0.0176985	0.894165	0.981492
EIF2B3	-0.0445389	4.14773	0.573956	0.448691	0.85933
HECTD3	0.0674015	6.10778	1.28405	0.257148	0.778935
UROD	0.108885	5.61442	2.74055	0.0978312	0.682845
MUTYH	0.0884144	4.77393	1.74385	0.186652	0.736291
TOE1	0.0499976	3.93286	0.54792	0.459169	0.863411
TESK2	-0.109749	5.05834	1.03245	0.309584	0.796012
PRDX1	-0.181626	7.31168	7.64057	0.00570699	0.544374
AKR1A1	-0.0922915	6.86582	2.02466	0.154763	0.718674
NASP	-0.0710471	5.98206	0.94261	0.331607	0.805795
CCDC17	0.0453729	4.53542	0.180314	0.671104	0.936763
GPBP1L1	-0.0238857	6.85756	0.207369	0.648838	0.930286
TMEM69	-0.0573718	3.59833	1.25713	0.262195	0.780846
MAST2	-0.00723486	4.39122	0.0131124	0.908834	0.984833
POMGNT1	0.0751777	5.10171	0.964486	0.326059	0.802355
LRRC41	0.00738673	5.69579	0.0208572	0.885169	0.978952
UQCRH	0.00795143	6.39567	0.0158121	0.899933	0.982434
NSUN4	0.124046	4.39611	4.8002	0.0284564	0.610576
FAAH	-0.00759764	3.71074	0.00434634	0.947436	0.991489
MKNK1	0.192692	7.76355	2.76272	0.0964842	0.682845
MOB3C	-0.0456486	6.25833	0.209774	0.646945	0.930151
ATPAF1	-0.0358475	4.57563	0.543991	0.460783	0.863411
EFCAB14	-0.0837032	6.6109	5.04718	0.0246661	0.593864
PDZK1IP1	-0.0454811	6.94476	0.04792	0.826723	0.969203
TAL1	0.122929	5.52641	0.468556	0.493652	0.876594
CMPK1	-0.029947	5.91845	0.164649	0.684912	0.940645
FAF1	-0.0149451	4.4896	0.0491649	0.824523	0.968453
CDKN2C	0.00954833	3.78758	0.00831622	0.927339	0.989912
RNF11	0.0297357	6.18969	0.0914038	0.7624	0.956455
EPS15	-0.0312106	5.99855	0.322865	0.569891	0.906281
OSBPL9	0.0937071	5.61842	1.41338	0.234495	0.763618
NRDC	0.0268703	8.07458	0.136221	0.712067	0.945963
TXNDC12	-0.174534	6.36694	11.9736	0.000539595	0.358914
BTF3L4	-0.0751018	5.13545	1.02197	0.312053	0.796604
CC2D1B	0.0904722	6.35786	3.06845	0.0798255	0.655598
PRPF38A	-0.101443	5.82341	6.1079	0.0134579	0.580542
TUT4	0.0985613	5.26461	1.92428	0.165385	0.725379
GPX7	-0.00650092	3.77094	0.00345498	0.953128	0.992832
SHISAL2A	0.275445	3.92909	5.06878	0.0243605	0.593864
ZYG11B	-0.0234611	4.36337	0.117945	0.731274	0.952034
ECHDC2	0.210403	5.69562	3.26868	0.0706146	0.648951
SCP2	-0.139234	5.21248	7.33257	0.00677163	0.550597
CPT2	-0.0681234	4.12687	1.37007	0.241801	0.76527
CZIB	-0.013374	4.94107	0.1024	0.748968	0.953957
MAGOH	0.00496393	5.20276	0.00396776	0.949774	0.992209
LRP8	0.0726019	3.9943	1.02349	0.311693	0.796553
YIPF1	0.0214146	5.8551	0.0754638	0.783542	0.961911
HSPB11	0.0121118	4.0254	0.017805	0.893849	0.98146
TMEM59	-0.069407	8.24672	1.21773	0.269806	0.782108
TCEANC2	-0.0321687	4.99913	0.212179	0.645065	0.929629
MRPL37	0.0592053	5.42357	0.716578	0.397269	0.837706
SSBP3	0.0697223	5.4576	0.407096	0.523447	0.889183
TTC22	0.219616	3.56142	4.3303	0.0374396	0.613343
DHCR24	0.0570413	4.71245	0.17235	0.678031	0.938204
USP24	0.044388	6.06955	0.528976	0.467038	0.866799
OMA1	-0.0736262	4.30122	0.97782	0.322738	0.802355
MYSM1	-0.000904923	4.73361	0.000183604	0.989189	0.998663
JUN	0.305034	5.59078	2.54088	0.110933	0.694221
TM2D1	-0.0614042	3.37982	1.04669	0.30627	0.79419
PATJ	0.272427	3.59021	4.69415	0.0302655	0.610576
USP1	-0.0861528	5.48757	1.45972	0.226975	0.759682
PGM1	0.079534	4.96631	0.688922	0.406531	0.840213
JAK1	-0.0207202	7.73456	0.105118	0.745772	0.953384
LEPROT	-0.200319	5.81573	6.90504	0.00859531	0.554192
PDE4B	-0.325902	7.32483	5.16537	0.0230415	0.593864
MIER1	-0.115069	6.14125	1.54878	0.213316	0.751237
SLC35D1	0.0494403	4.3167	0.477692	0.48947	0.875645
SERBP1	-0.0533706	7.00278	1.48698	0.222685	0.755776
GADD45A	0.254403	4.57209	2.04159	0.153049	0.716227
WLS	-0.380498	4.43195	3.84644	0.0498517	0.634437
SRSF11	0.046088	6.64076	0.57816	0.447034	0.858947
ANKRD13C	-0.0552936	4.07898	0.726393	0.394055	0.835661
ZRANB2	-0.0406382	6.03637	0.376308	0.539586	0.895287
FPGT	-0.0994379	3.86751	0.840929	0.359131	0.820478
CRYZ	-0.296094	3.74446	6.81812	0.00902376	0.554192
TYW3	-0.164414	3.53982	6.35047	0.011735	0.580542
ACADM	-0.0830272	4.63742	0.782808	0.376284	0.82625
RABGGTB	0.010314	4.79349	0.0171111	0.895926	0.981871
PIGK	-0.103937	4.09953	1.49319	0.221722	0.755776
ZZZ3	0.0166788	3.77347	0.0596703	0.807018	0.965185
USP33	-0.0813663	5.48918	1.92972	0.164789	0.725379
FUBP1	-0.0102249	6.09463	0.0405135	0.84048	0.972155
IFI44L	-0.105124	7.82296	0.209584	0.647094	0.930151
IFI44	0.00280524	7.82589	0.000211159	0.988406	0.998385
PRKACB	-0.117145	5.83681	1.39617	0.237367	0.763618
RPF1	0.0399807	4.81744	0.323458	0.569537	0.906281
GNG5	0.0129656	5.94351	0.0124088	0.911303	0.98558
CTBS	-0.068708	5.47537	0.506868	0.476498	0.872045
MCOLN2	0.120172	4.48478	1.05587	0.304159	0.793364
C1orf52	0.0180702	4.76154	0.0693745	0.79225	0.96326
BCL10	-0.0494894	5.01751	0.428933	0.512513	0.88357
ODF2L	0.0464356	3.51909	0.438825	0.50769	0.881515
SH3GLB1	0.00068485	7.59048	5.00162e-05	0.994357	0.999401
SELENOF	-0.0724188	7.4296	1.34809	0.245612	0.766652
HS2ST1	-0.0203122	3.98244	0.0664911	0.796516	0.964371
LMO4	-0.0880423	5.31166	1.71259	0.190649	0.739227
PKN2	-0.122206	5.69889	1.58936	0.207418	0.745478
GTF2B	-0.195629	5.52846	6.73535	0.00945207	0.554192
KYAT3	0.0672922	4.73781	0.885932	0.346582	0.812576
RBMXL1	-0.0918295	4.47976	1.76494	0.18401	0.734551
GBP3	-0.319115	6.52414	3.55041	0.0595307	0.6399
GBP1	-0.379183	9.55398	4.94467	0.0261713	0.598664
GBP2	-0.0891401	9.83302	0.78684	0.375058	0.825144
GBP4	-0.412581	8.76089	5.78485	0.0161649	0.580542
GBP5	-0.117185	10.6194	0.454375	0.500265	0.877868
GBP1P1	-0.380412	5.20202	1.89536	0.168599	0.727565
LRRC8C	-0.052384	4.81494	0.579096	0.446667	0.858947
LRRC8D	-0.115764	4.7552	3.94616	0.0469786	0.624661
ZNF326	0.0137194	3.65168	0.0483956	0.825879	0.969203
ZNF644	-0.0239649	4.51983	0.114587	0.734981	0.952106
RPAP2	0.0592774	4.55308	0.671445	0.412548	0.842563
GFI1	0.195716	3.8225	2.52332	0.112174	0.694221
EVI5	-0.11766	3.37725	1.98682	0.158674	0.722303
RPL5	0.0452123	9.03692	0.393829	0.530293	0.890231
MTF2	-0.053299	5.17061	1.00494	0.316117	0.79828
TMED5	-0.103289	6.30687	1.8121	0.178257	0.733354
CCDC18	0.0725677	3.67758	0.803464	0.37006	0.825144
CCDC18-AS1	0.154392	4.20106	2.80175	0.0941613	0.68086
DR1	-0.113036	6.64699	4.2116	0.0401484	0.613343
DNTTIP2	-0.022367	5.56511	0.129402	0.719052	0.948605
GCLM	0.00660362	4.7754	0.00312424	0.955426	0.993007
ABCD3	-0.116643	4.13396	2.30657	0.128828	0.699664
DPYD	-0.129647	6.51568	1.63571	0.200915	0.743336
SLC35A3	-0.00517746	3.64363	0.00598514	0.938334	0.990297
MFSD14A	-0.187915	6.0618	4.61019	0.0317824	0.610982
TRMT13	-0.020266	3.98497	0.0671327	0.795558	0.964329
DBT	0.0580777	3.93286	0.749784	0.386545	0.831782
RTCA	-0.0272239	5.19373	0.30504	0.58074	0.909319
CDC14A	0.0734089	3.97015	1.22051	0.269262	0.782108
SLC30A7	-0.0864238	5.24092	1.22899	0.267603	0.782108
DPH5	0.0343076	4.46352	0.183955	0.667997	0.936357
S1PR1	0.0982187	5.8696	1.01688	0.31326	0.797295
RNPC3	-0.00184436	4.23583	0.000802976	0.977394	0.996106
AMY2B	0.0354122	3.86537	0.183575	0.668318	0.936357
PRMT6	-0.0935939	3.73625	1.54829	0.213389	0.751237
VAV3	-0.102242	5.66521	0.821536	0.364731	0.822719
SLC25A24	-0.158837	4.0701	1.91895	0.165972	0.72659
FAM102B	-0.144454	4.17937	4.04229	0.0443736	0.624555
HENMT1	-0.112805	4.67383	2.22003	0.13623	0.709821
PRPF38B	-0.0441079	5.95975	0.705614	0.400904	0.837706
STXBP3	-0.0656456	5.68198	0.63473	0.425626	0.848815
CLCC1	0.0119254	3.63116	0.0281719	0.866705	0.975936
WDR47	-0.025663	3.45458	0.152042	0.696592	0.941368
TMEM167B	0.00719114	6.69676	0.00718277	0.932459	0.989912
SCARNA2	0.163533	5.46377	3.60098	0.0577456	0.635442
ELAPOR1	-0.284971	4.13273	2.19485	0.138473	0.709821
SARS1	-0.0078502	6.73863	0.0214935	0.883443	0.978952
SORT1	0.0116107	7.32447	0.00699812	0.933331	0.989912
PSMA5	-0.0939959	6.56625	2.77063	0.0960087	0.682845
ATXN7L2	0.110654	3.58636	2.13248	0.144208	0.711377
CYB561D1	0.0225216	6.28593	0.0735435	0.786246	0.961987
GNAI3	-0.0409736	7.09756	0.33303	0.563881	0.90506
AMPD2	0.139725	7.40109	1.16298	0.280849	0.782317
GSTM4	0.257793	3.64915	3.59367	0.0580002	0.635442
CSF1	0.110705	4.73991	0.658919	0.416942	0.845926
AHCYL1	-0.0622834	5.86386	2.47235	0.115865	0.698229
STRIP1	0.00496515	5.77332	0.0136893	0.906859	0.984494
RBM15	0.062241	4.54552	0.918302	0.337921	0.807597
LAMTOR5	0.0232528	6.67162	0.0928589	0.760574	0.95617
KCNA3	0.1126	5.6595	1.7853	0.1815	0.73345
CD53	-0.0555996	9.6384	0.597306	0.439608	0.856058
LRIF1	-0.393713	3.8573	6.60693	0.0101583	0.554192
DRAM2	-0.0797175	5.7532	1.9935	0.157975	0.722149
CEPT1	-0.0999998	5.42071	1.78095	0.182033	0.73345
DENND2D	0.0515026	7.21422	0.371076	0.542418	0.896427
CHI3L2	-0.0161125	4.96421	0.0198698	0.887901	0.979283
WDR77	0.0119973	4.89295	0.0295949	0.863413	0.975252
ATP5PB	-0.0751151	7.0017	1.70709	0.191363	0.739853
C1orf162	-0.0313502	6.30843	0.106555	0.744101	0.953384
RAP1A	-0.133094	6.92956	4.0562	0.0440093	0.622016
INKA2	0.0590221	6.96485	0.155877	0.692981	0.940775
DDX20	0.00526796	3.39606	0.00793294	0.929029	0.989912
CAPZA1	-0.0934828	8.88952	1.1261	0.28861	0.785929
MOV10	-0.145862	7.66421	0.959263	0.327373	0.802355
RHOC	0.195229	6.74876	2.48499	0.114937	0.698229
LRIG2	0.0832618	3.85194	1.48445	0.223079	0.755776
PHTF1	0.134039	5.02073	1.16773	0.279868	0.782317
RSBN1	0.0398846	5.6007	0.195128	0.658683	0.933206
PTPN22	-0.0522218	4.99459	0.338049	0.560957	0.904103
AP4B1	-0.0111811	4.98294	0.0480409	0.826508	0.969203
HIPK1	0.0175477	6.95031	0.0727439	0.787383	0.96202
TRIM33	-0.00133584	5.90017	0.000501505	0.982133	0.99685
BCAS2	-0.0669855	4.19148	1.16804	0.279805	0.782317
NRAS	-0.100782	5.74756	1.89734	0.168377	0.727565
CSDE1	0.00241746	8.36462	0.00223864	0.962263	0.994086
SIKE1	-0.0748015	4.50153	1.63758	0.200657	0.743336
TSPAN2	-0.0837151	4.50849	0.46851	0.493673	0.876594
SLC22A15	-0.0366337	5.33506	0.0823194	0.774179	0.958253
ATP1A1	-0.0280932	8.08116	0.154487	0.694284	0.940804
CD58	0.100286	6.14935	0.973818	0.32373	0.802355
CD2	0.117808	5.99974	1.22575	0.268236	0.782108
TTF2	0.20251	4.06226	6.84518	0.00888809	0.554192
MAN1A2	0.0652827	5.67329	0.651245	0.419668	0.847348
TENT5C	0.417508	8.21986	5.58416	0.0181237	0.586776
GDAP2	-0.0331866	4.54152	0.327713	0.567009	0.905245
WDR3	-0.0371583	3.61046	0.244939	0.620661	0.924512
NOTCH2	-0.00448719	7.84585	0.00334054	0.95391	0.992847
SEC22B	-0.0271407	5.97636	0.117946	0.731273	0.952034
NBPF8	0.0739606	5.75617	0.5718	0.449544	0.85933
PDE4DIPP2	0.125604	3.96993	2.3944	0.12177	0.698229
NBPF26	-0.0814923	5.202	0.567248	0.451355	0.860021
LINC00623	-0.18155	5.76573	3.42694	0.0641409	0.6399
FCGR1B	-0.143168	8.05029	0.787886	0.37474	0.825144
SRGAP2C	-0.121869	4.90023	1.7883	0.181133	0.73345
FCGR1CP	-0.164716	7.44373	0.746492	0.387589	0.832446
SRGAP2D	-0.0770549	3.4891	0.708586	0.399914	0.837706
NBPF15	0.0500416	5.09447	0.316374	0.573795	0.907504
SRGAP2B	-0.0641009	5.16734	0.460636	0.497327	0.87717
LINC01145	-0.0162727	5.56	0.0234583	0.878271	0.978952
LOC100996740	0.0910508	3.89968	0.738269	0.390216	0.83375
NBPF20	0.0107397	4.15414	0.0208818	0.885101	0.978952
NBPF25P	-0.0157254	3.96181	0.0351528	0.851276	0.974184
GPR89A	0.0855786	3.50769	1.3658	0.242535	0.765391
RNF115	-0.0145096	5.0355	0.105551	0.745267	0.953384
POLR3C	0.0202284	4.86629	0.176544	0.67436	0.937306
PIAS3	0.022596	4.1573	0.16843	0.681511	0.939983
PEX11B	-0.0432396	5.15741	0.721385	0.39569	0.837317
RBM8A	-0.0471342	7.26407	1.20947	0.271437	0.782108
LIX1L	0.0374687	4.65865	0.546158	0.459892	0.863411
POLR3GL	0.0551116	4.59859	1.00313	0.316555	0.79828
TXNIP	-0.143208	10.8403	2.57561	0.108522	0.690833
NBPF10	-0.00848236	5.98453	0.0173726	0.895138	0.981612
NOTCH2NLA	0.115123	5.33601	2.26911	0.131976	0.705748
NUDT4P2	0.332775	4.34136	7.89143	0.00496695	0.544374
SEC22B4P	0.106301	3.69427	1.92485	0.165323	0.725379
NBPF12	0.0951306	5.62709	2.3561	0.124794	0.698229
PRKAB2	0.0125488	3.968	0.0388541	0.843738	0.972893
CHD1L	0.0183809	5.07093	0.103451	0.747727	0.953442
PDIA3P1	-0.171794	3.89276	6.03827	0.013999	0.580542
ACP6	0.232663	4.15912	4.59533	0.0320592	0.610982
GPR89B	0.0427855	3.6498	0.32162	0.570636	0.90642
NBPF11	0.050521	4.8562	0.645441	0.421747	0.847994
LINC01138	0.0209612	4.59322	0.0472672	0.827889	0.96931
LOC105371224	0.0996383	4.37371	0.789084	0.374377	0.825144
NBPF14	-0.00942377	6.33492	0.0201689	0.887066	0.979015
NOTCH2NLB	0.0515422	5.57319	0.438026	0.508077	0.881525
NUDT4B	0.271385	4.54222	6.06307	0.0138038	0.580542
PDE4DIP	-0.00116502	4.62752	0.000248006	0.987435	0.998168
NBPF9	0.010394	5.02069	0.0208006	0.885323	0.978952
NOTCH2NLC	0.0671781	5.67884	0.737928	0.390325	0.83375
NBPF19	-0.0181095	6.7409	0.0616645	0.803884	0.965185
LINC00869	-0.0191288	5.40055	0.0607176	0.805365	0.965185
FCGR1A	-0.162017	8.70046	0.952738	0.329023	0.802361
H4C14	0.037901	4.46894	0.245797	0.62005	0.924512
H2AC18	0.0477352	7.12097	0.18158	0.670019	0.936488
H2AC19	0.0552769	7.13699	0.23966	0.624452	0.924512
H4C15	0.0159037	5.62034	0.03586	0.849805	0.973751
H2BC21	0.0375193	6.53352	0.0673574	0.795224	0.964051
SF3B4	-0.112772	5.44082	3.48108	0.0620742	0.6399
MTMR11	-0.142845	4.95277	1.26003	0.261646	0.780846
VPS45	-0.133452	4.60626	6.79586	0.00913694	0.554192
PLEKHO1	-0.178213	8.41334	3.47884	0.0621582	0.6399
ANP32E	-0.0749549	5.88502	0.750817	0.386218	0.831782
APH1A	-0.0170947	8.01332	0.109242	0.741009	0.953161
MRPS21	0.0781916	5.86775	1.14654	0.284274	0.782317
PRPF3	0.0250046	6.27115	0.293982	0.58768	0.913783
RPRD2	0.0121054	4.92255	0.0390998	0.843251	0.972819
TARS2	0.0118972	4.43395	0.03388	0.853962	0.975252
ADAMTSL4-AS2	-0.00133389	5.00414	6.75167e-05	0.993444	0.999401
ADAMTSL4	-0.203358	6.45876	3.40015	0.0651906	0.6399
ADAMTSL4-AS1	-0.0331412	5.78373	0.0803146	0.776872	0.959244
MCL1	-0.0887896	10.6055	1.39698	0.23723	0.763618
ENSA	0.01242	7.68497	0.0659254	0.797364	0.964433
GOLPH3L	-0.0961524	4.33434	1.1342	0.286881	0.785031
CTSS	-0.142794	10.5259	2.52682	0.111926	0.694221
ARNT	-0.0461697	5.5709	0.595977	0.440117	0.856204
SETDB1	-0.0228871	6.09789	0.238005	0.625651	0.924512
CERS2	-0.0404357	6.99411	0.996232	0.318224	0.800342
MINDY1	0.0533949	6.43497	0.268579	0.604286	0.919626
PRUNE1	-0.093472	4.79218	2.88642	0.0893292	0.66906
CDC42SE1	0.0356229	9.83285	0.500995	0.479063	0.872479
GABPB2	0.0410196	4.57992	0.343425	0.557859	0.902318
TNFAIP8L2	-0.080911	6.50019	0.612722	0.433765	0.852993
SCNM1	-0.0616843	3.84582	0.802796	0.370259	0.825144
VPS72	-0.0342293	5.53135	0.615957	0.432554	0.852377
PIP5K1A	-0.0990372	5.34604	1.81664	0.177713	0.733354
PSMD4	0.056786	7.56236	1.46871	0.225549	0.759393
ZNF687	0.0609367	6.62636	0.882958	0.347393	0.812643
PI4KB	0.0494534	6.92827	1.68426	0.194359	0.741116
RFX5	0.00118214	6.57522	0.000326308	0.985588	0.997947
SELENBP1	0.361577	8.21499	2.40137	0.121229	0.698229
PSMB4	-0.0362898	8.10162	0.478231	0.489225	0.875645
POGZ	0.0949535	6.11331	2.91754	0.0876211	0.666333
SNX27	-0.0623836	6.94089	0.463589	0.495951	0.876897
MRPL9	0.00464881	5.44517	0.00551501	0.940801	0.990742
THEM4	0.0995993	3.93057	0.717173	0.397073	0.837706
S100A10	-0.123875	7.17426	3.0674	0.0798771	0.655598
S100A11	0.0437508	8.55041	0.158055	0.690954	0.940645
S100A9	0.0178101	11.6067	0.0294363	0.863776	0.975252
S100A12	0.103811	9.48221	0.402532	0.525785	0.889183
S100A8	0.0358551	10.9	0.109994	0.740151	0.953137
S100A6	0.0185038	9.43162	0.0476124	0.827271	0.969203
S100A4	-0.0434974	8.97497	0.302214	0.582498	0.910033
CHTOP	-0.0286658	6.58683	0.706662	0.400554	0.837706
SNAPIN	-0.0122862	5.05307	0.0268393	0.869867	0.97636
ILF2	-0.054378	6.94849	1.3009	0.254049	0.775115
INTS3	-0.0602212	6.65185	0.514588	0.473159	0.871265
SLC27A3	-0.0146247	5.1143	0.0223347	0.8812	0.978952
GATAD2B	0.116155	5.38034	2.8079	0.0938013	0.68086
DENND4B	0.0338423	8.37555	0.390162	0.532214	0.890231
CRTC2	0.0946396	6.57463	2.95517	0.0856033	0.663741
SLC39A1	-0.0436132	6.99534	0.59155	0.44182	0.856562
JTB	0.0268001	8.06504	0.273666	0.600883	0.917877
RPS27	0.191098	7.51861	2.29052	0.130166	0.700429
TPM3	-0.0591993	9.07927	1.40961	0.235122	0.763618
C1orf43	-0.028054	7.4925	0.489712	0.484056	0.873673
UBAP2L	-0.017981	6.28932	0.0877371	0.767074	0.957176
HAX1	0.0550284	6.39699	1.04072	0.307655	0.795236
ATP8B2	0.14729	6.7504	2.36343	0.124209	0.698229
IL6R	-0.0234249	8.66717	0.0594275	0.807403	0.965185
UBE2Q1	-0.0737606	6.20203	4.40737	0.035784	0.611425
ADAR	-0.0866551	10.1124	0.920466	0.337353	0.807597
PMVK	-0.00804949	5.50476	0.00984639	0.920956	0.988256
PBXIP1	0.0881808	7.99458	1.28313	0.257317	0.778935
PYGO2	0.0347438	5.97763	0.184587	0.667461	0.936357
SHC1	-0.032142	6.70173	0.577258	0.447389	0.858947
CKS1B	0.0202079	3.79558	0.0301681	0.862109	0.975252
FLAD1	0.0280767	5.53501	0.285433	0.593162	0.914491
ZBTB7B	0.0724877	9.22245	1.1554	0.282421	0.782317
ADAM15	-0.140788	6.47243	2.39198	0.121959	0.698229
SLC50A1	0.039086	5.12663	0.612255	0.43394	0.852993
DPM3	0.0926997	4.73568	1.22258	0.268854	0.782108
KRTCAP2	0.0620633	5.48192	0.779118	0.377411	0.826715
THBS3	0.0885055	5.20171	1.93067	0.164686	0.725379
MTX1	0.0956867	5.71019	1.42918	0.231899	0.763184
GBA	0.110864	5.76061	1.51878	0.217804	0.752586
SCAMP3	0.0443165	4.5424	0.39931	0.527446	0.889817
CLK2	-0.0491332	5.10654	1.05017	0.305469	0.794008
FDPS	0.0168904	6.47859	0.154965	0.693835	0.940775
RUSC1	0.0466338	4.5599	0.536797	0.463763	0.864861
ASH1L	0.0620729	6.28311	1.16595	0.280235	0.782317
MSTO1	0.0878809	4.29598	1.29075	0.25591	0.778213
YY1AP1	0.09277	6.85736	1.30162	0.253917	0.775115
DAP3	-0.00243373	6.31679	0.00288933	0.957132	0.993007
GON4L	0.0562284	6.25293	1.39492	0.237575	0.763618
SYT11	0.024173	4.71586	0.0816389	0.775089	0.958469
RIT1	-0.0105665	6.2847	0.0142458	0.904994	0.98379
KHDC4	-0.0152641	4.9998	0.062962	0.801874	0.964716
ARHGEF2	0.110631	8.12704	4.00406	0.0453907	0.624661
SSR2	0.000189672	8.23206	1.33331e-05	0.997087	0.999805
UBQLN4	0.0130356	5.03833	0.0323218	0.857323	0.975252
LAMTOR2	-0.054016	5.40187	0.593814	0.440948	0.856562
LMNA	-0.133839	4.96401	0.929609	0.334965	0.806803
SEMA4A	0.0400718	6.92329	0.160372	0.688814	0.940645
SLC25A44	-0.0147661	7.13524	0.0292913	0.864108	0.975252
PMF1	0.0643081	4.57151	0.519685	0.470976	0.86985
PAQR6	-0.147277	3.88235	1.61693	0.203521	0.743671
SMG5	-0.0476947	7.74356	0.591704	0.441761	0.856562
TMEM79	-0.102808	4.49265	0.788206	0.374643	0.825144
GLMP	-0.00142986	5.16408	0.000254192	0.98728	0.998123
CCT3	-0.158391	7.34622	4.70546	0.030067	0.610576
MEF2D	0.0462951	6.907	0.738022	0.390295	0.83375
NAXE	0.0702303	5.30141	0.866004	0.352064	0.816681
GPATCH4	0.107893	3.44411	1.66149	0.197402	0.743336
ISG20L2	-0.0386838	6.14767	0.840019	0.359391	0.820478
METTL25B	-0.0315844	5.0888	0.448013	0.50328	0.878009
MRPL24	0.0495484	4.95297	0.513304	0.473712	0.871265
HDGF	0.153456	8.62131	2.87015	0.0902366	0.673664
PRCC	-0.0224675	6.00178	0.454405	0.500251	0.877868
SH2D2A	0.092896	5.17819	0.505767	0.476977	0.872045
ARHGEF11	-0.0859038	7.02696	0.769013	0.380523	0.829028
ETV3	-0.0455567	4.822	0.889023	0.345742	0.812576
FCRL5	0.277888	6.279	2.96985	0.0848295	0.663741
FCRL3	0.359851	5.84323	6.90185	0.00861065	0.554192
FCRL2	0.032714	4.9373	0.0633175	0.801327	0.964591
FCRL1	0.17	5.51485	1.63644	0.200815	0.743336
CD1D	-0.318815	5.35431	6.05661	0.0138544	0.580542
CD1C	-0.0950226	3.86841	0.455918	0.499538	0.877868
MNDA	-0.136149	10.1383	1.23705	0.26604	0.782108
PYHIN1	0.0959821	4.2231	0.486064	0.485688	0.874685
IFI16	-0.176655	8.56201	2.45001	0.117524	0.698229
AIM2	-0.0679486	6.25079	0.213261	0.644223	0.929473
DUSP23	0.0184547	4.92174	0.0447493	0.832466	0.969982
FCRL6	0.000612403	4.18372	1.18335e-05	0.997255	0.999805
SLAMF8	-0.515192	5.1022	5.22177	0.0223059	0.593864
TAGLN2	-0.0187647	9.80271	0.0659047	0.797396	0.964433
PIGM	-0.0405535	3.78504	0.389503	0.532561	0.890231
IGSF8	0.134931	5.72489	1.90514	0.167505	0.727565
PEA15	-0.0998284	6.45125	1.6926	0.193258	0.740379
DCAF8	0.069838	6.95094	2.25927	0.132816	0.70764
PEX19	-0.0139036	5.78319	0.102857	0.748428	0.953442
COPA	-0.0729654	7.7475	1.30788	0.252779	0.773354
NCSTN	-0.0457924	6.59062	0.369514	0.543269	0.897325
SLAMF6	0.0640666	5.51257	0.403981	0.52504	0.889183
CD84	0.123046	6.40297	2.36686	0.123936	0.698229
SLAMF1	0.108666	4.91467	1.93127	0.16462	0.725379
CD48	0.00403397	8.66859	0.0045552	0.94619	0.991269
SLAMF7	0.00635135	7.74456	0.0034359	0.953258	0.992832
LY9	0.2239	5.186	3.50195	0.0612966	0.6399
CD244	0.0107975	5.52856	0.00769658	0.930091	0.989912
F11R	-0.0803992	6.86793	0.632573	0.426413	0.848815
TSTD1	0.128619	4.87615	2.46019	0.116765	0.698229
USF1	-0.0106901	7.70144	0.0299538	0.862595	0.975252
ARHGAP30	-0.021706	9.76331	0.0941416	0.758977	0.956121
PFDN2	0.0501283	4.56134	0.643448	0.422465	0.848525
NIT1	0.014574	5.7262	0.0473298	0.827777	0.96931
DEDD	-0.00861931	5.84252	0.0293457	0.863983	0.975252
UFC1	0.0155499	6.32981	0.093855	0.759332	0.95616
USP21	0.0432564	5.00128	0.625018	0.429189	0.850524
PPOX	0.234881	4.75275	5.73595	0.0166211	0.580542
B4GALT3	0.171163	6.19736	5.25157	0.021927	0.593864
NDUFS2	-0.0491848	6.24107	1.66241	0.197278	0.743336
FCER1G	0.105364	8.43807	1.0344	0.309127	0.796012
TOMM40L	0.106438	5.55306	1.81413	0.178013	0.733354
MPZ	0.1285	4.69728	1.30429	0.25343	0.774253
SDHC	-0.0629161	6.68748	1.85068	0.173704	0.731368
FCGR2A	-0.0430891	9.66897	0.112038	0.737835	0.952754
HSPA6	-0.0752085	9.14468	0.28611	0.592724	0.914491
FCGR3A	-0.0584183	9.21036	0.363996	0.546295	0.89744
FCGR2C	0.0327893	5.76448	0.0877488	0.767059	0.957176
HSPA7	0.0616307	6.8821	0.276159	0.59923	0.916722
FCGR3B	-0.109085	10.8459	0.782142	0.376487	0.826275
FCGR2B	-0.0872	6.03987	0.839407	0.359566	0.820478
FCRLA	-0.0014656	4.87868	0.000112105	0.991552	0.999401
DUSP12	-0.00341983	3.9733	0.00288395	0.957172	0.993007
ATF6	-0.0205952	6.38372	0.0625387	0.802528	0.964802
SH2D1B	-0.0383881	3.84215	0.0566525	0.811867	0.965909
UHMK1	-0.0845755	7.0379	1.50955	0.219208	0.754753
UAP1	-0.00614809	4.10559	0.00354608	0.952515	0.992832
HSD17B7	-0.164847	3.67349	8.01036	0.00465104	0.544374
MGST3	-0.0572812	5.36918	0.520994	0.470418	0.86985
ALDH9A1	-0.102189	5.22863	2.77936	0.0954862	0.682298
TMCO1	-0.106973	6.25811	2.07267	0.149959	0.715095
UCK2	0.0153678	3.85962	0.0361752	0.849154	0.973735
POGK	-0.0503472	5.72445	0.980509	0.322073	0.802355
POU2F1	0.0942775	4.81036	1.68337	0.194477	0.741116
CD247	0.0853664	6.89068	0.588301	0.443077	0.857914
CREG1	0.0543298	6.90911	0.290357	0.589992	0.914491
RCSD1	-0.105994	8.03166	3.46273	0.0627665	0.6399
MPZL1	-0.382871	6.15324	6.84112	0.00890827	0.554192
MPC2	0.161234	5.4019	6.77012	0.00926966	0.554192
DCAF6	0.0507517	5.34873	0.414476	0.519707	0.887846
TIPRL	-0.0731878	5.36459	1.11791	0.290369	0.786181
SFT2D2	-0.0337687	6.77788	0.319343	0.572003	0.90687
BLZF1	-0.0618216	4.60288	0.50337	0.478023	0.872479
F5	0.0481231	5.80905	0.0980524	0.754179	0.954308
SELL	-0.13027	10.7023	2.044	0.152808	0.716227
SCYL3	-0.174851	5.32645	3.72546	0.053589	0.635418
KIFAP3	0.0326468	4.08067	0.193997	0.65961	0.933269
PRRC2C	0.0207841	7.556	0.0926641	0.760817	0.956215
VAMP4	-0.000896195	4.37054	0.000146875	0.990331	0.999341
EEF1AKNMT	-0.118778	5.32824	2.66743	0.102421	0.684417
PIGC	-0.0401538	4.51468	0.841747	0.358898	0.820478
SUCO	0.00626598	4.79313	0.00966954	0.921667	0.988256
TNFSF4	0.162915	4.17569	2.42352	0.119526	0.698229
PRDX6	0.140331	7.58986	1.46153	0.226687	0.759682
KLHL20	0.0368943	3.43064	0.577546	0.447276	0.858947
GAS5	0.201237	6.92002	2.93719	0.0865611	0.665197
ZBTB37	0.0521453	6.09167	0.529708	0.466729	0.866799
RC3H1	-0.0440012	6.51053	0.34513	0.556883	0.902157
RABGAP1L	-0.0261705	5.94039	0.153258	0.695441	0.941254
CACYBP	-0.431432	6.43408	9.32563	0.0022597	0.415394
MRPS14	0.00117428	4.21547	0.000345989	0.98516	0.997801
KIAA0040	-0.187716	8.15636	2.82766	0.0926533	0.679752
COP1	-0.0847434	6.98262	1.10447	0.293287	0.787316
RALGPS2	0.0222595	5.43053	0.059501	0.807286	0.965185
FAM20B	0.048768	5.03286	0.534385	0.464769	0.865859
TOR3A	-0.0609212	6.0219	0.815978	0.366359	0.823424
ABL2	0.0942481	4.98893	1.36009	0.243522	0.765391
SOAT1	-0.068983	5.70056	1.22619	0.26815	0.782108
TOR1AIP2	0.0210876	5.99271	0.14033	0.707953	0.944977
TOR1AIP1	-0.0797477	6.337	1.18056	0.277242	0.782317
CEP350	0.0578427	5.65368	0.924291	0.336351	0.807145
QSOX1	0.0179527	7.43376	0.0223182	0.881244	0.978952
ACBD6	0.0988559	4.1601	2.00279	0.15701	0.720838
XPR1	0.0213869	4.26249	0.129809	0.71863	0.948605
STX6	-0.0869067	5.89901	2.78783	0.0949831	0.681167
MR1	-0.113712	6.87409	1.37052	0.241722	0.76527
IER5	-0.0143542	6.5656	0.0362011	0.849101	0.973735
CACNA1E	0.0723509	5.27391	0.195723	0.658195	0.93268
GLUL	0.024546	9.87953	0.0595088	0.807274	0.965185
RNASEL	-0.143815	6.55682	1.27991	0.257916	0.77902
NPL	0.0267878	6.65997	0.0737038	0.786018	0.961987
DHX9	-0.034717	6.97241	0.497992	0.480384	0.873037
SMG7	0.00630473	6.48802	0.0133908	0.907875	0.984566
NCF2	-0.0282162	9.86158	0.0987694	0.753311	0.954111
ARPC5	-0.095555	8.47853	1.24301	0.264892	0.782108
RGL1	-0.302565	4.21153	3.64313	0.056301	0.635418
TSEN15	-0.0767975	3.74051	1.24188	0.26511	0.782108
C1orf21	-0.0292841	3.60284	0.0520755	0.81949	0.968008
EDEM3	-0.213166	5.37143	5.7233	0.0167412	0.580542
NIBAN1	0.0138429	8.81438	0.0118306	0.913386	0.986166
RNF2	-0.0720318	3.61485	0.88479	0.346893	0.812576
TRMT1L	-0.137612	4.40813	1.95768	0.161762	0.723746
IVNS1ABP	0.0772797	8.59532	0.345496	0.556674	0.902145
TPR	0.0047127	6.6704	0.00846911	0.926676	0.989912
PTGS2	-0.173276	6.55074	0.551964	0.457516	0.863411
RGS18	-0.0483177	6.40403	0.132201	0.716161	0.947572
RGS1	0.14172	4.41425	0.267274	0.605166	0.919626
RGS2	-0.0735429	9.2423	0.29056	0.589862	0.914491
UCHL5	-0.105038	3.99456	2.24008	0.134474	0.709492
RO60	-0.0133159	5.4258	0.0440728	0.833718	0.970318
CDC73	-0.142808	5.20428	4.38996	0.0361512	0.611425
DENND1B	-0.0289429	4.62481	0.0843108	0.771538	0.958003
NEK7	-0.144956	5.54241	2.07766	0.149469	0.714291
PTPRC	-0.0785093	9.85306	1.06427	0.302244	0.793364
ZNF281	0.0495931	6.08574	0.179512	0.671793	0.936806
DDX59	-0.0232875	4.56285	0.154946	0.693853	0.940775
KIF21B	0.163696	7.73389	4.77823	0.0288218	0.610576
TMEM9	0.0273368	4.74302	0.0886522	0.765898	0.957176
CSRP1	0.0108211	6.62435	0.0338701	0.853983	0.975252
IPO9	0.0415118	5.80977	0.408943	0.522507	0.889183
TIMM17A	-0.0648055	5.20826	0.997087	0.318017	0.800342
RNPEP	-0.094057	6.07739	1.33311	0.248253	0.768739
ARL8A	0.050996	7.02525	0.590995	0.442035	0.856593
PTPN7	0.138399	6.72608	2.46466	0.116433	0.698229
PPP1R12B	-0.039591	6.32368	0.105862	0.744906	0.953384
KDM5B	0.10277	5.26174	2.49991	0.113853	0.696927
RABIF	-0.0131877	4.51228	0.098576	0.753545	0.954111
KLHL12	-0.0869924	5.57343	3.71949	0.0537807	0.635418
ADIPOR1	0.186375	9.30418	1.96375	0.161113	0.723437
CYB5R1	0.0345849	5.24568	0.402334	0.525886	0.889183
TMEM183A	0.0228191	6.5646	0.229223	0.632101	0.925797
CHI3L1	-0.0361283	5.99484	0.0257159	0.872596	0.9774
BTG2	-0.0134928	9.10351	0.0110037	0.916456	0.986519
ATP2B4	0.074539	6.80171	0.77061	0.380028	0.828487
LAX1	0.162661	4.68881	2.0431	0.152898	0.716227
ZC3H11A	-0.0905362	7.33289	1.15866	0.281743	0.782317
ZBED6	0.0273344	4.49931	0.0581312	0.809474	0.965572
SNRPE	-0.0104552	5.27122	0.0137553	0.906636	0.984494
PPP1R15B	-0.00576459	6.84614	0.00538685	0.941492	0.990746
PIK3C2B	0.160726	4.81767	2.21996	0.136236	0.709821
MDM4	0.131612	7.15728	5.568	0.0182917	0.586776
LOC105371692	0.0709792	5.31607	0.553299	0.456973	0.863411
RBBP5	-0.0283468	5.07103	0.354988	0.551303	0.898503
DSTYK	0.0566676	5.23006	0.771723	0.379685	0.828002
TMCC2	0.782935	6.14454	10.7896	0.00102069	0.358914
NUAK2	0.0513009	6.45217	0.259574	0.610413	0.920665
ELK4	0.00790373	5.83557	0.0161325	0.898929	0.982281
NUCKS1	0.0360961	6.29768	0.174926	0.675771	0.937306
RAB29	0.0366697	6.69584	0.363973	0.546308	0.89744
SLC41A1	0.159951	4.04322	2.4489	0.117607	0.698229
SRGAP2	-0.0893048	6.39148	1.11293	0.291445	0.78627
IKBKE	0.0301765	6.62607	0.216942	0.64138	0.928225
RASSF5	-0.0592885	8.72451	1.24187	0.26511	0.782108
EIF2D	0.0834357	5.36355	1.52868	0.21631	0.751955
MAPKAPK2	0.0188924	8.42764	0.0677649	0.794619	0.963975
FCMR	0.166643	7.47809	2.11945	0.145439	0.713096
YOD1	0.17284	5.65628	1.56937	0.210299	0.748757
PFKFB2	0.231912	6.87673	1.17337	0.278709	0.782317
CD55	-0.0666287	8.59645	0.239999	0.624207	0.924512
CR1	0.051885	8.57022	0.114088	0.735537	0.952106
CD46	-0.138148	8.10898	1.71949	0.189758	0.738591
MIR29B2CHG	-0.0268943	4.32712	0.0699707	0.791379	0.963095
G0S2	0.0998771	8.27425	0.16211	0.687221	0.940645
TRAF3IP3	0.12922	8.05079	6.30356	0.0120496	0.580542
UTP25	0.0275651	3.62809	0.154226	0.694529	0.940859
RCOR3	0.0634907	4.92668	1.60804	0.204768	0.743671
TRAF5	0.131783	5.41521	2.04824	0.152382	0.716227
SLC30A1	-0.151635	4.88869	2.17929	0.139879	0.709821
LPGAT1	-0.100239	7.24401	1.34506	0.246144	0.767793
INTS7	-0.0323273	3.8043	0.207256	0.648926	0.930286
RPL21P28	0.10899	5.63764	1.12681	0.288457	0.785929
PPP2R5A	0.0114805	7.09523	0.0173825	0.895109	0.981612
PACC1	-0.0158699	3.56489	0.0652217	0.798425	0.964433
NENF	0.0806775	4.58335	0.872446	0.350279	0.814888
ATF3	-0.22722	5.0028	1.3492	0.245418	0.766569
BATF3	0.123578	3.77583	0.763484	0.38224	0.829281
NSL1	-0.0955296	5.35336	2.6092	0.106245	0.689738
TATDN3	-0.0252293	4.46236	0.125804	0.722823	0.949091
FLVCR1	0.103122	3.64507	1.05645	0.304027	0.793364
ANGEL2	-0.0150216	4.30534	0.0615411	0.804077	0.965185
RPS6KC1	-0.195887	4.23765	9.57942	0.0019677	0.415394
SMYD2	0.0128876	4.43602	0.0280304	0.867037	0.975936
LYPLAL1	-0.00873881	3.81577	0.0224465	0.880905	0.978952
EPRS1	-0.0916551	5.56471	1.54765	0.213482	0.751237
BPNT1	-0.0589158	4.83188	0.528951	0.467048	0.866799
IARS2	-0.0982034	5.20303	2.33843	0.126217	0.698229
RAB3GAP2	-0.0254521	5.62113	0.304669	0.58097	0.909319
MTARC1	-0.0278079	6.19541	0.0223794	0.881082	0.978952
HLX	-0.406668	6.56314	3.95266	0.0467972	0.624661
MIA3	-0.212885	6.12965	4.40075	0.0359231	0.611425
AIDA	-0.0211554	5.51675	0.120394	0.728608	0.952034
BROX	-0.0846816	5.4886	1.35692	0.244072	0.765391
TLR5	-0.0493123	6.22825	0.0752627	0.783823	0.961911
CAPN2	-0.0840863	7.62239	2.04926	0.152281	0.716227
TP53BP2	0.010552	4.61783	0.0206237	0.885809	0.978952
FBXO28	-0.108518	4.58535	3.41788	0.0644939	0.6399
DEGS1	-0.0161654	6.18269	0.0319579	0.85812	0.975252
NVL	0.00830171	4.24442	0.0205198	0.886095	0.978952
CNIH4	-0.0338327	6.58936	0.0858782	0.769484	0.957176
WDR26	0.0673784	7.70453	0.901521	0.342374	0.810794
LBR	-0.0439965	7.49998	0.234358	0.628311	0.924956
SRP9	-0.113644	6.63555	1.93112	0.164636	0.725379
TMEM63A	0.185841	7.57255	4.71949	0.0298226	0.610576
PYCR2	0.0300058	5.8325	0.225687	0.63474	0.926927
SDE2	-0.0137453	5.03261	0.0223168	0.881247	0.978952
H3-3A	-0.0514265	10.3335	0.355994	0.55074	0.898433
ACBD3	-0.0981249	5.06223	2.96604	0.0850295	0.663741
PARP1	-0.00068115	6.66876	5.9582e-05	0.993841	0.999401
ITPKB	0.149382	7.53491	2.6411	0.104131	0.6849
PSEN2	0.00464535	3.66852	0.00234956	0.96134	0.993838
COQ8A	0.0549282	5.23823	0.316099	0.573962	0.907504
SNAP47	0.0349237	4.60862	0.287577	0.591778	0.914491
JMJD4	0.0717105	4.88541	0.868214	0.35145	0.815708
ARF1	-0.0203549	8.69783	0.132054	0.716312	0.947601
C1orf35	0.097733	4.03264	1.76426	0.184093	0.734551
MRPL55	0.0901905	4.55021	1.53095	0.21597	0.751955
GUK1	0.11978	9.54425	1.11642	0.290691	0.786264
IBA57	0.0973364	4.29189	1.14491	0.284618	0.782317
OBSCN	0.345823	5.97094	5.38966	0.0202564	0.593864
TRIM11	0.0656694	6.14284	1.49255	0.221821	0.755776
RNF187	0.119946	6.65187	1.60469	0.20524	0.743671
RAB4A	-0.0543516	4.3726	1.02787	0.31066	0.796553
CCSAP	-0.00454185	3.91683	0.00301433	0.956216	0.993007
NUP133	-0.0381421	4.57968	0.442688	0.505828	0.880678
ABCB10	0.00244423	3.92234	0.00160726	0.968021	0.99449
TAF5L	-0.0572148	4.33842	0.857167	0.354533	0.817555
GALNT2	-0.120315	6.52121	2.3495	0.125324	0.698229
COG2	-0.0390386	4.18377	0.474884	0.490749	0.876303
TTC13	0.0731044	5.4895	1.7201	0.189681	0.738591
FAM89A	-0.126919	3.60555	1.22729	0.267934	0.782108
GNPAT	-0.131768	5.39271	9.32314	0.00226278	0.415394
EXOC8	-0.0372808	5.01526	0.246988	0.619204	0.924387
EGLN1	-0.148323	7.12854	2.00774	0.156499	0.719596
TSNAX	-0.0840269	5.26263	0.962082	0.326663	0.802355
SIPA1L2	0.0203121	6.7315	0.0129475	0.909406	0.984911
NTPCR	-0.00134202	4.15967	0.000338377	0.985324	0.997801
PCNX2	0.184336	3.91383	2.79595	0.0945029	0.68086
COA6	-0.0817907	4.3656	1.09906	0.294472	0.788673
TARBP1	0.0958525	4.37406	0.772386	0.37948	0.828002
IRF2BP2	0.0823267	6.65484	0.793022	0.373188	0.825144
TOMM20	0.0264128	6.03827	0.116704	0.732637	0.952106
RBM34	-0.0236275	5.06452	0.204901	0.650794	0.931078
ARID4B	-0.0632825	7.11801	0.673645	0.411784	0.842563
GGPS1	-0.0380794	4.83498	0.460224	0.497519	0.87717
LYST	0.035849	8.22463	0.155063	0.693743	0.940775
GPR137B	0.0690012	4.16312	0.392368	0.531057	0.890231
ERO1B	0.0036766	3.79723	0.00231669	0.961611	0.994007
LGALS8	-0.0811088	6.92528	0.594046	0.440859	0.856562
HEATR1	0.0674465	4.59273	0.811373	0.367715	0.823424
MTR	0.106785	4.78455	1.87795	0.170568	0.727565
FH	-0.0647366	4.37483	1.22852	0.267695	0.782108
KMO	-0.180787	3.99236	3.59441	0.0579743	0.635442
OPN3	-0.193805	3.86478	6.67145	0.00979695	0.554192
CEP170	0.0443516	3.83361	0.297958	0.585165	0.912177
SDCCAG8	-0.0097046	3.42494	0.0310351	0.860162	0.975252
ZBTB18	0.00541202	6.86145	0.0051615	0.942726	0.990746
ADSS2	-0.0638534	5.08166	0.88148	0.347797	0.813069
DESI2	-0.0970283	4.46139	2.20875	0.13723	0.709821
COX20	0.119739	4.02819	2.91574	0.0877194	0.666333
HNRNPU	-0.065914	7.82817	1.43478	0.230986	0.761526
EFCAB2	-0.0987005	5.20825	0.263422	0.607779	0.920174
CNST	0.0590604	5.12569	1.10691	0.292755	0.78727
SCCPDH	-0.175268	4.4555	4.0845	0.0432782	0.622016
AHCTF1	0.00163503	5.39948	0.000537431	0.981505	0.99685
LOC112268259	0.0531386	3.7806	0.686874	0.40723	0.84027
ZNF496	0.0466801	5.19658	0.257597	0.611776	0.920707
NLRP3	-0.0898438	5.55453	0.426287	0.513816	0.883982
TRIM58	0.335413	8.62976	2.60159	0.106757	0.689738
OR2W3	0.17519	5.55767	0.543128	0.461139	0.863411
SH3BP5L	0.018355	7.09743	0.0407642	0.839994	0.972155
ZNF672	-0.0536141	6.316	1.14835	0.283896	0.782317
ZNF692	0.059888	5.45705	0.787898	0.374736	0.825144
ACP1	0.0409262	5.84046	0.326531	0.567709	0.905245
TMEM18	0.15598	4.58287	4.29741	0.0381706	0.613343
EIPR1	-0.0175338	4.99908	0.107924	0.74252	0.953325
TRAPPC12	-0.0206635	5.98111	0.157081	0.691859	0.940645
ADI1	-0.0988627	4.9067	3.35002	0.067204	0.643383
RNASEH1	0.0277982	4.89126	0.164056	0.685449	0.940645
RPS7	0.0373435	8.73166	0.238781	0.625088	0.924512
CMPK2	-0.321353	6.24083	2.34122	0.125991	0.698229
RSAD2	-0.330883	8.27768	1.72653	0.188855	0.737634
RNF144A	0.0824478	4.94965	0.616622	0.432305	0.852377
ID2	-0.0364941	5.99249	0.21157	0.645539	0.929629
KIDINS220	-0.0475645	6.28449	0.432116	0.510953	0.883503
MBOAT2	0.070488	5.99063	0.32396	0.569238	0.906232
ITGB1BP1	-0.0502594	5.48427	0.899072	0.343031	0.810982
CPSF3	-0.113298	4.23515	4.68226	0.0304757	0.610576
IAH1	0.0811632	5.02275	1.5346	0.215424	0.751955
ADAM17	0.0530894	6.10208	0.44534	0.504556	0.878963
YWHAQ	-0.0472225	6.9277	0.5231	0.469522	0.869259
KLF11	0.0619277	4.54261	0.22515	0.635144	0.926927
RRM2	0.0169997	5.31946	0.0086166	0.926042	0.989912
HPCAL1	0.109787	6.54423	3.31104	0.0688161	0.647702
ODC1	-0.0416406	7.1774	0.27556	0.599626	0.917012
NOL10	-0.0872077	3.84003	2.70382	0.100108	0.682845
PDIA6	-0.181911	7.8035	5.28026	0.0215685	0.593864
SLC66A3	-0.0667288	4.71071	0.655147	0.418279	0.847327
ROCK2	-0.0749485	4.95447	1.01758	0.313095	0.797295
LPIN1	0.147657	5.70847	3.68685	0.0548432	0.635418
TRIB2	0.080977	6.21978	0.773453	0.379151	0.828002
NBAS	0.0102608	4.86768	0.0334278	0.854929	0.975252
DDX1	-0.0792814	5.71157	2.13953	0.143546	0.710721
CYRIA	-0.0860809	6.28077	1.02675	0.310924	0.796553
SMC6	-0.0178184	4.76823	0.0703895	0.79077	0.963095
LINC00954	0.225605	3.46942	6.81819	0.00902339	0.554192
LAPTM4A	-0.122269	6.84701	3.70521	0.0542427	0.635418
PUM2	-0.0464942	6.79692	0.930684	0.334685	0.806755
RHOB	-0.00945317	7.79731	0.00732064	0.931816	0.989912
HS1BP3	-0.0199054	6.027	0.1199	0.729142	0.952034
LDAH	-0.0994483	3.76616	2.34291	0.125854	0.698229
ATAD2B	0.0325076	4.81296	0.379246	0.538007	0.894406
UBXN2A	-0.0481075	3.60565	0.796359	0.372184	0.825144
SF3B6	-0.00410589	5.21189	0.00164789	0.967619	0.99449
TP53I3	0.0653699	4.65194	0.323216	0.569682	0.906281
ITSN2	0.0333127	7.24864	0.300562	0.58353	0.910561
NCOA1	-0.0203393	6.75176	0.0613755	0.804335	0.965185
PTRHD1	-0.0707802	4.83464	0.776597	0.378184	0.82749
CENPO	0.000210606	3.74169	6.59068e-06	0.997952	0.999805
ADCY3	-0.00968631	6.67494	0.00552003	0.940774	0.990742
DNMT3A	0.0593849	6.41039	0.783476	0.37608	0.826061
DTNB	0.0861379	4.11438	1.23006	0.267394	0.782108
ASXL2	0.00748992	5.7282	0.0171365	0.895849	0.981871
RAB10	-0.126719	7.64777	2.71636	0.0993242	0.682845
HADHA	-0.095248	7.21319	4.20669	0.0402648	0.613343
HADHB	-0.107721	6.37738	5.18689	0.0227579	0.593864
SELENOI	0.00412298	3.91079	0.00195576	0.964726	0.99449
SLC35F6	-0.00200133	5.3897	0.00096978	0.975157	0.99565
TMEM214	-0.00914577	5.68991	0.0177746	0.893939	0.98146
AGBL5	0.0202007	3.84393	0.0936952	0.759531	0.95616
OST4	0.041185	7.06871	0.286277	0.592616	0.914491
PREB	-0.026119	6.69951	0.253726	0.614463	0.921795
SLC5A6	0.0449065	4.62157	0.470104	0.492939	0.876511
ATRAID	0.0403412	5.98071	0.461969	0.496705	0.877071
CAD	0.0633473	5.54115	0.621227	0.430592	0.851735
MPV17	-0.0296955	5.40161	0.310832	0.57717	0.908135
GTF3C2	-0.00384367	5.56132	0.00546114	0.94109	0.990746
EIF2B4	0.0221988	4.83539	0.216217	0.641938	0.928225
SNX17	-0.0698502	7.84152	2.69468	0.100684	0.682845
ZNF513	0.0481036	5.42682	0.79978	0.371159	0.825144
PPM1G	0.00327307	6.23456	0.00337051	0.953704	0.992832
NRBP1	0.0193657	6.95479	0.144842	0.703514	0.943493
ZNF512	0.0692513	4.59623	1.10339	0.293523	0.787491
GPN1	-0.0830122	4.61724	2.48518	0.114923	0.698229
SUPT7L	0.00865285	5.53154	0.0446965	0.832563	0.969982
SLC4A1AP	-0.127081	4.78995	4.61976	0.0316056	0.610982
MRPL33	-0.0681264	4.36915	0.898541	0.343173	0.810982
BABAM2	-0.0642421	4.67974	1.31403	0.251667	0.771941
FOSL2	-0.062613	8.67963	0.26576	0.60619	0.919626
PLB1	-0.0305201	5.56512	0.0292543	0.864193	0.975252
PPP1CB	-0.0504987	7.76945	0.358881	0.549128	0.897809
WDR43	0.0902647	4.52188	1.25686	0.262247	0.780846
CLIP4	0.0311031	4.5197	0.116179	0.733216	0.952106
YPEL5	0.0356723	7.7145	0.147153	0.701271	0.942778
LBH	0.036587	7.27243	0.103949	0.747141	0.953442
EHD3	0.0309367	4.33678	0.0805273	0.776584	0.959244
MEMO1	-0.046963	5.25232	0.677389	0.410487	0.841948
DPY30	0.0105843	5.10079	0.0240731	0.876699	0.978895
SPAST	-0.100197	4.56665	1.63432	0.201106	0.743671
SLC30A6	-0.0639851	4.49724	1.38955	0.238482	0.763618
NLRC4	-0.0541734	6.60544	0.16355	0.685909	0.940645
YIPF4	-0.0297864	6.62243	0.121073	0.727874	0.951715
BIRC6	0.0345872	6.53449	0.352408	0.552753	0.89948
RASGRP3	0.0463111	4.11147	0.177265	0.673734	0.937306
FAM98A	-0.0131134	3.65616	0.0301208	0.862216	0.975252
FEZ2	-0.106188	4.74284	1.96715	0.16075	0.723408
STRN	-0.0456417	5.3175	0.536376	0.463939	0.864981
HEATR5B	0.00915289	5.34011	0.0253895	0.8734	0.977673
GPATCH11	-0.164244	3.74897	4.42445	0.0354276	0.611425
EIF2AK2	-0.131131	7.43838	0.84562	0.357794	0.819907
CEBPZOS	0.0203736	4.73063	0.0984296	0.753722	0.954204
CEBPZ	-0.0327182	5.45491	0.264053	0.607349	0.919817
NDUFAF7	0.103017	4.49188	2.14281	0.143239	0.710721
PRKD3	-0.0581343	4.59574	0.861514	0.353315	0.817133
QPCT	-0.0961727	7.25969	0.37203	0.5419	0.895867
CDC42EP3	-0.00842448	7.88837	0.00602307	0.93814	0.990297
CYP1B1	-0.225086	5.7264	1.23278	0.266867	0.782108
ATL2	-0.0144153	3.79838	0.0546778	0.815115	0.96702
HNRNPLL	-0.0560184	5.16377	0.353367	0.552213	0.89935
GALM	-0.113384	5.1364	0.668053	0.413731	0.842744
SRSF7	-0.0756986	6.90618	1.79649	0.180137	0.73345
GEMIN6	-0.040341	3.61435	0.249235	0.617615	0.923512
DHX57	-0.0918957	3.99635	1.95298	0.162266	0.723746
SOS1	-0.0644739	5.36098	0.556075	0.455846	0.863274
SLC8A1	-0.0540186	5.57673	0.218277	0.640356	0.928225
EML4	0.105282	6.50377	2.03136	0.154083	0.718674
COX7A2L	-0.0131703	6.17724	0.0498312	0.823357	0.968343
MTA3	0.120785	3.55253	1.33594	0.247751	0.768377
OXER1	0.237595	4.65978	1.85698	0.172973	0.730308
ZFP36L2	-0.0204517	7.47857	0.0591185	0.807895	0.965185
THADA	0.0754745	4.90965	1.71003	0.190982	0.739853
LRPPRC	-0.0216509	5.74368	0.082061	0.774524	0.958253
PPM1B	-0.026331	5.9522	0.150833	0.697741	0.941368
PREPL	-0.0762742	4.35302	1.09798	0.29471	0.788673
SRBD1	-0.0948704	4.64889	1.12863	0.288067	0.785929
PRKCE	0.074666	4.04418	0.88523	0.346773	0.812576
RHOQ	-0.0738717	6.84828	0.814506	0.366792	0.823424
PIGF	-0.0865323	3.57015	1.54162	0.214377	0.751955
CRIPT	0.0279271	3.7846	0.197145	0.657035	0.932498
MCFD2	-0.137345	4.96533	5.20674	0.0224994	0.593864
TTC7A	-0.139553	7.04783	4.39714	0.0359993	0.611425
CALM2	-0.104831	8.70508	1.902	0.167855	0.727565
MSH2	0.0388376	4.31166	0.156165	0.692712	0.940775
MSH6	-0.101471	4.81652	2.80527	0.0939547	0.68086
FBXO11	-0.0386816	6.08618	0.408107	0.522932	0.889183
FOXN2	-0.131097	5.31269	2.15476	0.142129	0.710395
PPP1R21	-0.0372697	5.32933	0.380754	0.5372	0.893554
ERLEC1	-0.0433281	5.23342	0.281754	0.595554	0.915532
PSME4	0.115105	6.03359	2.56985	0.108918	0.691441
SPTBN1	0.129064	6.13607	1.87816	0.170543	0.727565
RTN4	-0.142428	7.87649	3.43543	0.0638118	0.6399
RPS27A	0.0443351	8.60641	0.370078	0.542962	0.89714
MTIF2	-0.119032	3.93712	3.94177	0.0471011	0.624661
CCDC88A	-0.0483425	5.51835	0.216899	0.641413	0.928225
PPP4R3B	-0.0797498	6.40007	3.07676	0.0794187	0.655598
PNPT1	0.0265922	4.28409	0.0694703	0.79211	0.96326
VRK2	-0.102549	4.89328	1.0838	0.297849	0.790115
BCL11A	-0.0474962	4.17316	0.256969	0.61221	0.920707
PAPOLG	-0.0446414	4.34252	0.436595	0.508771	0.881799
REL	0.0802623	6.26481	1.05396	0.304597	0.793594
PEX13	-0.0675624	3.87364	1.52372	0.217057	0.752003
AHSA2P	-0.031823	6.54678	0.160752	0.688465	0.940645
USP34	-0.0132438	6.56177	0.0347122	0.8522	0.974593
XPO1	-0.211421	6.92021	3.87193	0.0491002	0.631982
CCT4	-0.22376	6.88865	8.71211	0.00316103	0.479519
COMMD1	-0.0375473	3.96831	0.405784	0.524117	0.889183
B3GNT2	0.0709435	4.62674	0.687308	0.407082	0.84027
MDH1	-0.0748535	6.05667	1.59461	0.206669	0.744716
UGP2	-0.0935506	6.79783	1.69479	0.192971	0.740379
VPS54	-0.0288916	3.99781	0.178218	0.672909	0.937226
PELI1	-0.140329	7.98439	0.68112	0.409201	0.84155
LOC100507006	-0.219144	5.8216	2.11676	0.145695	0.713096
LGALSL	-0.0876383	3.95739	0.333385	0.563673	0.90506
AFTPH	-0.0446205	6.52034	0.779028	0.377439	0.826715
SERTAD2	-0.0951461	4.92401	2.20069	0.137949	0.709821
SLC1A4	-0.0257885	4.59089	0.0402566	0.84098	0.972155
CEP68	0.0697753	4.29874	0.635299	0.425418	0.848815
RAB1A	-0.152783	6.95826	2.95408	0.0856611	0.663741
ACTR2	-0.164619	9.00614	5.38279	0.0203363	0.593864
C1D	-0.153239	4.29893	2.4209	0.119726	0.698229
PPP3R1	-0.0733601	6.64846	1.16147	0.281161	0.782317
PLEK	-0.135805	9.95031	1.15394	0.282726	0.782317
ARHGAP25	-0.0689027	7.99295	0.834774	0.360896	0.820866
GFPT1	-0.106539	4.28709	2.42219	0.119628	0.698229
NFU1	0.00406667	4.31043	0.00278721	0.957896	0.993113
AAK1	0.131733	5.80722	3.17499	0.0747738	0.651792
ANXA4	0.0110872	5.40171	0.0231198	0.879146	0.978952
GMCL1	-0.0513795	4.13845	0.587867	0.443245	0.858059
SNRNP27	-0.17936	4.59605	3.57574	0.0586292	0.63749
MXD1	0.0286871	9.65572	0.0483928	0.825884	0.969203
ASPRV1	-0.0531619	5.69428	0.123475	0.725295	0.950369
PCBP1	-0.0349046	8.54243	0.279143	0.597264	0.91627
C2orf42	-0.0620602	3.56897	0.592841	0.441322	0.856562
TIA1	-0.109535	6.08415	2.10175	0.14713	0.713322
SNRPG	-0.0325991	5.81963	0.144955	0.703404	0.943493
FAM136A	0.0620236	4.69237	0.780405	0.377017	0.826715
TGFA	-0.118958	5.4955	0.532345	0.465623	0.866395
ADD2	0.117433	4.39268	1.07979	0.298745	0.791131
TEX261	-0.0950346	6.31253	2.65473	0.103242	0.684417
NAGK	-0.114768	8.22578	1.82612	0.176586	0.733354
MPHOSPH10	-0.0764908	3.97802	1.8345	0.175597	0.732716
ZNF638	-0.0889604	6.01151	1.61084	0.204373	0.743671
DYSF	0.0502007	9.9138	0.123802	0.724947	0.950143
SFXN5	0.00895974	5.73719	0.00720926	0.932335	0.989912
RAB11FIP5	-0.0119961	3.66505	0.0176013	0.894455	0.981612
SMYD5	0.152542	4.42059	2.4188	0.119887	0.698229
PRADC1	0.0319625	4.3638	0.10354	0.747622	0.953442
CCT7	-0.088376	7.40226	2.80708	0.093849	0.68086
FBXO41	0.114209	5.63032	1.38303	0.239586	0.763618
ALMS1	0.130162	3.70117	1.77613	0.182626	0.734044
DUSP11	-0.0482048	4.43246	1.14708	0.284161	0.782317
STAMBP	-0.0384393	5.17071	0.729757	0.392962	0.835385
DGUOK	-0.0214332	5.2484	0.231166	0.63066	0.925797
TET3	-0.0966212	6.91216	1.5354	0.215304	0.751955
MOB1A	-0.111632	8.33675	2.17629	0.140152	0.709821
MTHFD2	-0.158776	6.99986	2.49338	0.114326	0.698229
DCTN1	-0.00908671	6.93172	0.0163947	0.898116	0.982281
WDR54	0.122222	3.55065	1.21948	0.269464	0.782108
WBP1	0.122453	4.24281	3.12478	0.0771101	0.655598
MOGS	0.0437263	6.224	0.451258	0.501738	0.877868
MRPL53	0.106693	5.28569	1.87792	0.170571	0.727565
CCDC142	0.106799	5.20697	1.94455	0.163175	0.725379
TTC31	0.0558758	5.11253	1.03261	0.309546	0.796012
PCGF1	0.0346223	3.82086	0.388528	0.533074	0.890346
AUP1	0.0194021	7.73983	0.115597	0.73386	0.952106
HTRA2	0.10311	6.31259	2.79891	0.0943286	0.68086
LOXL3	-0.0122498	3.81006	0.0175652	0.894562	0.981612
DOK1	0.0583707	6.90766	0.884428	0.346992	0.812576
SEMA4F	0.147644	3.52286	2.3388	0.126187	0.698229
HK2	0.240815	6.28513	3.60915	0.0574626	0.635442
POLE4	-0.0305222	6.48843	0.138462	0.709815	0.94557
MRPL19	-0.0616144	4.22485	0.920046	0.337463	0.807597
SUCLG1	-0.011027	5.91833	0.0560881	0.812789	0.966057
TRABD2A	0.19635	5.47156	1.60737	0.204861	0.743671
TMSB10	-0.0431309	9.82022	0.462448	0.496482	0.877013
KCMF1	0.0255239	6.46646	0.372965	0.541392	0.895698
TGOLN2	-0.0134722	8.39701	0.0643923	0.799684	0.964433
RETSAT	0.015093	4.46652	0.0702339	0.790997	0.963095
ELMOD3	0.0526363	5.30845	0.960154	0.327148	0.802355
CAPG	-0.0886739	8.1343	1.03879	0.308102	0.795236
MAT2A	-0.12403	7.12271	4.24041	0.0394725	0.613343
GGCX	-0.0725999	4.92964	2.39335	0.121852	0.698229
VAMP8	-0.054315	7.49684	0.453519	0.500668	0.877868
VAMP5	-0.157085	7.41845	0.733596	0.39172	0.834843
RNF181	-0.0423151	5.9766	0.378052	0.538648	0.894507
USP39	-0.0687934	5.74119	3.82237	0.0505727	0.634437
C2orf68	0.012842	6.68544	0.0583342	0.809148	0.965572
GNLY	-0.142002	8.17386	0.810848	0.36787	0.823502
ST3GAL5	0.0370938	5.15637	0.155046	0.693759	0.940775
POLR1A	0.0433033	4.62975	0.280971	0.596066	0.915532
PTCD3	0.0167925	5.44964	0.0839304	0.77204	0.958025
IMMT	-0.131185	5.68549	7.13884	0.00754319	0.554192
MRPL35	-0.0298648	4.32677	0.214439	0.64331	0.928944
KDM3A	0.161958	5.82792	2.98747	0.0839112	0.662349
RNF103	0.0837787	4.47575	1.35636	0.24417	0.765391
RMND5A	0.0642259	5.96425	0.794634	0.372703	0.825144
CD8A	-0.0119716	6.69063	0.00525357	0.942219	0.990746
CD8B	0.137437	6.20584	0.697169	0.403736	0.838817
ANAPC1P2	0.0407165	4.71005	0.410985	0.52147	0.889183
CYTOR	0.0594224	5.77568	0.333116	0.56383	0.90506
ANAPC1P4	0.0812812	4.1182	1.19442	0.27444	0.782317
KRCC1	-0.109794	4.84227	1.31723	0.25109	0.771455
EIF2AK3	0.0179674	4.35403	0.0295129	0.8636	0.975252
RPIA	0.142159	5.95276	2.2376	0.13469	0.709492
IGKC	0.114739	10.009	0.940893	0.332048	0.805795
IGKV4-1	0.199555	6.41533	1.06462	0.302163	0.793364
IGKV1-5	0.235621	5.40687	1.42189	0.233092	0.763618
IGKV3-11	0.393393	4.84006	4.1231	0.0423015	0.622016
IGKV3-15	0.268406	5.04104	1.70516	0.191614	0.739853
IGKV3-20	0.258012	5.63601	2.09317	0.147959	0.713459
IGKV2-28	0.305835	4.51032	2.70852	0.0998135	0.682845
IGKV2-30	0.316674	5.48301	1.23983	0.265503	0.782108
IGKV1-39	0.258791	4.68373	1.22346	0.268683	0.782108
IGKV1D-39	0.249545	4.39945	1.20067	0.273188	0.782317
IGKV2D-28	0.316026	4.20359	3.42657	0.0641552	0.6399
MAL	0.298858	4.84165	3.74261	0.0530414	0.635418
MRPS5	-0.0181375	5.81863	0.209402	0.647236	0.930151
ZNF514	0.0326212	3.85406	0.127915	0.720603	0.948678
FAHD2A	0.115495	4.22403	2.20396	0.137657	0.709821
LINC00342	0.214585	3.73097	3.9569	0.0466797	0.624661
ANKRD36C	0.177672	4.41876	2.91189	0.0879289	0.666333
DUSP2	0.192326	5.84336	1.02818	0.310586	0.796553
STARD7	-0.109801	6.32185	4.28432	0.0384654	0.613343
TMEM127	-0.0378204	7.73349	0.379582	0.537827	0.894274
CIAO1	-0.0417251	6.66235	1.48221	0.223429	0.756405
SNRNP200	0.0609036	7.33923	0.899346	0.342957	0.810982
ARID5A	0.0625536	8.14188	0.255036	0.613551	0.921327
KANSL3	0.0467127	5.75197	0.644118	0.422224	0.848225
LMAN2L	-0.0738931	3.74162	1.26918	0.25992	0.77902
CNNM4	-0.0679822	3.57124	0.937946	0.332807	0.805795
CNNM3	0.0713933	5.18472	0.954599	0.328551	0.802361
ANKRD39	0.123672	3.49859	2.02985	0.154236	0.718674
SEMA4C	0.354923	4.01036	9.90362	0.00164954	0.404487
ANKRD36	0.274782	4.62146	7.92741	0.00486915	0.544374
ANKRD36B	0.241882	4.04972	5.69842	0.0169802	0.583218
COX5B	0.00323688	7.17288	0.00258744	0.959432	0.993745
ACTR1B	0.0866948	6.47799	1.35826	0.24384	0.765391
ZAP70	0.196483	8.25688	3.2989	0.0693261	0.648487
TMEM131	-0.0985937	5.4474	1.22855	0.26769	0.782108
INPP4A	0.0146105	7.53751	0.0711364	0.789689	0.963095
COA5	-0.029942	4.49491	0.286819	0.592266	0.914491
UNC50	-0.096143	4.77899	3.28873	0.069757	0.648599
MGAT4A	-0.000788997	5.85261	9.52685e-05	0.992212	0.999401
MITD1	-0.09434	5.29449	0.768541	0.380669	0.829028
MRPL30	-0.0299555	4.9172	0.289151	0.590765	0.914491
TXNDC9	-0.0839459	4.50626	0.944209	0.331198	0.805795
EIF5B	-0.0343966	4.84557	0.266376	0.605773	0.919626
REV1	0.0372524	4.37221	0.466353	0.49467	0.876897
AFF3	0.130501	4.18638	1.00983	0.314943	0.79828
RPL31	0.0596252	8.96661	0.490719	0.483607	0.873436
TBC1D8	0.022048	6.48768	0.02416	0.876478	0.978887
CNOT11	-0.0631073	5.16891	1.6409	0.200202	0.743336
RNF149	-0.0139077	9.72366	0.0170853	0.896004	0.981871
MAP4K4	0.0173667	8.43936	0.0300112	0.862465	0.975252
LINC01127	-0.164686	4.04948	0.583961	0.444764	0.858947
IL1R2	0.247321	8.41708	1.04294	0.307138	0.794851
IL1R1	0.129439	4.71087	0.575084	0.448246	0.859162
IL18R1	0.0472663	6.90019	0.0504825	0.822226	0.968343
IL18RAP	-0.0696204	7.88976	0.175436	0.675325	0.937306
MFSD9	0.0483908	4.43563	0.226915	0.63382	0.926523
MRPS9	-0.0181207	3.52855	0.0759706	0.782834	0.961911
TGFBRAP1	-0.0373695	4.61171	0.34452	0.557232	0.902157
C2orf49	0.0122421	4.3684	0.0513594	0.820714	0.968008
NCK2	-0.0176668	6.88454	0.054553	0.815322	0.96702
UXS1	-0.0435141	4.64654	0.556723	0.455584	0.863274
GCC2	-0.0282147	5.44167	0.151431	0.697172	0.941368
LIMS1	0.0165916	6.91028	0.095225	0.757637	0.955873
RANBP2	0.0729444	6.21163	0.868336	0.351416	0.815708
SH3RF3	0.0837227	3.84932	0.389409	0.53261	0.890231
MTLN	-0.0326676	3.79107	0.114066	0.735561	0.952106
BCL2L11	-0.0327774	6.03834	0.205957	0.649955	0.930927
MIR4435-2HG	0.0515774	6.55925	0.314769	0.574768	0.907612
ANAPC1	0.0431989	4.58975	0.342068	0.558638	0.902626
TMEM87B	0.00659462	4.4729	0.0110159	0.91641	0.986519
ZC3H6	0.103157	3.99514	2.02592	0.154635	0.718674
TTL	-0.0435021	4.85266	0.682286	0.408801	0.841504
POLR1B	0.0300594	3.91547	0.18233	0.669378	0.936357
CHCHD5	0.0750631	4.51269	0.987839	0.320271	0.802189
SLC20A1	-0.0491955	6.42753	0.55208	0.457469	0.863411
IL1B	-0.161887	7.45713	0.734663	0.391376	0.834718
IL1RN	-0.056413	8.14149	0.117806	0.731427	0.952034
PSD4	-0.0649297	8.82406	0.723018	0.395156	0.836571
PAX8-AS1	0.0165275	4.54896	0.00690785	0.933761	0.989912
CBWD2	-0.0761151	5.0646	1.00922	0.315091	0.79828
WASH2P	0.0833196	5.52902	1.67474	0.195625	0.742026
RABL2A	0.0865613	3.53349	1.28527	0.256922	0.778935
SLC35F5	-0.0625285	5.03573	1.02163	0.312133	0.796604
ACTR3	-0.111598	8.57883	2.58213	0.108076	0.689738
DDX18	-0.0813419	5.71704	2.3029	0.129133	0.699664
CCDC93	0.126538	6.19081	4.11424	0.0425236	0.622016
INSIG2	-0.0421973	4.76604	0.288383	0.591259	0.914491
MARCO	-0.182527	5.4635	0.855845	0.354904	0.817555
DBI	0.0155343	5.60548	0.0292636	0.864172	0.975252
PTPN4	0.0431569	4.63869	0.18913	0.663641	0.933949
LOC105373582	-0.0838769	4.5057	0.150518	0.698041	0.941368
TMEM185B	-0.139589	6.33709	1.93614	0.164088	0.725379
RALB	-0.120878	8.31473	1.00484	0.316143	0.79828
CLASP1	0.0256147	5.74901	0.123734	0.72502	0.950143
NIFK	-0.0149715	4.45962	0.050028	0.823014	0.968343
TSN	-0.0931844	5.42056	3.39955	0.0652144	0.6399
GYPC	0.21743	9.11723	2.06532	0.150684	0.715095
BIN1	0.129397	6.7617	1.9291	0.164857	0.725379
ERCC3	0.00309315	5.495	0.00591168	0.938713	0.990305
MAP3K2	-0.0147469	6.64172	0.0305025	0.861355	0.975252
IWS1	-0.0429592	5.16726	0.688313	0.406739	0.84027
MYO7B	-0.430578	5.24192	4.64334	0.0311743	0.610982
LIMS2	0.0339551	3.6963	0.0594222	0.807411	0.965185
WDR33	0.00944101	5.98844	0.0593269	0.807563	0.965185
SFT2D3	0.0245983	3.55505	0.105069	0.745829	0.953384
POLR2D	0.0230315	4.97302	0.161885	0.687427	0.940645
AMMECR1L	0.0430162	4.55485	0.794511	0.37274	0.825144
SAP130	0.0872701	4.29162	1.33618	0.247708	0.768377
UGGT1	-0.0068788	6.41541	0.0160284	0.899255	0.982281
HS6ST1	-0.213825	5.43925	5.642	0.0175352	0.586776
SMPD4	0.0861564	5.4933	1.56463	0.210989	0.749059
MZT2B	0.0881129	7.00499	0.885866	0.3466	0.812576
CCDC115	-0.0150093	5.38865	0.0492409	0.824389	0.968453
IMP4	0.0740466	5.68713	1.37358	0.241198	0.76454
PTPN18	0.0303076	7.39217	0.212007	0.645199	0.929629
FAM168B	-0.00422386	6.18893	0.00575334	0.939538	0.990545
PLEKHB2	-0.143028	7.14922	7.61334	0.00579381	0.544374
MZT2A	0.20132	5.34151	3.30045	0.0692608	0.648487
SMPD4BP	0.200931	5.12943	6.86444	0.00879278	0.554192
MGAT5	0.0299659	5.77578	0.175142	0.675581	0.937306
CCNT2	0.00682137	5.74234	0.0106095	0.917961	0.986784
RAB3GAP1	-0.030986	5.27549	0.307857	0.578998	0.908881
R3HDM1	0.0160457	3.68046	0.049857	0.823312	0.968343
UBXN4	-0.00517868	6.69598	0.00737745	0.931552	0.989912
MCM6	-0.0288037	5.21975	0.0674549	0.795079	0.964002
DARS1	0.0334182	5.05097	0.212431	0.644868	0.929629
CXCR4	0.157095	8.42611	1.40567	0.235777	0.763618
HNMT	-0.252841	3.92841	2.99823	0.0833556	0.661807
SPOPL	-0.0881288	5.9098	0.886143	0.346525	0.812576
KYNU	-0.212399	6.2025	3.53803	0.0599765	0.6399
ARHGAP15	0.04595	6.28971	0.384026	0.535456	0.892589
GTDC1	0.0516885	5.06808	0.277887	0.598089	0.91627
ZEB2	0.0101954	7.11283	0.0133916	0.907873	0.984566
ORC4	-0.076609	4.57326	1.17309	0.278767	0.782317
MBD5	0.0534934	3.80265	0.750118	0.386439	0.831782
EPC2	-0.0758573	4.74152	1.86171	0.172427	0.729408
MMADHC	-0.0636383	7.04305	0.613412	0.433506	0.852993
NMI	-0.123107	7.22148	1.43901	0.2303	0.761444
TNFAIP6	-0.211983	7.79842	1.41941	0.233501	0.763618
RIF1	-0.104787	5.30866	2.48762	0.114745	0.698229
ARL5A	-0.106776	4.92377	1.75914	0.184732	0.734551
STAM2	-0.137292	5.22795	2.85516	0.0910814	0.675791
PRPF40A	-0.0981924	6.59208	3.25274	0.0713042	0.648951
ARL6IP6	-0.0359813	4.556	0.282922	0.594792	0.915532
GPD2	-0.121033	4.64862	2.41196	0.120411	0.698229
CYTIP	0.0986903	8.05779	1.18978	0.275375	0.782317
PKP4	0.0162821	3.43918	0.0604016	0.805862	0.965185
BAZ2B	-0.0679822	5.97495	0.427401	0.513267	0.88357
LOC643072	-0.294334	3.9482	3.09941	0.0783205	0.655598
MARCHF7	-0.0156714	6.81752	0.0329327	0.855996	0.975252
RBMS1	-0.134644	7.70569	1.51691	0.218088	0.753282
TANK	-0.121296	6.36636	1.15462	0.282584	0.782317
PSMD14	-0.133984	5.23074	3.21856	0.0728078	0.649023
IFIH1	-0.359043	7.07689	5.8403	0.0156632	0.580542
GCA	-0.0636398	9.35001	0.168413	0.681526	0.939983
GALNT3	0.00576953	5.00886	0.00297411	0.956509	0.993007
TTC21B	0.0324505	3.78734	0.239269	0.624735	0.924512
STK39	0.0603923	4.32739	0.432995	0.510523	0.883503
CERS6	-0.190974	4.98558	6.84611	0.00888342	0.554192
DHRS9	-0.0416926	6.52942	0.0559553	0.813007	0.966057
FASTKD1	-0.0867064	3.99336	1.49172	0.22195	0.755776
PPIG	0.0519691	5.92441	0.68937	0.406379	0.840213
SSB	-0.18356	5.7898	4.04272	0.0443623	0.624555
METTL5	-0.0145374	4.25912	0.0271066	0.869227	0.976094
UBR3	-0.055932	4.57568	1.10991	0.292101	0.786887
GORASP2	-0.0949139	5.39736	2.24775	0.133809	0.709492
TLK1	0.0113101	5.50621	0.037404	0.846645	0.973083
METTL8	0.0633925	3.62606	0.645478	0.421734	0.847994
DCAF17	0.000933634	3.57533	0.000203854	0.988608	0.998479
CYBRD1	0.157854	4.13548	1.2152	0.270305	0.782108
DYNC1I2	-0.0925135	5.88201	4.4899	0.0340957	0.611425
SLC25A12	0.0344448	3.79953	0.281865	0.595481	0.915532
HAT1	-0.101068	5.26394	1.40981	0.235088	0.763618
ITGA6	0.214078	5.05214	2.70394	0.100101	0.682845
PDK1	0.16493	6.16361	3.60803	0.0575011	0.635442
MAP3K20	-0.0254366	4.41353	0.0579575	0.809754	0.965572
SP3	-0.0278629	6.68745	0.159126	0.689963	0.940645
OLA1	-0.0209045	4.99542	0.106605	0.744043	0.953384
CIR1	-0.0388672	6.23476	0.133447	0.714885	0.946973
SCRN3	-0.0608097	3.67547	0.825115	0.363689	0.82214
GPR155	0.117377	5.56412	1.88819	0.169406	0.727565
WIPF1	-0.112072	8.28522	2.58518	0.107868	0.689738
H3P6	-0.0611603	8.77051	0.402318	0.525895	0.889183
ATF2	-0.041428	4.89227	0.471285	0.492397	0.876342
ATP5MC3	-0.0626404	6.95412	1.13275	0.287189	0.785179
LNPK	-0.0506937	4.24413	0.600386	0.438431	0.854859
HNRNPA3	-0.0384879	7.34661	0.651403	0.419612	0.847348
NFE2L2	-0.0766495	6.75561	0.610623	0.434553	0.853551
AGPS	-0.120433	4.9265	4.21462	0.0400771	0.613343
PRKRA	-0.027767	3.68399	0.229835	0.631646	0.925797
PLEKHA3	-0.0198151	4.32663	0.194131	0.6595	0.933269
TTN-AS1	-0.0150489	5.27647	0.0252605	0.87372	0.977702
TTN	0.188768	4.2583	1.41445	0.234319	0.763618
SESTD1	-0.0433548	5.01351	0.318166	0.572712	0.907057
CWC22	-0.0583882	4.03568	1.0113	0.31459	0.79828
UBE2E3	-0.00399231	4.82026	0.00509895	0.943074	0.990746
ITGA4	0.0173129	7.15797	0.0423927	0.836873	0.97106
ITPRID2	-0.107744	6.74401	0.921098	0.337187	0.807441
DNAJC10	-0.0924512	5.52658	1.87954	0.170386	0.727565
LOC105373780	-0.0869657	3.61775	0.636123	0.425118	0.848815
ZC3H15	-0.0312541	5.52137	0.221667	0.637773	0.92771
WDR75	0.013192	4.09801	0.0390343	0.843381	0.972847
SLC40A1	0.0125649	6.50675	0.00942844	0.922647	0.988874
ASNSD1	-0.0399424	4.54907	0.26471	0.606903	0.919626
ORMDL1	-0.08178	5.29824	1.99912	0.157391	0.721407
C2orf88	0.128066	3.94861	0.77235	0.379491	0.828002
HIBCH	-0.121607	3.80847	1.95988	0.161526	0.723746
INPP1	-0.0431847	3.54087	0.560992	0.453861	0.862289
MFSD6	0.0381706	4.11231	0.248037	0.61846	0.924216
NAB1	-0.103592	4.97021	1.6898	0.193628	0.740379
GLS	-0.157545	6.23654	3.5749	0.0586588	0.63749
STAT1	-0.109848	9.26449	1.38076	0.239972	0.763618
STAT4	0.00940722	4.56122	0.00757603	0.930639	0.989912
NABP1	-6.83837e-05	7.36638	3.40145e-07	0.999535	0.999805
NABP1-OT1	-0.0143203	4.72823	0.0117673	0.913617	0.986166
CAVIN2	-0.171381	5.96149	1.21426	0.27049	0.782108
SLC39A10	0.091534	3.7218	1.12127	0.289645	0.786104
STK17B	-0.102933	8.39123	1.19355	0.274614	0.782317
GTF3C3	-0.159007	4.32025	6.49651	0.0108086	0.561915
ANKRD44	-0.0234396	7.53893	0.167681	0.682181	0.940094
SF3B1	-0.0401571	8.6899	0.441723	0.506292	0.881153
COQ10B	-0.114506	5.61436	1.96068	0.161441	0.723746
HSPD1	-0.429335	7.33457	10.3352	0.00130516	0.36406
HSPE1	-0.328362	5.34569	4.89881	0.0268752	0.601913
TYW5	0.0764564	3.43826	1.13376	0.286975	0.785031
SPATS2L	-0.399194	4.69424	5.73174	0.0166609	0.580542
KCTD18	-0.115973	4.06956	5.01974	0.0250599	0.593864
BZW1	-0.134319	6.77133	4.96077	0.0259286	0.598664
CLK1	0.0181654	7.0042	0.0349125	0.851779	0.974354
NIF3L1	-0.0100942	4.30189	0.0294431	0.86376	0.975252
ORC2	-0.0378915	4.16564	0.514843	0.47305	0.871265
FAM126B	-0.00601245	7.4305	0.00217905	0.962768	0.994086
NDUFB3	-0.0679922	6.27523	0.450194	0.502243	0.877868
CFLAR	0.000230779	10.2968	5.9118e-06	0.99806	0.999805
CASP10	-0.143559	6.79788	2.27002	0.131898	0.705748
CASP8	-0.035626	7.51341	0.261488	0.6091	0.920665
TRAK2	0.12508	5.92169	1.38927	0.238529	0.763618
STRADB	0.168251	7.15414	0.865513	0.352201	0.816681
ALS2	0.0454876	3.548	0.404756	0.524643	0.889183
SUMO1	-0.104948	6.453	2.5025	0.113666	0.696927
NOP58	0.029072	5.89736	0.123906	0.724836	0.950143
BMPR2	-0.126697	4.51869	2.88732	0.0892792	0.66906
FAM117B	0.0461011	4.62418	0.247183	0.619065	0.924332
WDR12	-0.0779388	3.98319	1.20508	0.272309	0.782317
NBEAL1	0.0644009	4.41737	0.99024	0.319684	0.802181
CYP20A1	0.0628519	5.00866	0.754296	0.38512	0.831782
ABI2	0.0670878	3.62425	0.805717	0.36939	0.825144
CD28	0.206618	5.85727	2.65744	0.103066	0.684417
CTLA4	0.0177422	4.21558	0.0112881	0.915388	0.986519
ICOS	0.136389	4.43287	0.654218	0.418609	0.847339
INO80D	0.0334784	4.77966	0.338274	0.560827	0.904103
NDUFS1	-0.0118586	4.75384	0.0590763	0.807962	0.965185
EEF1B2	0.0101184	8.19723	0.0097527	0.921332	0.988256
FASTKD2	-0.0650053	3.84834	1.26847	0.260054	0.77902
KLF7	0.0599893	6.90204	0.41442	0.519735	0.887846
CREB1	-0.111943	6.11187	3.20897	0.0732354	0.649023
METTL21A	-0.25787	3.9934	6.14895	0.013149	0.580542
CCNYL1	-0.113656	3.87013	3.60524	0.0575976	0.635442
PLEKHM3	0.00639166	4.7233	0.0077569	0.929818	0.989912
IDH1	-0.310704	5.75819	10.4183	0.00124772	0.358914
PIKFYVE	0.0173185	5.87234	0.0730755	0.78691	0.961987
RPE	-0.122822	4.48993	5.12378	0.0236002	0.593864
KANSL1L	-0.0690558	3.63849	0.514466	0.473212	0.871265
LANCL1	0.0480842	3.95357	0.326197	0.567907	0.905245
ATIC	0.0357836	4.86676	0.148426	0.700045	0.942092
PECR	0.0483748	4.33098	0.189396	0.66342	0.933949
XRCC5	-0.102017	8.11774	6.83208	0.00895349	0.554192
SMARCAL1	-0.049546	4.55862	0.758086	0.383928	0.831348
RPL37A	0.0151528	8.48182	0.0581034	0.809519	0.965572
TNS1	0.386327	7.77022	2.9146	0.087781	0.666333
CXCR2P1	-0.271992	4.25632	1.84482	0.174387	0.7323
CXCR2	-0.151203	8.91363	0.941871	0.331797	0.805795
CXCR1	0.00838557	9.17045	0.00326414	0.95444	0.992951
ARPC2	-0.0354309	9.70253	0.471151	0.492458	0.876342
GPBAR1	-0.250587	4.83781	1.92352	0.165469	0.725379
AAMP	-0.0764748	6.2739	1.22581	0.268224	0.782108
PNKD	-0.0893368	5.93114	1.19955	0.273413	0.782317
TMBIM1	0.0474339	7.59801	0.983615	0.321308	0.802314
CATIP	0.0218051	3.78692	0.0162101	0.898688	0.982281
SLC11A1	0.14512	9.55876	1.26806	0.26013	0.77902
CTDSP1	0.0424371	8.67347	0.527413	0.467697	0.86719
USP37	0.030955	4.0041	0.282684	0.594947	0.915532
CNOT9	-0.00768042	5.78218	0.0218503	0.882486	0.978952
ZNF142	0.106081	5.38473	3.16859	0.0750673	0.652771
BCS1L	0.0216903	4.46279	0.104927	0.745996	0.953384
RNF25	0.0907138	4.67007	4.60606	0.0318591	0.610982
STK36	0.10091	3.61203	2.55088	0.110233	0.694221
TTLL4	0.0573971	5.04619	0.631627	0.426759	0.848815
CYP27A1	-0.19684	4.96354	0.917187	0.338215	0.807802
NHEJ1	0.00300679	4.14847	0.00252014	0.959962	0.993745
CNPPD1	0.119383	8.02248	1.23875	0.265712	0.782108
RETREG2	0.0519034	7.86219	0.797478	0.371848	0.825144
ZFAND2B	0.0991317	6.45648	3.53941	0.0599267	0.6399
ABCB6	0.230785	3.61559	4.36128	0.0367646	0.611425
ATG9A	0.111069	6.70332	2.12408	0.145	0.713096
ANKZF1	0.132906	6.13932	3.99203	0.0457158	0.624661
STK16	0.0284657	5.90168	0.188295	0.664339	0.934192
TUBA4A	0.0954882	7.84547	1.11333	0.29136	0.78627
DNAJB2	0.10102	7.59732	0.646024	0.421538	0.847994
DNPEP	-0.00351281	5.90078	0.00241302	0.960822	0.993745
GMPPA	-0.0596937	5.6631	1.34593	0.245992	0.767577
CHPF	0.181301	4.47465	1.48508	0.222981	0.755776
STK11IP	0.0177868	6.05931	0.119993	0.729042	0.952034
FARSB	0.0665382	4.02277	0.764593	0.381895	0.829281
ACSL3	-0.156066	5.39462	2.23691	0.13475	0.709492
WDFY1	-0.102096	6.41529	0.729774	0.392956	0.835385
MRPL44	-0.141672	5.54896	2.96407	0.0851334	0.663741
CUL3	-0.076588	6.28147	1.90645	0.167358	0.727565
DOCK10	-0.0354965	6.29478	0.186657	0.665714	0.935128
RHBDD1	0.00396154	4.67023	0.00513073	0.942897	0.990746
MFF	-0.0462533	5.54959	0.921465	0.337091	0.807441
AGFG1	0.00407996	7.09789	0.00100146	0.974754	0.99563
TRIP12	0.0184625	8.05046	0.0986175	0.753495	0.954111
SP110	-0.145971	8.4902	1.89266	0.168902	0.727565
SP140	-0.168534	7.12491	3.06684	0.0799049	0.655598
SP140L	-0.132448	6.22182	2.58755	0.107707	0.689738
SP100	-0.0864741	8.18087	0.93924	0.332473	0.805795
CAB39	-0.0788645	7.61539	0.890164	0.345433	0.812576
ITM2C	0.138228	6.72008	1.12029	0.289856	0.786104
PSMD1	-0.0908676	5.56366	2.23799	0.134656	0.709492
NCL	-0.0340121	6.85034	0.228302	0.632786	0.926156
PTMA	-0.0110333	8.9277	0.030337	0.861728	0.975252
PDE6D	-0.0259936	4.40699	0.274655	0.600226	0.917482
COPS7B	0.0279387	4.9379	0.30671	0.579706	0.909319
DIS3L2	0.0959509	4.51356	1.77658	0.18257	0.734044
TIGD1	0.12446	3.52274	2.03379	0.153836	0.718448
EIF4E2	-0.100603	6.69255	5.28166	0.0215512	0.593864
GIGYF2	-0.0415544	5.59545	0.679824	0.409647	0.84155
INPP5D	0.0210625	7.74154	0.106111	0.744616	0.953384
ATG16L1	0.0487578	4.56065	0.708773	0.399851	0.837706
DGKD	0.0667768	7.66784	0.921321	0.337128	0.807441
USP40	-0.0246754	3.95061	0.1186	0.730558	0.952034
ARL4C	0.0186766	7.32331	0.0305258	0.861303	0.975252
COPS8	-0.0706403	4.53492	1.47879	0.223964	0.757117
LRRFIP1	0.0862061	8.19555	1.67939	0.195005	0.742026
UBE2F	-0.0637177	6.24398	0.437711	0.508229	0.881525
ILKAP	0.076018	5.42571	2.11537	0.145827	0.713096
PER2	-0.00957889	3.64254	0.0252183	0.873824	0.977702
ASB1	0.0708919	5.4698	1.24966	0.263618	0.782018
HDAC4	-0.014184	7.37014	0.0169744	0.89634	0.982006
NDUFA10	0.0227104	6.18928	0.222989	0.636772	0.926927
COPS9	0.0681037	5.55486	0.696428	0.403987	0.838817
ANKMY1	0.154621	5.00602	3.42477	0.0642251	0.6399
DUSP28	0.105178	3.44914	2.33867	0.126197	0.698229
RNPEPL1	0.0407659	8.315	0.38733	0.533706	0.89074
CAPN10	0.0248725	6.19085	0.16303	0.686382	0.940645
GPR35	-0.0274424	5.0086	0.0621311	0.803159	0.965138
SNED1	0.241104	3.99588	2.71614	0.099338	0.682845
MTERF4	0.0994289	5.5439	1.88661	0.169585	0.727565
PASK	0.152518	4.90653	1.40051	0.236638	0.763618
PPP1R7	-0.0466698	5.70343	1.79562	0.180243	0.73345
HDLBP	-0.046042	7.83976	0.454019	0.500432	0.877868
SEPTIN2	-0.0702662	6.98935	3.21908	0.0727844	0.649023
STK25	0.0408832	6.63595	0.567189	0.451378	0.860021
THAP4	0.0646856	5.01345	1.22283	0.268806	0.782108
ATG4B	0.0632899	6.68737	2.00976	0.15629	0.719596
DTYMK	0.0118174	4.69486	0.0167513	0.89702	0.982164
ING5	0.129137	5.24289	3.96091	0.0465685	0.624661
D2HGDH	0.120677	5.00185	1.47868	0.223982	0.757117
TRNT1	-0.0127111	4.30518	0.0518089	0.819945	0.968008
CRBN	0.0146813	5.64775	0.0395307	0.842401	0.972326
SUMF1	-0.113507	5.009	2.66585	0.102523	0.684417
ITPR1	0.0152641	4.9999	0.0442057	0.833471	0.970318
BHLHE40	0.115268	5.82888	0.684724	0.407965	0.840868
ARL8B	-0.0747978	6.37604	1.03021	0.31011	0.796389
EDEM1	-0.00318535	7.13739	0.00150522	0.969052	0.994662
THUMPD3	-0.0504073	4.22206	0.706702	0.400541	0.837706
THUMPD3-AS1	0.0992896	4.43549	2.15461	0.142142	0.710395
SETD5	0.103166	6.97641	3.18675	0.0742375	0.651322
MTMR14	-0.00631023	7.28295	0.0166329	0.897382	0.982164
BRPF1	0.0429482	5.49533	0.683235	0.408475	0.841504
OGG1	0.0530863	4.5718	0.573744	0.448775	0.85933
CAMK1	0.191159	5.37813	1.84412	0.174469	0.7323
TADA3	-0.0301383	7.75586	0.312584	0.576099	0.907612
ARPC4	-0.033518	9.11942	0.440199	0.507027	0.881513
TTLL3	0.101891	4.85999	2.31297	0.128299	0.699664
RPUSD3	0.0302998	4.62439	0.17968	0.671648	0.936806
JAGN1	-0.0402915	4.78184	0.657224	0.417542	0.846579
CRELD1	0.00073274	5.25698	0.000116989	0.99137	0.999401
EMC3	0.0820303	6.76742	0.528244	0.467346	0.866799
FANCD2	0.0693154	3.91607	1.09489	0.29539	0.78923
BRK1	0.00321909	6.76869	0.00385046	0.950521	0.992302
VHL	0.0357459	7.04086	0.576401	0.447726	0.858967
IRAK2	0.180235	4.93225	1.04983	0.305546	0.794008
TATDN2	-0.00833112	6.85123	0.0259356	0.872058	0.977388
GHRL	0.15818	3.89152	1.77494	0.182772	0.734044
SEC13	-0.0665412	6.51288	2.18793	0.139096	0.709821
ATG7	-0.0263365	6.09559	0.157894	0.691103	0.940645
VGLL4	-0.0209331	4.88765	0.17228	0.678094	0.938204
MKRN2	-0.0259277	4.75144	0.406986	0.523503	0.889183
RAF1	0.0033413	8.36412	0.00241574	0.9608	0.993745
TMEM40	0.0522523	3.66313	0.1326	0.715752	0.947429
RPL32	0.0489969	9.00413	0.367627	0.544301	0.89744
IQSEC1	0.0443116	9.05097	0.339488	0.560125	0.90376
NUP210	0.0823483	7.85961	0.852171	0.355939	0.818461
CHCHD4	-0.0811431	3.42163	1.41304	0.234553	0.763618
TMEM43	-0.0683337	6.93377	0.97257	0.32404	0.802355
XPC	0.0235402	5.80572	0.176429	0.67446	0.937306
LSM3	0.0335879	5.44085	0.13815	0.710128	0.94557
SLC6A6	0.0862377	8.55284	0.92883	0.335167	0.806803
CCDC174	0.0643013	5.15047	2.23299	0.135092	0.709821
FGD5-AS1	-0.0656086	6.18848	1.83631	0.175384	0.732716
NR2C2	0.0381255	6.05141	0.492869	0.48265	0.873436
MRPS25	0.0568188	5.95714	0.477279	0.489657	0.875645
RBSN	0.0146365	5.04027	0.0861666	0.769108	0.957176
CAPN7	0.0308506	4.59811	0.266532	0.605667	0.919626
SH3BP5-AS1	0.0886979	4.3811	0.921941	0.336966	0.807441
SH3BP5	0.0157833	6.8591	0.0237057	0.877636	0.978952
METTL6	-0.0217253	4.1273	0.156335	0.692554	0.940775
EAF1	-0.0344041	5.23995	0.177121	0.673859	0.937306
HACL1	0.038572	4.06177	0.287025	0.592133	0.914491
BTD	0.127189	3.84711	3.97738	0.0461152	0.624661
ANKRD28	0.076454	4.86319	0.460104	0.497575	0.87717
DPH3	-0.10357	5.25682	1.59778	0.206218	0.7447
OXNAD1	0.169707	6.53719	1.93362	0.164363	0.725379
RFTN1	0.0988041	5.75187	1.60407	0.205327	0.743671
PLCL2	0.0720298	5.84248	1.11984	0.289953	0.786104
TBC1D5	-0.0367618	5.49343	0.604714	0.436785	0.85446
SATB1	0.0545074	6.5134	0.587219	0.443496	0.858365
RAB5A	-0.0676135	5.41226	0.5844	0.444593	0.858947
KAT2B	0.040444	6.0276	0.28994	0.590259	0.914491
UBE2E2	-0.0882249	3.43863	1.53739	0.215006	0.751955
UBE2E1	-0.0841891	5.16422	1.17471	0.278435	0.782317
RPL15	0.0063063	9.82626	0.00829976	0.927411	0.989912
TOP2B	-0.0738155	6.19253	2.02439	0.154791	0.718674
NGLY1	-0.00551185	5.42817	0.0102516	0.919352	0.987702
SLC4A7	0.142232	3.82213	2.55798	0.109739	0.694221
EOMES	0.0878712	3.79312	0.313706	0.575415	0.907612
CMC1	-0.0215374	3.73791	0.0431071	0.835524	0.970923
AZI2	-0.0515315	5.77041	0.325379	0.568393	0.905401
TGFBR2	-0.085855	7.9356	2.04161	0.153048	0.716227
LOC105377016	0.151649	4.40472	1.81855	0.177486	0.733354
STT3B	-0.103345	6.98868	3.23525	0.0720691	0.648951
CMTM7	0.0179783	5.75848	0.0717555	0.788798	0.962709
CMTM6	-0.0530411	8.61185	0.364785	0.545861	0.89744
DYNC1LI1	-0.0762302	5.78213	1.52314	0.217145	0.752003
CNOT10	-0.00658848	4.582	0.0201106	0.887229	0.979015
GLB1	-0.147441	5.1999	4.6626	0.0308265	0.610576
CRTAP	-0.144263	5.96192	2.22535	0.135762	0.709821
UBP1	-0.06399	5.9959	2.25303	0.133353	0.708319
CLASP2	-0.0539544	4.45829	0.947452	0.330369	0.804836
PDCD6IP	-0.0634447	6.3173	1.57192	0.209928	0.748757
TRANK1	-0.275929	8.48662	5.27549	0.0216277	0.593864
EPM2AIP1	0.15794	5.26886	5.56281	0.0183459	0.586776
MLH1	-0.0421845	5.16988	0.664294	0.415048	0.843799
LRRFIP2	0.015174	5.51201	0.0446344	0.832678	0.969982
GOLGA4	-0.0728427	5.40176	1.19406	0.274511	0.782317
CTDSPL	0.0497364	3.61809	0.136474	0.711812	0.945963
VILL	0.0908735	5.8595	1.3964	0.237327	0.763618
PLCD1	0.176564	4.46812	4.39943	0.035951	0.611425
ACAA1	0.120806	7.71437	3.73062	0.0534235	0.635418
MYD88	-0.0175387	8.83544	0.0656673	0.797753	0.964433
OXSR1	0.0506745	6.0684	0.492062	0.483009	0.873436
EXOG	0.112191	3.67159	2.45521	0.117136	0.698229
WDR48	0.0601281	5.45016	1.73717	0.187498	0.736291
GORASP1	-0.0874541	5.87215	2.63082	0.104808	0.686637
CSRNP1	-0.167256	7.9959	1.31432	0.251615	0.771941
CX3CR1	0.0565741	6.87821	0.142968	0.705348	0.943925
SLC25A38	0.185194	5.6045	4.1947	0.0405505	0.613926
RPSA	0.0524587	10.0418	0.41895	0.517462	0.887173
EIF1B	0.0441425	5.80602	0.24355	0.621654	0.924512
RPL14	0.0558295	8.4946	0.56958	0.450426	0.859488
ZNF621	0.0148351	4.22771	0.0587511	0.808481	0.965246
CTNNB1	-0.0821062	7.22446	2.20878	0.137227	0.709821
TRAK1	-0.0779006	6.0584	1.71308	0.190586	0.739227
VIPR1	0.0527716	4.28285	0.230703	0.631003	0.925797
SEC22C	0.0639442	4.93846	1.44368	0.229544	0.76134
SS18L2	-0.0682094	4.5199	0.884305	0.347025	0.812576
NKTR	0.147831	6.47519	5.1843	0.0227919	0.593864
ZBTB47	-0.23158	4.31008	3.95995	0.0465952	0.624661
HIGD1A	-0.094682	5.53014	1.67219	0.195966	0.742026
SNRK	-0.0376677	6.65276	0.257815	0.611625	0.920707
ANO10	-0.0295994	4.6218	0.100203	0.751586	0.954111
ABHD5	-0.251889	6.17359	3.89248	0.0485029	0.62883
TCAIM	-0.0700423	3.7494	0.930603	0.334706	0.806755
C3orf86	-0.069118	5.42194	0.0909495	0.762973	0.956455
ZNF445	-0.0436946	6.83432	0.136958	0.711324	0.945794
ZNF852	0.0799473	3.83623	0.940416	0.332171	0.805795
KIAA1143	-0.0372064	4.18498	0.333401	0.563663	0.90506
ZDHHC3	0.0122315	7.03582	0.0378956	0.845653	0.973083
EXOSC7	0.0188721	4.42453	0.0593165	0.80758	0.965185
LARS2	-0.0340169	4.00471	0.308903	0.578354	0.908644
LIMD1	0.0153869	6.36921	0.0499224	0.823198	0.968343
SACM1L	-0.156458	5.55215	5.98061	0.014464	0.580542
FYCO1	0.159036	4.84898	4.66092	0.0308567	0.610576
CXCR6	0.0804243	3.98951	0.296257	0.586239	0.912621
CCR1	-0.188558	7.6768	1.65357	0.198474	0.743336
CCR2	-0.505479	6.82007	12.1301	0.000496146	0.358914
CCR5	-0.0207102	4.5118	0.0231767	0.878998	0.978952
CCRL2	0.0345412	5.13255	0.0319832	0.858064	0.975252
LTF	0.000252327	5.66472	7.82197e-07	0.999294	0.999805
ALS2CL	0.177768	3.94581	1.29149	0.255773	0.778213
CCDC12	0.0597706	5.96516	1.11978	0.289966	0.786104
NBEAL2	0.0349995	10.7125	0.120352	0.728653	0.952034
SETD2	-0.0302841	6.40369	0.278513	0.597678	0.91627
KLHL18	-0.0397332	5.61895	0.559322	0.454534	0.862938
PTPN23	0.119277	5.3634	3.39119	0.0655456	0.6399
SCAP	-0.0264736	6.63659	0.15001	0.698525	0.941368
ELP6	0.0346029	4.66409	0.208124	0.648242	0.930151
SMARCC1	-0.00529181	6.11296	0.00744578	0.931237	0.989912
DHX30	0.0256303	6.4089	0.197209	0.656983	0.932498
MAP4	0.0113549	5.95341	0.0193968	0.889235	0.979604
CAMP	0.0361427	5.52967	0.0400126	0.841456	0.972155
ZNF589	0.108648	4.74921	1.7717	0.183172	0.734044
NME6	0.0403329	5.05573	0.749076	0.386769	0.831782
TMA7	0.0683306	5.82396	0.736384	0.390822	0.834497
SHISA5	-0.0895708	9.30536	0.992022	0.319249	0.801387
PFKFB4	-0.0181841	7.40695	0.0276108	0.868027	0.975936
UQCRC1	-0.062485	7.2624	1.39312	0.237879	0.763618
SLC26A6	0.138322	5.68527	1.65794	0.197882	0.743336
NCKIPSD	0.0614103	3.80287	0.642026	0.422978	0.848815
IP6K2	0.037385	5.98069	0.860669	0.353552	0.817133
PRKAR2A	-0.0286345	6.14699	0.257037	0.612163	0.920707
SLC25A20	-0.0964557	5.256	1.96493	0.160987	0.723408
ARIH2	-0.00510229	6.72373	0.0210908	0.884532	0.978952
P4HTM	0.141133	4.85845	3.44279	0.0635283	0.6399
WDR6	0.14422	7.16622	3.38746	0.0656942	0.640421
DALRD3	0.116897	5.07392	2.76304	0.0964645	0.682845
NDUFAF3	0.0831793	5.4915	1.60333	0.205433	0.743671
IMPDH2	0.042671	5.86814	0.281287	0.595859	0.915532
QRICH1	0.0712208	5.96364	1.6698	0.196286	0.742623
QARS1	-0.00615607	7.03899	0.00608622	0.937817	0.990297
USP19	-0.0589118	6.95581	1.19489	0.274345	0.782317
CCDC71	-0.00728298	5.51737	0.0265421	0.870583	0.976687
KLHDC8B	0.192166	4.51874	2.1528	0.14231	0.710395
C3orf62	-0.0354315	5.42124	0.162273	0.687072	0.940645
USP4	-0.0365462	7.45227	0.521007	0.470413	0.86985
GPX1	-0.0062677	9.02016	0.00336112	0.953768	0.992832
RHOA	-0.114494	9.30488	4.35429	0.0369159	0.611425
TCTA	0.093271	5.77004	2.52462	0.112082	0.694221
NICN1	0.0535716	4.38409	0.775782	0.378434	0.82749
DAG1	-0.0112402	3.76432	0.0236112	0.877878	0.978952
APEH	0.0182328	6.73667	0.102995	0.748264	0.953442
RNF123	0.185443	6.5783	2.58349	0.107984	0.689738
GMPPB	0.028796	5.53388	0.173796	0.67676	0.937872
IP6K1	-0.0218811	6.93967	0.12885	0.719627	0.948605
UBA7	-0.0101676	8.0311	0.0178438	0.893734	0.98146
MON1A	-0.0537862	3.59129	0.490257	0.483813	0.873436
RBM6	0.0326581	6.6903	0.244345	0.621086	0.924512
RBM5	0.0308681	7.88292	0.304842	0.580863	0.909319
GNAI2	-0.0256724	9.92253	0.198154	0.656215	0.932498
IFRD2	0.105152	5.69651	1.60364	0.205388	0.743671
HYAL2	0.000752745	4.22063	7.12906e-05	0.993263	0.999401
TUSC2	0.0214798	5.6933	0.175372	0.675381	0.937306
RASSF1	0.122315	6.66457	2.2016	0.137867	0.709821
NPRL2	0.0881602	4.92413	1.70171	0.192064	0.740379
CYB561D2	0.0623962	5.46655	0.726035	0.394172	0.835661
TMEM115	0.038072	5.64949	0.666749	0.414187	0.843308
HEMK1	0.14224	5.82911	2.63715	0.104391	0.6849
CISH	-0.218862	6.83683	1.69732	0.192638	0.740379
MAPKAPK3	-0.0492706	8.16059	0.510433	0.474952	0.871469
MANF	-0.177166	6.11442	3.29297	0.0695771	0.648487
RBM15B	-0.0558099	6.30708	1.28602	0.256782	0.77882
DCAF1	0.0828295	4.93473	1.45608	0.227555	0.760563
RAD54L2	0.0915999	5.13964	1.45031	0.228478	0.76093
TEX264	0.0834822	6.09055	1.19397	0.274531	0.782317
RRP9	0.140532	4.32846	2.45951	0.116815	0.698229
PARP3	0.00425988	3.45097	0.00189986	0.965233	0.99449
PCBP4	0.325307	3.69367	7.3441	0.00672834	0.550597
ABHD14B	0.076727	5.34809	0.616118	0.432493	0.852377
RPL29	0.0644449	8.70484	0.491054	0.483457	0.873436
DUSP7	-0.0414436	5.25481	0.200254	0.654516	0.932498
ALAS1	-0.0969755	6.0498	0.666251	0.414362	0.843476
TLR9	0.185934	3.75199	3.09622	0.0784745	0.655598
TWF2	0.0214832	7.66245	0.12597	0.722648	0.949091
PPM1M	0.10041	7.88504	2.14591	0.142951	0.710721
WDR82	-0.0343763	7.38664	0.491093	0.48344	0.873436
GLYCTK	0.118129	5.41047	3.23439	0.072107	0.648951
DNAH1	0.102142	6.518	1.95474	0.162077	0.723746
BAP1	0.0112699	7.26397	0.0597618	0.806873	0.965185
NISCH	0.0664796	7.48263	1.35399	0.244582	0.765774
STAB1	-0.208487	8.67641	1.79146	0.180748	0.73345
NT5DC2	-0.0314556	4.80056	0.0644098	0.799657	0.964433
PBRM1	-0.0186671	5.49899	0.1813	0.670259	0.93649
GNL3	0.0447027	6.07228	0.265166	0.606593	0.919626
GLT8D1	-0.0370509	4.36993	0.550829	0.457979	0.863411
SPCS1	0.0381153	5.81416	0.610384	0.434643	0.853551
NEK4	-0.0526158	4.1124	0.49941	0.47976	0.872479
ITIH4	0.225328	5.00202	4.56728	0.0325883	0.611425
STIMATE	0.13334	5.89021	3.48944	0.0617615	0.6399
SFMBT1	0.103664	3.77787	1.58309	0.208317	0.745841
RFT1	0.0397923	5.19387	0.528598	0.467197	0.866799
PRKCD	-0.0163878	8.44067	0.0384591	0.844524	0.973083
TKT	0.0500845	9.56148	0.313451	0.57557	0.907612
DCP1A	0.0664547	5.67374	1.68968	0.193643	0.740379
ACTR8	-0.0111284	4.95867	0.053093	0.817766	0.968008
SELENOK	0.0233862	6.25113	0.0824893	0.773952	0.958253
CCDC66	0.14653	3.73638	3.37325	0.0662628	0.640421
TASOR	-0.117904	5.88112	4.53882	0.0331344	0.611425
ARHGEF3	-0.0566713	6.04476	0.487054	0.485245	0.874685
APPL1	-0.0966841	4.67143	2.69796	0.100477	0.682845
PDE12	-0.0260511	4.47754	0.304332	0.581179	0.909319
ARF4	-0.121012	6.26483	3.64534	0.0562262	0.635418
DENND6A	0.071065	4.98755	0.744584	0.388196	0.833143
SLMAP	-0.0363945	5.29868	0.312932	0.575887	0.907612
FLNB	0.00211513	5.60852	0.000431283	0.983431	0.997409
PXK	0.0790929	6.25542	0.572076	0.449435	0.85933
PDHB	-0.0811372	5.27738	2.112	0.146148	0.713096
THOC7	-0.103614	5.34174	2.25122	0.133509	0.708738
ATXN7	-0.150692	7.07803	1.93509	0.164203	0.725379
PSMD6-AS2	-0.303444	4.57643	4.37812	0.0364032	0.611425
PSMD6	-0.0847358	5.95134	2.67685	0.101817	0.683109
LRIG1	0.114508	3.52122	1.62927	0.201804	0.743671
KBTBD8	-0.0444361	3.72716	0.182301	0.669404	0.936357
SUCLG2	-0.0761657	4.55826	0.885827	0.346611	0.812576
TMF1	-0.05595	5.7271	0.840274	0.359318	0.820478
UBA3	-0.0798177	6.34742	1.2051	0.272305	0.782317
ARL6IP5	-0.108357	7.80759	2.54118	0.110912	0.694221
FRMD4B	-0.0663882	4.54864	0.17848	0.672682	0.937226
FOXP1	0.0712848	6.1338	0.787539	0.374845	0.825144
EIF4E3	-0.0666884	7.38149	0.405721	0.52415	0.889183
GPR27	-0.0712144	5.29502	0.249622	0.617342	0.923393
PROK2	0.148619	7.73954	0.777293	0.37797	0.82749
LINC00877	-0.0362179	5.17536	0.096144	0.756507	0.955155
RYBP	0.0302831	5.13504	0.128331	0.720169	0.948629
PPP4R2	-0.0708961	6.50511	0.436671	0.508734	0.881799
EBLN2	0.0726254	3.52051	0.437322	0.508418	0.881686
GBE1	-0.145369	4.19768	2.34479	0.125702	0.698229
CHMP2B	-0.0509707	5.49332	0.23872	0.625132	0.924512
CGGBP1	-0.0790749	6.65631	1.12591	0.28865	0.785929
ZNF654	-0.0265411	4.36834	0.0946468	0.758351	0.956051
C3orf38	-0.213529	5.12901	4.01633	0.0450617	0.624661
NSUN3	-0.023388	4.78469	0.113972	0.735667	0.952106
RIOX2	-0.0310573	3.99859	0.310559	0.577337	0.908135
CLDND1	-1.62968e-05	5.92073	5.96595e-08	0.999805	0.999805
CPOX	0.0148615	4.08535	0.0387254	0.843994	0.973066
ST3GAL6	-0.0377857	4.15355	0.115284	0.734206	0.952106
TBC1D23	-0.0681225	5.06565	1.00503	0.316097	0.79828
NIT2	0.0985987	3.84164	1.56845	0.210433	0.748757
TOMM70	-0.0271238	5.13641	0.217538	0.640922	0.928225
TFG	-0.105688	4.86767	2.11293	0.14606	0.713096
SENP7	0.0438191	4.53041	0.280021	0.596687	0.916124
TRMT10C	-0.00529628	3.87631	0.00556599	0.940529	0.990742
PCNP	-0.0850006	5.97919	1.65639	0.198091	0.743336
ZBTB11	-0.0086616	4.73884	0.0166176	0.897429	0.982164
RPL24	0.0483932	8.42229	0.495349	0.481551	0.87309
CEP97	-0.0323259	3.87999	0.130077	0.718352	0.948605
NXPE3	-0.00864644	5.95364	0.0262291	0.871342	0.977062
NFKBIZ	0.0342892	7.91745	0.116471	0.732894	0.952106
ALCAM	-0.120418	4.15535	1.42313	0.232889	0.763618
CBLB	0.136112	4.91668	1.45026	0.228486	0.76093
BBX	-0.124623	5.8503	2.99929	0.083301	0.661807
CD47	-0.0352955	7.49256	0.376275	0.539603	0.895287
LINC01215	0.187532	3.81443	2.3329	0.126666	0.698941
IFT57	0.123461	4.2806	1.94197	0.163455	0.725379
DZIP3	-0.00484091	3.62707	0.00306694	0.955836	0.993007
TRAT1	0.0897309	4.28373	0.451517	0.501615	0.877868
CD96	0.212001	5.74313	3.37708	0.066109	0.640421
ABHD10	-0.0278117	4.39872	0.159784	0.689356	0.940645
BTLA	-0.03998	3.8936	0.1397	0.708579	0.945012
ATG3	-0.158934	7.39867	2.33111	0.126812	0.698941
SLC35A5	-0.227995	4.64171	6.38421	0.011514	0.578205
NEPRO	0.0794263	4.70643	1.58908	0.207458	0.745478
SIDT1	0.0992891	4.76032	1.1493	0.283695	0.782317
USF3	0.0970498	4.99226	1.77376	0.182917	0.734044
NAA50	-0.107458	5.75441	3.02866	0.0818056	0.657651
ATP6V1A	-0.192403	6.15049	6.05204	0.0138903	0.580542
QTRT2	-0.0158237	4.33775	0.0871778	0.767796	0.957176
TIGIT	0.129162	4.31208	1.02504	0.311326	0.796553
ZBTB20	0.130409	4.78931	1.77472	0.182799	0.734044
B4GALT4	0.0269041	4.46449	0.0747446	0.78455	0.961987
ARHGAP31	-0.154763	4.7683	2.59569	0.107155	0.689738
TMEM39A	-0.0539309	4.75925	0.570327	0.450129	0.859396
POGLUT1	-0.00924898	4.25817	0.0305353	0.861281	0.975252
TIMMDC1	-0.15396	5.43129	7.42975	0.00641541	0.544374
ADPRH	-0.295285	4.13719	11.2084	0.00081427	0.358914
COX17	-0.00730437	3.84403	0.00927492	0.923277	0.988874
GSK3B	-0.0998416	5.8752	1.9158	0.16632	0.72659
LRRC58	-0.0414865	5.07014	0.400607	0.526776	0.889393
NDUFB4	0.0180583	5.6558	0.0987468	0.753339	0.954111
RABL3	-0.0235361	3.86289	0.172576	0.677832	0.938204
GTF2E1	-0.111109	4.14679	3.08409	0.0790613	0.655598
HCLS1	-0.0192252	9.50253	0.0829772	0.773303	0.958253
GOLGB1	0.0591263	6.37989	0.82756	0.362979	0.82214
IQCB1	0.0243715	4.21757	0.105681	0.745116	0.953384
EAF2	-0.0370585	4.98107	0.147027	0.701393	0.942804
SLC15A2	-0.0818541	3.9857	0.543219	0.461102	0.863411
CD86	-0.140196	4.82958	1.14968	0.283617	0.782317
CSTA	-0.11101	6.84784	0.820915	0.364913	0.822719
FAM162A	0.0486783	3.69421	0.318423	0.572557	0.907057
KPNA1	0.0311825	5.838	0.227351	0.633495	0.926523
PARP9	-0.135688	8.95925	1.49079	0.222093	0.755776
DTX3L	-0.189595	8.01042	3.58977	0.0581362	0.635442
PARP15	0.129331	5.41138	1.68983	0.193623	0.740379
PARP14	-0.229638	9.2564	2.65307	0.10335	0.684417
HSPBAP1	0.0112489	4.40152	0.0258485	0.872271	0.9774
SLC49A4	0.0409054	4.73198	0.122854	0.725959	0.950761
SEC22A	-0.0180474	3.56028	0.125231	0.723428	0.949091
HACD2	-0.0886638	4.19204	1.77309	0.183	0.734044
CCDC14	0.0984838	3.77978	1.55715	0.212082	0.749988
UMPS	-0.0390788	4.42003	0.326054	0.567992	0.905245
ITGB5	-0.061854	4.41535	0.198951	0.655569	0.932498
HEG1	0.0618688	4.98349	0.445545	0.504458	0.878958
ZNF148	-0.0384885	5.73265	0.408461	0.522752	0.889183
SNX4	-0.0198432	4.45311	0.0510692	0.821213	0.968268
OSBPL11	-0.11208	5.72156	2.18155	0.139674	0.709821
SLC41A3	0.0799779	4.65312	0.715841	0.397512	0.837706
ZXDC	0.0661285	6.07289	2.29545	0.129754	0.700107
PLXNA1	0.228985	4.527	5.50512	0.0189609	0.586776
TPRA1	0.0423923	5.48517	0.576664	0.447623	0.858947
MCM2	0.0167368	4.79569	0.0130745	0.908965	0.984833
ABTB1	0.0672766	9.82885	0.543895	0.460823	0.863411
MGLL	0.0396983	4.70139	0.106053	0.744684	0.953384
SEC61A1	-0.023095	7.77371	0.170778	0.679421	0.938204
RUVBL1	-0.0166525	4.97932	0.0411723	0.839206	0.972155
GATA2	0.0430963	3.97704	0.0477594	0.827009	0.969203
RPN1	-0.0583167	7.74265	1.27015	0.259739	0.77902
RAB7A	-0.0609287	8.01848	0.754848	0.384946	0.831782
ACAD9	0.105283	4.79249	1.44633	0.229117	0.761109
GP9	0.018919	3.90411	0.0129895	0.909261	0.984911
RAB43	-0.015802	4.55603	0.0317552	0.858566	0.975252
ISY1	-0.0444278	5.33835	1.02128	0.312217	0.796604
CNBP	-0.0530657	8.43716	0.971049	0.324419	0.802355
LOC105374102	0.0310927	4.51468	0.0269102	0.869697	0.976288
COPG1	-0.0432465	6.92806	0.543278	0.461077	0.863411
HMCES	0.0428881	5.43501	0.318308	0.572626	0.907057
H1-10	0.150398	6.93724	2.85727	0.0909615	0.675791
RPL32P3	0.166712	4.61981	8.48928	0.00357246	0.49376
MBD4	0.040043	5.89508	0.57727	0.447384	0.858947
PLXND1	-0.0871705	6.12929	0.393644	0.53039	0.890231
TMCC1	-0.166086	5.19785	3.96082	0.046571	0.624661
PIK3R4	-0.0943065	4.28146	3.67668	0.0551788	0.635418
ATP2C1	-0.150593	5.41141	5.98012	0.014468	0.580542
ASTE1	-0.0109102	3.58497	0.026083	0.871698	0.977223
NUDT16	-0.101185	6.57657	0.855507	0.354999	0.817555
MRPL3	-0.0816728	5.48933	1.27055	0.259664	0.77902
ACP3	-0.113994	4.53285	1.14976	0.283599	0.782317
DNAJC13	-0.129563	5.55866	1.88345	0.169942	0.727565
UBA5	-0.0378891	4.22294	0.249879	0.61716	0.923393
CDV3	-0.05709	7.39129	1.75115	0.185732	0.734551
TOPBP1	-0.0466379	5.29983	0.60625	0.436203	0.85446
SRPRB	-0.0679048	5.45927	0.802351	0.370391	0.825144
RYK	0.0213747	4.14235	0.117163	0.732132	0.952106
ANAPC13	-0.0975977	5.0918	2.15818	0.141812	0.71022
CEP63	-0.107756	5.54367	1.44202	0.229812	0.76134
MSL2	-0.0186086	5.50923	0.110809	0.739225	0.952754
PCCB	-0.035884	4.03582	0.256724	0.61238	0.920758
STAG1	-0.0462298	5.20541	0.990012	0.319739	0.802181
NCK1	-0.0881896	4.25669	2.01993	0.155247	0.718674
DBR1	-0.114301	3.52429	2.64353	0.103972	0.6849
ARMC8	-0.0499179	5.21844	1.43357	0.231183	0.761526
MRAS	0.0655573	4.41625	0.234199	0.628427	0.924956
PIK3CB	0.0071503	4.94015	0.0108973	0.91686	0.986522
MRPS22	-0.0122686	4.38257	0.0341176	0.853457	0.975062
COPB2	-0.13064	6.53655	3.64536	0.0562257	0.635418
SLC25A36	0.0198288	3.84234	0.0480026	0.826576	0.969203
ZBTB38	-0.0437056	4.50921	0.337736	0.561139	0.904103
RASA2	-0.0624888	5.94917	0.421466	0.516206	0.885681
RNF7	-0.0508148	5.815	0.702369	0.401989	0.838572
ATP1B3	-0.122279	6.0364	2.4719	0.115898	0.698229
TFDP2	0.146916	4.7732	2.44904	0.117597	0.698229
GK5	0.0151572	4.63159	0.0204627	0.886252	0.978952
XRN1	-0.176118	7.4194	1.56936	0.210301	0.748757
ATR	-0.0506286	4.60514	0.608353	0.435408	0.854388
U2SURP	-0.0523171	5.76403	0.979349	0.32236	0.802355
CHST2	0.0226191	6.64136	0.0499285	0.823188	0.968343
SLC9A9	-0.113735	3.97568	3.6045	0.0576233	0.635442
DIPK2A	-0.279578	3.69763	11.581	0.000666274	0.358914
PLSCR1	-0.116562	7.98135	0.674339	0.411543	0.842563
GYG1	0.0764431	7.44772	0.242788	0.622199	0.924512
HPS3	-0.125329	4.57168	4.54274	0.0330587	0.611425
COMMD2	-0.0917455	4.50463	2.04709	0.152497	0.716227
RNF13	-0.0718832	6.9737	0.378359	0.538483	0.894507
TSC22D2	-0.00902192	4.37817	0.0277752	0.867639	0.975936
SERP1	-0.00436652	8.02718	0.00489513	0.944221	0.990943
EIF2A	-0.0460072	5.87086	0.447685	0.503436	0.878009
SELENOT	-0.0581095	6.93008	0.430902	0.511546	0.88357
SIAH2	0.387635	7.32524	8.25186	0.00407103	0.51334
[truncated: 7,207 more rows]

## Sheet: Sex
Host sex
Gene	logFC	logCPM	LR	PValue	FDR
WASH7P	-0.06833	6.26066	0.924484	0.3363	0.803646
LOC100996442	-0.0274879	5.66061	0.0425689	0.836539	0.972511
LOC729737	0.027279	8.14782	0.0377587	0.845928	0.97592
WASH9P	-0.0819197	6.01728	1.42024	0.233364	0.737047
LOC100132287	0.0217218	7.20416	0.0251216	0.874064	0.981823
LOC100288069	-0.0612439	7.91473	0.241909	0.62283	0.911564
NOC2L	-0.0259453	5.96699	0.178633	0.672551	0.92691
KLHL17	0.036242	4.28755	0.269009	0.603997	0.905568
HES4	0.484691	5.03545	7.84478	0.00509677	0.25637
ISG15	0.532121	8.55647	6.2647	0.0123167	0.361682
AGRN	0.36827	4.70471	6.4048	0.0113812	0.35216
C1orf159	0.109067	3.61936	1.37779	0.240478	0.742067
TNFRSF4	-0.14149	4.61044	1.4882	0.222496	0.727041
SDF4	-0.00725362	7.31075	0.0377011	0.846045	0.97592
B3GALT6	-0.125367	5.00235	2.73494	0.0981753	0.6
UBE2J2	-0.059902	6.51229	2.13929	0.143568	0.65738
ACAP3	-0.0368309	6.39121	0.277007	0.598669	0.90377
PUSL1	0.0296837	4.03089	0.214123	0.643555	0.91903
INTS11	0.00295435	6.75036	0.0037547	0.95114	0.995804
CPTP	0.0481788	5.28602	0.618738	0.431517	0.849751
DVL1	-0.0160118	6.02014	0.0610318	0.804873	0.96551
AURKAIP1	-0.0497478	7.28169	0.857121	0.354545	0.813743
CCNL2	-0.0581552	7.39191	1.24312	0.264871	0.758811
MRPL20-AS1	-0.122911	4.76052	4.32851	0.0374791	0.483007
MRPL20	0.0374858	4.88878	0.469239	0.493337	0.872422
ATAD3B	-0.0847056	5.74956	1.50397	0.220062	0.725821
ATAD3A	-0.0683073	4.70755	0.990499	0.31962	0.792322
SSU72	0.026174	6.65186	0.35489	0.551358	0.894088
MIB2	-0.062141	6.19769	1.03719	0.308476	0.785792
CDK11B	0.0171509	6.1322	0.116224	0.733167	0.947067
SLC35E2B	-0.039708	7.01527	0.532335	0.465627	0.860143
CDK11A	-0.0656531	5.97621	1.33673	0.247612	0.743372
SLC35E2A	-0.179717	5.6468	6.85007	0.00886379	0.328997
NADK	0.0798454	9.87457	0.860093	0.353713	0.813743
GNB1	0.10082	8.56372	4.04927	0.0441906	0.506938
PRKCZ	-0.0412054	4.44815	0.293575	0.587939	0.902153
FAAP20	-0.0911324	5.64479	1.67669	0.195365	0.705382
SKI	0.00476114	5.89476	0.00339924	0.953507	0.995804
RER1	-0.0539652	7.26061	1.67442	0.195667	0.705382
PEX10	-0.00310482	3.76878	0.00174733	0.966657	0.997137
PANK4	0.0489419	4.83075	0.706482	0.400614	0.833262
TNFRSF14-AS1	-0.0495239	4.32077	0.340439	0.559576	0.894874
TNFRSF14	-0.00651601	8.19718	0.0102317	0.91943	0.99044
PRXL2B	-0.175064	3.8603	3.52391	0.0604897	0.540002
MEGF6	-0.260895	6.01886	4.0829	0.0433193	0.501577
TPRG1L	0.0484376	6.34493	0.708926	0.399801	0.832759
WRAP73	0.0502585	4.76841	0.800864	0.370835	0.821077
TP73-AS1	-0.23557	5.22254	6.38988	0.0114772	0.35216
SMIM1	-0.132682	5.23964	0.325813	0.568135	0.895954
LRRC47	-0.113289	5.75162	5.21784	0.0223562	0.428834
CEP104	-0.0322127	4.66536	0.344105	0.557469	0.894088
DFFB	-0.0987592	3.65118	2.84311	0.0917666	0.59017
C1orf174	0.0914327	4.6605	3.16597	0.0751876	0.571041
NPHP4	0.0276819	3.90118	0.189532	0.663306	0.924894
KCNAB2	0.0339899	7.97161	0.23624	0.626935	0.913288
RPL22	-0.127803	6.9663	3.64771	0.0561465	0.530186
ICMT	0.0215655	5.10342	0.0887395	0.765786	0.955095
ACOT7	-0.103006	4.3733	0.76676	0.381221	0.827837
ESPN	-0.421796	5.10087	2.86636	0.0904495	0.588264
TNFRSF25	-0.27538	6.11594	5.36105	0.0205914	0.414756
NOL9	-0.0579594	4.6114	0.683859	0.408261	0.836232
ZBTB48	0.0119896	6.0547	0.0588522	0.808319	0.966029
KLHL21	0.144779	6.82381	3.1516	0.0758524	0.57261
PHF13	0.0318754	3.67769	0.174834	0.675851	0.928033
THAP3	-0.0308869	4.41581	0.234646	0.6281	0.913288
DNAJC11	-0.0385561	4.96829	0.440166	0.507042	0.876073
CAMTA1	-0.103173	4.01411	4.15931	0.0414062	0.493709
VAMP3	0.0711104	7.26314	0.468124	0.493851	0.872422
PARK7	-0.140781	7.5673	8.20173	0.00418505	0.232147
RERE	0.101516	7.77969	0.921631	0.337047	0.804008
ENO1	0.0881916	9.14657	1.87382	0.171038	0.688627
H6PD	-0.0156191	7.18815	0.0338487	0.854029	0.977333
PIK3CD	0.0292324	9.22508	0.167634	0.682223	0.930673
CLSTN1	-0.0587835	6.03451	0.437091	0.50853	0.876073
CTNNBIP1	0.00481557	4.56367	0.00471398	0.945261	0.994641
LZIC	-0.097661	4.92439	4.4123	0.0356808	0.478778
NMNAT1	-0.109157	4.05723	1.89673	0.168444	0.684259
RBP7	-0.000644187	4.24995	1.56682e-05	0.996842	0.999606
UBE4B	0.0406639	5.71294	0.602634	0.437575	0.852245
KIF1B	0.0932998	6.7653	0.549133	0.458672	0.858146
PGD	0.0370919	9.04569	0.11659	0.732763	0.947067
DFFA	-0.0904467	5.4229	2.41147	0.120449	0.628535
PEX14	-0.0209177	4.41391	0.0872395	0.767716	0.955095
CASZ1	0.148184	4.72532	4.03547	0.0445533	0.506938
TARDBP	-0.0802021	6.68775	3.8705	0.049142	0.514272
SRM	0.125567	5.45751	2.43319	0.118791	0.625584
EXOSC10	0.110681	5.2056	3.67789	0.0551385	0.528539
MTOR	0.00652038	6.0521	0.0174553	0.894891	0.985265
UBIAD1	-0.133056	5.00091	2.94912	0.0859244	0.576505
FBXO44	-0.111062	5.39196	2.23403	0.135001	0.650975
FBXO6	0.234602	6.66568	4.10182	0.042837	0.498501
MAD2L2	-0.0309561	5.97714	0.247595	0.618774	0.91031
AGTRAP	0.108352	8.1924	1.64593	0.199514	0.707717
MTHFR	0.0318961	6.58113	0.327306	0.56725	0.895705
CLCN6	0.0867077	4.5703	2.20058	0.137959	0.653163
KIAA2013	0.0348944	7.42944	0.424546	0.514677	0.878664
PLOD1	0.144159	6.58738	2.12239	0.14516	0.658142
MFN2	0.0707915	7.37616	0.892066	0.344918	0.809607
MIIP	-0.00997585	7.3277	0.0251685	0.873948	0.981823
TNFRSF8	0.0921448	5.15695	0.515936	0.47258	0.863818
TNFRSF1B	0.186517	10.1687	7.8932	0.00496209	0.253756
VPS13D	-0.0449922	6.22784	0.367722	0.544249	0.892537
PRDM2	0.0653692	6.26079	2.05564	0.151643	0.67133
EFHD2	-0.0288803	10.0584	0.233507	0.628935	0.913723
CASP9	-0.0265419	4.8543	0.35534	0.551106	0.894088
DNAJC16	-0.057101	4.05225	1.54045	0.214551	0.722762
AGMAT	-0.145309	3.63107	1.55537	0.212344	0.721266
DDI2	0.0109849	4.83182	0.0296609	0.863262	0.979094
PLEKHM2	0.0845183	7.8134	3.09009	0.0787705	0.573944
FLJ37453	-0.0849818	3.73497	1.94646	0.162969	0.679099
SPEN	0.114947	6.80288	2.7029	0.100166	0.600661
ZBTB17	0.121071	6.14127	6.43881	0.0111653	0.35216
ARHGEF19	-0.0948725	3.62202	1.37755	0.240519	0.742067
FBXO42	0.0542206	5.42864	2.40151	0.121218	0.629335
SZRD1	0.0189702	7.99532	0.209882	0.64686	0.919787
NECAP2	-0.0843454	7.75241	4.19885	0.0404514	0.489701
NBPF1	-0.274736	3.90227	10.1711	0.00142662	0.139198
CROCCP2	-0.191992	5.74829	5.61386	0.017819	0.394288
CROCC	-0.205701	5.0604	3.66603	0.0555323	0.528539
ATP13A2	-0.0251856	5.98595	0.129677	0.718767	0.943559
SDHB	0.0839821	6.00553	2.12756	0.144671	0.65787
PADI2	-0.0745947	8.34181	0.333879	0.563384	0.895705
PADI4	0.0989217	7.54222	0.278168	0.597904	0.90377
RCC2	-0.0149581	6.01855	0.0564015	0.812277	0.966029
ARHGEF10L	0.00784045	5.27012	0.00314664	0.955266	0.995804
ALDH4A1	0.0342931	3.79984	0.251519	0.616007	0.909328
IFFO2	-0.108186	4.94737	1.59424	0.206721	0.715901
UBR4	0.110018	7.6611	2.55971	0.109619	0.612148
EMC1	-0.0331992	4.47966	0.35475	0.551436	0.894088
MRTO4	-0.113625	4.98832	1.91615	0.166282	0.683835
AKR7A2	0.0668024	5.19793	0.717222	0.397057	0.832238
SLC66A1	0.127042	4.07128	3.89674	0.04838	0.512029
CAPZB	0.00657799	8.72573	0.0210524	0.884636	0.9828
MICOS10	-0.217621	5.82087	12.5779	0.000390331	0.0625036
TMCO4	-0.0998977	4.85235	1.77825	0.182364	0.697761
OTUD3	-0.104488	3.81046	2.98888	0.0838383	0.576328
MUL1	0.0181599	5.46543	0.192828	0.660573	0.924551
CDA	0.0287213	7.01552	0.0486568	0.825417	0.967919
PINK1	-0.1835	7.71667	2.15971	0.141671	0.65499
DDOST	0.0671907	7.36362	1.49109	0.222047	0.726432
HP1BP3	-0.0524484	7.18463	1.23153	0.26711	0.760967
EIF4G3	0.0925689	6.14399	0.834511	0.360971	0.816884
ECE1	0.098262	9.01462	1.15771	0.281941	0.770627
ALPL	-0.0104705	8.43607	0.00333029	0.953981	0.995804
USP48	0.0114823	5.74824	0.0711292	0.7897	0.961637
LINC00339	0.00276176	3.56176	0.00115034	0.972944	0.997137
CDC42	0.0213819	8.63798	0.176077	0.674766	0.928033
ZBTB40	-0.0265033	5.80877	0.138108	0.710169	0.942115
C1QA	0.375761	6.84032	3.19606	0.0738158	0.566185
C1QC	0.333974	5.19637	1.90916	0.167056	0.683835
C1QB	0.412452	6.41786	3.86009	0.0494476	0.516041
KDM1A	-0.041293	5.17863	0.397691	0.528284	0.88517
LUZP1	0.031398	4.45963	0.276274	0.599154	0.90377
HNRNPR	-0.0422658	5.25671	0.457215	0.498928	0.873955
E2F2	0.0647569	6.06376	0.435979	0.50907	0.876073
RPL11	-0.0221259	8.49438	0.0803747	0.77679	0.957872
ELOA	0.0373803	4.99815	0.524505	0.468926	0.862105
PITHD1	-0.0166249	6.61228	0.0209282	0.884975	0.982817
LYPLA2	-0.0034782	6.82215	0.0058391	0.93909	0.994641
GALE	0.114284	4.14256	1.97644	0.159766	0.677973
HMGCL	0.0144676	5.03705	0.0876156	0.767231	0.955095
FUCA1	0.042397	3.96864	0.252912	0.615032	0.909328
PNRC2	-0.00799272	6.52137	0.0235877	0.877939	0.981823
SRSF10	-0.101433	6.34438	2.86852	0.090328	0.588264
IFNLR1	0.169068	3.61985	1.8239	0.176849	0.691767
NIPAL3	-0.0666654	5.53035	0.571195	0.449785	0.854905
RCAN3	-0.140679	5.385	1.75439	0.185326	0.699356
SRRM1	0.0195124	5.8778	0.181575	0.670023	0.926467
CLIC4	0.0348722	5.29246	0.0927487	0.760711	0.95309
RUNX3	-0.0103381	7.6336	0.0130952	0.908894	0.988341
SYF2	0.039143	5.33742	0.288859	0.590953	0.902389
RSRP1	-0.111544	7.9351	1.67634	0.195411	0.705382
TMEM50A	-0.0397236	7.23276	0.710841	0.399165	0.832422
MACO1	0.0355288	4.05738	0.217414	0.641017	0.918941
LDLRAP1	-0.167224	6.9556	1.94201	0.163451	0.679547
MAN1C1	-0.215278	4.26779	3.36773	0.0664853	0.550358
SELENON	0.0960166	5.34996	1.72573	0.188957	0.703906
MTFR1L	0.00513079	5.51699	0.00781468	0.929558	0.992385
STMN1	-0.0673114	5.6263	0.270439	0.603037	0.905404
PAFAH2	-0.0781077	4.38867	1.06998	0.300949	0.783201
ZNF593	0.0139206	4.27717	0.0249581	0.874472	0.981823
CEP85	0.101528	4.27865	2.17175	0.140566	0.65349
SH3BGRL3	0.182668	8.00151	6.40643	0.0113708	0.35216
UBXN11	0.0145715	7.36572	0.022664	0.880334	0.982592
CD52	0.0889575	8.10722	0.765076	0.381745	0.827837
DHDDS	0.0341732	4.85747	0.598358	0.439205	0.852561
HMGN2	-0.0298252	7.87398	0.364954	0.545768	0.893278
RPS6KA1	0.000836774	8.24226	0.000214707	0.988309	0.998121
ARID1A	0.0966356	6.76267	2.26877	0.132005	0.648403
PIGV	0.00531484	4.13002	0.00573994	0.939608	0.994641
ZDHHC18	0.040382	9.51394	0.178887	0.672331	0.926771
GPN2	-0.0828666	5.16699	2.83395	0.0922912	0.59017
GPATCH3	-0.0610542	5.00293	1.92609	0.165187	0.682779
NUDC	0.000980181	5.54072	0.000140963	0.990527	0.998361
SLC9A1	0.16734	5.28489	5.27135	0.0216792	0.42478
WDTC1	-0.0790986	7.63811	0.9552	0.328399	0.797813
TMEM222	-0.00122011	6.0742	0.000460276	0.982883	0.997803
SYTL1	-0.042843	7.69411	0.316432	0.57376	0.898101
MAP3K6	0.0135628	4.19813	0.0244645	0.875709	0.981823
WASF2	0.00389309	9.00295	0.00354256	0.952538	0.995804
AHDC1	0.0031212	3.9922	0.00126189	0.971663	0.997137
FGR	0.109745	10.2646	1.90584	0.167426	0.683835
IFI6	0.110596	8.97897	0.464574	0.495494	0.872422
FAM76A	-0.0261377	3.49513	0.236141	0.627007	0.913288
STX12	0.0712547	5.42529	1.31673	0.251179	0.746563
PPP1R8	-0.00842064	5.18479	0.0432042	0.835341	0.971855
THEMIS2	0.148618	9.4271	3.41822	0.0644804	0.547134
RPA2	-0.012228	6.08659	0.0907146	0.763271	0.954477
XKR8	0.070432	6.8503	0.375387	0.540083	0.889502
EYA3	0.199152	5.56196	6.6913	0.00968845	0.33312
PTAFR	0.0391132	8.74213	0.145736	0.702644	0.939284
DNAJC8	-0.00340512	6.17289	0.0052473	0.942253	0.994641
ATP5IF1	0.0441534	3.65132	0.432429	0.510799	0.876567
SESN2	-0.0841396	4.518	0.522793	0.469653	0.862105
MED18	-0.0729393	4.19632	0.832566	0.361532	0.816884
PHACTR4	0.0735805	4.38153	1.9101	0.166953	0.683835
SNHG3	-0.0600166	5.26252	0.708911	0.399806	0.832759
RCC1	-0.0364563	5.65984	0.219574	0.639365	0.918645
TRNAU1AP	-0.0642612	4.7681	1.87042	0.171427	0.688774
SNHG12	-0.106803	4.17777	1.33965	0.247095	0.743372
TAF12	0.036269	5.11717	0.574659	0.448414	0.854905
GMEB1	0.0378739	4.78793	0.647563	0.420985	0.842973
YTHDF2	-0.0129198	5.87733	0.135077	0.713225	0.942541
EPB41	-0.00985848	9.07033	0.00473691	0.945129	0.994641
SRSF4	0.0719235	6.12761	2.12552	0.144864	0.65787
LAPTM5	0.105531	10.3107	4.27772	0.0386151	0.487786
LOC105378620	-0.111106	5.40383	1.01313	0.314153	0.788851
PUM1	0.0143805	5.39844	0.12383	0.724917	0.944629
SNRNP40	-0.0464697	5.23281	0.878438	0.34863	0.810604
ZCCHC17	-0.0560405	4.75889	1.32119	0.250379	0.745786
PEF1	0.059724	6.1688	1.91567	0.166335	0.683835
PTP4A2	0.0504386	8.12032	1.52484	0.216889	0.723675
KHDRBS1	-0.0167533	6.90591	0.164446	0.685096	0.931577
TMEM39B	0.0488752	4.00692	0.771719	0.379686	0.82735
KPNA6	0.0247075	6.47023	0.311409	0.576817	0.898166
TXLNA	-0.0187688	6.46413	0.0816796	0.775034	0.957536
TMEM234	0.0154437	5.06762	0.0752241	0.783877	0.959851
EIF3I	0.0327165	6.86221	0.428859	0.512549	0.87719
LCK	-0.186005	7.85351	3.05532	0.0804733	0.573944
HDAC1	-0.0874595	6.97538	3.83562	0.0501746	0.516041
MARCKSL1	0.0329087	5.82386	0.126778	0.721796	0.94377
BSDC1	-0.0667943	7.0325	2.13218	0.144236	0.65787
ZBTB8OS	-0.0818688	4.726	1.28568	0.256846	0.750994
RBBP4	-0.0591922	6.61018	1.43704	0.23062	0.735406
YARS1	0.0412926	6.21601	0.314628	0.574854	0.898101
S100PBP	-0.0200548	4.71713	0.172924	0.677526	0.928622
RNF19B	0.0508471	8.23869	0.255658	0.613119	0.909328
AK2	-0.0559336	7.12942	1.65939	0.197686	0.706391
TRIM62	0.0862454	4.25772	1.62437	0.202483	0.711983
ZNF362	0.00555112	4.31379	0.00546029	0.941095	0.994641
PHC2	0.178815	9.3354	2.21062	0.137064	0.652575
SMIM12	-0.13368	6.18414	15.8564	6.83334e-05	0.0157252
TMEM35B	-0.0829143	4.4157	1.57701	0.209191	0.718231
ZMYM6	0.034291	4.3334	0.361274	0.5478	0.893354
SFPQ	-0.088479	7.81125	3.10118	0.0782357	0.573832
ZMYM4	0.0698743	4.47965	2.02232	0.155002	0.675531
KIAA0319L	0.0622293	7.31856	0.445103	0.50467	0.875021
NCDN	-0.0178597	4.82093	0.0706932	0.79033	0.961637
PSMB2	0.127139	5.73329	5.11364	0.0237384	0.432602
C1orf216	-0.108586	3.94647	2.22316	0.135954	0.651699
AGO4	-0.0139623	7.23428	0.0222919	0.881313	0.9828
AGO1	0.0610037	5.91007	0.838903	0.359711	0.816884
AGO3	-0.0636529	4.85301	1.64222	0.200021	0.708136
ADPRS	0.0237827	6.1255	0.192767	0.660624	0.924551
TRAPPC3	-0.0581621	6.14593	3.03266	0.0816042	0.575501
MAP7D1	0.0385354	7.80305	0.32826	0.566685	0.895705
THRAP3	0.0192307	7.25019	0.175414	0.675344	0.928033
EVA1B	0.0633867	4.23814	0.49121	0.483388	0.868721
STK40	0.133421	8.28314	5.26492	0.0217594	0.42478
LSM10	0.0192345	6.62437	0.0991463	0.752856	0.951114
MRPS15	-0.0386797	5.23789	0.448319	0.503134	0.874134
CSF3R	0.0740868	11.3616	0.450262	0.50221	0.874134
ZC3H12A	0.0961074	6.60432	0.571613	0.449619	0.854905
MEAF6	-0.115802	5.39869	5.68141	0.0171456	0.391627
SNIP1	0.0518995	4.13154	1.13069	0.287627	0.774608
GNL2	-0.00250702	5.06175	0.00280888	0.957733	0.99599
YRDC	-0.0339393	3.95959	0.355058	0.551264	0.894088
C1orf122	-0.0569662	4.9778	0.691472	0.405664	0.835245
MTF1	0.0683881	6.97476	0.4961	0.481219	0.867601
INPP5B	-0.0249814	5.11165	0.159534	0.689586	0.934026
SF3A3	-0.0392083	6.09154	0.766299	0.381364	0.827837
FHL3	0.377076	4.80762	10.1582	0.00143659	0.139198
UTP11	-0.04272	4.08733	0.556889	0.455516	0.855758
RRAGC	0.12612	5.30101	4.1511	0.0416075	0.49385
AKIRIN1	0.0307534	6.30117	0.344237	0.557394	0.894088
NDUFS5	0.0132622	5.45732	0.0319504	0.858137	0.977859
MACF1	-0.0575788	7.70648	0.454266	0.500316	0.874134
PABPC4	0.0381461	6.83572	0.342915	0.558151	0.894088
PPIE	-0.0919926	5.51917	2.61352	0.105956	0.606215
MYCL	0.00286945	3.82065	0.000257799	0.98719	0.998121
CAP1	0.0403684	10.0316	0.401238	0.526451	0.88415
PPT1	0.0800724	7.56526	0.886281	0.346487	0.80974
RLF	0.316215	4.93575	7.94806	0.00481391	0.253211
ZMPSTE24	-0.107004	5.61908	1.86349	0.172222	0.689878
COL9A2	-0.0599094	5.44237	0.189671	0.663191	0.924894
SMAP2	0.0891629	9.71417	0.728872	0.393249	0.83063
NFYC	0.135119	6.30527	9.53733	0.00201334	0.164007
CITED4	-0.0708041	3.81327	0.318995	0.572212	0.898101
CTPS1	-0.0651415	4.65016	0.75702	0.384263	0.829455
SCMH1	0.0646694	3.60744	0.669091	0.413369	0.837963
HIVEP3	0.0796395	4.49798	0.964859	0.325966	0.795632
FOXJ3	0.0371981	5.19181	0.5626	0.453215	0.855577
PPCS	-0.0272281	5.60634	0.313879	0.57531	0.898101
PPIH	-0.0994762	4.61392	2.45821	0.116912	0.624595
YBX1	-0.118859	9.21616	1.9776	0.159643	0.677973
P3H1	-0.0254315	5.2191	0.194067	0.659553	0.924496
C1orf50	-0.0527319	3.66416	0.978837	0.322486	0.793685
SVBP	-0.0425086	3.94891	0.295241	0.586881	0.902153
ERMAP	0.0341327	4.62127	0.181261	0.670291	0.926467
ZNF691	-0.0478909	3.49267	0.446154	0.504167	0.874865
SLC2A1	-0.118928	6.02003	0.586752	0.443678	0.853811
EBNA1BP2	-0.155747	5.00681	4.28712	0.0384022	0.487786
ELOVL1	0.0354702	6.31784	0.582124	0.445481	0.854905
MED8	0.0552042	5.30617	2.24755	0.133827	0.650076
SZT2	0.0223647	6.89619	0.139628	0.708651	0.941968
KDM4A	-0.000111277	5.4	3.96286e-06	0.998412	0.999657
IPO13	0.0269393	5.02741	0.241043	0.623454	0.911564
DPH2	-0.015699	5.1052	0.0381715	0.845099	0.975786
ATP6V0B	0.11456	8.44103	2.82853	0.0926032	0.59017
DMAP1	-0.0162897	5.15013	0.119282	0.729815	0.946403
ERI3	-0.0248058	4.55175	0.136599	0.711686	0.942115
RNF220	-0.0572288	6.66447	1.32281	0.250089	0.745786
ARMH1	-0.16141	6.04848	2.05607	0.151601	0.67133
RPS8	-0.158764	9.97193	5.54326	0.018552	0.39984
PLK3	0.028749	7.25419	0.0419682	0.83768	0.972655
BTBD19	-0.0238257	4.74263	0.0262688	0.871245	0.980999
EIF2B3	-0.114976	4.14773	4.45417	0.0348161	0.475615
HECTD3	-0.0351021	6.10779	0.385051	0.534912	0.887488
UROD	-0.0508356	5.61442	0.661086	0.416177	0.839757
MUTYH	-0.0379607	4.77393	0.364756	0.545877	0.893297
TOE1	0.0128202	3.93287	0.0412706	0.839017	0.972655
TESK2	0.0477646	5.05833	0.215576	0.642432	0.91903
PRDX1	-0.00804726	7.31168	0.0154802	0.900983	0.986418
AKR1A1	-0.0327646	6.86582	0.285461	0.593144	0.902474
NASP	-0.134644	5.98206	3.81647	0.0507511	0.517359
CCDC17	0.00825583	4.53542	0.00662075	0.935149	0.994346
GPBP1L1	0.0472564	6.85756	0.897136	0.343551	0.808794
TMEM69	0.0597222	3.59835	1.54523	0.213841	0.722363
MAST2	0.139696	4.39123	5.63279	0.0176276	0.392886
POMGNT1	-0.0716867	5.10172	1.01722	0.313179	0.787629
LRRC41	0.0597181	5.69579	1.54357	0.214087	0.722762
UQCRH	-0.0606286	6.39567	1.05017	0.305467	0.784404
NSUN4	0.00798943	4.39611	0.0223114	0.881262	0.9828
FAAH	-0.105938	3.71075	0.941669	0.331849	0.80112
MKNK1	-0.0322531	7.76355	0.0851708	0.770409	0.955646
MOB3C	-0.0196788	6.25833	0.0426545	0.836377	0.972446
ATPAF1	-0.0405593	4.57564	0.784871	0.375656	0.824883
EFCAB14	0.0357833	6.6109	0.986136	0.320689	0.79256
PDZK1IP1	-0.315858	6.94476	2.53733	0.111183	0.613253
TAL1	-0.259525	5.52642	2.18348	0.139499	0.65349
CMPK1	-0.16919	5.91844	6.20032	0.0127727	0.365984
FAF1	0.0143119	4.48961	0.0508593	0.821575	0.966775
CDKN2C	0.0779509	3.78757	0.619571	0.431207	0.849477
RNF11	-0.0474883	6.18969	0.253856	0.614373	0.909328
EPS15	0.0236991	5.99855	0.206755	0.649323	0.919933
OSBPL9	0.0614413	5.61841	0.676751	0.410708	0.837134
NRDC	-0.015788	8.07458	0.0520118	0.819599	0.966775
TXNDC12	-0.0435517	6.36694	0.769128	0.380487	0.827837
BTF3L4	-0.022842	5.13545	0.105036	0.745869	0.95011
CC2D1B	-0.0289619	6.35786	0.343985	0.557538	0.894088
PRPF38A	-0.0658752	5.82342	2.80531	0.0939525	0.592307
TUT4	-0.0589102	5.26461	0.783704	0.376011	0.825284
GPX7	0.163964	3.77094	2.61956	0.105553	0.605646
SHISAL2A	-0.135463	3.92909	1.38013	0.240078	0.742067
ZYG11B	0.0399893	4.36336	0.388493	0.533092	0.886721
ECHDC2	-0.188173	5.69562	2.9095	0.0880589	0.582273
SCP2	-0.0219734	5.21248	0.192073	0.661197	0.924551
CPT2	0.0811589	4.12688	2.1857	0.139298	0.65349
CZIB	-0.0703203	4.94108	3.26032	0.0709751	0.561596
MAGOH	-0.128813	5.20276	3.08703	0.0789189	0.573944
LRP8	-0.0136481	3.9943	0.041354	0.838856	0.972655
YIPF1	0.0474792	5.85509	0.413165	0.520368	0.881027
HSPB11	-0.0455454	4.02539	0.290713	0.589764	0.902244
TMEM59	-0.0577968	8.24672	0.937782	0.332849	0.801432
TCEANC2	-0.109625	4.99914	2.82513	0.0927996	0.59017
MRPL37	-0.0096052	5.42358	0.0215013	0.883422	0.9828
SSBP3	0.0495376	5.45761	0.228649	0.632527	0.915196
TTC22	-0.107841	3.56144	1.14792	0.283984	0.772478
DHCR24	0.136797	4.71245	1.11982	0.289956	0.778482
USP24	0.00166003	6.06955	0.000832544	0.976981	0.997137
OMA1	-0.0728877	4.30122	1.06891	0.301192	0.783201
MYSM1	-0.0146368	4.7336	0.0540272	0.816198	0.966564
JUN	0.351913	5.59078	3.94679	0.046961	0.511049
TM2D1	-0.0184899	3.37981	0.105505	0.745321	0.95011
PATJ	-0.0869675	3.59021	0.527145	0.46781	0.8618
USP1	-0.102464	5.48757	2.32332	0.127448	0.640021
PGM1	-0.0094347	4.96631	0.01046	0.918539	0.99044
JAK1	0.0639787	7.73456	1.11929	0.290071	0.778482
LEPROT	-0.0482767	5.81573	0.429749	0.512112	0.87719
PDE4B	0.0108984	7.32483	0.00610971	0.937697	0.994641
MIER1	-0.0286424	6.14125	0.105271	0.745594	0.95011
SLC35D1	-0.0798024	4.3167	1.42934	0.231873	0.736063
SERBP1	-0.0571053	7.00278	1.89433	0.168714	0.684275
GADD45A	-0.134117	4.57205	0.615517	0.432718	0.85056
WLS	0.25183	4.43196	1.90032	0.168043	0.683835
SRSF11	-0.039457	6.64076	0.480882	0.488023	0.871149
ANKRD13C	-0.124382	4.07898	4.20126	0.040394	0.489701
ZRANB2	-0.100171	6.03637	2.6214	0.105431	0.605646
FPGT	-0.0833045	3.86751	0.660807	0.416275	0.839757
CRYZ	-0.154384	3.74447	1.99536	0.157781	0.675537
TYW3	-0.144532	3.53982	5.51352	0.01887	0.400315
ACADM	-0.0174695	4.63742	0.0384826	0.844477	0.975579
RABGGTB	0.0065724	4.79349	0.00773424	0.929921	0.992385
PIGK	-0.0157659	4.09951	0.0373249	0.846805	0.976063
ZZZ3	-0.0694077	3.77347	1.20208	0.272906	0.763764
USP33	0.00954194	5.48918	0.0289018	0.865006	0.979895
FUBP1	-0.00547592	6.09462	0.0129324	0.909459	0.988341
IFI44L	0.318425	7.82296	2.20438	0.137619	0.652575
IFI44	0.246732	7.82589	1.8593	0.172705	0.690596
PRKACB	-0.0340793	5.83681	0.133629	0.714699	0.942541
RPF1	0.0375552	4.81745	0.327628	0.567059	0.895705
GNG5	0.257545	5.94351	5.75391	0.016452	0.381887
CTBS	0.0345716	5.47537	0.141605	0.706691	0.940994
MCOLN2	-0.0927895	4.48479	0.711437	0.398967	0.832238
C1orf52	0.0233797	4.76153	0.131262	0.717127	0.942618
BCL10	0.0786595	5.01751	1.20461	0.272402	0.763753
ODF2L	-0.0825587	3.51908	1.60624	0.205022	0.714047
SH3GLB1	-0.0540165	7.59048	0.344886	0.557022	0.894088
SELENOF	-0.0595991	7.4296	1.00964	0.31499	0.789355
HS2ST1	-0.0263098	3.98244	0.124498	0.724206	0.944629
LMO4	0.0538839	5.31166	0.718807	0.396535	0.832238
PKN2	0.0971475	5.69889	1.13437	0.286844	0.774166
GTF2B	0.0026705	5.52846	0.00131543	0.971068	0.997137
KYAT3	0.0472832	4.7378	0.489876	0.483983	0.86945
RBMXL1	-0.0997511	4.47975	2.30147	0.129252	0.644177
GBP3	0.227431	6.52414	1.91886	0.165982	0.683835
GBP1	0.115777	9.55398	0.478224	0.489228	0.871817
GBP2	0.0675052	9.83302	0.491718	0.483162	0.868484
GBP4	0.123476	8.76089	0.534505	0.464719	0.85987
GBP5	0.21029	10.6194	1.60451	0.205266	0.714356
GBP1P1	0.260097	5.20202	0.972211	0.324129	0.794359
LRRC8C	0.0647566	4.81494	1.00594	0.315877	0.789614
LRRC8D	0.035797	4.75521	0.417613	0.518131	0.879961
ZNF326	-0.0489059	3.65167	0.692518	0.405309	0.835239
ZNF644	-0.0299056	4.51983	0.201481	0.653528	0.921574
RPAP2	-0.123799	4.55309	3.46881	0.0625365	0.542741
GFI1	0.0936379	3.82251	0.675123	0.411271	0.837438
EVI5	0.0414992	3.37725	0.274934	0.600041	0.904138
RPL5	-0.164985	9.03692	6.19531	0.0128089	0.365984
MTF2	-0.0375995	5.17061	0.56007	0.454232	0.855748
TMED5	0.0411601	6.30687	0.314395	0.574996	0.898101
CCDC18	-0.187826	3.67758	6.17435	0.0129615	0.365984
CCDC18-AS1	-0.0487303	4.20107	0.314097	0.575177	0.898101
DR1	-0.0552064	6.64699	1.0853	0.297515	0.781096
DNTTIP2	-0.0103	5.56511	0.030545	0.861259	0.978185
GCLM	-0.0551482	4.77538	0.240252	0.624024	0.911914
ABCD3	-0.0613376	4.13396	0.702429	0.401969	0.833924
DPYD	0.0201859	6.51568	0.0432691	0.835219	0.971836
SLC35A3	-0.0956734	3.64362	2.3651	0.124076	0.636568
MFSD14A	0.0303175	6.0618	0.123473	0.725298	0.944914
TRMT13	-0.101821	3.98497	1.97142	0.160297	0.677973
DBT	-0.0906467	3.93287	2.10744	0.146584	0.662208
RTCA	-0.0631306	5.19373	1.84494	0.174373	0.690689
CDC14A	-0.0722768	3.97014	1.34812	0.245608	0.743372
SLC30A7	-0.0808596	5.24091	1.19722	0.273878	0.763764
DPH5	-0.220369	4.46351	9.09519	0.00256283	0.181592
S1PR1	-0.0385777	5.8696	0.176216	0.674645	0.928033
RNPC3	-0.0867191	4.23584	2.02493	0.154736	0.675045
AMY2B	-0.143605	3.86534	3.46439	0.0627038	0.542741
PRMT6	-0.0135069	3.73626	0.0355015	0.850549	0.976907
VAV3	0.0348623	5.6652	0.101545	0.749983	0.950647
SLC25A24	-0.0278909	4.07009	0.0640873	0.800149	0.964908
FAM102B	0.0151247	4.17936	0.047508	0.827458	0.96863
HENMT1	-0.22921	4.67382	10.8911	0.000966298	0.113914
PRPF38B	-0.104938	5.95975	4.55664	0.0327914	0.466489
STXBP3	-0.0395691	5.68198	0.25324	0.614803	0.909328
CLCC1	-0.0382105	3.63117	0.327404	0.567192	0.895705
WDR47	0.0614731	3.45458	0.975004	0.323435	0.793685
TMEM167B	0.00742082	6.69676	0.00850619	0.926516	0.99158
SCARNA2	-0.177346	5.46377	4.64307	0.0311793	0.46198
ELAPOR1	0.0848716	4.13274	0.208668	0.647813	0.919787
SARS1	-0.0576503	6.73863	1.30515	0.253275	0.747988
SORT1	0.0748072	7.32447	0.323436	0.56955	0.89757
PSMA5	-0.0621936	6.56625	1.34435	0.246268	0.743372
ATXN7L2	0.00409338	3.58638	0.00333883	0.953922	0.995804
CYB561D1	-0.10225	6.28593	1.68219	0.194634	0.705382
GNAI3	0.0306005	7.09755	0.204542	0.651079	0.920415
AMPD2	0.274849	7.40109	5.27532	0.0216298	0.42478
GSTM4	0.134296	3.64918	1.08883	0.29673	0.781096
CSF1	0.119059	4.73989	0.862748	0.352971	0.813743
AHCYL1	0.0196266	5.86386	0.270295	0.603134	0.905404
STRIP1	0.0270148	5.77332	0.457723	0.49869	0.873955
RBM15	-0.00333269	4.54552	0.00298844	0.956404	0.995804
LAMTOR5	-0.080938	6.67162	1.26267	0.261147	0.756731
KCNA3	-0.0308304	5.65949	0.153792	0.694938	0.936682
CD53	0.171099	9.6384	6.42011	0.0112835	0.35216
LRIF1	0.006244	3.85731	0.00179869	0.966171	0.997137
DRAM2	0.041527	5.7532	0.595227	0.440405	0.852561
CEPT1	-0.0154278	5.42071	0.0456138	0.830879	0.970037
DENND2D	-0.14474	7.21422	3.31094	0.06882	0.555204
CHI3L2	-0.119819	4.96421	1.26922	0.259913	0.754494
WDR77	-0.0178676	4.89296	0.0745827	0.784778	0.960232
ATP5PB	0.0137042	7.0017	0.0631044	0.801655	0.964965
C1orf162	0.254469	6.30844	8.24646	0.00408316	0.22918
RAP1A	-0.0263319	6.92956	0.169876	0.680222	0.929571
INKA2	0.220256	6.96485	2.49355	0.114314	0.621239
DDX20	0.0400454	3.39607	0.51891	0.471307	0.862672
CAPZA1	0.0564504	8.88952	0.452181	0.501301	0.874134
MOV10	0.332353	7.66421	5.83426	0.015717	0.376995
RHOC	0.0682965	6.74876	0.360818	0.548052	0.893354
LRIG2	0.00979116	3.85195	0.0232111	0.878909	0.981823
PHTF1	-0.016276	5.02071	0.0190094	0.890339	0.983147
RSBN1	-0.1138	5.60069	1.78653	0.18135	0.696798
PTPN22	-0.00414993	4.99459	0.0023458	0.961371	0.996548
AP4B1	0.0126728	4.98294	0.069178	0.792537	0.962314
HIPK1	0.0434592	6.95031	0.49346	0.482388	0.86828
TRIM33	0.0518976	5.90017	0.864145	0.352581	0.813743
BCAS2	0.00669973	4.19149	0.0128782	0.909648	0.988341
NRAS	-0.00793341	5.74756	0.0125954	0.910642	0.988558
CSDE1	-0.0243598	8.36462	0.252525	0.615303	0.909328
SIKE1	-0.0173793	4.50153	0.0972706	0.75513	0.952089
TSPAN2	-0.0558543	4.50847	0.235506	0.627471	0.913288
SLC22A15	-0.039374	5.33506	0.105431	0.745407	0.95011
ATP1A1	-0.0270893	8.08116	0.160685	0.688527	0.933278
CD58	0.0402315	6.14935	0.172603	0.677808	0.92863
CD2	-0.00211997	5.99974	0.000456471	0.982954	0.997803
TTF2	-0.0911193	4.06227	1.58078	0.208649	0.718231
MAN1A2	-0.163153	5.67329	4.66714	0.0307451	0.459799
TENT5C	0.10068	8.21986	0.343352	0.557901	0.894088
GDAP2	0.111251	4.54152	4.2111	0.0401602	0.488924
WDR3	-0.0551999	3.61047	0.609252	0.43507	0.851533
NOTCH2	0.0872084	7.84585	1.43134	0.231546	0.736063
SEC22B	0.0852184	5.97635	1.27597	0.258649	0.753199
NBPF8	0.0192915	5.75617	0.0443329	0.833235	0.970689
PDE4DIPP2	-0.0907387	3.96994	1.36225	0.243147	0.74255
NBPF26	-0.0362344	5.20199	0.125006	0.723668	0.944525
LINC00623	-0.0713704	5.76573	0.572208	0.449383	0.854905
FCGR1B	0.0927805	8.05029	0.355643	0.550936	0.894088
SRGAP2C	0.130397	4.90023	2.27707	0.1313	0.64717
FCGR1CP	0.127213	7.44373	0.48124	0.487861	0.871149
SRGAP2D	0.0634319	3.4891	0.532437	0.465584	0.860143
NBPF15	-0.159637	5.09446	3.63911	0.0564372	0.530648
SRGAP2B	0.0460634	5.16734	0.266276	0.605841	0.906349
LINC01145	-0.0606251	5.56	0.364216	0.546174	0.893354
LOC100996740	-0.0800833	3.89965	0.642644	0.422755	0.845051
NBPF20	-0.0423373	4.15413	0.363493	0.546573	0.893354
NBPF25P	-0.0903385	3.96178	1.31626	0.251265	0.746576
GPR89A	-0.010443	3.5077	0.0231939	0.878954	0.981823
RNF115	-0.0795528	5.0355	3.67185	0.0553388	0.528539
POLR3C	0.0121738	4.8663	0.0720966	0.788308	0.961492
PIAS3	0.0772337	4.1573	2.23017	0.135339	0.651566
PEX11B	-0.0838864	5.15742	3.10445	0.0780785	0.573553
RBM8A	-0.103711	7.26407	6.7852	0.00919166	0.329262
LIX1L	-0.0626002	4.65865	1.70733	0.191332	0.704962
POLR3GL	-0.0830763	4.59859	2.61022	0.106177	0.606677
TXNIP	0.066261	10.8403	0.607897	0.435581	0.851533
NBPF10	0.0172946	5.98452	0.0818074	0.774863	0.957536
NOTCH2NLA	0.0411907	5.336	0.326668	0.567628	0.895833
NUDT4P2	-0.143932	4.34136	1.5262	0.216683	0.723675
SEC22B4P	-0.0027433	3.69424	0.00141928	0.969948	0.997137
NBPF12	-0.0636116	5.62709	1.17491	0.278396	0.768636
PRKAB2	-0.102689	3.968	3.0014	0.0831926	0.576328
CHD1L	-0.0880614	5.07093	2.73655	0.0980765	0.6
PDIA3P1	0.0588808	3.89276	0.73465	0.39138	0.829958
ACP6	0.181414	4.15911	3.0946	0.0785523	0.573944
GPR89B	-0.0505787	3.64979	0.513785	0.473505	0.863818
NBPF11	-0.00829926	4.8562	0.0197446	0.888253	0.982883
LINC01138	0.153189	4.59322	2.98313	0.0841365	0.576328
LOC105371224	-0.0949886	4.37371	0.799012	0.371389	0.821392
NBPF14	0.0106131	6.33491	0.0287996	0.865243	0.979895
NOTCH2NLB	0.0248202	5.57318	0.113991	0.735646	0.947934
NUDT4B	-0.153678	4.54222	2.06223	0.150989	0.67133
PDE4DIP	0.00136233	4.62753	0.000379111	0.984466	0.998083
NBPF9	-0.101201	5.02068	2.23578	0.134849	0.650975
NOTCH2NLC	-0.0123038	5.67884	0.0278024	0.867574	0.980203
NBPF19	-0.086556	6.74089	1.57943	0.208843	0.718231
LINC00869	-0.059515	5.40054	0.662713	0.415604	0.839319
FCGR1A	0.151442	8.70046	0.899709	0.34286	0.808794
H4C14	0.0457479	4.46894	0.404244	0.524906	0.88288
H2AC18	0.164597	7.12096	2.41955	0.119829	0.627251
H2AC19	0.164425	7.13699	2.37408	0.123364	0.63406
H4C15	0.0816927	5.62034	1.07672	0.299433	0.782698
H2BC21	0.109717	6.53352	0.632529	0.426429	0.848342
SF3B4	0.0888685	5.44083	2.39746	0.121532	0.629548
MTMR11	0.108892	4.95279	0.820843	0.364934	0.818336
VPS45	-0.0286611	4.60627	0.338566	0.560658	0.895515
PLEKHO1	0.0615581	8.41335	0.467093	0.494328	0.872422
ANP32E	-0.160938	5.88501	3.92364	0.0476117	0.51112
APH1A	-0.00810233	8.01332	0.0274996	0.868291	0.980203
MRPS21	-0.121931	5.86775	3.24351	0.0717071	0.562235
PRPF3	0.0185516	6.27115	0.179562	0.67175	0.926655
RPRD2	-0.00158042	4.92255	0.000757904	0.978037	0.997137
TARS2	0.0114631	4.43396	0.0356733	0.850192	0.976907
ADAMTSL4-AS2	0.2189	5.00414	2.07665	0.149568	0.667687
ADAMTSL4	0.0334784	6.45876	0.0998947	0.751956	0.951114
ADAMTSL4-AS1	0.0705644	5.78373	0.405562	0.524231	0.8827
MCL1	0.0260046	10.6055	0.131067	0.717328	0.942627
ENSA	-0.0850082	7.68497	3.57449	0.0586736	0.537248
GOLPH3L	0.130922	4.33434	2.31626	0.128028	0.641182
CTSS	0.0741666	10.5259	0.75767	0.384059	0.829396
ARNT	0.128784	5.5709	5.37014	0.0204843	0.414756
SETDB1	0.00911038	6.09789	0.0423289	0.836994	0.972655
CERS2	0.0903812	6.99411	5.87854	0.0153266	0.373913
MINDY1	0.0813586	6.43497	0.697919	0.403484	0.834027
PRUNE1	0.0732066	4.79218	1.99555	0.157761	0.675537
CDC42SE1	-0.0162808	9.83285	0.115749	0.733692	0.947479
GABPB2	-0.0505354	4.57992	0.595676	0.440233	0.852561
TNFAIP8L2	-0.0546963	6.50019	0.31432	0.575041	0.898101
SCNM1	-0.137673	3.8458	4.5235	0.0334324	0.467344
VPS72	-0.0988508	5.53135	5.92523	0.0149256	0.373913
PIP5K1A	0.134289	5.34604	3.6278	0.0568218	0.531381
PSMD4	-0.0759831	7.56236	2.96956	0.0848452	0.576328
ZNF687	0.0951902	6.62635	2.4479	0.117683	0.624869
PI4KB	-1.31518e-05	6.92827	1.28752e-07	0.999714	0.999935
RFX5	-0.0125153	6.57522	0.041461	0.838651	0.972655
SELENBP1	-0.115101	8.21499	0.251645	0.615919	0.909328
PSMB4	0.00645758	8.10162	0.0169258	0.896488	0.985356
POGZ	0.0776931	6.11331	2.19683	0.138295	0.653216
SNX27	0.148454	6.94089	2.98332	0.0841268	0.576328
MRPL9	-0.0964961	5.44517	2.74106	0.0977996	0.599764
THEM4	-0.146403	3.93058	1.82429	0.176803	0.691767
S100A10	0.0586389	7.17426	0.765683	0.381556	0.827837
S100A11	0.187218	8.55041	3.33633	0.0677655	0.554168
S100A9	0.0306202	11.6067	0.0969374	0.755536	0.952178
S100A12	-0.0341881	9.4822	0.0470548	0.82827	0.968853
S100A8	-0.0321382	10.9	0.0977675	0.754525	0.951827
S100A6	0.0223671	9.43162	0.078388	0.779494	0.958358
S100A4	0.0437987	8.97497	0.34814	0.555168	0.894088
CHTOP	-0.0164882	6.58683	0.260816	0.60956	0.908517
SNAPIN	-0.00822114	5.05307	0.0134346	0.907726	0.988341
ILF2	-0.0418685	6.94849	0.845042	0.357959	0.816884
INTS3	-0.0258692	6.65185	0.104514	0.746479	0.95011
SLC27A3	0.132633	5.1143	2.14588	0.142953	0.657306
GATAD2B	0.0722277	5.38034	1.19759	0.273805	0.763764
DENND4B	0.00485219	8.37555	0.00883037	0.925133	0.991559
CRTC2	0.0829932	6.57463	2.51226	0.112964	0.617394
SLC39A1	-0.0696367	6.99533	1.67142	0.196068	0.705889
JTB	-0.0647307	8.06504	1.80781	0.178771	0.694632
RPS27	0.136078	7.51862	1.36147	0.243282	0.74255
TPM3	0.0174564	9.07927	0.133872	0.714451	0.942541
C1orf43	-0.0246242	7.4925	0.418861	0.517506	0.879716
UBAP2L	0.113742	6.28932	4.01804	0.0450159	0.508431
HAX1	0.0154467	6.39699	0.09358	0.759674	0.95309
ATP8B2	-0.050148	6.7504	0.308759	0.578443	0.898488
IL6R	0.0461189	8.66717	0.256747	0.612364	0.909328
UBE2Q1	0.0279558	6.20203	0.692473	0.405325	0.835239
ADAR	0.116725	10.1124	1.85388	0.173333	0.690689
PMVK	-0.160431	5.50477	4.57597	0.0324233	0.466489
PBXIP1	-0.115314	7.99458	2.43888	0.118361	0.624869
PYGO2	-0.0902342	5.97764	1.40629	0.235673	0.73811
SHC1	0.0382588	6.70173	0.911844	0.339626	0.806359
CKS1B	0.0670588	3.79559	0.380827	0.537161	0.888221
FLAD1	-0.00143745	5.53501	0.000846355	0.976791	0.997137
ZBTB7B	-0.0175387	9.22245	0.0743442	0.785114	0.960281
ADAM15	0.0494234	6.47243	0.328251	0.566691	0.895705
SLC50A1	0.0485374	5.12664	1.07841	0.299053	0.782698
DPM3	0.00257381	4.73568	0.00106769	0.973933	0.997137
KRTCAP2	0.0945666	5.48192	2.08822	0.148439	0.66627
THBS3	-0.0474095	5.2017	0.608226	0.435456	0.851533
MTX1	0.0717629	5.71019	0.897472	0.34346	0.808794
GBA	0.0911495	5.7606	1.13204	0.287342	0.774291
SCAMP3	0.073605	4.54241	1.25542	0.26252	0.757657
CLK2	0.00532361	5.10654	0.0137266	0.906733	0.987749
FDPS	-0.0168707	6.4786	0.173694	0.676849	0.92811
RUSC1	0.0317088	4.55991	0.282716	0.594926	0.902655
ASH1L	0.00162765	6.28311	0.000887728	0.976231	0.997137
MSTO1	0.0369905	4.29598	0.258422	0.611207	0.909328
YY1AP1	0.0439119	6.85736	0.31737	0.573193	0.898101
DAP3	-0.0814218	6.31679	3.74546	0.0529512	0.525233
GON4L	-0.0258886	6.25293	0.328647	0.566457	0.895705
SYT11	0.0148714	4.71587	0.0349617	0.851676	0.976907
RIT1	0.0513585	6.2847	0.367221	0.544523	0.892669
KHDC4	-0.000162802	4.9998	8.05896e-06	0.997735	0.999657
ARHGEF2	0.0841379	8.12704	2.52581	0.111997	0.61585
SSR2	0.0588499	8.23206	1.46607	0.225967	0.731888
UBQLN4	-0.0348583	5.03834	0.260934	0.609479	0.908517
LAMTOR2	0.0101154	5.40187	0.0235899	0.877933	0.981823
LMNA	0.063388	4.964	0.235513	0.627466	0.913288
SEMA4A	0.125021	6.92329	1.7414	0.186962	0.700886
SLC25A44	0.0203164	7.13524	0.0606033	0.805545	0.965557
PMF1	0.0561666	4.57151	0.449254	0.502689	0.874134
PAQR6	-0.00214503	3.88234	0.000373192	0.984587	0.998083
SMG5	-0.0422096	7.74356	0.509099	0.475529	0.864245
TMEM79	-0.105424	4.49266	0.914769	0.338852	0.806078
GLMP	0.115108	5.16408	1.89869	0.168225	0.683973
CCT3	-0.00961501	7.34622	0.0183449	0.892261	0.984182
MEF2D	0.0568447	6.907	1.24156	0.26517	0.758811
NAXE	-0.049434	5.30142	0.494471	0.48194	0.868132
GPATCH4	-0.105176	3.44412	1.78457	0.181589	0.696798
ISG20L2	-0.0277843	6.14767	0.487397	0.485091	0.869967
METTL25B	-0.0372776	5.08881	0.698416	0.403317	0.834027
MRPL24	-0.0642111	4.95297	0.996487	0.318162	0.790894
HDGF	-0.121106	8.62131	1.90762	0.167228	0.683835
PRCC	-0.0184345	6.00178	0.339467	0.560137	0.89546
SH2D2A	0.00309566	5.1782	0.000636388	0.979874	0.997649
ARHGEF11	0.0722564	7.02696	0.598953	0.438978	0.852561
ETV3	0.0086271	4.822	0.0351206	0.851343	0.976907
FCRL5	0.279391	6.27901	3.50909	0.061033	0.540002
FCRL3	-0.0119969	5.84324	0.00891647	0.92477	0.991556
FCRL2	0.0922014	4.93731	0.570665	0.449995	0.854905
FCRL1	-0.0517602	5.51484	0.176931	0.674024	0.92769
CD1D	0.15154	5.35432	1.46206	0.226603	0.732461
CD1C	-0.00433245	3.86843	0.00109209	0.973637	0.997137
MNDA	-0.0186934	10.1383	0.0256449	0.872771	0.981414
PYHIN1	-0.122733	4.22312	0.934938	0.333583	0.801522
IFI16	0.10657	8.56201	0.962514	0.326554	0.79629
AIM2	0.050962	6.25079	0.132218	0.716143	0.942541
DUSP23	-0.080521	4.92174	0.968949	0.324942	0.795067
FCRL6	0.123734	4.18374	0.575789	0.447968	0.854905
SLAMF8	0.00220126	5.10221	9.98827e-05	0.992026	0.998425
TAGLN2	0.0710041	9.80271	1.08447	0.2977	0.781096
PIGM	-0.0655974	3.78505	1.15828	0.281822	0.770627
IGSF8	-0.102168	5.72489	1.24547	0.26442	0.758576
PEA15	0.121734	6.45125	2.87494	0.0899681	0.587503
DCAF8	-0.0563089	6.95094	1.59543	0.206553	0.715858
PEX19	-0.0317505	5.78319	0.607552	0.435711	0.851533
COPA	0.0321472	7.7475	0.273806	0.60079	0.904216
NCSTN	0.10052	6.59062	1.95512	0.162037	0.678433
SLAMF6	0.0738918	5.51258	0.622795	0.43001	0.84889
CD84	0.022294	6.40297	0.0870344	0.767982	0.955095
SLAMF1	-0.049086	4.91467	0.449783	0.502438	0.874134
CD48	-0.0129107	8.66859	0.0526258	0.818556	0.966775
SLAMF7	0.216816	7.74457	4.59615	0.0320438	0.466205
LY9	-0.0406746	5.186	0.131964	0.716404	0.942541
CD244	-0.114513	5.52856	1.00779	0.315433	0.789418
F11R	0.0304327	6.86793	0.100411	0.751337	0.951114
TSTD1	-0.0315257	4.87614	0.165715	0.683948	0.931402
USF1	0.110166	7.70144	3.68603	0.05487	0.528539
ARHGAP30	-0.0723254	9.76331	1.15442	0.282627	0.771149
PFDN2	-0.0451255	4.56134	0.596116	0.440064	0.852561
NIT1	0.0419605	5.7262	0.435188	0.509454	0.876073
DEDD	0.0696179	5.84252	2.16214	0.141448	0.654695
UFC1	-0.0657958	6.32981	1.91891	0.165977	0.683835
USP21	-0.0478891	5.00129	0.851907	0.356013	0.814794
PPOX	-0.135744	4.75275	2.12929	0.144508	0.65787
B4GALT3	-0.0153445	6.19736	0.0457479	0.830635	0.970037
NDUFS2	-0.0403419	6.24107	1.24823	0.26389	0.758148
FCER1G	0.101533	8.43806	1.08023	0.298645	0.782085
TOMM40L	0.0240717	5.55305	0.102654	0.748668	0.950533
MPZ	0.0392089	4.69726	0.133619	0.714708	0.942541
SDHC	-0.0772001	6.68748	3.12087	0.0772954	0.57299
FCGR2A	0.0828067	9.66897	0.454983	0.499978	0.874134
HSPA6	-0.0697601	9.14468	0.2641	0.607317	0.907149
FCGR3A	0.172104	9.21036	3.66473	0.0555756	0.528539
FCGR2C	0.269697	5.76449	7.39539	0.00653914	0.293623
HSPA7	-0.0498517	6.8821	0.20304	0.652278	0.921175
FCGR3B	0.0421588	10.8459	0.132071	0.716294	0.942541
FCGR2B	0.400763	6.03987	23.4001	1.31574e-06	0.00044857
FCRLA	0.0628811	4.87869	0.234965	0.627866	0.913288
DUSP12	-0.0330975	3.9733	0.305237	0.580618	0.89912
ATF6	0.00383076	6.38372	0.00240444	0.960891	0.996548
SH2D1B	0.0338756	3.84217	0.0533003	0.817417	0.966775
UHMK1	-0.11329	7.0379	3.04545	0.0809639	0.573944
UAP1	0.158149	4.10559	2.62407	0.105254	0.605646
HSD17B7	0.0837209	3.6735	2.19864	0.138132	0.653216
MGST3	-0.0499077	5.36918	0.442518	0.50591	0.876073
ALDH9A1	-0.0366947	5.22863	0.392666	0.530901	0.885571
TMCO1	-0.0178497	6.25811	0.0628826	0.801997	0.964965
UCK2	0.0484392	3.85963	0.404192	0.524932	0.88288
POGK	-0.00085753	5.72445	0.000315913	0.985819	0.998121
POU2F1	0.206886	4.81036	9.66748	0.00187559	0.163807
CD247	-0.119117	6.89068	1.32765	0.249224	0.745325
CREG1	0.129262	6.90911	1.85631	0.173051	0.690689
RCSD1	0.0587463	8.03166	1.17189	0.279013	0.769189
MPZL1	0.0259478	6.15324	0.0340556	0.853589	0.977333
MPC2	-0.0747979	5.40189	1.64851	0.199162	0.707329
DCAF6	0.00260235	5.34873	0.00119132	0.972466	0.997137
TIPRL	-0.0578074	5.36459	0.772136	0.379557	0.82735
SFT2D2	-0.0260249	6.77788	0.213175	0.64429	0.91903
BLZF1	0.0373826	4.60288	0.205083	0.650649	0.920415
F5	-0.0174642	5.80905	0.0137975	0.906493	0.987605
SELL	0.0476153	10.7023	0.294521	0.587338	0.902153
SCYL3	0.0168491	5.32644	0.0369033	0.847662	0.976091
KIFAP3	-0.111108	4.08067	2.60507	0.106522	0.607897
PRRC2C	0.042407	7.556	0.431422	0.511292	0.877108
VAMP4	-0.0860367	4.37053	1.55105	0.212981	0.721295
EEF1AKNMT	-0.0929567	5.32825	1.79436	0.180396	0.696798
PIGC	-0.0255494	4.51469	0.382717	0.536153	0.887583
SUCO	-0.0442001	4.79312	0.538843	0.462913	0.85987
TNFSF4	-0.102941	4.17569	1.06125	0.302929	0.783505
PRDX6	-0.0456685	7.58986	0.167181	0.682629	0.930673
KLHL20	-0.0593276	3.43065	1.69109	0.193458	0.705382
GAS5	-0.147258	6.92001	1.83896	0.175073	0.690695
ZBTB37	-0.00366921	6.09167	0.00294099	0.956751	0.995804
RC3H1	-0.0122509	6.51053	0.029832	0.862872	0.979094
RABGAP1L	0.0501514	5.94039	0.6469	0.421223	0.842973
CACYBP	-0.114123	6.43408	0.668048	0.413733	0.837963
MRPS14	0.00144442	4.21547	0.00059211	0.980587	0.997711
KIAA0040	0.124702	8.15636	1.34549	0.246069	0.743372
COP1	-0.0257731	6.98261	0.112817	0.73696	0.948186
RALGPS2	0.0752408	5.43052	0.773106	0.379258	0.827219
FAM20B	-0.0210843	5.03286	0.112581	0.737225	0.948186
TOR3A	0.0602517	6.0219	0.882672	0.347471	0.809944
ABL2	-0.0178817	4.98893	0.0531109	0.817736	0.966775
SOAT1	0.000348799	5.70056	3.43232e-05	0.995326	0.999594
TOR1AIP2	0.0705024	5.99271	1.76784	0.18365	0.697761
TOR1AIP1	0.040605	6.337	0.333819	0.563419	0.895705
CEP350	0.0197891	5.65368	0.121552	0.727357	0.945266
QSOX1	0.039723	7.43376	0.117163	0.732132	0.946793
ACBD6	-0.0657694	4.1601	1.009	0.315142	0.789355
XPR1	0.0574574	4.2625	1.05753	0.30378	0.784154
STX6	0.0234018	5.89901	0.222812	0.636905	0.917052
MR1	0.126931	6.87409	1.89416	0.168734	0.684275
IER5	0.091998	6.5656	1.66317	0.197176	0.706391
CACNA1E	0.189021	5.2739	1.52466	0.216915	0.723675
GLUL	0.134168	9.87953	2.01219	0.15604	0.675537
RNASEL	-0.0681767	6.55682	0.310914	0.57712	0.898197
NPL	0.0589025	6.65997	0.389409	0.53261	0.886291
DHX9	-0.0066903	6.97241	0.0204201	0.88637	0.982883
SMG7	0.101105	6.48802	3.94049	0.0471371	0.511058
NCF2	0.119083	9.86158	1.97951	0.159442	0.677592
ARPC5	0.0602987	8.47853	0.540629	0.462172	0.859801
RGL1	0.274324	4.2115	2.95391	0.08567	0.576328
TSEN15	-0.0299829	3.74052	0.208081	0.648276	0.919787
C1orf21	-0.0121587	3.60287	0.0100719	0.92006	0.99052
EDEM3	-0.0719388	5.37143	0.688613	0.406636	0.836232
NIBAN1	-0.0779534	8.81438	0.40654	0.523731	0.8827
RNF2	0.0497136	3.61486	0.467811	0.493996	0.872422
TRMT1L	0.0154871	4.40813	0.0269004	0.869721	0.980319
IVNS1ABP	0.194137	8.59532	2.39453	0.121761	0.630375
TPR	-0.0853274	6.6704	3.16166	0.0753864	0.571607
PTGS2	0.0729833	6.55074	0.113651	0.736025	0.947966
RGS18	-0.115045	6.40402	0.839762	0.359465	0.816884
RGS1	0.199812	4.41424	0.609913	0.434821	0.851533
RGS2	-0.0180752	9.2423	0.0198267	0.888022	0.982883
UCHL5	0.00455808	3.99456	0.00455018	0.946219	0.994641
RO60	-0.0366927	5.4258	0.377808	0.538779	0.888501
CDC73	0.0256121	5.20427	0.147948	0.700504	0.93831
DENND1B	0.0639848	4.6248	0.465494	0.495067	0.872422
NEK7	-0.101874	5.5424	1.11925	0.290081	0.778482
PTPRC	0.0030719	9.85306	0.00177483	0.966396	0.997137
ZNF281	-0.10111	6.08573	0.844863	0.35801	0.816884
DDX59	0.0189581	4.56284	0.113949	0.735692	0.947934
KIF21B	0.116081	7.73389	2.67529	0.101917	0.601978
TMEM9	-0.00284106	4.74302	0.0011064	0.973465	0.997137
CSRP1	0.00770479	6.62435	0.0194797	0.889	0.982883
IPO9	-0.0475907	5.80977	0.610227	0.434702	0.851533
TIMM17A	-0.0461325	5.20826	0.555976	0.455886	0.855758
RNPEP	0.131475	6.07739	2.94121	0.0863462	0.578049
ARL8A	0.0625889	7.02525	0.981992	0.321707	0.793278
PTPN7	0.0150472	6.72608	0.0325336	0.856862	0.97778
PPP1R12B	-0.00742435	6.32368	0.00415425	0.948609	0.995661
KDM5B	0.0772522	5.26174	1.56984	0.21023	0.718231
RABIF	0.0242219	4.51228	0.378636	0.538334	0.888394
KLHL12	-0.0766351	5.57343	3.18173	0.0744658	0.568339
ADIPOR1	-0.0723237	9.30418	0.316569	0.573677	0.898101
CYB5R1	-0.00907656	5.24568	0.0307438	0.860813	0.978185
TMEM183A	-0.0686417	6.5646	2.34167	0.125954	0.638089
CHI3L1	-0.268996	5.99483	1.57398	0.20963	0.718231
BTG2	-0.0670616	9.10351	0.30147	0.582963	0.900523
ATP2B4	-0.181036	6.80171	5.16888	0.022995	0.432602
LAX1	0.0930504	4.68882	0.773617	0.379101	0.827219
ZC3H11A	0.0133377	7.33288	0.0273595	0.868624	0.980203
ZBED6	0.092843	4.49931	0.738424	0.390166	0.829958
SNRPE	-0.135597	5.27122	2.70083	0.100296	0.600661
PPP1R15B	0.109421	6.84614	2.16978	0.140746	0.653997
PIK3C2B	-0.0456448	4.81768	0.204689	0.650962	0.920415
MDM4	-0.0693389	7.15728	1.72685	0.188814	0.703656
LOC105371692	-0.0614204	5.31607	0.473955	0.491173	0.872422
RBBP5	0.0369855	5.07103	0.685791	0.4076	0.836232
DSTYK	-0.0631704	5.23006	1.06202	0.302754	0.783505
TMCC2	-0.319671	6.14455	1.71386	0.190485	0.704962
NUAK2	0.0972505	6.45217	1.04177	0.30741	0.78494
ELK4	-0.0546656	5.83557	0.882824	0.347429	0.809944
NUCKS1	-0.0423289	6.29768	0.276745	0.598842	0.90377
RAB29	-0.164517	6.69584	8.92268	0.00281651	0.188286
SLC41A1	0.0736719	4.04324	0.592172	0.44158	0.852864
SRGAP2	0.143784	6.39148	3.20693	0.0733269	0.566185
IKBKE	-0.0328463	6.62607	0.283102	0.594675	0.902655
RASSF5	0.0633952	8.72451	1.60327	0.20544	0.714424
EIF2D	-0.0850189	5.36356	1.83615	0.175403	0.690695
MAPKAPK2	0.0316278	8.42764	0.210533	0.64635	0.919787
FCMR	-0.0131684	7.47809	0.0152319	0.901777	0.986418
YOD1	-0.0443797	5.65627	0.111142	0.738848	0.948218
PFKFB2	-0.108533	6.87672	0.282734	0.594915	0.902655
CD55	0.020054	8.59645	0.0230914	0.87922	0.981823
CR1	-0.0562506	8.57021	0.144144	0.704195	0.939382
CD46	0.0166594	8.10897	0.027616	0.868015	0.980203
MIR29B2CHG	0.0732738	4.32712	0.59443	0.440711	0.852616
G0S2	0.124426	8.27425	0.284373	0.593849	0.902655
TRAF3IP3	-0.00780167	8.05079	0.0242944	0.876138	0.981823
UTP25	-0.000644377	3.62811	9.61434e-05	0.992177	0.998468
RCOR3	-0.00849431	4.92668	0.0317841	0.858502	0.97789
TRAF5	-0.025119	5.41521	0.0862552	0.768993	0.955095
SLC30A1	0.121501	4.88869	1.51139	0.218928	0.725821
LPGAT1	-0.0507788	7.24401	0.379894	0.53766	0.888277
INTS7	0.0509445	3.80431	0.574002	0.448673	0.854905
RPL21P28	-0.248346	5.63763	6.82331	0.00899755	0.329262
PPP2R5A	-0.0442715	7.09522	0.287695	0.591701	0.902389
PACC1	0.0271299	3.56491	0.214501	0.643262	0.91903
NENF	-0.0739219	4.58336	0.839861	0.359436	0.816884
ATF3	0.360066	5.0028	3.91006	0.047998	0.511367
BATF3	-0.179924	3.77582	1.90361	0.167674	0.683835
NSL1	-0.0430543	5.35336	0.587557	0.443365	0.853811
TATDN3	-0.00181059	4.46236	0.000739506	0.978305	0.997137
FLVCR1	0.0938153	3.64507	0.994254	0.318705	0.791602
ANGEL2	-0.0426022	4.30533	0.561325	0.453727	0.855676
RPS6KC1	0.0195443	4.23766	0.0992035	0.752788	0.951114
SMYD2	-0.189849	4.43602	7.2015	0.00728429	0.304645
LYPLAL1	-0.0385112	3.81577	0.497357	0.480664	0.867601
EPRS1	0.0181885	5.56471	0.0670469	0.795686	0.963713
BPNT1	-0.125859	4.83188	2.78483	0.095161	0.594676
IARS2	-0.0537272	5.20304	0.766023	0.38145	0.827837
RAB3GAP2	-0.0250684	5.62113	0.329327	0.566055	0.895705
MTARC1	-0.0476308	6.19541	0.0688197	0.793063	0.962699
HLX	-0.00735978	6.56314	0.00128597	0.971394	0.997137
MIA3	0.139307	6.12965	2.03377	0.153838	0.673043
AIDA	-0.0878398	5.51675	2.37403	0.123368	0.63406
BROX	0.0730507	5.4886	1.1067	0.292801	0.779275
TLR5	-0.0277205	6.22825	0.0255851	0.872918	0.98146
CAPN2	0.0757064	7.62239	1.87203	0.171243	0.688638
TP53BP2	0.0437914	4.61783	0.38971	0.532452	0.886291
FBXO28	0.025302	4.58535	0.198804	0.655688	0.922892
DEGS1	0.0806791	6.18269	0.879385	0.34837	0.810604
NVL	-0.0496631	4.24443	0.839636	0.359501	0.816884
CNIH4	0.00517795	6.58936	0.00221468	0.962465	0.996568
WDR26	0.0432458	7.70453	0.407369	0.523308	0.8827
LBR	-0.0245169	7.49997	0.0798667	0.777478	0.957929
SRP9	-0.107888	6.63555	1.94186	0.163467	0.679547
TMEM63A	-0.121142	7.57255	2.10371	0.146942	0.66239
PYCR2	0.0249262	5.83251	0.174934	0.675764	0.928033
SDE2	0.0916406	5.03261	1.08909	0.296673	0.781096
H3-3A	-0.0231791	10.3335	0.080548	0.776556	0.95785
ACBD3	0.0269739	5.06223	0.237475	0.626036	0.913288
PARP1	0.00567105	6.66876	0.00463943	0.945695	0.994641
ITPKB	-0.155439	7.53491	3.13937	0.0764235	0.57299
PSEN2	-0.0449902	3.66854	0.252785	0.615121	0.909328
COQ8A	-0.0947608	5.23823	1.06286	0.302565	0.783505
SNAP47	-0.00890842	4.60863	0.0214185	0.883645	0.9828
JMJD4	-0.0957278	4.88541	1.78928	0.181014	0.696798
ARF1	0.121965	8.69783	5.4035	0.0200964	0.414219
C1orf35	-0.027851	4.03265	0.160694	0.688518	0.933278
MRPL55	0.0682082	4.55022	1.01163	0.314512	0.788851
GUK1	-0.131541	9.54425	1.47109	0.225173	0.731016
IBA57	-0.230033	4.2919	7.19416	0.00731414	0.304645
OBSCN	-0.233061	5.97095	2.65566	0.103182	0.602983
TRIM11	-0.05295	6.14284	1.04564	0.306512	0.784404
RNF187	-0.284338	6.65187	10.4275	0.00124154	0.126982
RAB4A	-0.0821625	4.3726	2.69465	0.100685	0.600661
CCSAP	-0.0213792	3.91683	0.0764891	0.782113	0.959851
NUP133	0.022427	4.57969	0.170836	0.67937	0.929212
ABCB10	-0.0315122	3.92234	0.30138	0.583019	0.900523
TAF5L	0.0521462	4.33843	0.792907	0.373223	0.82319
GALNT2	-0.0130061	6.52121	0.0292497	0.864204	0.9798
COG2	-0.0488112	4.18378	0.840004	0.359396	0.816884
TTC13	-0.10234	5.4895	3.83226	0.0502751	0.516498
FAM89A	0.0850718	3.60554	0.576874	0.44754	0.854905
GNPAT	-0.0624807	5.39271	2.23346	0.135051	0.650975
EXOC8	-0.0216213	5.01525	0.091648	0.762092	0.953837
EGLN1	-0.0933236	7.12854	0.870546	0.350804	0.812979
TSNAX	-0.0902509	5.26262	1.22678	0.268034	0.761728
SIPA1L2	-0.0337647	6.7315	0.0386436	0.844156	0.975373
NTPCR	-0.144075	4.15967	4.5515	0.0328899	0.466489
PCNX2	-0.0465301	3.91384	0.1947	0.659033	0.924496
COA6	-0.0729795	4.3656	0.976675	0.323021	0.793685
TARBP1	-0.148735	4.37406	2.17185	0.140557	0.65349
IRF2BP2	0.0630884	6.65484	0.523535	0.469337	0.862105
TOMM20	-0.121361	6.03827	2.88265	0.0895383	0.587373
RBM34	-0.0225849	5.06452	0.210557	0.646331	0.919787
ARID4B	-0.118072	7.11801	2.62309	0.105319	0.605646
GGPS1	-0.028516	4.83498	0.29174	0.589108	0.902153
LYST	0.0357052	8.22463	0.170987	0.679236	0.929168
GPR137B	0.121436	4.16313	1.40447	0.235976	0.73811
ERO1B	0.0108008	3.79721	0.0223373	0.881193	0.9828
LGALS8	0.0878854	6.92528	0.755757	0.38466	0.829455
HEATR1	-0.0343899	4.59274	0.241183	0.623353	0.911564
MTR	-0.0969019	4.78456	1.76138	0.184452	0.699037
FH	0.0342374	4.37484	0.379289	0.537984	0.888277
KMO	-0.00509474	3.99237	0.00307856	0.955752	0.995804
OPN3	0.0132816	3.86479	0.0336988	0.854349	0.977415
CEP170	0.16074	3.8336	4.52814	0.0333419	0.467344
SDCCAG8	-0.062454	3.42493	1.4527	0.228095	0.734589
ZBTB18	-0.000842076	6.86145	0.000140232	0.990552	0.998361
ADSS2	-0.0342285	5.08166	0.281809	0.595518	0.902655
DESI2	-0.00741065	4.46139	0.0139621	0.90594	0.987509
COX20	-0.0628442	4.02819	0.925827	0.33595	0.803413
HNRNPU	-0.0259483	7.82817	0.24205	0.622729	0.911564
EFCAB2	-0.0147878	5.20825	0.00652667	0.935611	0.994506
CNST	-0.0522249	5.12569	0.991111	0.319471	0.792322
SCCPDH	-0.0400606	4.45549	0.226563	0.634084	0.915857
AHCTF1	-0.00316293	5.39948	0.00223641	0.962282	0.996568
LOC112268259	-0.0832951	3.78059	1.96058	0.161452	0.678367
ZNF496	0.0416263	5.19658	0.232659	0.629559	0.914143
NLRP3	0.0157481	5.55453	0.0141118	0.905439	0.987509
TRIM58	-0.0896038	8.62976	0.195616	0.658283	0.924315
OR2W3	-0.0603721	5.55767	0.0695837	0.791944	0.962037
SH3BP5L	0.0684574	7.09743	0.624468	0.429392	0.84889
ZNF672	0.105263	6.316	5.06878	0.0243606	0.432602
ZNF692	-0.0115106	5.45705	0.0320357	0.857949	0.977859
ACP1	-0.00383209	5.84046	0.00317209	0.955086	0.995804
TMEM18	-0.0351291	4.58287	0.247423	0.618896	0.910345
EIPR1	0.000601639	4.99908	0.000142568	0.990473	0.998361
TRAPPC12	-0.10146	5.98111	4.32286	0.0376037	0.483007
ADI1	-0.0587173	4.9067	1.31213	0.25201	0.747398
RNASEH1	-0.0730665	4.89126	1.29461	0.255199	0.748601
RPS7	-0.0967812	8.73166	1.87088	0.171374	0.688774
CMPK2	0.370401	6.24082	3.51131	0.0609511	0.540002
RSAD2	0.555675	8.27768	5.5393	0.018594	0.39984
RNF144A	-0.0572851	4.94965	0.330922	0.565117	0.895705
ID2	0.141509	5.99249	3.69703	0.0545093	0.528539
KIDINS220	0.00207729	6.28449	0.000898066	0.976093	0.997137
MBOAT2	-0.0697949	5.99062	0.343667	0.55772	0.894088
ITGB1BP1	-0.0710314	5.48427	2.05635	0.151573	0.67133
CPSF3	0.00282996	4.23516	0.00306546	0.955846	0.995804
IAH1	-0.00377896	5.02275	0.00382728	0.95067	0.995804
ADAM17	0.0597214	6.10208	0.630595	0.427137	0.848773
YWHAQ	-0.023935	6.9277	0.149704	0.698818	0.937507
KLF11	0.196268	4.54262	2.69053	0.100946	0.600661
RRM2	0.132888	5.31946	0.589565	0.442587	0.853481
HPCAL1	0.0709205	6.54423	1.51258	0.218746	0.725821
ODC1	-0.0971752	7.1774	1.67407	0.195714	0.705382
NOL10	-0.0110162	3.84004	0.0465249	0.829224	0.969025
PDIA6	0.0846758	7.8035	1.15844	0.281789	0.770627
SLC66A3	0.0806219	4.71073	1.13158	0.287439	0.774327
ROCK2	-0.0464539	4.95447	0.435167	0.509464	0.876073
LPIN1	-0.0994164	5.70847	1.88291	0.170004	0.686655
TRIB2	-0.14349	6.21978	2.82836	0.0926128	0.59017
NBAS	0.0341024	4.86768	0.419918	0.516978	0.879598
DDX1	-0.123753	5.71158	5.96735	0.0145731	0.373913
CYRIA	0.151045	6.28078	3.65817	0.0557948	0.529475
SMC6	-0.0722053	4.76824	1.31496	0.251498	0.747029
LINC00954	-0.112651	3.46942	1.82468	0.176757	0.691767
LAPTM4A	0.0243566	6.84701	0.15656	0.692344	0.936223
PUM2	0.0121507	6.79692	0.0705345	0.79056	0.961637
RHOB	0.223641	7.79731	4.72409	0.0297429	0.454035
HS1BP3	0.0815212	6.027	2.3054	0.128925	0.644177
LDAH	-0.0179162	3.76618	0.0835783	0.772506	0.955748
ATAD2B	-0.020055	4.81295	0.160052	0.689109	0.933597
UBXN2A	0.00175544	3.60564	0.00117481	0.972657	0.997137
SF3B6	0.0967647	5.21189	1.04832	0.305893	0.784404
TP53I3	-0.0741003	4.65192	0.460617	0.497336	0.873456
ITSN2	-0.0265357	7.24864	0.212945	0.644469	0.91903
NCOA1	0.0742425	6.75176	0.917299	0.338185	0.805849
PTRHD1	-0.0626817	4.83464	0.687801	0.406913	0.836232
CENPO	0.0305658	3.74169	0.146333	0.702064	0.938771
ADCY3	0.0203835	6.67494	0.0261902	0.871437	0.980999
DNMT3A	-0.153364	6.41039	5.87645	0.0153447	0.373913
DTNB	0.0499197	4.11438	0.467272	0.494245	0.872422
ASXL2	-0.0232798	5.7282	0.18561	0.666595	0.926072
RAB10	-0.0183582	7.64777	0.0612736	0.804494	0.965462
HADHA	-0.026263	7.21319	0.350967	0.553566	0.894088
HADHB	0.0246952	6.37738	0.286722	0.592329	0.902474
SELENOI	0.0212039	3.91078	0.0580395	0.809622	0.966029
SLC35F6	0.196045	5.38971	11.4263	0.000724129	0.0980236
TMEM214	0.184818	5.68992	8.61142	0.00334061	0.207773
AGBL5	0.0217605	3.84393	0.123231	0.725557	0.945061
OST4	0.0335766	7.06871	0.214416	0.643328	0.91903
PREB	0.0750106	6.69951	2.35147	0.125165	0.637952
SLC5A6	-0.0358323	4.62158	0.339193	0.560295	0.895515
ATRAID	0.081024	5.98071	2.17242	0.140505	0.65349
CAD	-0.0567562	5.54115	0.565167	0.452186	0.85544
MPV17	-0.0592597	5.40162	1.40322	0.236186	0.73811
GTF3C2	0.0285636	5.56133	0.343192	0.557992	0.894088
EIF2B4	0.0119282	4.8354	0.0703347	0.79085	0.961688
SNX17	-0.0793633	7.84152	3.95839	0.0466383	0.510862
ZNF513	-0.0145856	5.42682	0.0821827	0.774361	0.95742
PPM1G	-0.047534	6.23456	0.800027	0.371085	0.821116
NRBP1	0.0678499	6.95479	2.01261	0.155996	0.675537
ZNF512	-0.0939258	4.59624	2.26881	0.132002	0.648403
GPN1	-0.0150026	4.61724	0.0885843	0.765985	0.955095
SUPT7L	-0.0373709	5.53154	0.946189	0.330691	0.799793
SLC4A1AP	0.00816854	4.78995	0.019952	0.887671	0.982883
MRPL33	-0.0229155	4.36914	0.112273	0.737571	0.948186
BABAM2	0.0985766	4.67974	3.51234	0.0609133	0.540002
FOSL2	0.105549	8.67963	0.807721	0.368795	0.820188
PLB1	-0.195877	5.56511	1.30216	0.253819	0.748601
PPP1CB	-0.0620788	7.76945	0.591082	0.442001	0.853318
WDR43	-0.0173004	4.52187	0.0533615	0.817314	0.966775
CLIP4	0.0975373	4.51971	1.32168	0.250291	0.745786
YPEL5	0.0167638	7.71449	0.0363856	0.848721	0.976505
LBH	-0.0806372	7.27243	0.577587	0.44726	0.854905
EHD3	0.175022	4.33679	2.9735	0.0846384	0.576328
MEMO1	-0.0456763	5.25232	0.722939	0.395181	0.831389
DPY30	-0.137989	5.10079	4.84758	0.027685	0.449454
SPAST	-0.0610157	4.56665	0.674561	0.411466	0.837555
SLC30A6	-0.00722675	4.49723	0.0195025	0.888935	0.982883
NLRC4	0.00994025	6.60544	0.00593871	0.938573	0.994641
YIPF4	-0.146465	6.62243	3.30458	0.0690869	0.55541
BIRC6	0.0362717	6.53449	0.437023	0.508563	0.876073
RASGRP3	0.249736	4.11147	6.15528	0.013102	0.367323
FAM98A	0.0695995	3.65617	0.957002	0.327943	0.797607
FEZ2	-0.115476	4.74283	2.59034	0.107517	0.609276
STRN	-0.0109401	5.3175	0.0341524	0.853383	0.977333
HEATR5B	0.0744603	5.34011	1.92854	0.164918	0.682585
GPATCH11	-0.0404278	3.74898	0.287933	0.591548	0.902389
EIF2AK2	0.0361652	7.43838	0.0706672	0.790368	0.961637
CEBPZOS	-0.133732	4.73062	4.92651	0.0264477	0.443445
CEBPZ	-0.143646	5.45491	5.91858	0.014982	0.373913
NDUFAF7	-0.14566	4.49187	4.84795	0.0276791	0.449454
PRKD3	0.113932	4.59574	3.67945	0.055087	0.528539
QPCT	0.0636041	7.25969	0.173793	0.676763	0.92811
CDC42EP3	0.0584983	7.88837	0.316859	0.573502	0.898101
CYP1B1	0.180823	5.7264	0.798154	0.371646	0.821657
ATL2	-0.00523738	3.79837	0.00802274	0.928629	0.99231
HNRNPLL	0.0827616	5.16376	0.853071	0.355685	0.814794
GALM	0.0703538	5.13641	0.282709	0.594931	0.902655
SRSF7	-0.112097	6.90618	4.46005	0.0346964	0.475615
GEMIN6	-0.119238	3.61436	2.5104	0.113098	0.617475
DHX57	-0.0654798	3.99636	1.11082	0.291903	0.779275
SOS1	0.0514301	5.36098	0.393812	0.530303	0.885438
SLC8A1	0.0271851	5.57673	0.0619154	0.803494	0.964965
EML4	0.030589	6.50376	0.192703	0.660676	0.924551
COX7A2L	-0.0901371	6.17723	2.668	0.102385	0.602299
MTA3	-0.0612043	3.55254	0.395509	0.529418	0.885248
OXER1	0.11283	4.65977	0.448526	0.503036	0.874134
ZFP36L2	0.105409	7.47857	1.82059	0.177243	0.691767
THADA	0.0161094	4.90966	0.0875155	0.76736	0.955095
LRPPRC	-0.104756	5.74368	2.20863	0.137241	0.652575
PPM1B	-0.0599644	5.95219	0.872114	0.350371	0.81264
PREPL	-0.194351	4.35302	8.32491	0.0039105	0.223252
SRBD1	0.0796796	4.64888	0.889535	0.345603	0.809607
PRKCE	0.0613696	4.04418	0.686753	0.407271	0.836232
RHOQ	0.0181201	6.84828	0.0541218	0.81604	0.966564
PIGF	-0.0255879	3.57016	0.148665	0.699815	0.93808
CRIPT	0.0309075	3.7846	0.276622	0.598924	0.90377
MCFD2	0.0474422	4.96534	0.640962	0.423363	0.845714
TTC7A	0.0514594	7.04784	0.65171	0.419502	0.84239
CALM2	-0.109866	8.70508	2.34678	0.125542	0.638089
MSH2	-0.208232	4.31166	5.40672	0.0200594	0.414219
MSH6	-0.0677311	4.81652	1.34234	0.246621	0.743372
FBXO11	-0.00532806	6.08618	0.00858841	0.926163	0.99158
FOXN2	-0.0648489	5.31269	0.577377	0.447342	0.854905
PPP1R21	-0.0148227	5.32933	0.0667995	0.796055	0.963713
ERLEC1	0.117431	5.23342	2.31734	0.127939	0.641088
PSME4	0.0747167	6.0336	1.19673	0.273976	0.763764
SPTBN1	-0.0518719	6.13607	0.345772	0.556516	0.894088
RTN4	0.0108463	7.87649	0.0211109	0.884477	0.9828
RPS27A	-0.147921	8.60641	4.86961	0.0273337	0.447252
MTIF2	-0.0032616	3.93713	0.00316318	0.955149	0.995804
CCDC88A	0.061042	5.51835	0.388093	0.533304	0.886912
PPP4R3B	-0.0368117	6.40007	0.71644	0.397314	0.832238
PNPT1	0.12312	4.28408	1.70852	0.191178	0.704962
VRK2	0.0769952	4.89328	0.682904	0.408588	0.836232
BCL11A	0.0792965	4.17316	0.825769	0.363499	0.817703
PAPOLG	0.0476178	4.34252	0.552788	0.457181	0.857097
REL	0.0909486	6.2648	1.51931	0.217724	0.72378
PEX13	-0.000782512	3.87363	0.000223338	0.988076	0.998121
AHSA2P	-0.140244	6.54678	3.52918	0.0602976	0.539922
USP34	0.0630087	6.56178	0.88281	0.347433	0.809944
XPO1	0.00969306	6.92021	0.00855265	0.926316	0.99158
CCT4	-0.0612446	6.88865	0.686731	0.407278	0.836232
COMMD1	0.0318249	3.96832	0.32916	0.566154	0.895705
B3GNT2	-0.0256141	4.62672	0.0996572	0.752241	0.951114
MDH1	-0.0633749	6.05667	1.27163	0.259461	0.753893
UGP2	-0.0413285	6.79783	0.35905	0.549035	0.893354
VPS54	0.0534782	3.9978	0.679964	0.409599	0.836742
PELI1	0.0223396	7.98438	0.0186598	0.891346	0.983676
LOC100507006	0.179805	5.82159	1.59782	0.206212	0.715214
LGALSL	0.0662678	3.9574	0.217051	0.641296	0.918941
AFTPH	0.0199087	6.52034	0.170297	0.679848	0.929571
SERTAD2	0.0205877	4.92401	0.112045	0.737828	0.948186
SLC1A4	0.260465	4.5909	4.68839	0.0303671	0.457894
CEP68	-0.151565	4.29873	3.46746	0.0625872	0.542741
RAB1A	0.101107	6.95825	1.35907	0.243699	0.742798
ACTR2	-0.089328	9.00614	1.68966	0.193646	0.705382
C1D	-0.0751636	4.29892	0.630094	0.427321	0.848773
PPP3R1	0.0351756	6.64846	0.291262	0.589413	0.902153
PLEK	0.0344328	9.95031	0.0790139	0.778638	0.958358
ARHGAP25	0.0895335	7.99296	1.60719	0.204887	0.714047
GFPT1	0.058522	4.28709	0.776101	0.378336	0.826628
NFU1	-0.0342044	4.31043	0.224178	0.635875	0.916508
AAK1	-0.0735644	5.80722	1.09135	0.296173	0.781096
ANXA4	0.0401382	5.40171	0.342992	0.558107	0.894088
GMCL1	-0.028683	4.13844	0.208176	0.6482	0.919787
SNRNP27	-0.0863792	4.59604	0.888376	0.345918	0.809607
MXD1	0.225601	9.65572	3.35178	0.0671322	0.55273
ASPRV1	0.280837	5.69427	3.94021	0.0471449	0.511058
PCBP1	0.162018	8.54243	6.96197	0.00832605	0.32683
C2orf42	0.00520003	3.569	0.00460063	0.945923	0.994641
TIA1	-0.0405004	6.08415	0.317014	0.573408	0.898101
SNRPG	-0.0774732	5.81962	0.93549	0.33344	0.801522
FAM136A	0.0308795	4.69237	0.222205	0.637365	0.917426
TGFA	-0.0664434	5.49549	0.177982	0.673114	0.92713
ADD2	0.0386232	4.39269	0.130367	0.718052	0.942891
TEX261	0.0524505	6.31253	0.893356	0.34457	0.809587
NAGK	0.0203779	8.22578	0.0641511	0.800051	0.964908
MPHOSPH10	-0.0872436	3.97803	2.69305	0.100786	0.600661
ZNF638	-0.0989982	6.0115	2.22735	0.135586	0.651699
DYSF	0.0462887	9.9138	0.113746	0.735919	0.947961
SFXN5	-0.0992484	5.73719	0.961122	0.326904	0.796705
RAB11FIP5	0.035077	3.66506	0.171937	0.678396	0.929011
SMYD5	-0.0827872	4.4206	0.822535	0.36444	0.818336
PRADC1	-0.0101334	4.3638	0.0122153	0.911995	0.988632
CCT7	-0.0436048	7.40226	0.737042	0.39061	0.829958
FBXO41	-0.0537341	5.63032	0.355443	0.551048	0.894088
ALMS1	0.108065	3.70119	1.43117	0.231574	0.736063
DUSP11	0.0123951	4.43246	0.0840585	0.771871	0.955748
STAMBP	0.0381546	5.17072	0.814332	0.366843	0.819643
DGUOK	0.0795466	5.2484	3.6822	0.0549962	0.528539
TET3	0.079187	6.91216	1.13469	0.286777	0.774166
MOB1A	0.0948612	8.33675	1.71667	0.190123	0.704962
MTHFD2	0.0581929	6.99986	0.351565	0.553228	0.894088
DCTN1	-0.0321382	6.93172	0.227947	0.63305	0.915529
WDR54	-0.0436342	3.55066	0.178935	0.67229	0.926771
WBP1	-0.144464	4.24281	4.94679	0.0261391	0.443073
MOGS	0.00639794	6.224	0.0108386	0.917083	0.990056
MRPL53	0.042458	5.28569	0.33742	0.561322	0.895705
CCDC142	-0.121123	5.20698	2.79683	0.0944509	0.59299
TTC31	0.015507	5.11253	0.089273	0.765103	0.955095
PCGF1	0.0881161	3.82087	2.88405	0.0894609	0.587373
AUP1	0.0984227	7.73983	3.42981	0.0640294	0.546372
HTRA2	-0.102756	6.31258	3.12631	0.0770381	0.57299
LOXL3	0.0992474	3.81007	1.31883	0.250803	0.745786
DOK1	0.00227508	6.90766	0.00147266	0.969388	0.997137
SEMA4F	-0.151464	3.52287	2.80104	0.0942029	0.592307
HK2	0.35636	6.28513	8.93599	0.00279606	0.188286
POLE4	-0.162777	6.48843	4.5349	0.0332103	0.467344
MRPL19	-0.027731	4.22486	0.205775	0.650099	0.920358
SUCLG1	-0.0548098	5.91832	1.5653	0.210892	0.718716
TRABD2A	-0.234501	5.47156	2.62565	0.105149	0.605646
TMSB10	-0.060014	9.82022	1.0169	0.313255	0.787629
KCMF1	-0.0228884	6.46646	0.335737	0.5623	0.895705
TGOLN2	0.0526382	8.39701	1.10872	0.29236	0.779275
RETSAT	0.0314659	4.46652	0.347346	0.555619	0.894088
ELMOD3	-0.0515291	5.30845	1.02861	0.310485	0.786291
CAPG	-0.0271664	8.1343	0.106315	0.744379	0.95011
MAT2A	-0.114267	7.12271	3.98839	0.0458148	0.510339
GGCX	-0.00279551	4.92964	0.00391996	0.950077	0.995804
VAMP8	-0.153109	7.49684	4.17385	0.0410524	0.492682
VAMP5	0.149629	7.41845	0.749246	0.386715	0.829958
RNF181	0.133413	5.97659	4.32535	0.0375488	0.483007
USP39	0.0372287	5.74119	1.21866	0.269624	0.761984
C2orf68	-0.00628171	6.68544	0.0156961	0.900299	0.986362
GNLY	-0.20036	8.17386	1.80693	0.178878	0.69464
ST3GAL5	0.0301348	5.15638	0.120348	0.728658	0.945888
POLR1A	-0.00407425	4.62975	0.00283557	0.957533	0.995942
PTCD3	-0.0797255	5.44964	2.18711	0.139171	0.65349
IMMT	0.0117399	5.68549	0.0598435	0.806743	0.966029
MRPL35	-0.0556646	4.32678	0.845745	0.357759	0.816884
KDM3A	0.201833	5.82792	5.39775	0.0201627	0.414219
RNF103	0.0113262	4.47575	0.0275549	0.868159	0.980203
RMND5A	-0.0540104	5.96425	0.615806	0.43261	0.85056
CD8A	0.0757253	6.69063	0.240815	0.623618	0.911564
CD8B	-0.0867637	6.20584	0.321945	0.570441	0.898055
ANAPC1P2	-0.0468785	4.71005	0.61695	0.432183	0.850415
CYTOR	-0.0407743	5.77567	0.178023	0.673078	0.92713
ANAPC1P4	0.0146423	4.1182	0.0436404	0.834524	0.971481
KRCC1	-0.167982	4.84226	3.51113	0.060958	0.540002
EIF2AK3	0.20934	4.35403	4.57558	0.0324307	0.466489
RPIA	-0.14316	5.95276	2.47081	0.115978	0.623234
IGKC	0.300907	10.009	7.60036	0.00583568	0.274068
IGKV4-1	0.417074	6.41532	5.3745	0.0204332	0.414756
IGKV1-5	0.744226	5.40687	17.3984	3.03081e-05	0.00868151
IGKV3-11	0.582886	4.84007	10.8694	0.000977646	0.113914
IGKV3-15	0.887566	5.04102	23.6927	1.1301e-06	0.000400098
IGKV3-20	0.480075	5.63601	8.45916	0.00363209	0.212747
IGKV2-28	0.226397	4.51033	1.69963	0.192337	0.705382
IGKV2-30	1.05694	5.483	17.7368	2.53678e-05	0.0075326
IGKV1-39	0.61494	4.68374	8.11151	0.0043985	0.238318
IGKV1D-39	0.666678	4.39946	10.1583	0.00143654	0.139198
IGKV2D-28	0.174198	4.2036	1.19808	0.273705	0.763764
MAL	-0.209789	4.84165	2.09137	0.148134	0.665822
MRPS5	-0.096003	5.81863	6.86352	0.00879729	0.32785
ZNF514	-0.245653	3.85406	8.67251	0.00323046	0.203674
FAHD2A	-0.0697928	4.22403	0.914642	0.338886	0.806078
LINC00342	-0.145113	3.73098	2.01788	0.155456	0.675537
ANKRD36C	-0.259006	4.41876	7.23382	0.00715429	0.304645
DUSP2	-0.131347	5.84336	0.563558	0.45283	0.85544
STARD7	0.0214447	6.32185	0.175168	0.675559	0.928033
TMEM127	0.137103	7.73349	5.78677	0.0161473	0.380142
CIAO1	-0.0683217	6.66235	4.5537	0.0328476	0.466489
SNRNP200	-0.000420311	7.33923	4.76186e-05	0.994494	0.99926
ARID5A	-0.0285712	8.14187	0.0577221	0.810133	0.966029
KANSL3	0.039358	5.75197	0.513697	0.473543	0.863818
LMAN2L	-0.00707033	3.74162	0.0128572	0.909722	0.988341
CNNM4	0.0953837	3.57125	2.09309	0.147966	0.665704
CNNM3	-0.0563556	5.18472	0.663311	0.415393	0.839266
ANKRD39	0.0123559	3.49859	0.0234287	0.878348	0.981823
SEMA4C	0.0330378	4.01037	0.0923031	0.761269	0.953659
ANKRD36	-0.200423	4.62146	4.7287	0.0296633	0.454035
ANKRD36B	-0.233783	4.04971	6.06034	0.0138251	0.373197
COX5B	-0.0517676	7.17288	0.749545	0.38662	0.829958
ACTR1B	-0.0668295	6.47799	0.926224	0.335846	0.803394
ZAP70	-0.168235	8.25688	2.75729	0.0968119	0.597346
TMEM131	0.178033	5.4474	4.52231	0.0334556	0.467344
INPP4A	-0.00767072	7.53751	0.0220082	0.882065	0.9828
COA5	-0.0979259	4.49491	3.54942	0.0595663	0.539721
UNC50	-0.0353827	4.77899	0.485576	0.485908	0.870533
MGAT4A	-0.153259	5.85261	4.13044	0.0421185	0.495063
MITD1	-0.00824517	5.29448	0.00645672	0.935956	0.994514
MRPL30	-0.0455531	4.9172	0.759401	0.383516	0.829285
TXNDC9	-0.0600755	4.50626	0.547319	0.459415	0.858598
EIF5B	-0.0156945	4.84557	0.0618734	0.803559	0.964965
REV1	-0.0445081	4.37221	0.757624	0.384073	0.829396
AFF3	0.0161449	4.18639	0.0179042	0.893556	0.984933
RPL31	-0.0720827	8.96661	0.836162	0.360497	0.816884
TBC1D8	0.0712958	6.48768	0.277163	0.598566	0.90377
CNOT11	-0.0126162	5.16891	0.0726553	0.787509	0.960945
RNF149	0.000492913	9.72366	2.36592e-05	0.996119	0.999594
MAP4K4	-0.0493124	8.43935	0.261096	0.609368	0.908517
LINC01127	0.0211522	4.04947	0.0101863	0.919608	0.99044
IL1R2	0.0817427	8.41707	0.124802	0.723883	0.944525
IL1R1	0.0041484	4.71085	0.000645985	0.979723	0.997649
IL18R1	0.0837266	6.90018	0.171283	0.678974	0.929168
IL18RAP	0.0974022	7.88976	0.372709	0.541531	0.890115
MFSD9	-0.0983998	4.43563	1.03695	0.308532	0.785792
MRPS9	-0.0285151	3.52857	0.212737	0.644631	0.91903
TGFBRAP1	0.0507731	4.61172	0.723695	0.394935	0.831389
C2orf49	-0.0132574	4.36839	0.0682016	0.793973	0.962915
NCK2	-0.0972957	6.88453	1.84442	0.174434	0.690689
UXS1	-0.0405878	4.64654	0.544014	0.460774	0.858829
GCC2	-0.00520868	5.44167	0.00579279	0.939331	0.994641
LIMS1	-0.0606334	6.91027	1.43866	0.230356	0.735406
RANBP2	0.0294195	6.21163	0.154829	0.693962	0.936682
SH3RF3	-0.00817833	3.8493	0.00389855	0.950214	0.995804
MTLN	-0.139244	3.79107	2.38746	0.122312	0.631807
BCL2L11	0.0859653	6.03834	1.57133	0.210014	0.718231
MIR4435-2HG	-0.0536019	6.55925	0.380777	0.537188	0.888221
ANAPC1	-0.0590836	4.58976	0.735375	0.391146	0.829958
TMEM87B	-0.0715591	4.4729	1.4847	0.22304	0.728115
ZC3H6	-0.00388101	3.99515	0.00312814	0.955398	0.995804
TTL	-0.0420185	4.85266	0.714463	0.397966	0.832238
POLR1B	-0.00932232	3.91548	0.0201171	0.887211	0.982883
CHCHD5	-0.00455183	4.51269	0.00416096	0.948568	0.995661
SLC20A1	0.0194333	6.42753	0.0942049	0.758898	0.953023
IL1B	-0.101091	7.45712	0.297835	0.585243	0.901466
IL1RN	0.115391	8.14148	0.517436	0.471937	0.863312
PSD4	0.0126258	8.82406	0.030609	0.861116	0.978185
PAX8-AS1	-0.239898	4.54897	1.64255	0.199976	0.708136
CBWD2	-0.115781	5.0646	2.6799	0.101622	0.601562
WASH2P	0.0130662	5.52902	0.0458115	0.830519	0.970037
RABL2A	-0.0538864	3.5335	0.558462	0.454881	0.855748
SLC35F5	-0.0291089	5.03572	0.243394	0.621765	0.911564
ACTR3	-0.0101708	8.57883	0.0230993	0.879199	0.981823
DDX18	-0.0309407	5.71705	0.365299	0.545578	0.893217
CCDC93	0.0110674	6.19081	0.0339925	0.853723	0.977333
INSIG2	-0.050051	4.76603	0.448883	0.502866	0.874134
MARCO	0.117089	5.46349	0.385068	0.534903	0.887488
DBI	0.0268108	5.60548	0.0997977	0.752073	0.951114
PTPN4	-0.0532632	4.63869	0.333572	0.563564	0.895705
LOC105373582	0.211657	4.50567	1.06549	0.301966	0.783364
TMEM185B	-0.100859	6.33708	1.08564	0.297439	0.781096
RALB	0.0414372	8.31473	0.127237	0.721314	0.94377
CLASP1	0.0472668	5.74901	0.467325	0.49422	0.872422
NIFK	-0.0371322	4.45963	0.349422	0.554441	0.894088
TSN	-0.100393	5.42056	4.39502	0.0360441	0.481945
GYPC	-0.221078	9.11723	2.32344	0.127438	0.640021
BIN1	-0.131396	6.7617	2.27399	0.131561	0.647601
ERCC3	0.00253344	5.49501	0.00447573	0.946661	0.994641
MAP3K2	0.0160679	6.64172	0.0401829	0.841123	0.97366
IWS1	0.00775247	5.16727	0.0247095	0.875093	0.981823
MYO7B	0.486515	5.24193	7.19458	0.00731241	0.304645
LIMS2	-0.0293561	3.69632	0.0522557	0.819184	0.966775
WDR33	0.0135657	5.98844	0.138166	0.710111	0.942115
SFT2D3	-0.0733058	3.55505	1.09407	0.295572	0.781096
POLR2D	-0.0344506	4.97302	0.412183	0.520864	0.881027
AMMECR1L	-0.0294351	4.55486	0.417252	0.518311	0.880106
SAP130	0.22401	4.29163	10.7129	0.00106389	0.117119
UGGT1	-0.0608959	6.41541	1.40995	0.235064	0.737983
HS6ST1	0.0893722	5.43925	1.03151	0.309805	0.786238
SMPD4	-0.00910086	5.4933	0.0198998	0.887817	0.982883
MZT2B	-0.0950432	7.00499	1.1899	0.275349	0.765043
CCDC115	-0.0510752	5.38865	0.650989	0.419759	0.842723
IMP4	-0.00238724	5.68713	0.00162374	0.967857	0.997137
PTPN18	0.0035348	7.39217	0.00322983	0.954679	0.995804
FAM168B	-0.0181489	6.18893	0.118761	0.730382	0.946403
PLEKHB2	0.0402686	7.14922	0.620132	0.430998	0.849477
MZT2A	-0.179802	5.34151	3.08069	0.0792269	0.573944
SMPD4BP	0.0732658	5.12943	1.01759	0.313092	0.787629
MGAT5	-0.00234771	5.77579	0.00122014	0.972135	0.997137
CCNT2	0.00164397	5.74234	0.00069252	0.979005	0.997298
RAB3GAP1	0.0251897	5.27549	0.22486	0.635362	0.916329
R3HDM1	0.120718	3.68048	3.30628	0.0690157	0.555381
UBXN4	0.0294068	6.69598	0.26597	0.606048	0.906512
MCM6	-0.00611235	5.21975	0.00335839	0.953787	0.995804
DARS1	0.010546	5.05097	0.0240578	0.876738	0.981823
CXCR4	0.339855	8.42611	7.89505	0.00495702	0.253756
HNMT	-0.0609914	3.92842	0.187337	0.665142	0.926004
SPOPL	0.0187381	5.90979	0.0438392	0.834153	0.971209
KYNU	0.0339079	6.2025	0.09498	0.757939	0.952858
ARHGAP15	-0.0033765	6.28971	0.00232966	0.961504	0.996548
GTDC1	-0.00295516	5.06806	0.00101101	0.974634	0.997137
ZEB2	0.111994	7.11283	1.78768	0.181209	0.696798
ORC4	-0.0159258	4.57326	0.057057	0.811209	0.966029
MBD5	0.0701386	3.80265	1.47171	0.225076	0.731016
EPC2	0.0101169	4.74151	0.0363093	0.848878	0.976505
MMADHC	-0.121425	7.04305	2.49113	0.11449	0.621676
NMI	-0.0782144	7.22148	0.636236	0.425077	0.846934
TNFAIP6	0.0652343	7.79842	0.140281	0.708002	0.94165
RIF1	-0.0892478	5.30866	1.99939	0.157362	0.675537
ARL5A	-0.0272706	4.92376	0.127024	0.721538	0.94377
STAM2	-0.0341753	5.22794	0.191123	0.661983	0.924794
PRPF40A	-0.0594278	6.59208	1.30731	0.252882	0.747871
ARL6IP6	-0.0990218	4.556	2.44623	0.117807	0.624869
GPD2	0.0956198	4.64862	1.64211	0.200036	0.708136
CYTIP	0.105761	8.05779	1.55381	0.212573	0.721295
PKP4	-0.021344	3.43919	0.115576	0.733883	0.947585
BAZ2B	0.0224902	5.97495	0.0518603	0.819857	0.966775
LOC643072	-0.013376	3.9482	0.0069429	0.933594	0.993467
MARCHF7	-0.0104109	6.81752	0.0163132	0.898368	0.985987
RBMS1	-0.045792	7.70569	0.189053	0.663706	0.924894
TANK	0.157824	6.36636	2.13877	0.143617	0.65738
PSMD14	-0.0609354	5.23075	0.71281	0.398512	0.832238
IFIH1	0.109842	7.07689	0.576997	0.447492	0.854905
GCA	-0.12231	9.35001	0.667273	0.414004	0.838018
GALNT3	0.128572	5.00885	1.67304	0.195852	0.705602
TTC21B	-0.0154995	3.78735	0.0622764	0.802934	0.964965
STK39	0.00150485	4.3274	0.000315267	0.985834	0.998121
CERS6	-0.0188314	4.98559	0.0674768	0.795047	0.963708
DHRS9	0.101931	6.52941	0.36368	0.546469	0.893354
FASTKD1	-0.118288	3.99337	3.14857	0.0759937	0.57261
PPIG	-0.0899508	5.92441	2.35424	0.124942	0.637525
SSB	-0.0378645	5.7898	0.186127	0.66616	0.926004
METTL5	-0.101116	4.25913	1.50523	0.219868	0.725821
UBR3	0.00291357	4.57568	0.00333594	0.953942	0.995804
GORASP2	0.168275	5.39736	8.02588	0.00461137	0.243952
TLK1	0.0168338	5.5062	0.0934662	0.759816	0.95309
METTL8	-0.17617	3.62606	5.92893	0.0148943	0.373913
DCAF17	-0.034999	3.57535	0.320401	0.571367	0.898101
CYBRD1	-0.153281	4.1355	1.29689	0.254782	0.748601
DYNC1I2	-0.0201257	5.88201	0.227032	0.633734	0.915857
SLC25A12	-0.043845	3.79953	0.525467	0.468519	0.862105
HAT1	-0.107917	5.26394	1.77919	0.182249	0.697761
ITGA6	-0.301664	5.05213	6.23959	0.0124925	0.365044
PDK1	-0.0985159	6.1636	1.42731	0.232205	0.736063
MAP3K20	-0.0112553	4.41353	0.012025	0.91268	0.988632
SP3	0.0552009	6.68744	0.701439	0.402301	0.834027
OLA1	-0.0232621	4.99542	0.149783	0.698743	0.937507
CIR1	0.0821448	6.23476	0.671618	0.412488	0.837625
SCRN3	-0.035975	3.67547	0.325269	0.568458	0.896244
GPR155	-0.245373	5.56412	9.57228	0.00197537	0.163807
WIPF1	0.108207	8.28522	2.72687	0.0986726	0.600585
H3P6	-0.0205166	8.77051	0.0506249	0.821979	0.966775
ATF2	0.048213	4.89227	0.705051	0.401092	0.833796
ATP5MC3	-0.0865607	6.95412	2.43958	0.118308	0.624869
LNPK	0.00375406	4.24413	0.00364086	0.951885	0.995804
HNRNPA3	-0.0988323	7.34661	4.93612	0.026301	0.443445
NFE2L2	0.0884456	6.7556	0.880127	0.348167	0.810604
AGPS	-0.0404436	4.9265	0.508531	0.475775	0.864245
PRKRA	-0.00201051	3.68399	0.00135384	0.970649	0.997137
PLEKHA3	-0.072124	4.32662	2.9684	0.0849056	0.576328
TTN-AS1	-0.0257143	5.27646	0.080872	0.776119	0.957536
TTN	0.0296363	4.25831	0.038982	0.843484	0.975044
SESTD1	0.120187	5.01352	2.77344	0.0958397	0.594878
CWC22	0.0653685	4.03568	1.39379	0.237766	0.73868
UBE2E3	0.0530649	4.82026	1.02546	0.311228	0.786679
ITGA4	-0.0134217	7.15797	0.0298122	0.862917	0.979094
ITPRID2	0.028598	6.744	0.0705651	0.790516	0.961637
DNAJC10	-0.0206553	5.52658	0.103184	0.748041	0.95011
LOC105373780	0.00208024	3.61774	0.000411112	0.983823	0.997917
ZC3H15	-0.0227349	5.52137	0.131778	0.716595	0.942541
WDR75	-0.0678159	4.09801	1.17498	0.27838	0.768636
SLC40A1	0.0126218	6.50675	0.0104799	0.918462	0.99044
ASNSD1	-0.0951955	4.54907	1.6903	0.193561	0.705382
ORMDL1	-0.0607394	5.29824	1.2258	0.268224	0.761728
C2orf88	0.0306987	3.94861	0.0486844	0.825368	0.967919
HIBCH	0.00610168	3.80849	0.00524864	0.942246	0.994641
INPP1	0.106824	3.54086	3.88953	0.048588	0.512594
MFSD6	-0.00290218	4.11232	0.00163938	0.967703	0.997137
NAB1	-0.009066	4.97021	0.0141552	0.905295	0.987509
GLS	-0.0628043	6.23654	0.608127	0.435494	0.851533
STAT1	0.0604063	9.26449	0.457431	0.498827	0.873955
STAT4	0.00505834	4.56123	0.00250511	0.960082	0.996548
NABP1	0.0198452	7.36637	0.0289843	0.864815	0.979895
NABP1-OT1	0.0913977	4.72822	0.535918	0.464129	0.85987
CAVIN2	-0.158969	5.96149	1.17002	0.279396	0.76975
SLC39A10	-0.0665371	3.7218	0.695455	0.404315	0.834841
STK17B	0.0584766	8.39123	0.421842	0.51602	0.879134
GTF3C3	0.0509612	4.32026	0.689748	0.40625	0.836023
ANKRD44	-0.0115858	7.53893	0.0460153	0.830148	0.969735
SF3B1	-0.0298926	8.6899	0.271307	0.602456	0.905376
COQ10B	-0.0216715	5.61436	0.0761227	0.782622	0.959851
HSPD1	0.00962652	7.33457	0.00511278	0.942997	0.994641
HSPE1	-0.103434	5.34569	0.516153	0.472487	0.863818
TYW5	-0.164801	3.43825	6.08659	0.0136212	0.368773
SPATS2L	0.379261	4.69424	5.45037	0.0195642	0.409293
KCTD18	-0.0855363	4.06956	2.99499	0.0835223	0.576328
BZW1	-0.00199763	6.77133	0.00114822	0.972968	0.997137
CLK1	0.0950459	7.0042	1.07388	0.300072	0.782698
NIF3L1	-0.0740281	4.30189	1.84627	0.174217	0.690689
ORC2	-0.061581	4.16564	1.54946	0.213215	0.721295
FAM126B	-0.121566	7.4305	0.982454	0.321594	0.793213
NDUFB3	-0.144783	6.27523	2.27631	0.131364	0.64717
CFLAR	-0.001614	10.2968	0.000316645	0.985803	0.998121
CASP10	0.0634883	6.79788	0.485701	0.485851	0.870533
CASP8	0.0350217	7.51341	0.284423	0.593817	0.902655
TRAK2	-0.00653289	5.92169	0.0040698	0.949133	0.995757
STRADB	-0.15258	7.15414	0.752006	0.385842	0.829931
ALS2	-0.108071	3.54801	2.63115	0.104786	0.605543
SUMO1	-0.116408	6.453	3.4095	0.0648222	0.54742
NOP58	-0.0863954	5.89736	1.24531	0.264451	0.758576
BMPR2	0.159389	4.51868	5.07946	0.024211	0.432602
FAM117B	-0.00922424	4.62418	0.0115617	0.914372	0.98916
WDR12	-0.110253	3.98318	2.72405	0.0988469	0.600585
NBEAL1	-0.0950141	4.41737	2.4809	0.115236	0.622201
CYP20A1	-0.150809	5.00866	5.14431	0.0233227	0.432602
ABI2	-0.149327	3.62425	4.64015	0.0312323	0.46198
CD28	-0.275715	5.85726	5.65368	0.0174188	0.392024
CTLA4	-0.301	4.21556	3.78963	0.0515711	0.51985
ICOS	-0.198474	4.43286	1.65864	0.197787	0.706391
INO80D	-0.0200913	4.77965	0.136091	0.712199	0.942455
NDUFS1	-0.0270264	4.75384	0.344553	0.557213	0.894088
EEF1B2	-0.246688	8.19723	6.92751	0.00848798	0.326911
FASTKD2	-0.0103261	3.84835	0.035458	0.850639	0.976907
KLF7	-0.0530577	6.90204	0.363457	0.546592	0.893354
CREB1	-0.00689255	6.11186	0.0132998	0.908188	0.988341
METTL21A	-0.098298	3.9934	0.959168	0.327397	0.797483
CCNYL1	-0.0095799	3.87014	0.0277639	0.867665	0.980203
PLEKHM3	0.0150183	4.72329	0.047629	0.827242	0.96863
IDH1	-0.00636605	5.75819	0.00432947	0.947538	0.994764
PIKFYVE	0.03805	5.87233	0.395642	0.529348	0.885248
RPE	-0.0574989	4.48993	1.21788	0.269778	0.761984
KANSL1L	0.0271802	3.63848	0.0873679	0.76755	0.955095
LANCL1	-0.0505462	3.95357	0.420237	0.516819	0.879598
ATIC	-0.0657043	4.86676	0.571913	0.4495	0.854905
PECR	-0.288434	4.33097	7.78046	0.00528143	0.262323
XRCC5	-0.0299522	8.11774	0.621339	0.43055	0.849381
SMARCAL1	0.0561192	4.55864	1.10904	0.29229	0.779275
RPL37A	-0.106089	8.48182	3.31181	0.0687838	0.555204
TNS1	0.0863767	7.77022	0.149967	0.698567	0.937507
CXCR2P1	0.309572	4.25635	2.78216	0.0953197	0.59486
CXCR2	0.131224	8.91363	0.780009	0.377138	0.825628
CXCR1	0.129119	9.17045	0.857339	0.354484	0.813743
ARPC2	-0.0339304	9.70253	0.485946	0.485742	0.870533
GPBAR1	0.185214	4.83783	1.22081	0.269202	0.761984
AAMP	-0.0752691	6.2739	1.33319	0.248239	0.744003
PNKD	0.0613276	5.93114	0.602718	0.437543	0.852245
TMBIM1	0.0289991	7.59801	0.402724	0.525686	0.883663
CATIP	0.000688527	3.7869	1.73699e-05	0.996675	0.999606
SLC11A1	0.213084	9.55875	3.0795	0.0792848	0.573944
CTDSP1	-0.00393243	8.67347	0.00496695	0.943814	0.994641
USP37	-0.0319633	4.0041	0.339987	0.559836	0.895135
CNOT9	-0.0249226	5.78218	0.259026	0.61079	0.909177
ZNF142	0.00434825	5.38473	0.00583083	0.939133	0.994641
BCS1L	-0.140271	4.46279	5.04607	0.0246819	0.432602
RNF25	0.0355253	4.67007	0.789634	0.374211	0.824069
STK36	0.00686449	3.61205	0.0130968	0.908888	0.988341
TTLL4	0.147297	5.0462	4.72454	0.0297352	0.454035
CYP27A1	0.179316	4.96355	0.814735	0.366724	0.819643
NHEJ1	0.00270295	4.14849	0.00233318	0.961475	0.996548
CNPPD1	-0.11697	8.02248	1.29495	0.255138	0.748601
RETREG2	-0.0646948	7.86219	1.35527	0.244359	0.743117
ZFAND2B	-0.0447287	6.45647	0.775344	0.378569	0.826897
ABCB6	-0.025175	3.61559	0.0547521	0.814991	0.96613
ATG9A	0.0673577	6.70332	0.850919	0.356293	0.815165
ANKZF1	-0.0163905	6.13932	0.063758	0.800652	0.96495
STK16	0.0159185	5.90168	0.0663637	0.796707	0.964071
TUBA4A	0.112658	7.84547	1.73782	0.187416	0.701338
DNAJB2	-0.194369	7.59732	2.56189	0.109467	0.612148
DNPEP	-0.00996014	5.90078	0.0222301	0.881477	0.9828
GMPPA	0.0848634	5.6631	3.05228	0.080624	0.573944
CHPF	0.367931	4.47465	7.32353	0.00680577	0.298319
STK11IP	-0.0162514	6.05931	0.110949	0.739066	0.948218
FARSB	-0.0387577	4.02278	0.298631	0.584742	0.901172
ACSL3	-0.0836423	5.39461	0.681217	0.409168	0.836232
WDFY1	0.110784	6.41529	0.955705	0.328271	0.797813
MRPL44	0.0934826	5.54896	1.3884	0.238675	0.739981
CUL3	-0.0111177	6.28147	0.0435907	0.834617	0.971481
DOCK10	-0.0129441	6.29478	0.0282223	0.866587	0.980203
RHBDD1	0.0650175	4.67024	1.57031	0.210162	0.718231
MFF	0.0181975	5.54959	0.155924	0.692937	0.936223
AGFG1	0.1123	7.09789	0.823009	0.364302	0.818336
TRIP12	0.012662	8.05046	0.051086	0.821184	0.966775
SP110	0.0785661	8.4902	0.609101	0.435127	0.851533
SP140	0.182066	7.12491	3.96396	0.0464843	0.510607
SP140L	0.015265	6.22182	0.0379816	0.84548	0.975786
SP100	0.0930069	8.18086	1.20128	0.273066	0.763764
CAB39	-0.0706198	7.61539	0.782507	0.376375	0.825284
ITM2C	0.388618	6.72008	10.8986	0.000962354	0.113914
PSMD1	0.00930124	5.56366	0.0253522	0.873493	0.981746
NCL	-0.034027	6.85034	0.254323	0.614048	0.909328
PTMA	-0.104726	8.92769	3.1581	0.0755512	0.572386
PDE6D	-0.000641272	4.40699	0.000188396	0.989049	0.998277
COPS7B	-0.00527166	4.93791	0.0123508	0.91151	0.988632
DIS3L2	-0.0432576	4.51356	0.405924	0.524045	0.8827
TIGD1	-0.134798	3.52273	2.76757	0.0961923	0.595862
EIF4E2	-0.0155817	6.69255	0.139914	0.708367	0.941733
GIGYF2	-0.0173174	5.59545	0.130976	0.717422	0.942627
INPP5D	0.020965	7.74154	0.117216	0.732073	0.946793
ATG16L1	-0.0880469	4.56065	2.64917	0.103604	0.603449
DGKD	0.105	7.66784	2.5709	0.108846	0.611974
USP40	0.0275223	3.95062	0.166959	0.682829	0.930673
ARL4C	-0.218562	7.32331	4.99791	0.025378	0.436693
COPS8	-0.0177604	4.53493	0.103193	0.748031	0.95011
LRRFIP1	-0.0083142	8.19555	0.0174905	0.894785	0.985265
UBE2F	-0.00903475	6.24398	0.00953643	0.922207	0.991116
ILKAP	-0.0799994	5.42571	2.68599	0.101234	0.600661
PER2	0.0331987	3.64254	0.332891	0.563962	0.895705
ASB1	-0.112367	5.4698	3.51046	0.0609827	0.540002
HDAC4	0.0258931	7.37014	0.0626203	0.802401	0.964965
NDUFA10	-0.0873411	6.18928	3.77202	0.0521168	0.51985
COPS9	-0.0746647	5.55485	0.965736	0.325746	0.795632
ANKMY1	-0.128599	5.00602	2.64208	0.104067	0.60455
DUSP28	-0.00148074	3.44913	0.000536504	0.981521	0.997783
RNPEPL1	0.0311395	8.315	0.252111	0.615593	0.909328
CAPN10	-0.101883	6.19085	3.11521	0.0775646	0.57299
GPR35	0.168207	5.00861	2.65616	0.10315	0.602983
SNED1	-0.0649695	3.9959	0.225037	0.635228	0.916329
MTERF4	-0.118566	5.5439	3.04584	0.0809444	0.573944
PASK	-0.0774119	4.90654	0.414822	0.519532	0.881027
PPP1R7	-0.0100657	5.70343	0.0932239	0.760118	0.95309
HDLBP	0.107693	7.83976	2.80185	0.0941555	0.592307
SEPTIN2	-0.0329429	6.98935	0.769672	0.380319	0.827837
STK25	-0.0694898	6.63595	1.87223	0.17122	0.688638
THAP4	0.0260737	5.01345	0.226514	0.634121	0.915857
ATG4B	-0.0434458	6.68737	1.02942	0.310295	0.786238
DTYMK	-0.0839674	4.69486	0.976888	0.322968	0.793685
ING5	-0.136535	5.24289	5.05339	0.0245778	0.432602
D2HGDH	-0.100011	5.00186	1.13265	0.287211	0.774166
TRNT1	-0.0745766	4.30517	2.04426	0.152781	0.672106
CRBN	0.0210163	5.64775	0.0915303	0.762241	0.953837
SUMF1	-0.102584	5.009	2.44023	0.118259	0.624869
ITPR1	0.00804941	4.9999	0.0140234	0.905735	0.987509
BHLHE40	0.368337	5.82888	8.20112	0.00418646	0.232147
ARL8B	0.0219027	6.37603	0.0961143	0.756543	0.952245
EDEM1	0.0850507	7.13739	1.21372	0.270596	0.763207
THUMPD3	-0.014672	4.22206	0.0659212	0.797371	0.964367
THUMPD3-AS1	-0.150365	4.43548	5.80269	0.0160017	0.379577
SETD5	0.0334763	6.97641	0.365197	0.545634	0.893217
MTMR14	0.00876926	7.28295	0.0356497	0.850241	0.976907
BRPF1	0.0489827	5.49533	1.01065	0.314747	0.78901
OGG1	-0.0728947	4.57181	1.23071	0.267269	0.760967
CAMK1	0.248624	5.37814	3.62326	0.056977	0.531381
TADA3	-0.108192	7.75586	4.61349	0.0317214	0.465524
ARPC4	-0.079152	9.11942	2.75951	0.0966779	0.597346
TTLL3	-0.018105	4.85998	0.0795122	0.77796	0.958009
RPUSD3	-0.0780553	4.62439	1.36902	0.24198	0.74255
JAGN1	0.0499891	4.78185	1.15777	0.281929	0.770627
CRELD1	-0.096743	5.25698	2.29627	0.129685	0.644576
EMC3	-0.125811	6.76742	1.34101	0.246857	0.743372
FANCD2	-0.0410493	3.91607	0.437768	0.508202	0.876073
BRK1	-0.0170781	6.76869	0.122327	0.726524	0.945266
VHL	-0.0905772	7.04086	4.26727	0.0388533	0.487786
IRAK2	0.336127	4.93222	3.92217	0.0476534	0.51112
TATDN2	-0.0234992	6.85124	0.23051	0.631146	0.915057
GHRL	-0.0267437	3.89151	0.0553397	0.81402	0.966029
SEC13	0.0736091	6.51288	2.91996	0.0874899	0.581194
ATG7	0.0615802	6.09559	0.95282	0.329003	0.798458
VGLL4	0.0198829	4.88766	0.172058	0.678289	0.929011
MKRN2	-0.0165011	4.75144	0.185165	0.666972	0.926072
RAF1	0.0996839	8.36412	2.45078	0.117466	0.624869
TMEM40	0.0298145	3.6631	0.0488747	0.825033	0.967919
RPL32	-0.0709166	9.00413	0.878027	0.348743	0.81065
IQSEC1	0.149815	9.05097	4.39361	0.0360739	0.481945
NUP210	-0.0271265	7.85961	0.104259	0.746777	0.95011
CHCHD4	-0.122688	3.42164	3.69734	0.0544993	0.528539
TMEM43	0.0119412	6.93377	0.0328436	0.856189	0.97778
XPC	-0.00764496	5.80573	0.0209133	0.885015	0.982817
LSM3	-0.0540939	5.44085	0.412218	0.520846	0.881027
SLC6A6	0.0659109	8.55284	0.598478	0.439159	0.852561
CCDC174	-0.0387805	5.15047	0.891403	0.345098	0.809607
FGD5-AS1	0.033086	6.18849	0.526154	0.468228	0.862008
NR2C2	0.0746279	6.05141	2.14192	0.143322	0.65738
MRPS25	-0.193546	5.95714	6.4744	0.0109439	0.352005
RBSN	-0.0118847	5.04027	0.0644092	0.799658	0.964908
CAPN7	-0.0575145	4.59811	1.06275	0.302588	0.783505
SH3BP5-AS1	-0.0742542	4.38109	0.732908	0.391942	0.829958
SH3BP5	0.00383201	6.8591	0.0014933	0.969175	0.997137
METTL6	-0.0895133	4.1273	3.06513	0.0799887	0.573944
EAF1	0.147887	5.23995	3.61836	0.0571452	0.531463
HACL1	-0.0757503	4.06178	1.27977	0.257941	0.752566
BTD	0.00401857	3.84712	0.00442641	0.946955	0.994641
ANKRD28	0.0873775	4.86317	0.683124	0.408513	0.836232
DPH3	-0.0434483	5.25682	0.307881	0.578983	0.898742
OXNAD1	-0.192466	6.53719	2.8065	0.0938828	0.592307
RFTN1	0.0691936	5.75187	0.912891	0.339348	0.806359
PLCL2	0.00913135	5.84248	0.0199794	0.887595	0.982883
TBC1D5	0.107046	5.49343	5.94794	0.0147345	0.373913
SATB1	-0.10183	6.5134	2.33698	0.126334	0.638452
RAB5A	0.100174	5.41226	1.41383	0.234422	0.737729
KAT2B	-0.0208498	6.0276	0.0840622	0.771866	0.955748
UBE2E2	0.0606587	3.43864	0.814108	0.366909	0.819643
UBE2E1	0.0685391	5.16422	0.858269	0.354224	0.813743
RPL15	-0.0730619	9.82626	1.29083	0.255895	0.749665
TOP2B	-0.0423284	6.19253	0.731232	0.392484	0.830342
NGLY1	-0.0529914	5.42816	1.06774	0.301457	0.783364
SLC4A7	-0.0285454	3.82213	0.118816	0.730322	0.946403
EOMES	-0.0191098	3.79315	0.0170856	0.896003	0.985356
CMC1	-0.119056	3.73791	1.50688	0.219616	0.725821
AZI2	-0.0291253	5.77041	0.115118	0.734391	0.947585
TGFBR2	-0.0390484	7.9356	0.469144	0.493381	0.872422
LOC105377016	-0.122911	4.40472	1.32078	0.250452	0.745786
STT3B	-0.0280465	6.98868	0.255283	0.613379	0.909328
CMTM7	0.100289	5.75849	2.61939	0.105565	0.605646
CMTM6	-0.0535879	8.61185	0.415312	0.519285	0.881027
DYNC1LI1	-0.0314032	5.78213	0.28735	0.591924	0.902389
CNOT10	-0.0239092	4.582	0.302365	0.582404	0.900407
GLB1	0.147535	5.19991	5.24086	0.0220624	0.427546
CRTAP	0.143595	5.96193	2.57103	0.108837	0.611974
UBP1	-0.0130438	5.9959	0.102536	0.748807	0.950533
CLASP2	0.0624436	4.4583	1.40315	0.236196	0.73811
PDCD6IP	0.0301773	6.3173	0.386477	0.534157	0.88746
TRANK1	0.0868531	8.48662	0.569504	0.450456	0.854938
EPM2AIP1	-0.0150741	5.26885	0.0563159	0.812417	0.966029
MLH1	0.0185636	5.16988	0.140152	0.70813	0.941685
LRRFIP2	0.0564232	5.51201	0.679241	0.409848	0.836985
GOLGA4	-0.0370489	5.40176	0.343002	0.558102	0.894088
CTDSPL	-0.0460314	3.61809	0.12958	0.718868	0.943559
VILL	-0.151704	5.8595	4.2722	0.0387407	0.487786
PLCD1	0.0204178	4.46812	0.0642717	0.799867	0.964908
ACAA1	-0.0369098	7.71437	0.378149	0.538596	0.888501
MYD88	0.0960076	8.83544	2.21621	0.136568	0.651699
OXSR1	0.0879555	6.0684	1.65735	0.197961	0.706391
EXOG	-0.0452766	3.6716	0.446236	0.504128	0.874865
WDR48	0.0324735	5.45016	0.568907	0.450693	0.855212
GORASP1	0.0717689	5.87215	1.9703	0.160416	0.677973
CSRNP1	0.0887064	7.9959	0.394294	0.530051	0.885438
CX3CR1	0.213652	6.87821	2.42778	0.119202	0.626961
SLC25A38	-0.0632345	5.6045	0.528507	0.467235	0.861558
RPSA	-0.140312	10.0418	3.54803	0.0596162	0.539721
EIF1B	0.0556343	5.80602	0.41976	0.517057	0.879598
RPL14	-0.102056	8.4946	2.17893	0.139912	0.65349
ZNF621	-0.02204	4.22771	0.147639	0.700802	0.93831
CTNNB1	0.0298684	7.22446	0.311334	0.576863	0.898166
TRAK1	0.058095	6.0584	1.06136	0.302906	0.783505
VIPR1	-0.0158392	4.28286	0.0230522	0.879321	0.981823
SEC22C	-0.0492786	4.93847	0.970386	0.324584	0.794779
SS18L2	-0.035336	4.5199	0.26971	0.603526	0.905536
NKTR	-0.0315932	6.47519	0.253727	0.614463	0.909328
ZBTB47	0.0836532	4.31009	0.556113	0.455831	0.855758
HIGD1A	-0.049784	5.53014	0.510409	0.474962	0.864245
[truncated: 7,504 more rows]

## Sheet: Parasitemia Unadjusted
Parasitemia - unadjusted
[truncated: 9,206 more rows]

[truncated: 3 more sheets: Parasitemia Adjusted, Age Unadjusted, Age Adjusted]
