# Supplementary material for: Gene expression analyses reveal differences in children’s response to malaria according to their age
Source: Nat Commun. 2024 Mar 6;15:2021. doi: 10.1038/s41467-024-46416-3 (PMC10918175; doi:10.1038/s41467-024-46416-3)
Supplement: Supplementary file 9 — Supplementary Data 6 [file 41467_2024_46416_MOESM9_ESM.xlsx]

## Sheet: Number of subsequent infections
Number of subsequent infections
Gene	logFC	logCPM	LR	PValue	FDR
PF3D7_0209400	-0.113631	5.71008	0.929345	0.335033	0.882707
PF3D7_0806000	-0.0503564	5.57713	0.0432307	0.835291	0.968844
PF3D7_1006800	0.066787	10.3032	0.535974	0.464106	0.906161
PF3D7_0301800	0.103674	9.32947	0.235996	0.627113	0.941621
PF3D7_0920900	-0.0608872	6.14964	0.549707	0.458438	0.906161
PF3D7_0415900	-0.0347607	10.6159	0.241433	0.623173	0.941621
PF3D7_0214100	-0.0136841	8.80379	0.0187714	0.891024	0.98028
PF3D7_0726100	-0.0110206	10.8281	0.00410138	0.948937	0.988791
PF3D7_0717700	-0.0968628	8.64499	0.957345	0.327857	0.878415
PF3D7_1106700	-0.124556	5.56751	0.736595	0.390754	0.906161
PF3D7_1342400	0.00325843	8.25624	0.00385453	0.950495	0.989169
PF3D7_1028500	0.0705232	7.78407	0.787471	0.374866	0.899318
PF3D7_1419100	0.0527595	8.25928	0.517162	0.472055	0.906161
PF3D7_1207600	-0.0236854	6.52335	0.0652867	0.798327	0.968427
PF3D7_0319500	-0.0787316	6.50976	1.19382	0.274559	0.871834
PF3D7_1450000	0.0817361	7.54492	1.24683	0.264158	0.871834
PF3D7_1443900	0.0262936	6.0623	0.0206084	0.885851	0.979902
PF3D7_1470100	0.089761	4.99952	0.261447	0.609128	0.941621
PF3D7_0519700	0.0235092	8.96679	0.072657	0.787507	0.964007
PF3D7_0532200	0.0555846	5.1531	0.0891018	0.765322	0.963761
PF3D7_0508700	0.0363005	8.54047	0.394937	0.529716	0.916475
PF3D7_1227400	0.104949	6.78837	1.4816	0.223525	0.866675
PF3D7_1126200	-0.0336995	8.69968	0.170812	0.679391	0.951224
PF3D7_0806700	-0.111779	7.66274	1.76277	0.18428	0.839119
PF3D7_1436400	0.0815171	4.05231	0.267001	0.60535	0.941621
PF3D7_0523800	0.0579376	7.54264	0.191568	0.661615	0.944864
PF3D7_1409000	-0.0355024	5.33953	0.132184	0.716178	0.961576
PF3D7_1447100	-0.0490663	7.88231	0.585901	0.444009	0.906161
PF3D7_1366000	0.0442748	3.84445	0.0967721	0.755738	0.963761
PF3D7_1026000	0.252294	7.37726	0.70918	0.399716	0.906161
PF3D7_0919800	-0.0175939	7.75914	0.0095612	0.922106	0.983948
PF3D7_1354200	0.106734	4.86567	0.54152	0.461804	0.906161
PF3D7_1353200	-0.232875	9.10215	2.60492	0.106533	0.753476
PF3D7_0610800	0.0580331	10.1162	0.649794	0.420186	0.906161
PF3D7_0914300	-0.0230017	7.01404	0.104829	0.746109	0.963761
PF3D7_0410900	-0.279755	5.84639	2.9003	0.0885629	0.745905
PF3D7_1113700	-0.0717164	4.56669	0.363878	0.54636	0.917822
PF3D7_1129400	-0.155498	8.04028	1.79525	0.180287	0.835466
PF3D7_0607000	-0.0277944	10.5986	0.171878	0.678448	0.950977
PF3D7_0519600	-0.0442395	6.46102	0.173894	0.676674	0.950101
PF3D7_1321700	0.00533965	8.03637	0.00534051	0.941743	0.986385
PF3D7_0820000	-0.0255238	8.66991	0.19927	0.65531	0.944003
PF3D7_0623900	0.273657	5.11225	2.20403	0.13765	0.794543
PF3D7_1307100	-0.0203573	8.71601	0.0554953	0.813763	0.968427
PF3D7_1110300	0.082749	5.00601	0.548181	0.459062	0.906161
PF3D7_0532400	-0.00609835	9.74628	0.000238539	0.987677	0.997773
PF3D7_0527500	-0.00866127	10.6096	0.00628359	0.936819	0.985268
PF3D7_0620600	-0.0961599	4.42799	0.601688	0.437935	0.906161
PF3D7_1327000	-0.161872	5.80319	1.64333	0.199869	0.842074
PF3D7_0716300	0.218692	6.14511	0.887399	0.346183	0.888191
PF3D7_0920800	-0.00903965	8.94678	0.0107007	0.91761	0.983948
PF3D7_1250000	0.00995255	7.752	0.0203655	0.886521	0.979902
PF3D7_1009200	-0.00439881	5.98477	0.00237297	0.961148	0.993087
PF3D7_0921900	-0.0118948	8.55608	0.0233098	0.878654	0.977657
PF3D7_1252900	0.34381	7.16424	1.86128	0.172477	0.835466
PF3D7_1244800	-0.0415829	8.52044	0.366041	0.54517	0.917822
PF3D7_0525000	0.922043	7.71771	4.4322	0.035267	0.639564
PF3D7_1433400	-0.346352	7.57885	1.72617	0.188901	0.842074
PF3D7_1006900	0.0504845	5.91515	0.289112	0.59079	0.935589
PF3D7_1471900	0.0291495	7.29171	0.0583083	0.80919	0.968427
PF3D7_1026600	0.156058	8.37965	0.85821	0.35424	0.889428
PF3D7_0922100	0.0097306	10.8012	0.0119257	0.91304	0.983183
PF3D7_1471000	-0.0016896	5.79119	0.000376862	0.984512	0.997773
PF3D7_1416400	0.245351	4.43416	1.24106	0.265267	0.871834
PF3D7_0516200	-0.00336999	10.1033	0.00195852	0.964701	0.993087
PF3D7_1029600	-0.0304237	9.37142	0.0990418	0.752983	0.963761
PF3D7_0517100	0.148923	5.36294	0.720356	0.396027	0.906161
PF3D7_1125200	-0.0405193	5.08397	0.063722	0.800707	0.968427
PF3D7_0520800	-0.107043	5.24316	0.253001	0.61497	0.941621
PF3D7_0805600	0.159823	7.84137	3.96621	0.0464222	0.690357
PF3D7_1320900	-0.194555	4.26004	2.29101	0.130125	0.769932
PF3D7_1242600	-0.344948	4.27346	2.11692	0.145679	0.804339
PF3D7_0313500	-0.263425	4.77594	2.51608	0.11269	0.753476
PF3D7_1448000	0.0334941	7.72857	0.319085	0.572158	0.930879
PF3D7_0614200	-0.0506085	6.16392	0.270079	0.603279	0.941621
PF3D7_1221900	0.123461	9.97301	1.53316	0.21564	0.857374
PF3D7_0322900	-0.0278233	10.7143	0.174594	0.676061	0.950101
PF3D7_0934100	-0.127988	6.18414	1.439	0.230301	0.866675
PF3D7_0918100	-0.168524	8.76025	1.71236	0.19068	0.842074
PF3D7_1019400	-0.00754244	8.82731	0.0104077	0.918742	0.983948
PF3D7_1211200	0.0510473	8.6778	0.372534	0.541626	0.917822
PF3D7_0518300	-0.168195	6.77661	0.958473	0.327572	0.878415
PF3D7_1023200	-0.170105	6.34988	2.96648	0.0850066	0.745905
PF3D7_1222300	0.0018074	7.38597	2.75938e-05	0.995809	0.998916
PF3D7_1009400	-0.0372415	5.40649	0.131503	0.716879	0.961576
PF3D7_1429700	-0.264699	5.88074	4.1055	0.042744	0.679794
PF3D7_0415300	-0.0116852	7.23414	0.0405886	0.840334	0.969262
PF3D7_0806800	0.0608984	9.98096	0.683758	0.408296	0.906161
PF3D7_1119300	0.0276096	8.16986	0.126317	0.722282	0.962913
PF3D7_1423800	0.0391235	8.22241	0.479341	0.488721	0.906161
PF3D7_0822100	-0.0799764	5.41099	1.16227	0.280996	0.871834
PF3D7_1441000	0.183336	6.97909	2.0366	0.153553	0.812647
PF3D7_1015100	0.111722	5.18267	1.59264	0.20695	0.847438
PF3D7_0322400	-0.295432	5.93878	4.9347	0.0263226	0.638042
PF3D7_0507500	-0.0622919	4.81284	0.100159	0.751639	0.963761
PF3D7_0810800	0.223541	7.14954	0.425108	0.514399	0.913212
PF3D7_1438000	-0.0571683	8.71795	1.17363	0.278657	0.871834
PF3D7_0937200	-0.0659532	6.64488	0.0729742	0.787055	0.964007
PF3D7_1454200	0.230628	6.9145	4.47729	0.0343482	0.639564
PF3D7_1203700	0.0326488	11.8109	0.0926305	0.760859	0.963761
PF3D7_1247300	0.0670212	5.7573	0.402903	0.525594	0.915681
PF3D7_1113100	0.142448	9.70791	5.58364	0.018129	0.638042
PF3D7_1033200	0.616682	8.0024	2.28225	0.130862	0.769932
PF3D7_0702500	0.437162	8.64016	1.64029	0.200285	0.842074
PF3D7_1362200	-0.155528	6.79339	3.4486	0.0633052	0.743201
PF3D7_1138500	0.0181579	9.08569	0.0347224	0.852179	0.973207
PF3D7_1421200	-0.0375232	9.86364	0.19264	0.660728	0.944864
PF3D7_1443800	-0.0659909	6.12446	0.506692	0.476575	0.906161
PF3D7_0406000	-0.0625246	5.56179	0.207927	0.648397	0.941621
PF3D7_1352200	0.198643	7.4723	5.28439	0.0215175	0.638042
PF3D7_1121600	0.0447105	11.2902	0.161177	0.688075	0.956067
PF3D7_1231400	-0.0410631	4.92565	0.115228	0.734269	0.963761
PF3D7_0532100	0.1067	11.6561	0.940643	0.332112	0.882381
PF3D7_1412500	-0.0325614	6.46503	0.0172101	0.895627	0.98056
PF3D7_1002900	-0.0453519	5.78162	0.082441	0.774016	0.963761
PF3D7_1249300	-0.0550036	6.32105	0.480273	0.488299	0.906161
PF3D7_0816000	0.0292226	8.52539	0.157674	0.691307	0.956067
PF3D7_0104500	-0.11141	5.98852	0.642013	0.422983	0.906161
PF3D7_0727800	-0.236248	7.09665	1.75039	0.185828	0.842074
PF3D7_0402200	0.537086	7.97183	3.30222	0.0691862	0.745905
PF3D7_0305200	-0.00780772	7.46049	0.0117699	0.913608	0.983367
PF3D7_1338100	-0.196689	7.33363	1.16048	0.281366	0.871834
PF3D7_0502800	-0.0729242	4.39837	0.36162	0.547608	0.917983
PF3D7_0705900	0.0263148	5.23272	0.0244691	0.875697	0.977657
PF3D7_1407200	0.0122143	4.66771	0.0132806	0.908254	0.9829
PF3D7_0524900	0.0153387	7.98842	0.108325	0.742059	0.963761
PF3D7_1216400	0.0572668	8.00153	0.391791	0.53136	0.916652
PF3D7_1241200	0.0166952	7.03561	0.0629592	0.801879	0.968427
PF3D7_1332000	-0.119495	5.43704	1.24793	0.263949	0.871834
PF3D7_1124400	-0.0123096	6.06	0.0286648	0.865555	0.977261
PF3D7_0928000	-0.49462	4.56538	4.53696	0.0331705	0.639564
PF3D7_0804300	0.00923055	7.21849	0.00884333	0.925078	0.983948
PF3D7_0526800	-0.334572	5.84661	2.72187	0.0989822	0.745905
PF3D7_1445600	0.0468603	9.15859	0.243316	0.621821	0.941621
PF3D7_0424700	-0.110744	8.81211	0.233652	0.628829	0.941621
PF3D7_1461800	-0.00235849	4.38782	0.000137354	0.990649	0.997875
PF3D7_1208800	0.0427028	8.644	0.222319	0.637278	0.941621
PF3D7_1442200	0.398816	4.32431	4.67527	0.0305998	0.638042
PF3D7_1349400	-0.0228429	6.05214	0.0606006	0.805549	0.968427
PF3D7_1039900	0.0707228	7.11149	0.350183	0.554009	0.922336
PF3D7_1018600	0.0499125	9.94872	0.359379	0.548851	0.918391
PF3D7_API06700	0.38722	4.23531	4.27876	0.0385915	0.660315
PF3D7_0727900	-0.0392619	7.86609	0.118924	0.730205	0.963761
PF3D7_1124600	-0.0929289	5.35481	0.121797	0.727093	0.963761
PF3D7_0701900	0.167296	10.454	0.570838	0.449926	0.906161
PF3D7_0628100	-0.504809	5.61533	3.56399	0.0590456	0.738874
PF3D7_1309300	0.0504358	8.618	0.587856	0.443249	0.906161
PF3D7_0710400	-0.322257	4.09785	2.42011	0.119786	0.753476
PF3D7_1451200	0.0564956	11.3142	0.304724	0.580936	0.933343
PF3D7_1411500	-0.0175708	7.5517	0.0448412	0.832296	0.968844
PF3D7_1217400	0.317851	6.50063	1.9679	0.160671	0.81853
PF3D7_1439200	-0.0674908	5.584	0.681239	0.40916	0.906161
PF3D7_0203200	-0.0724373	7.24464	0.642132	0.42294	0.906161
PF3D7_0616100	-0.233487	4.43279	2.72827	0.098586	0.745905
PF3D7_1465200	-0.015018	6.34304	0.0395474	0.842368	0.969798
PF3D7_1027100	0.0458803	8.83753	0.312909	0.575901	0.930879
PF3D7_0514900	0.0134283	5.09789	0.0247483	0.874996	0.977657
PF3D7_1408700	-0.0670353	10.298	0.423192	0.515349	0.913272
PF3D7_1142500	0.0401539	7.64795	0.196156	0.657842	0.944864
PF3D7_1203600	-0.141028	3.91593	1.08427	0.297745	0.872616
PF3D7_1135900	-0.455739	5.87953	6.11391	0.0134122	0.638042
PF3D7_0105000	0.108271	3.66199	0.599015	0.438954	0.906161
PF3D7_1316800	-0.121	6.16738	2.7695	0.0960764	0.745905
PF3D7_0717500	-0.0134774	5.59333	0.0107718	0.917338	0.983948
PF3D7_1405100	-0.186464	5.85507	1.89033	0.169164	0.82944
PF3D7_1134700	0.0784073	9.27474	1.43639	0.230724	0.866675
PF3D7_1142700	-0.0743852	5.81721	0.446992	0.503767	0.907658
PF3D7_0218500	0.114574	7.02599	2.22637	0.135673	0.788299
PF3D7_1308200	0.110963	10.5062	4.3863	0.0362289	0.643747
PF3D7_1302000	0.0888775	10.2654	1.83062	0.176055	0.835466
PF3D7_1241800	0.111396	8.63844	2.18003	0.139812	0.798192
PF3D7_1039000	0.176599	8.9216	0.433568	0.510243	0.913211
PF3D7_1364400	0.0955545	7.98123	2.56142	0.1095	0.753476
PF3D7_0323700	0.0673321	7.8543	0.706691	0.400545	0.906161
PF3D7_1203900	0.0561369	7.76744	0.403512	0.525281	0.915681
PF3D7_0210900	0.0711289	9.42202	0.88829	0.345941	0.888191
PF3D7_1224400	0.120584	7.71158	2.02621	0.154606	0.812647
PF3D7_1369700	0.0761764	4.70766	0.580713	0.446033	0.906161
PF3D7_0306200	-0.114238	5.5511	0.938282	0.33272	0.882381
PF3D7_1478800	0.170485	4.10557	1.42618	0.232389	0.866675
PF3D7_0627100	0.0381206	9.52135	0.140593	0.707693	0.960941
PF3D7_1009300	0.0178788	5.01485	0.0211495	0.884372	0.979902
PF3D7_1113600	0.0790025	7.02943	1.17551	0.278272	0.871834
PF3D7_0804900	0.0491949	6.28873	0.273175	0.60121	0.941621
PF3D7_1146600	-0.222427	4.21826	1.31529	0.251439	0.866675
PF3D7_1368100	-0.135208	5.72656	0.613638	0.433421	0.906161
PF3D7_1432600	-0.248614	5.84126	2.01796	0.155448	0.812647
PF3D7_1102700	-0.0152233	11.8022	0.015964	0.899456	0.980901
PF3D7_1111200	-0.0585033	5.08609	0.249017	0.617768	0.941621
PF3D7_0714000	0.0610836	8.66609	0.404584	0.524731	0.915681
PF3D7_0307100	-0.00631424	9.51006	0.00961558	0.921885	0.983948
PF3D7_1401600	-0.282281	8.80832	5.70731	0.0168944	0.638042
PF3D7_1340900	0.0474385	10.0549	0.336138	0.562067	0.926393
PF3D7_0209700	0.0596887	7.49243	0.628929	0.427749	0.906161
PF3D7_1227900	0.0332613	6.51031	0.147746	0.700699	0.95775
PF3D7_1030400	-0.160828	3.86361	2.06896	0.150324	0.811945
PF3D7_0415400	0.128214	6.76687	2.53578	0.111292	0.753476
PF3D7_0626000	0.106045	6.37031	0.269261	0.603828	0.941621
PF3D7_1253300	0.198546	7.71484	0.971112	0.324403	0.878415
PF3D7_0106400	0.0215017	7.64459	0.088507	0.766084	0.963761
PF3D7_0603000	0.0656531	7.00371	0.489748	0.48404	0.906161
PF3D7_0610900	0.0235304	9.12077	0.109828	0.74034	0.963761
PF3D7_1105000	0.0455559	9.18289	0.330803	0.565187	0.926567
PF3D7_0722300	0.00530549	8.13645	0.00424403	0.948058	0.988706
PF3D7_1410200	0.0244402	9.23419	0.209483	0.647173	0.941621
PF3D7_1200700	0.0670898	12.8305	0.146008	0.70238	0.958239
PF3D7_1317800	0.024302	10.5895	0.0992959	0.752676	0.963761
PF3D7_1243800	-0.266684	4.66286	3.95805	0.0466478	0.690357
PF3D7_1301400	-0.0534221	9.94769	0.0226709	0.880316	0.978085
PF3D7_0526300	0.00235727	6.95224	0.00130108	0.971226	0.994811
PF3D7_0803600	-0.139091	7.17188	4.58054	0.0323371	0.639564
PF3D7_1203500	0.0206228	8.73127	0.0284784	0.865989	0.977261
PF3D7_1448700	0.150801	5.47285	3.1046	0.0780716	0.745905
PF3D7_1454400	0.0949652	9.28325	1.83114	0.175993	0.835466
PF3D7_0717300	-0.093937	6.0538	0.255108	0.613501	0.941621
PF3D7_0609400	0.0197749	5.46255	0.0142842	0.904866	0.9829
PF3D7_1030200	0.16396	5.50105	0.696437	0.403983	0.906161
PF3D7_1463500	0.0397013	6.50575	0.0403845	0.840731	0.969262
PF3D7_1404900	0.0472055	8.68181	0.280678	0.596257	0.938318
PF3D7_0316900	0.128444	8.0338	2.98654	0.0839594	0.745905
PF3D7_1122400	-0.0231997	6.32428	0.076201	0.782513	0.963761
PF3D7_1115300	0.132473	6.79208	1.18832	0.275668	0.871834
PF3D7_0811300	0.109277	11.4033	1.34859	0.245525	0.866675
PF3D7_1458600	0.0506843	7.6304	0.563438	0.452878	0.906161
PF3D7_1456700	-0.0831854	7.7776	1.61475	0.203825	0.843755
PF3D7_0702200	0.123987	8.85227	0.704966	0.40112	0.906161
PF3D7_0830500	0.03336	11.5459	0.0336493	0.854455	0.973207
PF3D7_1120200	0.0828977	5.20693	1.30679	0.252976	0.866675
PF3D7_0727200	-0.0275303	6.67395	0.0858746	0.769489	0.963761
PF3D7_1116200	-0.205357	5.01245	2.72363	0.0988729	0.745905
PF3D7_1119700	-0.030075	3.74707	0.0238074	0.877376	0.977657
PF3D7_0519500	0.244811	7.4773	0.479341	0.488721	0.906161
PF3D7_1234200	0.344113	4.97966	3.10257	0.0781688	0.745905
PF3D7_1337800	-0.0762705	5.81777	0.131099	0.717296	0.961576
PF3D7_1119000	0.14591	4.79929	0.452085	0.501346	0.906161
PF3D7_0513200	-0.0158744	8.89247	0.0422125	0.837215	0.969262
PF3D7_0109800	0.0106267	7.95806	0.0438496	0.834134	0.968844
PF3D7_1120100	-0.188753	10.1457	2.3077	0.128735	0.764093
PF3D7_0604500	0.0345497	11.8373	0.158825	0.690241	0.956067
PF3D7_1235900	-0.0251846	7.34174	0.144393	0.703952	0.958278
PF3D7_1333000	-0.121385	5.25055	0.312385	0.57622	0.930879
PF3D7_0914000	-0.0901454	5.65941	0.433088	0.510478	0.913211
PF3D7_1016400	0.141765	8.802	4.43391	0.0352318	0.639564
PF3D7_0108400	0.115658	6.37298	0.571942	0.449488	0.906161
PF3D7_1348400	-0.0750236	4.99135	0.0506652	0.82191	0.968844
PF3D7_1228000	0.0563067	3.52249	0.204264	0.651301	0.941621
PF3D7_1139800	-0.0256195	6.93107	0.0766333	0.781913	0.963761
PF3D7_0520300	0.0351026	4.39373	0.133103	0.715236	0.961576
PF3D7_1227100	0.051873	4.44312	0.0415607	0.838459	0.969262
PF3D7_0404900	0.0307096	5.17725	0.0559215	0.813062	0.968427
PF3D7_1324700	0.00821636	6.24741	0.00810405	0.928269	0.983948
PF3D7_0505000	-0.0791354	7.71764	0.678365	0.41015	0.906161
PF3D7_0506700	-0.0134448	5.08426	0.00119612	0.972411	0.995277
PF3D7_1123000	0.0597376	9.8439	0.630663	0.427112	0.906161
PF3D7_1367000	0.0503947	5.6141	0.163004	0.686406	0.955653
PF3D7_0911900	0.0725648	10.2683	0.478733	0.488997	0.906161
PF3D7_1222500	-0.126786	4.89284	1.04862	0.305825	0.875784
PF3D7_1412100	-0.0151194	5.03487	0.00701222	0.933264	0.984101
PF3D7_0523700	0.200137	3.93276	1.06614	0.30182	0.872616
PF3D7_1130000	0.0683966	6.22831	0.29469	0.587231	0.935589
PF3D7_1361000	-0.0166604	6.46168	0.051174	0.821033	0.968844
PF3D7_0831500	0.210209	10.6229	3.72314	0.0536632	0.725111
PF3D7_0725200	-0.205249	5.52633	4.14865	0.0416677	0.671282
PF3D7_0802000	0.154985	8.65681	0.129294	0.719165	0.961576
PF3D7_0318900	-0.0437408	7.24958	0.157902	0.691095	0.956067
PF3D7_1351900	-0.087714	6.499	1.01638	0.313379	0.878415
PF3D7_1037300	-0.0996082	9.14139	0.786184	0.375256	0.899318
PF3D7_1118400	-0.227365	4.7673	2.45331	0.117277	0.753476
PF3D7_0300700	0.459884	6.40906	1.69948	0.192356	0.842074
PF3D7_0808400	0.0921716	5.24439	0.673843	0.411715	0.906161
PF3D7_1307600	-0.0684343	5.30889	0.0712813	0.78948	0.965732
PF3D7_0821500	0.139789	6.77109	3.46472	0.0626913	0.743201
PF3D7_1336800	0.0425309	7.18262	0.220809	0.638424	0.941621
PF3D7_1117400	0.0341357	6.07714	0.0392094	0.843034	0.970115
PF3D7_1437500	-0.00200592	5.19471	0.000289499	0.986425	0.997773
PF3D7_0617900	0.0533634	9.40565	0.305293	0.580583	0.933343
PF3D7_1324300	0.0325779	7.83435	0.06287	0.802016	0.968427
PF3D7_1248600	0.202033	5.42529	0.958919	0.327459	0.878415
PF3D7_1108200	-0.0197653	4.59068	0.0463142	0.829606	0.968844
PF3D7_0715000	-0.074641	5.73325	0.63451	0.425706	0.906161
PF3D7_1354400	-0.0185343	6.55567	0.0253696	0.87345	0.977657
PF3D7_0217300	0.0389066	5.39622	0.117253	0.732033	0.963761
PF3D7_0722000	0.0137435	6.39267	0.0405696	0.840371	0.969262
PF3D7_1334700	-0.021467	8.29647	0.0201337	0.887164	0.979902
PF3D7_0412100	-0.00654052	3.81081	0.00206699	0.963737	0.993087
PF3D7_1464600	0.119946	10.3904	3.70918	0.054114	0.725111
PF3D7_0111900	-0.0581396	3.69887	0.182558	0.669184	0.947767
PF3D7_0821800	0.0477076	7.14525	0.07259	0.787602	0.964007
PF3D7_0804800	-0.0811559	7.98035	0.809315	0.368323	0.895804
PF3D7_1407900	0.1345	10.9587	0.860128	0.353703	0.889095
PF3D7_0826100	-0.0445976	10.8214	0.84398	0.358261	0.893312
PF3D7_0807600	-0.00918243	9.92328	0.0280592	0.86697	0.977261
PF3D7_0520900	-0.0559743	8.59228	0.610365	0.43465	0.906161
PF3D7_1469400	0.297931	6.61925	0.662591	0.415647	0.906161
PF3D7_0724100	-0.130905	7.00465	2.57949	0.108256	0.753476
PF3D7_0105600	-0.289449	6.54859	5.94022	0.0147991	0.638042
PF3D7_1347500	-0.00287356	11.9529	0.00101027	0.974644	0.995509
PF3D7_0419900	-0.261021	9.41307	5.07483	0.0242756	0.638042
PF3D7_0815200	0.183498	8.55378	7.1784	0.00737865	0.587707
PF3D7_0602200	-0.0824009	5.75488	0.511942	0.474299	0.906161
PF3D7_1332900	-0.143308	8.07459	2.81732	0.0932518	0.745905
PF3D7_1343300	0.158511	6.48821	0.722516	0.39532	0.906161
PF3D7_1007800	0.080098	5.19334	0.377326	0.539038	0.917822
PF3D7_1417300	-0.0532479	3.96057	0.058916	0.808218	0.968427
PF3D7_1025100	0.0403466	8.42596	0.0734926	0.786318	0.964007
PF3D7_1027800	0.00117463	11.2591	0.000313329	0.985877	0.997773
PF3D7_1357500	-0.0566518	3.8552	0.114184	0.73543	0.963761
PF3D7_0721900	0.191218	6.15362	4.92545	0.0264639	0.638042
PF3D7_0915100	-0.0626789	8.03742	0.608989	0.435169	0.906161
PF3D7_0702100	0.0375464	10.3871	0.0306712	0.860976	0.975825
PF3D7_0907200	-0.0159523	8.38694	0.0196627	0.888483	0.979902
PF3D7_0922500	-0.241102	9.35233	4.2545	0.0391466	0.665224
PF3D7_0616400	-0.0441226	6.07872	0.149237	0.699265	0.95691
PF3D7_0808300	-0.0166088	7.5666	0.0237163	0.877609	0.977657
PF3D7_1353800	-0.0790825	6.6923	0.440403	0.506928	0.910142
PF3D7_0729400	0.0735594	7.10222	0.921142	0.337175	0.882707
PF3D7_1149300	-0.108581	5.16189	0.651123	0.419711	0.906161
PF3D7_1252300	0.250761	10.8595	0.706865	0.400487	0.906161
PF3D7_0936400	0.376205	5.88668	2.92042	0.0874653	0.745905
PF3D7_0819000	0.053272	8.70966	0.374806	0.540396	0.917822
PF3D7_0104300	0.109374	11.7144	1.06323	0.302479	0.872616
PF3D7_1200800	0.0445715	8.35677	0.121335	0.727591	0.963761
PF3D7_0720000	-0.0788963	5.34557	1.03746	0.308413	0.875784
PF3D7_0626800	-0.077047	11.4177	1.27245	0.259307	0.871834
PF3D7_0623600	0.00141548	7.75969	0.000185834	0.989123	0.997875
PF3D7_0512600	-0.1265	5.11961	1.47741	0.22418	0.866675
PF3D7_0104400	0.403477	5.25092	6.82252	0.00900155	0.587707
PF3D7_1402300	-0.0141102	6.63161	0.0193471	0.889376	0.979902
PF3D7_0209200	-0.13685	6.28519	2.00806	0.156466	0.812647
PF3D7_1223400	0.0525766	11.5519	0.542931	0.461221	0.906161
PF3D7_0425100	0.291904	5.26263	0.995333	0.318442	0.878415
PF3D7_1003700	-0.0788224	3.78126	0.230793	0.630936	0.941621
PF3D7_1345700	-0.100068	5.59404	0.260909	0.609497	0.941621
PF3D7_0928500	-0.0508024	6.78869	0.421594	0.516143	0.914026
PF3D7_0606000	0.0241652	9.9995	0.0461845	0.829841	0.968844
PF3D7_1124700	0.0914176	5.44565	0.166995	0.682796	0.953244
PF3D7_1121100	0.101825	9.16807	0.476357	0.490077	0.906161
PF3D7_0220600	0.31639	8.79962	1.16786	0.279841	0.871834
PF3D7_0527900	-0.0128193	8.52756	0.0328451	0.856185	0.974402
PF3D7_0513600	0.177082	6.23335	0.172766	0.677665	0.950417
PF3D7_1464200	0.0512359	5.57301	0.218416	0.64025	0.941621
PF3D7_1430400	-0.134842	4.91783	0.649249	0.420381	0.906161
PF3D7_1225700	-0.066559	7.42685	0.638329	0.424317	0.906161
PF3D7_0522200	-0.0744995	4.15073	0.565649	0.451993	0.906161
PF3D7_0301200	0.0751896	8.25132	0.111566	0.738368	0.963761
PF3D7_1102800	0.0400346	13.1614	0.0830667	0.773184	0.963761
PF3D7_1128100	-0.200124	6.01085	1.12362	0.289141	0.871834
PF3D7_0809500	0.048789	5.30239	0.307382	0.579291	0.933343
PF3D7_0215500	-0.0370252	7.31582	0.149437	0.699074	0.95691
PF3D7_1148700	-0.191413	8.98494	0.391852	0.531327	0.916652
PF3D7_0305700	-0.116083	7.81062	1.76366	0.184168	0.839119
PF3D7_0626600	-0.0519531	4.77199	0.0691174	0.792626	0.967292
PF3D7_1351400	-0.0327003	9.50681	0.153016	0.69567	0.95691
PF3D7_0110400	-0.0630563	7.6141	1.20574	0.272177	0.871834
PF3D7_1354300	0.0191039	10.0192	0.102904	0.748372	0.963761
PF3D7_1417600	-0.20162	9.43583	4.98394	0.0255837	0.638042
PF3D7_1200600	0.043251	6.1487	0.0623179	0.802869	0.968427
PF3D7_1458000	0.103271	8.45709	1.95151	0.162424	0.819052
PF3D7_1309100	-0.0952228	9.27177	1.40504	0.235882	0.866675
PF3D7_0519800	-0.0917851	8.36915	1.98399	0.158971	0.814766
PF3D7_0408300	-0.144386	5.28174	0.533495	0.465141	0.906161
PF3D7_1103400	0.365846	4.15659	2.59986	0.106873	0.753476
PF3D7_1005000	0.0661464	5.64411	0.483459	0.48686	0.906161
PF3D7_1464000	-0.135727	7.37602	3.87341	0.0490568	0.696165
PF3D7_1478900	0.188418	5.58951	0.932203	0.334291	0.882707
PF3D7_0314500	-0.00371398	7.12603	0.00267239	0.958772	0.993087
PF3D7_0926700	-0.238638	5.7534	2.34928	0.125341	0.75997
PF3D7_1211800	-0.0783641	9.91104	0.571182	0.449789	0.906161
PF3D7_1208200	0.282351	4.63826	1.14557	0.284479	0.871834
PF3D7_1251500	-0.0136371	8.5867	0.0682784	0.79386	0.967596
PF3D7_0709100	0.0473635	4.13756	0.0980311	0.754205	0.963761
PF3D7_1450300	-0.0744352	6.32871	0.360373	0.548299	0.918391
PF3D7_1011400	-0.214379	5.56204	2.41316	0.12032	0.753476
PF3D7_0933900	-0.102394	7.65403	0.982491	0.321585	0.878415
PF3D7_1335600	-0.0822074	4.38279	0.560828	0.453927	0.906161
PF3D7_1350200	0.0869587	4.79422	0.937721	0.332865	0.882381
PF3D7_0932300	-0.053808	6.37207	0.0367189	0.848038	0.972468
PF3D7_1012400	-0.0966918	9.84196	0.135917	0.712374	0.961576
PF3D7_1104200	0.0400361	9.88905	0.370241	0.542873	0.917822
PF3D7_1464900	0.0575932	7.77723	1.14812	0.283943	0.871834
PF3D7_1004300	0.0792419	8.88871	0.801432	0.370665	0.896101
PF3D7_1303100	-0.424054	4.38863	1.98876	0.158471	0.814766
PF3D7_1314200	0.0939167	4.1012	0.183462	0.668415	0.947767
PF3D7_1252800	0.322123	7.60887	8.17	0.00425889	0.459405
PF3D7_1202500	0.0936405	6.49651	1.09425	0.295531	0.871834
PF3D7_1120300	0.240914	3.7815	3.02142	0.0821713	0.745905
PF3D7_1422300	0.017493	5.67516	0.0491623	0.824527	0.968844
PF3D7_0621800	0.0624646	9.54112	0.71751	0.396962	0.906161
PF3D7_0512300	-0.0961806	5.35821	1.42569	0.232469	0.866675
PF3D7_1444300	0.0799224	4.34564	0.142576	0.705734	0.959937
PF3D7_0310800	0.118774	6.02909	2.54072	0.110944	0.753476
PF3D7_1405800	0.128614	9.67308	3.02086	0.0821998	0.745905
PF3D7_1218300	0.148156	6.13916	1.65489	0.198295	0.842074
PF3D7_0717900	-0.077853	5.20665	0.113101	0.73664	0.963761
PF3D7_1138700	0.13294	9.91772	1.27374	0.259067	0.871834
PF3D7_1318700	0.148739	4.35394	0.655954	0.417992	0.906161
PF3D7_1408400	-0.0557421	5.98405	0.315245	0.574479	0.930879
PF3D7_1035000	-0.229342	5.07705	5.03939	0.0247772	0.638042
PF3D7_1029400	0.072047	5.5791	0.881274	0.347853	0.888579
PF3D7_0807200	-0.145968	5.01562	1.23447	0.266539	0.871834
PF3D7_1445100	-0.0084009	7.90455	0.00741349	0.931386	0.984101
PF3D7_0935200	-0.137816	7.99841	3.52559	0.0604282	0.738874
PF3D7_0524500	0.0708542	4.70409	0.522716	0.469685	0.906161
PF3D7_1315000	0.236664	6.276	3.27442	0.0703679	0.745905
PF3D7_1337900	0.0434357	7.16035	0.191752	0.661462	0.944864
PF3D7_0703900	-0.00267366	9.49367	0.00163022	0.967793	0.993309
PF3D7_1448100	-0.114146	4.29025	0.60047	0.438399	0.906161
PF3D7_1457600	-0.0957048	5.72796	0.889126	0.345714	0.888191
PF3D7_1307700	-0.130734	6.72637	1.56743	0.21058	0.850894
PF3D7_1455400	0.18974	7.85025	1.59234	0.206992	0.847438
PF3D7_0617200	-0.153065	9.36312	5.71141	0.016855	0.638042
PF3D7_0416200	-0.295993	4.21345	7.00214	0.00814121	0.587707
PF3D7_1129800	-0.466098	4.70664	5.23121	0.022185	0.638042
PF3D7_1018800	-0.0379529	6.41025	0.0754822	0.783516	0.963761
PF3D7_0725600	-0.110519	9.29429	0.409711	0.522116	0.915681
PF3D7_1459600	0.020915	6.80636	0.0814758	0.775307	0.963761
PF3D7_1347700	-0.0359667	9.8282	0.101321	0.75025	0.963761
PF3D7_1315900	0.174855	7.93789	5.64126	0.0175426	0.638042
PF3D7_1135800	0.0594012	3.70863	0.349669	0.554301	0.922336
PF3D7_0202300	0.276232	3.94055	2.11312	0.146041	0.804339
PF3D7_1002400	0.120813	10.2494	1.12485	0.288876	0.871834
PF3D7_0416400	-0.192336	4.93595	0.463897	0.495808	0.906161
PF3D7_1205000	-0.175901	4.95355	1.03152	0.309803	0.875784
PF3D7_0913000	0.0684273	7.20747	0.61111	0.43437	0.906161
PF3D7_1362300	-0.27642	4.08732	3.34042	0.0675972	0.745905
PF3D7_1003800	-0.0621346	7.76054	0.720699	0.395915	0.906161
PF3D7_0902200	0.174228	8.8067	2.74197	0.097744	0.745905
PF3D7_0824900	-0.0684513	6.82283	1.14332	0.284952	0.871834
PF3D7_0317800	-0.199593	6.40238	2.50877	0.113214	0.753476
PF3D7_0717200	0.0993862	7.42164	0.468077	0.493873	0.906161
PF3D7_0215400	-0.0177488	8.48909	0.0492091	0.824445	0.968844
PF3D7_1365800	0.0736618	5.70908	0.928973	0.33513	0.882707
PF3D7_1411700	-0.128691	3.83945	1.21169	0.270998	0.871834
PF3D7_0925900	0.0899654	10.7618	0.966377	0.325585	0.878415
PF3D7_0501400	0.0401196	11.7773	0.0496466	0.823679	0.968844
PF3D7_1407100	0.0383228	8.36153	0.232006	0.630041	0.941621
PF3D7_0912500	0.0710265	6.4321	0.915033	0.338783	0.883827
PF3D7_1355500	0.0167022	7.48817	0.0459218	0.830318	0.968844
PF3D7_1419900	0.0330884	6.12417	0.145829	0.702554	0.958239
PF3D7_1359300	-0.0142365	7.7814	0.048296	0.826055	0.968844
PF3D7_0731200	0.0915802	7.78193	0.251063	0.616327	0.941621
PF3D7_0215100	-0.250855	4.15809	1.31458	0.251567	0.866675
PF3D7_1401100	-0.0228908	13.0173	0.0138447	0.906334	0.9829
PF3D7_0214000	0.136173	8.60343	4.67507	0.0306034	0.638042
PF3D7_1441100	0.0865926	9.94403	0.506147	0.476812	0.906161
PF3D7_0918700	-0.0333355	8.86574	0.0250036	0.874358	0.977657
PF3D7_0208300	0.0486861	6.44947	0.425789	0.514062	0.913212
PF3D7_1216300	-0.00222901	7.56457	0.000806984	0.977337	0.997439
PF3D7_0936600	0.764096	6.38801	7.0573	0.00789427	0.587707
PF3D7_1463400	0.042087	7.48812	0.430091	0.511944	0.913212
PF3D7_1006100	0.186712	4.04347	1.32514	0.249672	0.866675
PF3D7_0906910	-0.214197	5.07487	1.12527	0.288786	0.871834
PF3D7_1302600	0.0703947	6.64447	1.41241	0.234657	0.866675
PF3D7_1422100	0.169768	3.66489	1.81236	0.178225	0.835466
PF3D7_1411900	0.177275	8.76338	3.03237	0.0816185	0.745905
PF3D7_1133100	0.0581782	8.04321	0.897571	0.343434	0.888191
PF3D7_0405100	0.0399043	6.85167	0.278861	0.597449	0.938649
PF3D7_1000100	-0.300222	4.16018	3.33006	0.0680246	0.745905
PF3D7_0629500	0.0679689	8.61969	0.861387	0.353351	0.889095
PF3D7_0502200	-0.227556	4.51371	1.20716	0.271895	0.871834
PF3D7_0631500	0.0662825	4.49132	0.205122	0.650618	0.941621
PF3D7_1119400	0.00248753	8.44212	0.00127154	0.971555	0.994811
PF3D7_0721000	-0.157384	7.923	2.52435	0.112101	0.753476
PF3D7_0221800	0.0602691	4.73442	0.0965988	0.75595	0.963761
PF3D7_0415100	-0.225943	5.43925	2.65011	0.103543	0.753476
PF3D7_1144500	-0.0664296	4.24238	0.192674	0.6607	0.944864
PF3D7_1127900	-0.113635	5.6695	0.762384	0.382584	0.906161
PF3D7_1307200	-0.209228	5.4883	5.06295	0.0244426	0.638042
PF3D7_1354600	0.135086	6.14928	1.64837	0.19918	0.842074
PF3D7_1246500	-0.0669483	3.70723	0.250061	0.617032	0.941621
PF3D7_0423600	0.0177866	8.4866	0.093563	0.759695	0.963761
PF3D7_0423900	0.0489344	4.1982	0.0439621	0.833924	0.968844
PF3D7_1244200	-0.0604461	7.17571	0.730924	0.392584	0.906161
PF3D7_1434700	0.149554	5.74975	0.137205	0.711075	0.961576
PF3D7_0303000	-0.0776451	4.49816	0.493945	0.482173	0.906161
PF3D7_1115700	0.407823	7.91242	5.2596	0.021826	0.638042
PF3D7_0220400	-0.15661	5.19511	0.710112	0.399407	0.906161
PF3D7_1436300	0.0316998	11.0915	0.130788	0.717617	0.961576
PF3D7_0721200	-0.0439852	6.07718	0.198456	0.65597	0.944003
PF3D7_0415200	-0.00361589	4.41408	0.000455777	0.982967	0.997704
PF3D7_0723900	-0.254457	6.78351	3.13626	0.0765693	0.745905
PF3D7_1203200	-0.0864944	6.62783	1.31758	0.251026	0.866675
PF3D7_1458800	0.0918928	5.93697	1.00222	0.316775	0.878415
PF3D7_1342900	-0.0647662	7.29081	0.200879	0.654012	0.944003
PF3D7_1030100	0.0427841	8.51691	0.318625	0.572435	0.930879
PF3D7_0817900	0.0183819	7.65182	0.0274992	0.868292	0.977489
PF3D7_1434500	0.0436331	10.3186	0.618094	0.431756	0.906161
PF3D7_1032000	0.183833	4.25066	1.39823	0.23702	0.866675
PF3D7_0521700	-0.136305	4.86198	1.54183	0.214346	0.857175
PF3D7_0521500	0.0516146	4.51639	0.0489506	0.824899	0.968844
PF3D7_1419600	-0.00868067	4.95988	0.00524715	0.942254	0.986385
PF3D7_0528700	0.034833	7.42185	0.16884	0.681145	0.952067
PF3D7_1448300	-0.0955627	6.67445	1.01678	0.313285	0.878415
PF3D7_0925200	-0.190365	8.33451	6.36252	0.0116556	0.638042
PF3D7_1355300	0.10038	5.00911	0.712103	0.398747	0.906161
PF3D7_1353900	-0.161893	7.08488	1.66346	0.197137	0.842074
PF3D7_0108700	0.0322161	6.97035	0.0453393	0.831381	0.968844
PF3D7_1108100	0.00146664	5.07203	0.000112822	0.991525	0.997875
PF3D7_0301700	0.355744	9.24162	1.10894	0.292312	0.871834
PF3D7_0934000	-0.0649723	4.28435	0.103016	0.748239	0.963761
PF3D7_0319600	-0.0725911	8.47807	1.18182	0.276986	0.871834
PF3D7_1107200	-0.268027	4.60567	1.13112	0.287536	0.871834
PF3D7_0409100	0.00783567	8.87385	0.00808591	0.928349	0.983948
PF3D7_1146900	-0.0171463	4.2098	0.0216225	0.883096	0.979857
PF3D7_1461900	0.0193495	8.10931	0.0831385	0.773088	0.963761
PF3D7_1338200	0.0325501	11.0082	0.253728	0.614462	0.941621
PF3D7_0508500	-0.0139774	4.10343	0.00854073	0.926367	0.983948
PF3D7_0309600	0.00985427	9.1275	0.0209402	0.884942	0.979902
PF3D7_1105400	-0.0214246	10.8595	0.119493	0.729584	0.963761
PF3D7_0210200	0.151976	4.40861	0.296478	0.586099	0.93533
PF3D7_0112800	0.185382	7.52652	0.65128	0.419655	0.906161
PF3D7_0817500	-0.17302	8.31873	2.26262	0.13253	0.777321
PF3D7_1311000	0.00402661	4.06768	0.00103736	0.974306	0.995509
PF3D7_1116600	0.185419	4.95921	1.76705	0.183747	0.839119
PF3D7_0822400	0.0599677	4.87118	0.234685	0.628072	0.941621
PF3D7_0902300	0.12916	9.26506	0.9707	0.324506	0.878415
PF3D7_1326700	-0.059732	6.26026	0.39679	0.528752	0.916085
PF3D7_0409300	0.0809761	6.8635	2.11299	0.146053	0.804339
PF3D7_1408200	-0.0175543	10.0877	0.0788837	0.778816	0.963761
PF3D7_1321200	-0.120548	5.10298	1.26333	0.261023	0.871834
PF3D7_1012700	0.124942	7.56198	1.11168	0.291716	0.871834
PF3D7_0912400	0.106489	6.75607	1.36757	0.242229	0.866675
PF3D7_0305500	0.053105	9.59106	1.03972	0.307886	0.875784
PF3D7_1447200	-0.0824326	8.3436	1.21015	0.271303	0.871834
PF3D7_1421400	-0.00387543	6.32021	0.00190238	0.96521	0.993087
PF3D7_1126000	-0.0301845	9.10719	0.251527	0.616002	0.941621
PF3D7_0716200	-0.01597	10.0888	0.0277637	0.867666	0.977489
PF3D7_1017600	0.0132147	8.20273	0.0230124	0.879425	0.977657
PF3D7_1352500	-0.324765	6.42842	1.52099	0.21747	0.861085
PF3D7_1344100	-0.0271702	5.78554	0.0310355	0.860161	0.975825
PF3D7_0313100	0.348286	5.81686	1.84853	0.173954	0.835466
PF3D7_0304900	0.210881	3.97607	2.82524	0.0927932	0.745905
PF3D7_0810000	0.168771	4.37908	3.05431	0.0805231	0.745905
PF3D7_1033600	0.0190661	9.62524	0.0886536	0.765896	0.963761
PF3D7_0517300	0.0247828	11.0917	0.0540782	0.816113	0.968746
PF3D7_0622900	-0.083709	10.8046	0.403381	0.525349	0.915681
PF3D7_0521000	-0.189742	7.45393	2.84669	0.0915621	0.745905
PF3D7_1104400	-0.259415	8.02657	3.04084	0.0811941	0.745905
PF3D7_1145800	0.0111028	6.43852	0.0249494	0.874493	0.977657
PF3D7_1022100	-0.0622275	7.00555	0.497806	0.480466	0.906161
PF3D7_0523200	-0.0340475	3.95399	0.0484819	0.825726	0.968844
PF3D7_0623800	0.0385513	11.9476	0.138483	0.709794	0.961576
PF3D7_1461200	0.0447688	6.08277	0.26384	0.607494	0.941621
PF3D7_1472100	0.231278	7.26817	6.6969	0.0096581	0.599043
PF3D7_1030600	-0.111009	7.16356	1.68812	0.193849	0.842074
PF3D7_0424600	0.210747	11.0795	1.71494	0.190346	0.842074
PF3D7_1320000	-0.0405686	9.31103	0.351776	0.553109	0.922336
PF3D7_1243600	0.0804951	9.98319	0.958185	0.327644	0.878415
PF3D7_1223200	0.0516126	5.81235	0.387013	0.533874	0.916652
PF3D7_0914500	-0.109312	6.0724	0.989919	0.319762	0.878415
PF3D7_0822300	0.0101356	5.56712	0.0168993	0.896568	0.98056
PF3D7_1407800	0.049381	11.6991	0.26503	0.606686	0.941621
PF3D7_0615400	-0.0350658	9.97213	0.181687	0.669928	0.947767
PF3D7_1422400	0.0487596	7.78102	0.59829	0.439231	0.906161
PF3D7_0806500	-0.108567	7.86163	3.09894	0.0783431	0.745905
PF3D7_0217700	0.0406682	5.29708	0.177528	0.673506	0.949607
PF3D7_1413800	0.0281998	7.77623	0.144312	0.704031	0.958278
PF3D7_1434100	-0.0441633	4.20293	0.0804429	0.776698	0.963761
PF3D7_0711200	0.208937	3.61598	1.9251	0.165295	0.82144
PF3D7_0201900	-0.0302166	11.658	0.00610603	0.937716	0.985376
PF3D7_0415500	0.0822545	6.00684	0.905897	0.341206	0.88555
PF3D7_0419200	0.146091	4.08612	1.57784	0.209073	0.850342
PF3D7_1234100	0.011599	9.17772	0.0441222	0.833626	0.968844
PF3D7_0923300	0.0930293	4.46257	0.651327	0.419638	0.906161
PF3D7_0523000	0.0952541	11.0744	0.61119	0.43434	0.906161
PF3D7_0212200	0.097153	5.93502	0.66202	0.415848	0.906161
PF3D7_1110900	0.0749014	7.78684	1.02108	0.312263	0.878415
PF3D7_0728900	-0.0301924	6.90246	0.193982	0.659623	0.944864
PF3D7_1250600	-0.0611817	8.59654	0.211122	0.645889	0.941621
PF3D7_0214800	0.114577	7.73273	3.63147	0.0566966	0.738874
PF3D7_0721300	0.0100454	8.44708	0.0288419	0.865145	0.977261
PF3D7_0210100	-0.0350438	9.2797	0.215374	0.642588	0.941621
PF3D7_0110700	0.089019	6.75747	0.449512	0.502567	0.906161
PF3D7_0112000	-0.140754	5.28424	1.20606	0.272113	0.871834
PF3D7_1015900	-0.143734	11.5078	2.08647	0.148609	0.810326
PF3D7_1202700	0.201835	7.5082	7.14792	0.00750509	0.587707
PF3D7_0701500	0.0183504	5.37406	0.0120052	0.912752	0.983183
PF3D7_0401600	0.0518184	8.45375	0.331847	0.564573	0.926393
PF3D7_1243100	-0.207554	6.42116	3.94159	0.0471062	0.690357
PF3D7_1366700	0.0264343	4.68318	0.0562493	0.812525	0.968427
PF3D7_1464400	-0.114022	3.83805	0.817392	0.365944	0.895789
PF3D7_0309800	0.0132231	7.28801	0.0205301	0.886066	0.979902
PF3D7_0710000	-0.117071	4.82293	0.690503	0.405993	0.906161
PF3D7_1352000	0.163006	4.82025	0.343134	0.558026	0.924918
PF3D7_1360100	0.156174	5.44106	2.48572	0.114884	0.753476
PF3D7_1113500	0.0797451	5.64033	0.538476	0.463065	0.906161
PF3D7_0209800	0.0308194	10.5912	0.257699	0.611705	0.941621
PF3D7_0906800	-0.173992	4.03583	1.07368	0.300116	0.872616
PF3D7_1331200	-0.0394431	6.58104	0.288851	0.590958	0.935589
PF3D7_1254700	0.371115	4.5508	2.4015	0.121219	0.753743
PF3D7_1335700	-0.11418	4.37904	0.373908	0.540882	0.917822
PF3D7_0211800	-0.171448	8.78444	1.92734	0.16505	0.82144
PF3D7_0602900	0.158352	5.68595	0.828062	0.362833	0.895789
PF3D7_1413900	-0.072895	6.54385	0.616462	0.432365	0.906161
PF3D7_0619000	-0.171228	8.50683	3.44805	0.0633263	0.743201
PF3D7_0514200	-0.288757	4.54268	4.16753	0.0412058	0.671282
PF3D7_0507600	0.0133235	6.57023	0.0203998	0.886426	0.979902
PF3D7_1410900	0.0202845	7.18743	0.0936551	0.759581	0.963761
PF3D7_1252700	0.0571176	5.26124	0.402239	0.525935	0.915681
PF3D7_1105800	0.126491	6.93623	0.686421	0.407384	0.906161
PF3D7_1020700	0.0981941	8.67916	2.35876	0.124581	0.75997
PF3D7_0104200	0.272418	6.40895	1.97798	0.159603	0.814766
PF3D7_1215900	0.0619928	4.31896	0.24328	0.621847	0.941621
PF3D7_1145300	0.110313	4.80431	0.685819	0.40759	0.906161
PF3D7_0505700	0.00409782	6.80992	0.00127411	0.971526	0.994811
PF3D7_0510500	0.0319754	5.87102	0.00820844	0.92781	0.983948
PF3D7_1127800	0.124922	7.31827	2.8527	0.0912207	0.745905
PF3D7_0512000	-0.102611	6.43451	0.0999537	0.751885	0.963761
PF3D7_0926100	0.0769371	9.92604	0.875863	0.349337	0.889095
PF3D7_1012900	0.132642	9.18438	3.56606	0.058972	0.738874
PF3D7_0801500	0.0329978	7.93257	0.287845	0.591605	0.935589
PF3D7_0220200	0.291449	9.19461	8.484	0.00358284	0.435212
PF3D7_1302050	0.0516548	5.76767	0.0791887	0.7784	0.963761
PF3D7_0702000	0.155679	10.3896	0.598468	0.439163	0.906161
PF3D7_0811400	-0.0142404	7.90443	0.0121187	0.912342	0.983183
PF3D7_0826900	0.223813	4.36113	1.80646	0.178933	0.835466
PF3D7_0101100	0.123878	6.74024	1.08092	0.298492	0.872616
PF3D7_1007500	0.0694462	5.47091	0.367958	0.544119	0.917822
PF3D7_1230800	-0.0103542	7.39999	0.0335144	0.854744	0.973207
PF3D7_0320900	0.0597266	8.87589	0.371315	0.542288	0.917822
PF3D7_0631600	0.0905333	7.00445	0.574364	0.44853	0.906161
PF3D7_0416900	-0.0940105	7.74843	1.38406	0.239411	0.866675
PF3D7_1011800	0.0398845	11.5964	0.312176	0.576348	0.930879
PF3D7_1140700	0.155141	9.32717	5.13164	0.0234935	0.638042
PF3D7_1033400	0.0763692	9.36525	0.989555	0.319851	0.878415
PF3D7_1438600	0.189039	4.64219	1.68217	0.194636	0.842074
PF3D7_0910300	0.18178	6.30061	1.71437	0.19042	0.842074
PF3D7_0109700	0.0907588	6.67703	1.03941	0.307959	0.875784
PF3D7_1353100	0.00700925	9.53226	0.00199209	0.9644	0.993087
PF3D7_1252600	0.0565458	7.6195	0.129567	0.718882	0.961576
PF3D7_1225600	0.0168236	8.64079	0.076901	0.781542	0.963761
PF3D7_0517700	0.0258609	10.247	0.183155	0.668676	0.947767
PF3D7_0521300	-0.0290659	8.49662	0.0890834	0.765346	0.963761
PF3D7_1214300	-0.0681662	5.30286	0.606107	0.436257	0.906161
PF3D7_0305300	0.0621219	10.1751	0.230881	0.630871	0.941621
PF3D7_1409900	-0.0200599	6.4908	0.0110314	0.916352	0.983948
PF3D7_1124100	0.0264929	8.46585	0.139605	0.708674	0.961301
PF3D7_0524100	0.0829906	8.69109	0.417279	0.518298	0.915681
PF3D7_1009900	0.00258425	5.41081	0.000510711	0.98197	0.997704
PF3D7_1357900	0.321039	6.29214	1.31098	0.252217	0.866675
PF3D7_1422700	-0.166905	7.45843	1.34692	0.245817	0.866675
PF3D7_1432100	-0.0707573	4.79166	0.457048	0.499007	0.906161
PF3D7_1466700	0.00827457	5.49212	0.014973	0.90261	0.9829
PF3D7_0418200	0.0942336	8.81881	2.32684	0.12716	0.7602
PF3D7_1419000	0.151491	4.19385	0.878931	0.348495	0.888607
PF3D7_1429500	-0.0845721	6.184	1.06728	0.30156	0.872616
PF3D7_1348300	-0.0483857	6.5604	0.280424	0.596424	0.938318
PF3D7_API04900	0.343476	4.20505	4.04303	0.0443541	0.690357
PF3D7_0932800	0.0337913	6.77278	0.230956	0.630816	0.941621
PF3D7_1039800	-0.0303699	4.83747	0.0350265	0.85154	0.973207
PF3D7_1107700	0.0159264	7.87667	0.0504617	0.822262	0.968844
PF3D7_0824800	0.0244515	7.69572	0.119244	0.729855	0.963761
PF3D7_1021900	-0.359272	6.95928	0.882305	0.347571	0.888579
PF3D7_1253400	0.135121	6.14197	0.459849	0.497695	0.906161
PF3D7_0611400	0.10236	5.75391	1.22367	0.268641	0.871834
PF3D7_1436000	0.0550208	8.2588	0.0379315	0.845581	0.971693
PF3D7_0403800	-0.0351916	7.32795	0.151077	0.697508	0.95691
PF3D7_0306700	-0.0177405	4.94741	0.0239257	0.877074	0.977657
PF3D7_1206200	0.0148005	9.68511	0.0749523	0.784258	0.963761
PF3D7_1450100	-0.061571	8.57872	0.464465	0.495545	0.906161
PF3D7_0401800	0.254901	9.40462	0.549491	0.458526	0.906161
PF3D7_1467300	-0.101452	3.88364	0.632512	0.426435	0.906161
PF3D7_0218700	0.0907065	8.20944	1.21935	0.269489	0.871834
PF3D7_1359600	0.962856	6.893	4.46334	0.0346298	0.639564
PF3D7_0706400	0.0216365	8.95339	0.0734423	0.786389	0.964007
PF3D7_1334200	-0.122563	7.22182	0.551928	0.457531	0.906161
PF3D7_0804700	-0.0433291	6.5388	0.0601941	0.806189	0.968427
PF3D7_0529400	-0.0430056	5.59068	0.0181271	0.892899	0.98028
PF3D7_1418900	0.0874135	8.56902	1.35832	0.243828	0.866675
PF3D7_1148900	-0.0615336	8.59386	0.252397	0.615392	0.941621
PF3D7_1028300	0.10316	8.14447	2.53972	0.111015	0.753476
PF3D7_1327300	0.214187	5.70792	0.833551	0.361248	0.89536
PF3D7_1476200	0.134052	9.34494	0.10464	0.746331	0.963761
PF3D7_1229000	-0.0264064	7.1654	0.0852547	0.770299	0.963761
PF3D7_0826500	0.00616369	7.62138	0.00509198	0.943113	0.986451
PF3D7_1225300	0.159014	6.99263	3.28549	0.0698949	0.745905
PF3D7_1111300	-0.0209385	5.13464	0.0417233	0.838148	0.969262
PF3D7_1402700	-0.376414	7.06269	4.73198	0.0296067	0.638042
PF3D7_1012500	-0.0142028	6.0749	0.0200376	0.887432	0.979902
PF3D7_0731100	0.0125183	11.9033	0.01243	0.911228	0.983183
PF3D7_1213700	0.0364809	5.19439	0.221006	0.638275	0.941621
PF3D7_1438500	0.0665577	6.94059	0.484626	0.486334	0.906161
PF3D7_1205600	-0.27567	5.70262	1.36498	0.242676	0.866675
PF3D7_1428500	0.0937893	8.92139	0.205159	0.650588	0.941621
PF3D7_1208100	0.188532	8.74537	4.36961	0.0365854	0.643747
PF3D7_1245900	-0.11436	4.44983	1.31198	0.252036	0.866675
PF3D7_0506800	-0.0696513	6.84949	0.632333	0.426501	0.906161
PF3D7_0527100	-0.00848002	7.7179	0.00577533	0.939423	0.986334
PF3D7_1472400	-0.0427017	4.95939	0.128561	0.719929	0.961576
PF3D7_1234500	0.0620308	5.63464	0.502117	0.478571	0.906161
PF3D7_1008800	0.0994117	10.2937	2.45419	0.117212	0.753476
PF3D7_1408900	0.270441	5.44985	10.1566	0.00143786	0.325926
PF3D7_1421100	0.0624413	8.80924	0.0787061	0.779059	0.963761
PF3D7_0809200	-0.0071438	7.07971	0.00338248	0.953622	0.991176
PF3D7_0800900	0.0596533	6.04332	0.0746503	0.784683	0.963761
PF3D7_1241100	-0.0190733	7.38545	0.0801128	0.777145	0.963761
PF3D7_1439800	-0.116211	6.83165	0.400014	0.527082	0.91575
PF3D7_0916700	0.0196064	10.4304	0.0229695	0.879536	0.977657
PF3D7_1115200	-0.206372	7.90699	1.9386	0.163821	0.821097
PF3D7_1016300	-0.665402	9.16222	3.67416	0.0552621	0.733183
PF3D7_1460700	-0.00895266	10.1712	0.0173643	0.895163	0.98053
PF3D7_0407300	0.210992	6.82119	6.27638	0.0122358	0.638042
PF3D7_1451400	0.0282485	5.34081	0.0863431	0.768879	0.963761
PF3D7_1329500	0.0251951	11.9555	0.0308162	0.860651	0.975825
PF3D7_1423500	0.177301	5.09023	0.32444	0.568951	0.9305
PF3D7_1317700	0.17244	4.84803	3.51653	0.0607597	0.738874
PF3D7_1327700	-0.0884596	6.48269	1.09603	0.295138	0.871834
PF3D7_0708400	0.0541339	12.9421	0.387574	0.533577	0.916652
PF3D7_1427200	0.0118167	4.50025	0.00361648	0.952046	0.989953
PF3D7_1350100	0.0122258	8.36155	0.0325685	0.856786	0.974638
PF3D7_1325000	-0.0199076	5.76911	0.0798539	0.777496	0.963761
PF3D7_1451900	0.111677	7.68599	3.43559	0.0638057	0.743201
PF3D7_0222300	0.13963	6.98171	1.32921	0.248946	0.866675
PF3D7_1411100	0.0769225	4.42923	0.630034	0.427343	0.906161
PF3D7_1126300	-0.0849387	5.15346	0.425225	0.514341	0.913212
PF3D7_1027200	0.0302252	5.70261	0.157646	0.691333	0.956067
PF3D7_1407500	0.106301	6.56548	2.57787	0.108367	0.753476
PF3D7_0726400	-0.118619	7.81569	2.14177	0.143337	0.80275
PF3D7_1335400	-0.716487	4.6555	7.02065	0.00805748	0.587707
PF3D7_0308500	0.548972	4.96109	4.88834	0.0270386	0.638042
PF3D7_1436900	-0.0480898	5.26083	0.115005	0.734516	0.963761
PF3D7_0204500	-0.0030409	5.68363	0.000892919	0.976161	0.996649
PF3D7_1445700	0.0857106	9.58357	1.66869	0.196434	0.842074
PF3D7_1225500	0.134418	7.27119	2.68565	0.101256	0.749043
PF3D7_0505800	-0.0590025	6.98452	0.227745	0.633201	0.941621
PF3D7_1226400	0.0867656	5.66579	0.206239	0.649731	0.941621
PF3D7_0812500	0.045637	9.87354	0.234875	0.627933	0.941621
PF3D7_0524400	0.0307734	7.77525	0.24866	0.618021	0.941621
PF3D7_0915900	-0.0779913	5.52697	0.771939	0.379618	0.904782
PF3D7_1351100	-0.0397521	6.97346	0.11961	0.729458	0.963761
PF3D7_1351200	-0.149359	4.88934	1.01819	0.312948	0.878415
PF3D7_1337200	-0.134297	4.42217	0.607369	0.43578	0.906161
PF3D7_1231600	-0.453125	6.59556	3.25308	0.0712895	0.745905
PF3D7_1328200	0.0953339	3.94775	0.312505	0.576147	0.930879
PF3D7_1018500	0.0319803	7.27532	0.133598	0.71473	0.961576
PF3D7_1468700	0.0606979	11.8989	0.752201	0.38578	0.906161
PF3D7_1128500	-0.0717007	6.5165	1.18623	0.276092	0.871834
PF3D7_1224700	0.0943767	8.72646	0.231661	0.630295	0.941621
PF3D7_1119900	0.0430666	8.80253	0.147086	0.701336	0.95775
PF3D7_1144900	-0.137455	5.6179	1.11286	0.291461	0.871834
PF3D7_1441400	-0.0780652	5.37307	0.211778	0.645377	0.941621
PF3D7_1105600	0.107203	8.95421	1.66205	0.197327	0.842074
PF3D7_1321800	0.157654	7.66172	3.73538	0.0532715	0.725111
PF3D7_1136800	0.0645137	5.50379	0.744258	0.3883	0.906161
PF3D7_1420400	-0.0116403	8.1182	0.0407444	0.840032	0.969262
PF3D7_1407600	0.249969	5.17443	1.66786	0.196545	0.842074
PF3D7_1431300	0.0357849	8.29132	0.213338	0.644164	0.941621
PF3D7_0906400	0.0830788	4.03907	0.227728	0.633214	0.941621
PF3D7_0510200	-0.023482	7.21962	0.154022	0.694721	0.95691
PF3D7_0309700	-0.0411636	7.52416	0.0770355	0.781356	0.963761
PF3D7_1464500	0.196343	6.33741	0.676413	0.410825	0.906161
PF3D7_1237200	0.0490929	8.80334	0.676605	0.410758	0.906161
PF3D7_0415000	-0.0676106	4.7769	0.596909	0.43976	0.906161
PF3D7_1246200	-0.0693765	7.47201	0.0550202	0.814547	0.968427
PF3D7_0405500	-0.0488623	4.01497	0.224671	0.635504	0.941621
PF3D7_1312900	-0.0883139	8.17121	0.403545	0.525264	0.915681
PF3D7_0914700	0.0985814	9.11045	0.494636	0.481867	0.906161
PF3D7_1224900	0.0842339	6.40743	1.18455	0.276432	0.871834
PF3D7_0205400	0.150137	5.63954	2.20582	0.137491	0.794543
PF3D7_1457200	-0.633523	4.83817	4.875	0.0272484	0.638042
PF3D7_1010900	-0.0858961	4.73139	0.449627	0.502512	0.906161
PF3D7_0422500	0.0825875	9.51914	2.11131	0.146214	0.804339
PF3D7_1336700	0.139128	7.51719	2.45796	0.116931	0.753476
PF3D7_0826700	-0.0595954	11.1551	0.477838	0.489403	0.906161
PF3D7_0528100	0.115445	7.52714	2.15324	0.142269	0.80275
PF3D7_1411800	0.0941268	6.20792	0.670797	0.412774	0.906161
PF3D7_0906600	0.0542861	10.6523	0.403857	0.525104	0.915681
PF3D7_1142400	-0.000881342	6.29753	0.000145065	0.99039	0.997875
PF3D7_1125500	0.0158371	6.60737	0.0444307	0.833054	0.968844
PF3D7_0402100	-0.0352789	9.53239	0.0623136	0.802876	0.968427
PF3D7_1449300	0.0932666	7.61301	0.615605	0.432685	0.906161
PF3D7_0623200	0.122405	5.10887	3.05284	0.0805963	0.745905
PF3D7_1235300	0.0189059	10.3904	0.0408544	0.839819	0.969262
PF3D7_0804500	-0.140998	8.2266	1.48919	0.222342	0.866675
PF3D7_0314100	-0.0774645	6.3882	0.920781	0.33727	0.882707
PF3D7_0718000	-0.0874413	4.48856	0.136079	0.712211	0.961576
PF3D7_1236100	-0.0301278	7.16762	0.00931683	0.923105	0.983948
PF3D7_1423000	-0.0290431	7.84127	0.215087	0.64281	0.941621
PF3D7_0618300	0.00626437	8.89773	0.00864548	0.925919	0.983948
PF3D7_0802300	0.0178493	7.85684	0.0918372	0.761854	0.963761
PF3D7_0601900	0.240743	9.43455	0.503904	0.47779	0.906161
PF3D7_1114700	0.0336221	9.51764	0.236292	0.626897	0.941621
PF3D7_0316600	-0.0292996	10.3312	0.00856385	0.926268	0.983948
PF3D7_1129000	0.139353	7.38869	0.757882	0.383992	0.906161
PF3D7_0812600	-0.0927079	4.83237	0.685143	0.407821	0.906161
PF3D7_1478000	0.155704	9.51223	0.626417	0.428673	0.906161
PF3D7_0630600	-0.183581	4.88454	2.43376	0.118748	0.753476
PF3D7_1365300	0.183024	5.68359	2.24677	0.133894	0.783469
PF3D7_1446200	-0.307441	9.27999	2.57174	0.108788	0.753476
PF3D7_0934500	-0.00705292	6.71926	0.00330211	0.954176	0.991336
PF3D7_1247200	-0.0213269	4.26844	0.0433662	0.835037	0.968844
PF3D7_1223500	-0.166738	8.37152	4.45916	0.0347146	0.639564
PF3D7_1457700	0.124713	8.81043	2.50957	0.113157	0.753476
PF3D7_1237100	0.232025	6.04657	2.68272	0.101442	0.749043
PF3D7_1408000	0.193531	7.73997	2.32134	0.12761	0.76106
PF3D7_1250200	0.0311819	9.12008	0.218554	0.640144	0.941621
PF3D7_0823300	0.189867	7.87548	3.43731	0.0637392	0.743201
PF3D7_0804000	0.08697	9.04933	1.77334	0.182969	0.839119
PF3D7_1239000	-0.0815381	5.98494	0.505464	0.477109	0.906161
PF3D7_1018200	-0.170168	4.6592	1.05293	0.304833	0.875784
PF3D7_0831200	0.0930373	9.23278	0.298188	0.58502	0.93533
PF3D7_0611800	0.102493	7.4519	0.944651	0.331085	0.882381
PF3D7_0201500	-0.0481741	8.39836	0.0177598	0.893983	0.98028
PF3D7_1444500	-0.00621456	9.05156	0.0019925	0.964396	0.993087
PF3D7_1303400	0.181213	9.16158	4.02233	0.0449017	0.690357
PF3D7_1138100	0.130772	4.08176	0.631939	0.426645	0.906161
PF3D7_0821400	0.0838989	7.64793	0.571796	0.449546	0.906161
PF3D7_1457100	-0.0683505	5.99367	0.0444057	0.833101	0.968844
PF3D7_0205600	0.114056	3.84851	0.471101	0.492481	0.906161
PF3D7_1435400	0.027819	5.20721	0.113006	0.736748	0.963761
PF3D7_1340300	0.0272061	8.89745	0.200182	0.654574	0.944003
PF3D7_0516300	0.0720741	6.35701	0.364569	0.54598	0.917822
PF3D7_1419700	0.03057	8.86949	0.177322	0.673684	0.949607
PF3D7_0529000	0.101012	7.83198	1.95618	0.161922	0.819052
PF3D7_0408100	0.109429	7.51493	0.635553	0.425326	0.906161
PF3D7_0714200	0.0645648	8.60462	0.470321	0.49284	0.906161
PF3D7_0212300	0.10564	8.65476	1.90413	0.167616	0.826856
PF3D7_1478600	-0.174341	10.7332	0.209899	0.646847	0.941621
PF3D7_0529900	0.0215076	8.33413	0.0515611	0.820369	0.968844
PF3D7_1410600	-0.000239106	10.1321	1.76262e-05	0.99665	0.998916
PF3D7_0311200	-0.044228	5.31986	0.100638	0.751066	0.963761
PF3D7_0401900	0.057839	10.3694	0.120488	0.728505	0.963761
PF3D7_1208900	0.267366	5.78444	1.68073	0.194828	0.842074
PF3D7_1251100	0.0101804	7.07067	0.0103088	0.919128	0.983948
PF3D7_1358800	-0.00423596	10.0654	0.0029074	0.956999	0.992595
PF3D7_0912900	-0.12708	6.95628	1.48576	0.222875	0.866675
PF3D7_0722400	-0.0254552	8.01707	0.218948	0.639842	0.941621
PF3D7_0708100	0.103846	6.37527	1.32409	0.249859	0.866675
PF3D7_1311500	0.0399896	8.03084	0.411825	0.521045	0.915681
PF3D7_1450600	-0.0316872	5.91091	0.0750112	0.784176	0.963761
PF3D7_0936700	-0.0143235	5.06045	0.00871861	0.925607	0.983948
PF3D7_0201700	0.0639907	10.26	0.15277	0.695902	0.95691
PF3D7_0407100	0.073042	5.85292	0.237184	0.626248	0.941621
PF3D7_1412600	-0.119105	6.4912	1.66275	0.197232	0.842074
PF3D7_1331700	-0.124711	8.30675	1.85661	0.173017	0.835466
PF3D7_1134200	0.0776094	8.55389	0.863789	0.352681	0.889095
PF3D7_1305000	0.144727	5.27895	0.711504	0.398945	0.906161
PF3D7_0907700	0.0622128	7.74948	0.880279	0.348125	0.888579
PF3D7_1321300	0.0180728	8.33849	0.0615116	0.804123	0.968427
PF3D7_0609800	0.066052	3.44463	0.0924581	0.761075	0.963761
PF3D7_0624000	0.112391	9.50262	1.50999	0.219141	0.864691
PF3D7_1103700	0.220413	6.31412	8.46466	0.00362113	0.435212
PF3D7_1463000	0.2234	5.45153	5.4841	0.0191902	0.638042
PF3D7_0606800	0.296104	4.48304	2.72021	0.0990852	0.745905
PF3D7_1433000	0.045678	5.66705	0.243537	0.621663	0.941621
PF3D7_0935900	-0.0520252	13.5078	0.269407	0.60373	0.941621
PF3D7_0919100	-0.12268	7.48377	2.82423	0.0928515	0.745905
PF3D7_1229400	-0.0806357	9.72872	0.558076	0.455036	0.906161
PF3D7_0419800	-0.0840204	6.7292	1.73776	0.187422	0.842074
PF3D7_0930800	0.0759203	6.16506	0.0470634	0.828254	0.968844
PF3D7_0729300	0.00289354	8.32248	0.00159963	0.968097	0.993309
PF3D7_1014400	0.134111	5.02384	2.08247	0.148999	0.810671
PF3D7_0623700	0.240263	5.85012	2.41017	0.12055	0.753476
PF3D7_0828200	0.133661	5.73396	0.124258	0.724461	0.963761
PF3D7_1146000	-0.0375825	8.04426	0.406999	0.523497	0.915681
PF3D7_0500800	0.899711	9.57157	3.26918	0.0705928	0.745905
PF3D7_1122200	-0.0597378	6.90227	0.792959	0.373207	0.897346
PF3D7_0101200	0.0940275	5.2381	0.357638	0.549821	0.919209
PF3D7_0629700	0.0854753	10.7807	1.18294	0.276758	0.871834
PF3D7_1318300	0.278695	7.75731	0.458151	0.498489	0.906161
PF3D7_0310200	0.212646	11.7856	4.11602	0.0424788	0.679794
PF3D7_0902500	0.0995733	10.1536	0.279373	0.597112	0.938649
PF3D7_0919000	0.0317185	11.1654	0.0963138	0.756299	0.963761
PF3D7_0818900	0.000761824	13.1308	8.71271e-05	0.992553	0.997875
PF3D7_0710900	-0.211946	4.49653	5.37153	0.020468	0.638042
PF3D7_0831800	-0.0716784	9.95958	0.215654	0.642371	0.941621
PF3D7_1032900	0.0694971	6.85348	0.629187	0.427654	0.906161
PF3D7_0625400	0.0576876	6.80503	0.269987	0.60334	0.941621
PF3D7_1466800	-0.0448048	6.00943	0.514021	0.473403	0.906161
PF3D7_1139300	0.244983	8.83894	0.476613	0.489961	0.906161
PF3D7_0530000	-0.0809841	6.7977	0.29004	0.590195	0.935589
PF3D7_1110500	0.0684686	3.96383	0.103053	0.748196	0.963761
PF3D7_0202400	-0.0918023	4.39509	0.133217	0.71512	0.961576
PF3D7_0708500	-0.255832	7.54088	8.37502	0.00380414	0.435212
PF3D7_1003300	-0.119143	4.73194	0.159285	0.689815	0.956067
PF3D7_0218300	0.243112	4.66457	2.14761	0.142792	0.80275
PF3D7_1477000	-0.145848	8.39601	0.158846	0.690221	0.956067
PF3D7_1240100	-0.00141957	6.68897	7.73359e-05	0.992983	0.997875
PF3D7_0110500	0.219208	6.9051	3.5528	0.059445	0.738874
PF3D7_1365900	0.0308236	9.76516	0.156027	0.692841	0.956067
PF3D7_0110200	-0.0528684	3.83588	0.117719	0.731521	0.963761
PF3D7_0913900	-0.129143	4.65628	0.458429	0.498359	0.906161
PF3D7_0622800	-0.0795576	9.75801	1.55972	0.211706	0.852666
PF3D7_0527400	0.128758	8.38374	1.13182	0.287387	0.871834
PF3D7_0931100	0.0633087	10.2253	0.679083	0.409903	0.906161
PF3D7_1473900	0.0420569	7.46325	0.257262	0.612007	0.941621
PF3D7_0531800	-0.0268664	6.47555	0.0312048	0.859784	0.975825
PF3D7_1475100	-0.356943	6.23131	2.59026	0.107523	0.753476
PF3D7_0710600	-0.10649	8.74969	0.841501	0.358968	0.893898
PF3D7_0725300	-0.118822	6.51694	1.44726	0.228969	0.866675
PF3D7_0517200	0.130513	7.54456	0.51956	0.471029	0.906161
PF3D7_0313000	-0.0739822	5.46089	0.517209	0.472034	0.906161
PF3D7_1231000	-0.0433188	4.24323	0.0959569	0.756736	0.963761
PF3D7_1134100	0.00288775	4.49913	0.000575077	0.980868	0.997704
PF3D7_0302900	0.0795877	7.92721	1.39549	0.23748	0.866675
PF3D7_1004200	-0.0691493	6.02179	0.116442	0.732926	0.963761
PF3D7_0602000	0.244415	3.83124	2.44292	0.118056	0.753476
PF3D7_0830700	0.192736	4.90336	1.3181	0.250933	0.866675
PF3D7_1359100	0.1062	5.91647	0.837397	0.360142	0.893898
PF3D7_0619400	-0.125288	8.02314	0.692817	0.405208	0.906161
PF3D7_1471200	-0.293956	5.7823	1.38421	0.239385	0.866675
PF3D7_0505100	-0.304993	7.28567	2.84301	0.0917723	0.745905
PF3D7_1251600	0.185177	7.47805	3.10122	0.0782334	0.745905
PF3D7_1319300	0.122846	8.02539	3.45657	0.0630008	0.743201
PF3D7_0630500	0.0778306	5.04845	0.497286	0.480695	0.906161
PF3D7_1345100	0.16929	6.66591	3.82211	0.0505804	0.708983
PF3D7_0702900	0.105782	3.67561	0.522723	0.469682	0.906161
PF3D7_0807000	-0.00867564	5.32067	0.0052709	0.942124	0.986385
PF3D7_1246000	0.0277789	4.22885	0.026356	0.871034	0.977516
PF3D7_1032100	0.0503042	9.3404	0.297047	0.585739	0.93533
PF3D7_1421150	-0.03647	4.98799	0.0548183	0.814882	0.968427
PF3D7_1021100	0.0922284	5.76425	0.329761	0.5658	0.926567
PF3D7_1426700	0.00970062	7.63656	0.0184924	0.891832	0.98028
PF3D7_1452600	-0.200865	7.33244	2.69838	0.100451	0.746161
PF3D7_0408200	-0.0775536	5.60094	0.210234	0.646584	0.941621
PF3D7_0619900	-0.0509578	4.99535	0.299938	0.583921	0.93533
PF3D7_1202100	-0.479558	6.58076	6.56608	0.0103941	0.622152
PF3D7_1027300	0.0144472	11.2552	0.0108046	0.917213	0.983948
PF3D7_1474500	0.000667245	7.51192	9.6569e-05	0.992159	0.997875
PF3D7_1328100	-0.0817469	7.78944	1.02108	0.312264	0.878415
PF3D7_0422200	-0.129632	8.95182	0.806028	0.369297	0.895804
PF3D7_1333400	-0.140757	7.17944	1.36423	0.242806	0.866675
PF3D7_1104100	0.154151	7.45598	1.64072	0.200227	0.842074
PF3D7_0102900	0.0227817	7.31303	0.0948036	0.758157	0.963761
PF3D7_0501300	-0.0640737	13.2123	0.343035	0.558082	0.924918
PF3D7_0827900	-0.29855	9.28646	2.57707	0.108422	0.753476
PF3D7_1459000	-0.00725356	9.85908	0.00556388	0.94054	0.986385
PF3D7_1442600	-0.521402	4.06076	4.8646	0.0274132	0.638042
PF3D7_0936300	-0.00182674	12.0397	0.000273571	0.986804	0.997773
PF3D7_0322000	0.00026118	10.1947	8.69807e-06	0.997647	0.998916
PF3D7_1126500	0.194934	7.83883	5.7408	0.0165752	0.638042
PF3D7_0923900	0.011225	7.8034	0.0128897	0.909608	0.9829
PF3D7_0523100	-0.119471	4.66692	0.449504	0.502571	0.906161
PF3D7_1434600	0.0623788	9.29772	1.07313	0.30024	0.872616
PF3D7_1436100	-0.144419	6.44769	1.12978	0.287822	0.871834
PF3D7_1449600	-0.0175785	4.50091	0.0135357	0.907381	0.9829
PF3D7_1110100	-0.253208	5.38233	2.99503	0.0835206	0.745905
PF3D7_0822800	0.139948	6.17836	3.87177	0.0491048	0.696165
PF3D7_1107800	-0.149311	8.63579	0.157045	0.691892	0.956067
PF3D7_0517400	-0.0626092	6.25714	0.20538	0.650413	0.941621
PF3D7_0504000	0.286551	5.28175	0.606708	0.43603	0.906161
PF3D7_0627500	-0.143945	9.15955	1.40505	0.235881	0.866675
PF3D7_1323500	-0.0262848	6.1223	0.0168185	0.896815	0.98056
PF3D7_1476400	-0.451272	7.48062	2.72788	0.0986101	0.745905
PF3D7_0907600	-0.0620361	7.11477	0.336235	0.562011	0.926393
PF3D7_0709600	0.00807167	8.02719	0.0140373	0.905688	0.9829
PF3D7_0814500	0.022348	8.21148	0.0162084	0.898693	0.980901
PF3D7_1124800	-0.00317081	9.1753	0.00305862	0.955896	0.992595
PF3D7_0307200	-0.0125699	10.5006	0.0547323	0.815024	0.968427
PF3D7_0324300	0.0787506	7.28632	0.471758	0.492179	0.906161
PF3D7_0113300	0.0698668	8.71706	0.192926	0.660493	0.944864
PF3D7_1137000	-0.117499	5.75647	0.495404	0.481527	0.906161
PF3D7_0603400	-0.220961	5.35011	1.04427	0.30683	0.875784
PF3D7_1247400	-0.184823	6.90307	0.607393	0.435771	0.906161
PF3D7_1253700	0.392513	10.8847	1.65121	0.198794	0.842074
PF3D7_0723400	0.0268182	9.07833	0.135684	0.71261	0.961576
PF3D7_1368200	-0.0419044	7.46966	0.111147	0.738842	0.963761
PF3D7_1324400	0.0648116	7.39091	0.424736	0.514583	0.913212
PF3D7_0208200	0.0812062	8.46119	1.3784	0.240374	0.866675
PF3D7_0707900	0.0910452	8.41615	1.8253	0.176684	0.835466
PF3D7_1323200	-0.111829	5.9453	0.379714	0.537756	0.917822
PF3D7_0601100	0.107604	5.48833	0.47054	0.492739	0.906161
PF3D7_1358700	0.0744026	7.34359	0.362014	0.54739	0.917983
PF3D7_1127000	0.59731	6.79784	28.4411	9.65947e-08	0.000239652
PF3D7_0903500	0.0743004	9.139	0.623267	0.429836	0.906161
PF3D7_0903100	0.0758211	5.25429	0.601642	0.437952	0.906161
PF3D7_1001700	-0.0373461	9.66443	0.0657123	0.797685	0.968427
PF3D7_0905200	0.0534907	6.76448	0.482416	0.48733	0.906161
PF3D7_0629100	0.137761	8.10657	0.665656	0.41457	0.906161
PF3D7_0609100	-0.00233869	8.42985	0.000633605	0.979918	0.997704
PF3D7_0501000	0.254814	8.80277	0.522293	0.469865	0.906161
PF3D7_1130400	-0.0275805	7.26215	0.0600657	0.806392	0.968427
PF3D7_1427900	-0.421317	6.42279	3.63711	0.0565049	0.738874
PF3D7_0713400	0.123529	6.33877	2.42419	0.119475	0.753476
PF3D7_1002200	1.22084	8.11743	21.9026	2.86843e-06	0.00237219
PF3D7_0623000	0.336794	4.01273	4.57573	0.032428	0.639564
PF3D7_1441200	-0.00323597	8.5151	0.00171965	0.966922	0.993087
PF3D7_1360800	0.0753017	9.28998	0.821161	0.364841	0.895789
PF3D7_0106300	0.0206298	8.93209	0.0494169	0.824081	0.968844
PF3D7_0416000	-0.271206	5.77437	1.09504	0.295357	0.871834
PF3D7_0827300	0.0570449	7.75275	0.456884	0.499084	0.906161
PF3D7_1470900	-0.168411	6.12676	0.960819	0.32698	0.878415
PF3D7_0406200	0.477512	7.93014	3.41971	0.0644224	0.743404
PF3D7_0903400	0.0341579	10.5114	0.194464	0.659227	0.944864
PF3D7_0707600	0.139237	5.79019	1.10257	0.293703	0.871834
PF3D7_1213100	-0.118824	3.84962	0.4023	0.525904	0.915681
PF3D7_0526900	-0.170739	7.57755	2.57296	0.108704	0.753476
PF3D7_1143900	0.157068	4.77703	1.37694	0.240623	0.866675
PF3D7_0821200	-0.0422732	4.85803	0.300148	0.58379	0.93533
PF3D7_0310500	0.0105932	7.59672	0.00934927	0.922971	0.983948
PF3D7_1342100	0.0597063	6.46512	0.12015	0.728872	0.963761
PF3D7_0827400	-0.0211508	3.85862	0.0165607	0.897604	0.980606
PF3D7_0710700	0.00368139	7.7693	0.00179356	0.966219	0.993087
PF3D7_0822600	0.0496338	10.0228	0.223052	0.636724	0.941621
PF3D7_0731800	0.0493944	8.21862	0.0535615	0.816978	0.968746
PF3D7_0917000	0.247219	4.23072	1.83548	0.175481	0.835466
PF3D7_1138400	-0.0197259	4.55589	0.008829	0.925139	0.983948
PF3D7_0811500	0.0238385	7.08939	0.0580249	0.809645	0.968427
PF3D7_1472200	0.260653	10.9383	3.78545	0.0517	0.712598
PF3D7_1346100	0.0545487	8.89553	0.32188	0.57048	0.930879
PF3D7_0926900	-0.144795	6.06302	1.9086	0.167119	0.826856
PF3D7_0710300	0.0395231	4.42293	0.0358675	0.849789	0.973207
PF3D7_1103800	0.296077	5.03161	1.3098	0.252431	0.866675
PF3D7_1306800	0.0578627	5.50188	0.548611	0.458886	0.906161
PF3D7_1123500	-0.065443	8.17911	1.03433	0.309143	0.875784
PF3D7_1437800	0.0991892	5.41286	0.642755	0.422715	0.906161
PF3D7_1311600	0.101646	7.27624	1.67309	0.195845	0.842074
PF3D7_1010300	0.0765391	9.18775	0.154635	0.694145	0.95691
PF3D7_0614500	-0.021738	9.45017	0.0891144	0.765306	0.963761
PF3D7_0904100	-0.0651014	6.46671	0.33748	0.561288	0.926393
PF3D7_0820500	0.176538	6.48966	3.3403	0.0676024	0.745905
PF3D7_1144000	-0.00583018	9.28911	0.00514355	0.942826	0.986451
PF3D7_0910400	-0.0736603	4.05708	0.144214	0.704128	0.958278
PF3D7_1237600	0.0821265	8.5404	2.08704	0.148553	0.810326
PF3D7_1442900	0.00373286	10.8202	0.00115476	0.972892	0.995315
PF3D7_1336900	-0.142429	6.79992	1.22748	0.267897	0.871834
PF3D7_1001900	0.0112185	7.76139	0.00461218	0.945855	0.987654
PF3D7_1128400	0.0692629	6.18841	0.359181	0.548962	0.918391
PF3D7_1417700	-0.341911	6.37701	5.10402	0.0238704	0.638042
PF3D7_1329000	0.0427398	9.29661	0.85119	0.356216	0.891146
PF3D7_0626700	0.0533529	8.26063	0.13775	0.710528	0.961576
PF3D7_0424900	0.0819481	8.2609	0.408003	0.522985	0.915681
PF3D7_1434000	-0.00604199	5.408	0.00136189	0.970562	0.994811
PF3D7_1134000	0.155196	7.23386	0.493448	0.482393	0.906161
PF3D7_0606200	0.0989143	5.00174	1.2618	0.26131	0.871834
PF3D7_1439500	-0.0180026	6.55552	0.00756013	0.930712	0.983948
PF3D7_0311100	-0.0232971	7.34662	0.160943	0.68829	0.956067
PF3D7_0804600	0.0645057	6.68271	0.736576	0.39076	0.906161
PF3D7_1422800	-0.0512733	4.94971	0.20945	0.647198	0.941621
PF3D7_1444800	0.035308	10.9031	0.03568	0.850178	0.973207
PF3D7_0108600	0.660496	5.80597	9.84211	0.00170562	0.325926
PF3D7_1304900	0.145356	6.17778	4.94789	0.0261225	0.638042
PF3D7_0803100	0.0217613	8.88343	0.0843796	0.771448	0.963761
PF3D7_1357100	-0.00614484	12.7974	0.00801076	0.928682	0.983948
PF3D7_1016600	0.0599135	5.17966	0.0972546	0.755149	0.963761
PF3D7_0409400	0.010401	6.9922	0.00683646	0.934104	0.984351
PF3D7_1102400	0.265032	5.16854	3.16936	0.0750319	0.745905
PF3D7_0716400	-0.293036	5.08142	3.25927	0.0710209	0.745905
PF3D7_1144300	-0.0699801	4.85277	0.296489	0.586092	0.93533
PF3D7_0525500	0.00741994	7.76827	0.00774581	0.929868	0.983948
PF3D7_1120400	0.18445	8.04183	1.79354	0.180496	0.835466
PF3D7_1369500	0.122206	7.48977	2.1345	0.144018	0.804136
PF3D7_1237900	0.0790307	9.71391	0.454141	0.500375	0.906161
PF3D7_1336000	0.146022	6.72512	1.84315	0.174583	0.835466
PF3D7_1340100	-0.0644342	5.1628	0.966879	0.32546	0.878415
PF3D7_0617000	0.106304	5.23697	0.29187	0.589025	0.935589
PF3D7_0630900	0.131388	7.89476	4.91743	0.0265871	0.638042
PF3D7_0317700	-0.102818	8.11281	2.36115	0.124391	0.75997
PF3D7_0934900	0.0241035	6.19914	0.0193191	0.889456	0.979902
PF3D7_0716900	0.144853	6.59811	1.31637	0.251245	0.866675
PF3D7_1119500	0.169364	5.08072	1.58084	0.20864	0.849976
PF3D7_0410000	-0.090357	7.19733	0.109476	0.740741	0.963761
PF3D7_0619800	0.000379301	6.59774	9.81283e-06	0.997501	0.998916
PF3D7_1139900	-0.00189574	5.99197	0.000569361	0.980963	0.997704
PF3D7_0112900	0.503753	4.13309	9.29139	0.00230234	0.357006
PF3D7_0927900	-0.321511	6.20031	3.30666	0.0689994	0.745905
PF3D7_1250700	-0.134995	6.80045	0.773133	0.37925	0.904782
PF3D7_1427000	0.363123	4.12206	2.90794	0.0881442	0.745905
PF3D7_1224800	0.11127	5.15343	0.367819	0.544195	0.917822
PF3D7_0916600	0.00315248	5.2755	0.000424847	0.983555	0.997704
PF3D7_1251800	-0.034338	6.84646	0.31874	0.572366	0.930879
PF3D7_1246600	-0.200314	7.1244	5.29454	0.0213924	0.638042
PF3D7_0909300	-0.00633119	6.31925	0.00724818	0.932153	0.984101
PF3D7_0714500	0.165383	6.56954	5.82304	0.0158176	0.638042
PF3D7_1147800	-0.481652	5.74826	5.81737	0.0158686	0.638042
PF3D7_0718500	-0.046954	5.09313	0.0282124	0.866611	0.977261
PF3D7_1248200	0.0985494	7.03293	2.23596	0.134833	0.786994
PF3D7_0812900	0.229456	4.77739	1.68282	0.19455	0.842074
PF3D7_1404100	-0.13864	5.66771	0.461321	0.497007	0.906161
PF3D7_0935600	0.0967074	12.265	0.250664	0.616608	0.941621
PF3D7_1141700	-0.173753	4.65587	0.521072	0.470385	0.906161
PF3D7_1237700	0.0679607	7.70858	1.09908	0.294468	0.871834
PF3D7_1244600	-0.0553229	5.50965	0.701403	0.402313	0.906161
PF3D7_0922200	-0.079554	11.6671	0.725161	0.394456	0.906161
PF3D7_1466400	-0.0529023	8.55201	0.5182	0.47161	0.906161
PF3D7_0805900	-0.21118	4.751	2.65165	0.103443	0.753476
PF3D7_1473500	-0.00432194	5.15079	0.00295069	0.95668	0.992595
PF3D7_1225800	-0.0235825	7.70338	0.097278	0.755121	0.963761
PF3D7_0705600	0.409898	4.86928	4.64585	0.0311288	0.639564
PF3D7_0527300	0.0966688	7.91533	1.14884	0.283791	0.871834
PF3D7_1026800	-0.021899	11.4215	0.103549	0.747612	0.963761
PF3D7_1149600	0.00912999	9.19553	0.00535754	0.941651	0.986385
PF3D7_1008900	0.0385541	6.82839	0.0869413	0.768102	0.963761
PF3D7_1330300	0.062715	3.93114	0.114407	0.735182	0.963761
PF3D7_0906300	0.0230139	4.98693	0.0350761	0.851436	0.973207
PF3D7_0514800	-0.0957799	4.99339	0.684597	0.408008	0.906161
PF3D7_1311900	-0.150445	8.05509	1.08151	0.298359	0.872616
PF3D7_1331800	0.0065061	9.91546	0.00636287	0.936422	0.985268
PF3D7_1329100	0.260595	7.91374	0.590169	0.442354	0.906161
PF3D7_0804400	0.150473	4.34828	0.624696	0.429308	0.906161
PF3D7_1449700	0.0680328	7.12098	0.728875	0.393248	0.906161
PF3D7_0627300	0.0844593	8.93515	1.22786	0.267824	0.871834
PF3D7_1018000	0.204232	5.2716	2.71495	0.0994118	0.745905
PF3D7_1309000	-0.0379891	6.37999	0.190515	0.662489	0.944864
PF3D7_1357700	0.0281377	8.21273	0.194959	0.658821	0.944864
PF3D7_1465900	-0.0847948	9.87958	1.18769	0.275795	0.871834
PF3D7_1479000	0.0510161	8.12825	0.0522101	0.819261	0.968844
PF3D7_1030700	-0.142818	5.92802	3.2278	0.0723979	0.745905
PF3D7_0404600	-0.278193	8.60314	0.525553	0.468482	0.906161
PF3D7_0819100	0.116206	7.18795	2.02392	0.154839	0.812647
PF3D7_0823000	0.0207469	4.67068	0.0563453	0.812368	0.968427
PF3D7_1016200	0.26595	5.92245	5.35428	0.0206714	0.638042
PF3D7_0913700	0.206757	4.67262	0.462121	0.496634	0.906161
PF3D7_1416500	0.0298056	8.36854	0.0271242	0.869185	0.977516
PF3D7_1116700	0.148643	11.2164	4.57434	0.0324543	0.639564
PF3D7_1108600	-0.202697	8.65556	1.61088	0.204368	0.843755
PF3D7_1013900	-0.0562611	8.18655	0.283431	0.594461	0.937012
PF3D7_0217600	-0.127202	5.77454	0.665645	0.414574	0.906161
PF3D7_0903900	-0.0128647	10.0986	0.0339464	0.853821	0.973207
PF3D7_1224600	-0.0547665	5.77942	0.0820141	0.774586	0.963761
PF3D7_0704100	-0.170557	4.3592	0.81489	0.366678	0.895789
PF3D7_1210600	0.148594	9.53333	1.24628	0.264264	0.871834
PF3D7_0903200	0.4762	6.60654	0.966484	0.325559	0.878415
PF3D7_0205500	-0.0312284	6.25551	0.098251	0.753939	0.963761
PF3D7_0513500	-0.0491994	4.50021	0.122291	0.726562	0.963761
PF3D7_1346500	-0.00924229	7.49495	0.0174876	0.894794	0.98053
PF3D7_0810600	0.155159	10.2072	3.53203	0.0601942	0.738874
PF3D7_0612800	-0.0316764	4.54864	0.103735	0.747393	0.963761
PF3D7_1438400	0.445513	6.36253	1.26937	0.259885	0.871834
PF3D7_1218200	0.0298841	7.98406	0.0833495	0.772809	0.963761
PF3D7_1017400	-0.114491	7.88707	0.440296	0.50698	0.910142
PF3D7_1226200	0.083084	5.06227	0.1352	0.7131	0.961576
PF3D7_1460100	-0.0397643	6.84547	0.169911	0.680191	0.951807
PF3D7_1021700	0.286906	8.45222	0.552566	0.457271	0.906161
PF3D7_1117700	0.0040705	10.7847	0.00397778	0.949711	0.989169
PF3D7_1316900	0.132045	8.41086	2.94953	0.0859027	0.745905
PF3D7_1249800	0.102783	9.0229	3.95206	0.0468139	0.690357
PF3D7_1201000	0.552464	7.57936	1.63799	0.200602	0.842074
PF3D7_0926000	0.270559	5.46164	3.62707	0.0568467	0.738874
PF3D7_0301000	0.0493448	10.3473	0.0349775	0.851643	0.973207
PF3D7_0730800	0.157938	10.5787	2.94985	0.0858857	0.745905
PF3D7_1463700	-0.146958	4.9009	2.28439	0.130681	0.769932
PF3D7_1321900	-0.0059454	5.88469	0.00375858	0.951115	0.989398
PF3D7_1234800	-0.0669623	8.18967	1.53812	0.214898	0.857175
PF3D7_0219200	0.0518357	8.64678	0.374037	0.540812	0.917822
PF3D7_1229500	-0.0509815	9.2909	0.724913	0.394537	0.906161
PF3D7_1457300	0.115984	9.20757	1.60125	0.205726	0.845463
PF3D7_0616900	-0.0790385	6.47248	1.04137	0.307503	0.875784
PF3D7_0721600	-0.0570809	9.89601	0.434724	0.50968	0.913211
PF3D7_0405000	0.049891	6.97641	0.657339	0.417501	0.906161
PF3D7_0420100	0.148869	7.89478	5.78658	0.016149	0.638042
PF3D7_1453900	0.0755694	6.96748	0.729184	0.393148	0.906161
PF3D7_0611600	0.11776	4.30599	0.28774	0.591672	0.935589
PF3D7_1005100	0.0923267	7.74976	1.55071	0.21303	0.855223
PF3D7_1402100	-0.131917	5.38591	0.621148	0.430621	0.906161
PF3D7_1012600	0.0332425	9.25374	0.144934	0.703424	0.958278
PF3D7_1006200	0.0613793	10.41	0.518395	0.471527	0.906161
PF3D7_1476800	0.0529859	6.66883	0.100048	0.751772	0.963761
PF3D7_0103300	0.0389291	6.84051	0.259566	0.610418	0.941621
PF3D7_0713900	-0.00348769	9.53683	0.00199531	0.964371	0.993087
PF3D7_1013300	-0.00158703	3.75634	0.000285546	0.986518	0.997773
PF3D7_1460400	-0.151735	5.98872	0.857097	0.354552	0.889428
PF3D7_1202600	-0.0442748	9.13209	0.467597	0.494095	0.906161
PF3D7_0302800	0.101846	6.10447	0.896623	0.343689	0.888191
PF3D7_0930500	0.0148152	8.34906	0.0397732	0.841925	0.969798
PF3D7_1426200	-0.185655	8.2223	1.87989	0.170347	0.831291
PF3D7_1021600	-0.0694284	5.80135	0.752807	0.385589	0.906161
PF3D7_0801800	0.0590553	10.2555	0.837802	0.360026	0.893898
PF3D7_0518000	-0.143532	6.52934	3.71362	0.0539701	0.725111
PF3D7_0608800	0.826631	6.77083	3.09397	0.078583	0.745905
PF3D7_0609700	0.0846118	10.6183	0.541643	0.461752	0.906161
PF3D7_1429800	0.0137381	9.31849	0.0261529	0.871527	0.977516
PF3D7_0315800	0.0235202	6.31605	0.0671252	0.795569	0.968027
PF3D7_1417200	0.060664	11.0028	0.493096	0.482549	0.906161
PF3D7_1319100	0.0179162	8.80631	0.0160496	0.899188	0.980901
PF3D7_0731000	0.113763	6.1772	0.243989	0.62134	0.941621
PF3D7_0506500	0.0975849	5.46514	0.141608	0.706687	0.960708
PF3D7_0926200	0.0342392	6.11937	0.0653224	0.798273	0.968427
PF3D7_1311200	-0.133114	4.8301	0.53507	0.464483	0.906161
PF3D7_0931400	-0.406516	5.85233	4.7149	0.0299023	0.638042
PF3D7_0803500	0.0305192	5.54385	0.0841199	0.77179	0.963761
PF3D7_0220500	0.241315	6.27484	0.85084	0.356315	0.891146
PF3D7_1148800	0.114596	6.9387	0.316803	0.573535	0.930879
PF3D7_0910800	-0.109042	5.75442	0.488344	0.484667	0.906161
PF3D7_0421300	-0.1756	3.7354	1.00824	0.315325	0.878415
PF3D7_1211400	-0.0620561	9.27234	1.11625	0.290728	0.871834
PF3D7_0601000	0.145488	6.67783	1.40196	0.236396	0.866675
PF3D7_0204200	-0.0438297	6.93276	0.136563	0.711722	0.961576
PF3D7_1476000	-0.22219	5.44779	3.10839	0.0778898	0.745905
PF3D7_0106100	0.0305588	5.62027	0.047561	0.827363	0.968844
PF3D7_1147900	-0.156182	4.73534	1.52552	0.216786	0.860553
PF3D7_0616300	0.0696042	4.00441	0.635857	0.425215	0.906161
PF3D7_0422100	-0.222456	4.66094	1.47933	0.223879	0.866675
PF3D7_1028000	-0.404576	5.75712	2.78869	0.0949315	0.745905
PF3D7_0307800	-0.0938679	5.4168	0.335218	0.562603	0.926393
PF3D7_0801900	0.143194	8.05181	0.397947	0.528151	0.916085
PF3D7_1149000	0.954941	9.81612	4.5277	0.0333504	0.639564
PF3D7_0406100	-0.153055	8.68564	2.01211	0.156048	0.812647
PF3D7_0813200	0.210772	4.28971	1.0203	0.312448	0.878415
PF3D7_1366300	0.0666933	9.81113	1.06778	0.301448	0.872616
PF3D7_0319700	0.218582	9.78951	7.94708	0.0048165	0.477989
PF3D7_0306800	-0.125618	8.11589	1.61671	0.203551	0.843755
PF3D7_0623100	0.0618603	9.29927	0.655758	0.418062	0.906161
PF3D7_0714600	-0.0207101	7.79467	0.087187	0.767784	0.963761
PF3D7_1452400	-0.238031	7.38692	3.55204	0.0594724	0.738874
PF3D7_1464700	-0.0267646	6.44456	0.0581316	0.809474	0.968427
PF3D7_1472300	0.126458	5.76129	2.11159	0.146187	0.804339
PF3D7_1370300	-0.262572	10.3782	2.42593	0.119343	0.753476
PF3D7_0814200	0.0137032	11.7791	0.0274538	0.8684	0.977489
PF3D7_1208600	-0.0108175	4.0375	0.00173231	0.966801	0.993087
PF3D7_0530100	0.0393805	6.49194	0.29627	0.586231	0.93533
PF3D7_0606700	-0.0183783	8.98343	0.0597783	0.806847	0.968427
PF3D7_1230600	-0.198804	4.02141	1.65064	0.198872	0.842074
PF3D7_1119600	-0.0548031	6.27002	0.166386	0.683343	0.953244
PF3D7_1363000	-0.0450368	7.36982	0.241324	0.623252	0.941621
PF3D7_1368400	-0.0652776	6.79887	0.70252	0.401938	0.906161
PF3D7_1368300	-0.273332	3.85338	2.17891	0.139914	0.798192
PF3D7_0613100	0.109649	4.42884	1.18603	0.276131	0.871834
PF3D7_0719900	-0.108507	8.6777	1.15878	0.281719	0.871834
PF3D7_0824400	0.318408	4.20202	1.36194	0.243201	0.866675
PF3D7_1144200	0.00107181	4.77977	7.59181e-05	0.993048	0.997875
PF3D7_1116800	0.00890808	11.6835	0.0100094	0.920307	0.983948
PF3D7_1366800	0.0642833	6.65451	0.0672136	0.795438	0.968027
PF3D7_1301700	-0.130883	10.7821	1.39884	0.236918	0.866675
PF3D7_1446300	-0.0749776	6.33918	0.351652	0.553179	0.922336
PF3D7_0409800	0.0479145	7.72679	0.71234	0.398668	0.906161
PF3D7_1238300	-0.0209646	8.86383	0.0799387	0.777381	0.963761
PF3D7_1108400	0.0918575	9.37687	1.58955	0.207391	0.847653
PF3D7_0818400	0.0174771	7.84723	0.0779556	0.780087	0.963761
PF3D7_0509600	0.448512	5.27656	3.20244	0.0735285	0.745905
PF3D7_1430000	-0.332709	5.57902	1.73263	0.188076	0.842074
PF3D7_1116300	-0.221257	5.71649	3.99796	0.0455554	0.690357
PF3D7_0805400	0.267172	4.95086	4.82255	0.0280898	0.638042
PF3D7_1470300	0.120764	7.11522	2.63843	0.104307	0.753476
PF3D7_1034000	-0.0519225	5.29376	0.424001	0.514947	0.913212
PF3D7_1364200	0.080042	8.55413	0.568224	0.450966	0.906161
PF3D7_0304400	-0.0551754	7.83973	0.450568	0.502065	0.906161
PF3D7_0407200	0.048225	5.51443	0.265498	0.606368	0.941621
PF3D7_1233400	0.0496137	7.10094	0.386908	0.533929	0.916652
PF3D7_1117300	0.134178	6.81392	0.799314	0.371299	0.896101
PF3D7_0915600	-0.0334338	6.82688	0.115048	0.734468	0.963761
PF3D7_1011100	-0.196594	4.39336	3.11869	0.077399	0.745905
PF3D7_0107500	0.0449579	10.8874	0.332479	0.564203	0.926393
PF3D7_0514600	0.029141	4.30238	0.0453859	0.831296	0.968844
PF3D7_0819900	-0.129701	5.01702	2.87077	0.0902017	0.745905
PF3D7_1111400	-0.12464	4.06425	0.976463	0.323073	0.878415
PF3D7_0908600	0.0504984	5.92021	0.48157	0.487712	0.906161
PF3D7_1235500	-0.136284	4.74967	1.17502	0.278373	0.871834
PF3D7_1006600	0.00561698	4.69137	0.0022747	0.96196	0.993087
PF3D7_0906500	0.141103	9.18317	2.40868	0.120664	0.753476
PF3D7_1317600	-0.752261	5.19594	8.34891	0.00385919	0.435212
PF3D7_0407000	0.0674075	6.17467	0.294682	0.587236	0.935589
PF3D7_1246400	-0.452513	4.29435	3.80436	0.0511193	0.712511
PF3D7_1020800	0.186	4.9792	1.6415	0.20012	0.842074
PF3D7_0911800	0.267143	5.51843	1.33112	0.248606	0.866675
PF3D7_0602100	0.0167984	8.44812	0.0734592	0.786365	0.964007
PF3D7_0316800	0.0249998	10.1207	0.158898	0.690173	0.956067
PF3D7_0216600	0.0162579	7.82633	0.0500275	0.823015	0.968844
PF3D7_0918000	-0.181928	5.07372	1.08487	0.297611	0.872616
PF3D7_1024000	0.437305	4.94236	4.21606	0.040043	0.666756
PF3D7_1033300	0.193178	3.82534	2.37055	0.123643	0.75997
PF3D7_1316600	-0.273823	7.95434	0.792779	0.373261	0.897346
PF3D7_0704000	-0.036555	7.03923	0.153383	0.695323	0.95691
PF3D7_1223800	-0.103082	5.47718	2.20248	0.137789	0.794543
PF3D7_1425700	-0.373355	4.92954	3.58085	0.0584493	0.738874
PF3D7_0909700	0.0854167	8.98618	0.411574	0.521172	0.915681
PF3D7_1237500	0.0947115	8.30436	1.93097	0.164652	0.82144
PF3D7_0317500	0.105372	7.41734	1.16548	0.280332	0.871834
PF3D7_0904600	-0.0570208	8.06357	0.599313	0.43884	0.906161
PF3D7_0716800	0.0683207	9.06962	1.40572	0.235768	0.866675
PF3D7_0702300	0.0690105	8.76568	0.166112	0.683591	0.953244
PF3D7_0822500	0.0711335	5.12213	0.146995	0.701424	0.95775
PF3D7_0803800	-0.193799	7.48208	2.47544	0.115637	0.753476
PF3D7_1222600	1.30914	6.64991	15.4815	8.33165e-05	0.0344514
PF3D7_0312800	-0.00822873	8.34106	0.0177053	0.894145	0.98028
PF3D7_0909800	0.140914	5.78298	1.94632	0.162984	0.820208
PF3D7_0710100	0.149141	7.15272	0.799556	0.371226	0.896101
PF3D7_0509800	0.0127439	8.85495	0.0609893	0.804939	0.968427
PF3D7_1429900	0.0256245	5.19475	0.0260582	0.871758	0.977516
PF3D7_0410800	-0.016343	4.60165	0.00285497	0.957388	0.992595
PF3D7_0219900	0.0309396	6.77923	0.0435396	0.834712	0.968844
PF3D7_0922600	-0.00952076	9.46339	0.0132615	0.908319	0.9829
PF3D7_1143800	0.134267	8.91975	4.71732	0.0298602	0.638042
PF3D7_0206700	0.096074	7.6175	0.869056	0.351217	0.889095
PF3D7_1250800	-0.11076	6.53936	1.04734	0.306121	0.875784
PF3D7_0802500	-0.064477	6.8694	0.306962	0.579551	0.933343
PF3D7_1466900	0.0526584	7.47329	0.321848	0.570499	0.930879
PF3D7_1348200	0.103564	4.62769	0.623602	0.429712	0.906161
PF3D7_0823100	-0.122757	6.50376	2.00706	0.156568	0.812647
PF3D7_1114200	0.04412	8.87159	0.128527	0.719964	0.961576
PF3D7_1219200	-0.210806	4.7133	1.37529	0.240905	0.866675
PF3D7_1467100	-0.0395197	5.29689	0.149705	0.698817	0.95691
PF3D7_0509300	0.157604	4.05478	1.17444	0.278491	0.871834
PF3D7_1459200	0.0992004	7.55694	0.57698	0.447498	0.906161
PF3D7_1420700	0.0414919	11.8422	0.302128	0.582552	0.934871
PF3D7_1419400	0.139756	9.06972	2.1984	0.138154	0.794543
PF3D7_0522800	-0.0624528	6.20771	0.891257	0.345137	0.888191
PF3D7_1344800	0.0420739	6.07616	0.0230944	0.879212	0.977657
PF3D7_0408000	-0.0171032	3.53811	0.00889833	0.924846	0.983948
PF3D7_0933600	-0.0788243	6.95039	0.458746	0.498211	0.906161
PF3D7_0628200	0.000172009	10.6023	5.60836e-06	0.99811	0.998916
PF3D7_0403500	-0.0455758	4.18866	0.0558608	0.813162	0.968427
PF3D7_0720600	-0.224927	6.46967	3.31718	0.0685592	0.745905
PF3D7_1412200	-0.0397168	5.87019	0.0550041	0.814574	0.968427
PF3D7_0711300	0.317244	3.89895	6.10369	0.01349	0.638042
PF3D7_0314600	0.028366	6.77402	0.0654294	0.798112	0.968427
PF3D7_1237400	-0.28367	5.45875	2.8224	0.0929574	0.745905
PF3D7_0827000	-0.0214854	8.86485	0.131413	0.716972	0.961576
PF3D7_1140100	-0.120984	4.37608	0.464454	0.49555	0.906161
PF3D7_0830800	0.252908	4.37989	2.34175	0.125948	0.75997
PF3D7_1367400	0.154277	7.00668	4.99057	0.0254858	0.638042
PF3D7_1223600	0.0893453	4.52445	0.61348	0.433481	0.906161
PF3D7_1468100	-0.0916375	10.2289	1.42046	0.233327	0.866675
PF3D7_1369000	0.0215742	6.24701	0.00790794	0.92914	0.983948
PF3D7_0528600	0.0300234	7.24518	0.140262	0.708021	0.960941
PF3D7_1423200	-0.246242	5.74328	2.88697	0.0892989	0.745905
PF3D7_0532000	0.0135102	13.1327	0.00971628	0.921479	0.983948
PF3D7_0724700	-0.108199	8.84774	3.02159	0.0821627	0.745905
PF3D7_0522300	-0.0900581	7.02479	1.99517	0.157802	0.814208
PF3D7_1002100	0.0266337	12.1841	0.024315	0.876086	0.977657
PF3D7_1405900	0.102554	8.62463	1.46831	0.225612	0.866675
PF3D7_0509400	0.134663	10.0429	4.81644	0.0281895	0.638042
PF3D7_0932100	0.00461882	6.75753	0.000672831	0.979306	0.997704
PF3D7_1011700	0.0788423	6.52845	0.313116	0.575774	0.930879
PF3D7_0517000	-0.0306495	9.413	0.155997	0.692869	0.956067
PF3D7_1007600	0.0745893	7.05537	0.882249	0.347586	0.888579
PF3D7_1228900	-0.0913442	6.70103	0.461576	0.496888	0.906161
PF3D7_0524000	0.0161621	11.7198	0.055019	0.814549	0.968427
PF3D7_0629600	0.104035	5.97666	1.99467	0.157853	0.814208
PF3D7_1108000	0.0638857	8.32185	0.870398	0.350845	0.889095
PF3D7_0520700	0.119216	6.26641	1.98295	0.15908	0.814766
PF3D7_1211900	0.0785009	8.10498	0.807059	0.368991	0.895804
PF3D7_1408100	-0.0899606	9.53004	0.871625	0.350506	0.889095
PF3D7_0206100	0.0242584	6.8256	0.0683031	0.793824	0.967596
PF3D7_1106800	-0.185638	4.59578	1.04392	0.306913	0.875784
PF3D7_1253200	0.0118691	4.65886	0.00259781	0.95935	0.993087
PF3D7_1022500	-0.120419	4.74806	0.55564	0.456022	0.906161
PF3D7_1102900	0.103989	6.40194	0.223303	0.636535	0.941621
PF3D7_0102700	0.0384666	7.5157	0.0281104	0.86685	0.977261
PF3D7_1006700	-0.0219009	8.07946	0.0457486	0.830634	0.968844
PF3D7_1033100	0.119117	11.6571	3.50052	0.0613495	0.738874
PF3D7_1016700	0.110166	9.96321	0.626752	0.428549	0.906161
PF3D7_1349300	-0.0812846	6.49928	0.552521	0.457289	0.906161
PF3D7_1122800	-0.474341	6.65109	12.7738	0.000351517	0.124549
PF3D7_1135700	-0.0491316	5.63723	0.463922	0.495797	0.906161
PF3D7_0201800	-0.0459046	7.6247	0.0732887	0.786607	0.964007
PF3D7_1451800	0.181242	6.46678	0.181103	0.670427	0.947767
PF3D7_1358200	0.0951349	8.30373	1.07544	0.299719	0.872616
PF3D7_1214600	-0.145153	5.03831	2.4146	0.120208	0.753476
PF3D7_0706000	0.0802096	9.35263	0.741855	0.389067	0.906161
PF3D7_0402400	0.241696	8.90887	5.12097	0.0236383	0.638042
PF3D7_0506200	0.0718255	5.80018	0.386298	0.534252	0.916652
PF3D7_0215600	-0.0915393	4.63399	0.285982	0.592807	0.936189
PF3D7_1223300	0.0800622	6.28946	0.467272	0.494245	0.906161
PF3D7_1217800	0.0756896	3.69938	0.418454	0.51771	0.915681
PF3D7_0912000	-0.00103307	6.64621	0.000112324	0.991544	0.997875
PF3D7_0902600	-0.142161	5.8408	0.597787	0.439424	0.906161
PF3D7_1402400	-0.00169044	5.01737	0.000160838	0.989881	0.997875
PF3D7_1230700	0.00550524	6.82857	0.00194021	0.964866	0.993087
PF3D7_1234700	0.152636	4.37467	0.93845	0.332677	0.882381
PF3D7_1315400	0.0931741	8.99687	2.13221	0.144232	0.804136
PF3D7_1358500	-0.0228148	4.53547	0.0266458	0.870333	0.977516
PF3D7_1023900	0.0730242	11.3838	0.905813	0.341228	0.88555
PF3D7_1038800	-0.154029	7.43119	1.40671	0.235603	0.866675
PF3D7_1320600	-0.0771668	7.24535	0.925184	0.336117	0.882707
PF3D7_0505900	-0.0274299	4.76161	0.0547895	0.814929	0.968427
PF3D7_0221700	-0.00536241	7.00906	0.00170446	0.967069	0.993087
PF3D7_0311500	0.111269	6.56353	0.585312	0.444238	0.906161
PF3D7_0831700	-0.19662	12.6443	3.2709	0.0705188	0.745905
PF3D7_0515300	-0.25747	6.86024	3.37899	0.0660327	0.745905
PF3D7_1343700	0.040603	10.8371	0.0921694	0.761437	0.963761
PF3D7_1238500	0.711238	6.02409	3.59542	0.0579388	0.738874
PF3D7_0827100	-0.00423232	5.09356	0.000496543	0.982222	0.997704
PF3D7_0319200	-0.016877	6.80781	0.0710666	0.78979	0.965732
PF3D7_1200900	0.538088	7.15171	21.05	4.47453e-06	0.00277533
PF3D7_0731500	-0.237315	8.50346	1.33021	0.248768	0.866675
PF3D7_0410300	0.0150263	7.46509	0.0341158	0.853461	0.973207
PF3D7_0612600	-0.261717	4.81176	4.45814	0.0347353	0.639564
PF3D7_1404700	-0.0871149	5.02814	0.264779	0.606856	0.941621
PF3D7_1013100	0.0624177	8.12856	1.26407	0.260883	0.871834
PF3D7_1411400	0.0678054	3.7897	0.20691	0.6492	0.941621
PF3D7_1125400	-0.0387532	7.06405	0.0584948	0.808891	0.968427
PF3D7_0608700	-0.023021	9.18733	0.133012	0.715329	0.961576
PF3D7_0204300	-0.242836	7.44921	5.19679	0.0226286	0.638042
PF3D7_1249100	0.0276326	7.82064	0.203816	0.651658	0.941621
PF3D7_0611700	0.0596143	7.85727	0.535407	0.464343	0.906161
PF3D7_1145100	-0.0352667	6.8019	0.1943	0.659362	0.944864
PF3D7_1364800	0.0848393	8.3302	1.70615	0.191486	0.842074
PF3D7_1140600	0.0571925	5.02103	0.0905732	0.76345	0.963761
PF3D7_1456800	0.0658284	9.8313	0.604029	0.437045	0.906161
PF3D7_0406400	-0.0349663	5.03555	0.0885517	0.766027	0.963761
PF3D7_1005500	-0.0224549	6.74934	0.0129859	0.909273	0.9829
PF3D7_0625600	0.0113191	6.22698	0.0143149	0.904764	0.9829
PF3D7_1310900	-0.126601	3.89502	0.499775	0.479599	0.906161
PF3D7_0506900	-0.263483	5.8348	1.27142	0.2595	0.871834
PF3D7_0525200	0.0320446	7.82995	0.0410609	0.83942	0.969262
PF3D7_0719700	-0.0154072	9.55501	0.0397305	0.842008	0.969798
PF3D7_0219800	0.0931207	6.81556	0.465502	0.495064	0.906161
PF3D7_1308900	-0.136209	8.51781	1.07474	0.299877	0.872616
PF3D7_0923000	0.00753119	5.49763	0.00678334	0.93436	0.984351
PF3D7_0110900	-0.170384	3.77315	1.78247	0.181847	0.839119
PF3D7_0513300	-0.12227	9.81023	0.989215	0.319934	0.878415
PF3D7_1115900	0.139671	6.27628	0.594479	0.440692	0.906161
PF3D7_1323900	-0.125093	7.00705	3.62035	0.0570767	0.738874
PF3D7_0610100	-0.0656472	8.22089	0.860448	0.353613	0.889095
PF3D7_0217800	-0.0934235	8.78363	1.17955	0.277447	0.871834
PF3D7_1340000	-0.129102	4.51233	0.828003	0.362851	0.895789
PF3D7_1332500	-0.108709	6.67669	1.11653	0.290667	0.871834
PF3D7_0828300	-0.0950972	6.9662	0.625785	0.428906	0.906161
PF3D7_0925700	-0.120057	7.30529	1.30481	0.253336	0.866675
PF3D7_1242700	0.0126804	8.8814	0.0263607	0.871023	0.977516
PF3D7_1469100	-0.0447982	4.67097	0.0768096	0.781668	0.963761
PF3D7_0922800	-0.207781	7.72375	3.11566	0.0775429	0.745905
PF3D7_1453700	-0.0418886	9.61322	0.23236	0.629779	0.941621
PF3D7_1010100	0.0838621	6.41818	0.336842	0.561658	0.926393
PF3D7_0525100	0.0561384	10.3315	0.176466	0.674428	0.949607
PF3D7_0617100	0.185398	8.90746	5.29732	0.0213582	0.638042
PF3D7_1409100	-0.194078	4.82633	1.52004	0.217614	0.861085
PF3D7_0914200	0.00842335	8.89129	0.00479711	0.944782	0.987398
PF3D7_1212900	0.063265	10.52	0.245092	0.620553	0.941621
PF3D7_0807500	0.0282459	8.00696	0.0955452	0.757243	0.963761
PF3D7_1401200	0.642304	5.38068	6.4019	0.0113998	0.638042
PF3D7_1311100	0.0803106	3.72765	0.333363	0.563685	0.926393
PF3D7_1133800	0.0675816	7.98984	0.746031	0.387736	0.906161
PF3D7_1427100	0.109501	9.94534	0.952946	0.32897	0.8795
PF3D7_1466600	0.106507	4.5498	0.870559	0.350801	0.889095
PF3D7_0308900	0.0414041	9.47457	0.459375	0.497916	0.906161
PF3D7_0323000	-0.363782	3.98335	1.79813	0.179938	0.835466
PF3D7_1468800	-0.0752404	7.11326	0.646042	0.421531	0.906161
PF3D7_1432500	-0.117117	7.0778	2.45547	0.117116	0.753476
PF3D7_0926800	-0.112222	3.77027	0.574869	0.44833	0.906161
PF3D7_0731300	0.208413	8.18637	0.407411	0.523287	0.915681
PF3D7_1455500	0.0803871	5.96602	0.917117	0.338233	0.883323
PF3D7_1306600	-0.17614	5.45944	2.11299	0.146053	0.804339
PF3D7_0831750	-0.019928	4.69911	0.0121904	0.912084	0.983183
PF3D7_1363400	-0.266811	5.16053	3.42193	0.0643357	0.743404
PF3D7_1238100	0.0924047	5.81386	0.173928	0.676644	0.950101
PF3D7_0614400	-0.192418	7.69346	2.79001	0.0948535	0.745905
PF3D7_1149500	-0.0691025	10.1398	0.214278	0.643435	0.941621
PF3D7_1351000	-0.136533	7.98442	0.890316	0.345392	0.888191
PF3D7_1104000	-0.016723	7.19679	0.0525039	0.818762	0.968844
PF3D7_1129200	0.0376933	7.30189	0.176303	0.67457	0.949607
PF3D7_0104600	-0.0939026	3.75247	0.383347	0.535817	0.917822
PF3D7_1316100	-0.112183	7.57	2.96561	0.0850523	0.745905
PF3D7_0725800	-0.0133212	6.62402	0.00870212	0.925677	0.983948
PF3D7_0621400	0.112822	5.87453	0.347715	0.555409	0.922336
PF3D7_1010000	0.0460996	4.54823	0.122674	0.726152	0.963761
PF3D7_0417400	-0.19647	9.89399	2.4731	0.115809	0.753476
PF3D7_1470200	0.0958393	7.62537	2.34327	0.125825	0.75997
PF3D7_1352100	0.109175	5.83556	0.412972	0.520465	0.915681
PF3D7_1407300	0.0501856	8.12094	0.481891	0.487567	0.906161
PF3D7_1347200	0.165324	10.2242	5.38566	0.0203029	0.638042
PF3D7_0814300	0.118952	7.99704	1.87454	0.170956	0.83165
PF3D7_1115500	0.205398	6.59487	3.40709	0.0649168	0.745642
PF3D7_0217500	0.0356334	5.91323	0.0454789	0.831126	0.968844
PF3D7_1313800	0.0911804	9.87319	0.937964	0.332802	0.882381
PF3D7_1319200	0.129044	4.75963	0.70482	0.401169	0.906161
PF3D7_1344700	-0.0312433	6.82447	0.0890675	0.765366	0.963761
PF3D7_1478100	0.0799286	7.08501	0.151987	0.696644	0.95691
PF3D7_0113800	0.192469	4.27357	0.658246	0.41718	0.906161
PF3D7_1204600	-0.334257	4.82876	2.89493	0.0888585	0.745905
PF3D7_1411300	0.0260128	4.31009	0.0512068	0.820977	0.968844
PF3D7_1333300	-0.0860001	6.00906	0.484348	0.48646	0.906161
PF3D7_1337300	0.111748	6.76275	2.00014	0.157284	0.814208
PF3D7_1244400	0.419054	5.97879	5.55339	0.018445	0.638042
PF3D7_1239900	-0.00451658	8.12392	0.00224088	0.962244	0.993087
PF3D7_0614100	-0.229825	3.95321	2.42493	0.119418	0.753476
PF3D7_1307000	-0.0373717	6.882	0.538164	0.463195	0.906161
PF3D7_0306100	0.094738	6.17301	1.30331	0.25361	0.866675
PF3D7_1136400	0.0472676	8.40719	0.378095	0.538624	0.917822
PF3D7_0417300	-0.0197993	6.90689	0.0146206	0.903758	0.9829
PF3D7_1013400	-0.0479681	5.86075	0.0572145	0.810954	0.968427
PF3D7_0113900	0.156332	7.79683	1.82287	0.176972	0.835466
PF3D7_0319300	0.0141445	4.63298	0.0162977	0.898416	0.980901
PF3D7_1364300	0.0668507	7.9645	0.837318	0.360165	0.893898
PF3D7_1246300	-0.24461	7.45446	5.56608	0.0183117	0.638042
PF3D7_1439900	-0.139864	8.82576	2.19623	0.138349	0.794543
PF3D7_1145400	-0.0857567	7.12981	0.862882	0.352933	0.889095
PF3D7_1406300	-0.146278	6.17278	1.41759	0.2338	0.866675
PF3D7_1327200	-0.112172	5.62851	1.33547	0.247835	0.866675
PF3D7_0108300	0.159964	10.6152	4.44532	0.034997	0.639564
PF3D7_1427800	-0.116776	4.6646	1.80943	0.178577	0.835466
PF3D7_0709300	-0.255957	6.82427	4.519	0.0335205	0.639564
PF3D7_1130600	-0.0728225	5.722	0.225299	0.635031	0.941621
PF3D7_0605800	-0.0374257	7.70161	0.0529163	0.818064	0.968844
PF3D7_1205800	0.0915664	10.428	1.22855	0.26769	0.871834
PF3D7_0710800	-0.0815773	5.86602	1.43071	0.231648	0.866675
PF3D7_0501100	0.115285	10.9078	0.726829	0.393913	0.906161
PF3D7_0310700	0.0977954	6.21143	1.21524	0.270296	0.871834
PF3D7_0825000	-0.0805261	5.53947	0.333115	0.56383	0.926393
PF3D7_1128000	0.0158525	9.65455	0.0498396	0.823343	0.968844
PF3D7_0528800	0.0710682	7.33671	1.00787	0.315414	0.878415
PF3D7_1149200	0.133737	13.2506	0.454715	0.500104	0.906161
PF3D7_1219100	-0.0240689	7.47386	0.15121	0.697382	0.95691
PF3D7_1345800	-0.00358591	5.89183	0.00109088	0.973652	0.995315
PF3D7_0524800	0.0991946	3.61178	0.494404	0.481969	0.906161
PF3D7_1431700	-0.0256687	9.32324	0.171383	0.678886	0.951053
PF3D7_1237800	0.0426268	5.02931	0.377801	0.538783	0.917822
PF3D7_1309700	-0.025908	6.79401	0.0938826	0.759298	0.963761
PF3D7_1349200	0.0214017	9.08014	0.0626618	0.802337	0.968427
PF3D7_1028400	0.122131	7.47069	2.45879	0.116868	0.753476
PF3D7_0907800	-0.236882	4.08017	2.78032	0.0954293	0.745905
PF3D7_1414800	0.120058	7.05645	2.94545	0.0861195	0.745905
PF3D7_1248500	0.0602795	10.236	0.593667	0.441005	0.906161
PF3D7_0425200	0.0765205	5.12439	0.096567	0.755989	0.963761
PF3D7_0103400	0.0572462	6.35413	0.102204	0.749201	0.963761
PF3D7_1368900	0.0290459	4.78157	0.0495702	0.823813	0.968844
PF3D7_0817300	0.40996	8.51428	0.919366	0.337642	0.882707
PF3D7_0907000	0.141661	5.41403	1.62272	0.202713	0.843755
PF3D7_1220400	0.0671717	5.37624	0.565374	0.452103	0.906161
PF3D7_1310800	0.0923907	6.23965	1.12979	0.28782	0.871834
PF3D7_0320100	-0.10729	4.17186	1.1911	0.275108	0.871834
PF3D7_1369600	0.352567	4.33336	2.4212	0.119703	0.753476
PF3D7_1357200	0.108443	4.63283	0.362843	0.546931	0.917983
PF3D7_0102600	0.217985	7.16958	0.850997	0.356271	0.891146
PF3D7_0520600	-0.130748	8.0448	1.10046	0.294165	0.871834
PF3D7_1424100	-0.0656155	11.2017	0.723374	0.395039	0.906161
PF3D7_1001400	0.0418897	9.20237	0.152946	0.695736	0.95691
PF3D7_0202100	0.158863	9.80056	0.639864	0.42376	0.906161
PF3D7_0921600	0.0343606	8.16245	0.180418	0.671014	0.948056
PF3D7_1002500	0.472421	4.09308	7.98596	0.00471415	0.477989
PF3D7_0320300	0.0483807	8.92092	0.428593	0.51268	0.913212
PF3D7_0606900	0.257066	4.82923	3.99851	0.0455405	0.690357
PF3D7_0916100	-0.179097	3.70291	1.36595	0.242509	0.866675
PF3D7_1461300	0.0754707	8.34473	0.811902	0.367559	0.895789
PF3D7_0822200	-0.0553609	6.02877	0.227562	0.633338	0.941621
PF3D7_1366400	0.0516815	6.71175	0.291995	0.588945	0.935589
PF3D7_1029200	0.0357857	6.71052	0.105271	0.745593	0.963761
PF3D7_1317000	0.035672	7.97947	0.206812	0.649278	0.941621
PF3D7_0909900	0.0497622	7.94179	0.238338	0.625409	0.941621
PF3D7_0223500	-0.292144	4.02988	2.70897	0.0997851	0.745905
PF3D7_0309200	-0.239277	5.3283	1.36695	0.242337	0.866675
PF3D7_1022600	0.0317156	8.81062	0.181504	0.670084	0.947767
PF3D7_1415900	-0.0138434	6.23228	0.0317023	0.858683	0.975558
PF3D7_0530700	-0.0482079	6.30085	0.376046	0.539727	0.917822
PF3D7_0418700	0.0109426	7.81419	0.0294781	0.86368	0.976659
PF3D7_0210000	-0.0622347	7.57092	0.206911	0.649199	0.941621
PF3D7_1134500	-0.147439	7.42515	0.677797	0.410346	0.906161
PF3D7_1142600	-0.0196826	10.6047	0.103171	0.748057	0.963761
PF3D7_1132600	-0.0701913	6.43151	0.690138	0.406117	0.906161
PF3D7_0310300	0.0119334	8.51251	0.013651	0.906989	0.9829
PF3D7_1107300	0.0765919	11.3441	1.19938	0.273446	0.871834
PF3D7_0519200	0.0521629	9.11033	0.367001	0.544643	0.917822
PF3D7_1010600	-0.0816581	7.99603	1.39398	0.237734	0.866675
PF3D7_1341200	-0.029959	9.60525	0.16576	0.683908	0.953244
PF3D7_0913200	-0.0175302	9.68001	0.0780353	0.779978	0.963761
PF3D7_1204300	0.00391566	9.48033	0.00208908	0.963544	0.993087
PF3D7_1007400	-0.131704	4.98969	1.47197	0.225035	0.866675
PF3D7_1442300	0.0637381	9.05375	0.762214	0.382636	0.906161
PF3D7_1118500	0.0242035	8.96013	0.135743	0.712551	0.961576
PF3D7_1033700	0.0877091	7.45784	2.35953	0.12452	0.75997
PF3D7_1229300	0.220245	4.9519	1.2512	0.263323	0.871834
PF3D7_1369200	-0.143272	7.24776	2.80387	0.0940371	0.745905
PF3D7_1021400	0.0214262	6.76347	0.0804259	0.776721	0.963761
PF3D7_0627900	0.131147	6.0566	2.79942	0.0942982	0.745905
PF3D7_1212700	-0.0265778	10.6168	0.208575	0.647886	0.941621
PF3D7_0606100	0.0888533	9.71191	1.71137	0.190808	0.842074
PF3D7_0503400	-0.00397165	6.06639	0.000249781	0.98739	0.997773
PF3D7_0511700	-0.0715686	4.79527	0.218867	0.639904	0.941621
PF3D7_1359000	0.217887	7.96299	6.70901	0.00959272	0.599043
PF3D7_1116400	-0.0935516	6.58114	1.1154	0.290912	0.871834
PF3D7_0818000	0.00940854	5.89257	0.00587112	0.938923	0.986227
PF3D7_1343900	0.0319798	4.65082	0.103033	0.74822	0.963761
PF3D7_1352800	0.00387416	4.76783	0.000234143	0.987791	0.997773
PF3D7_1338300	0.00133205	10.6293	0.000456587	0.982952	0.997704
PF3D7_1221200	-0.113691	4.20076	0.78528	0.375531	0.899318
PF3D7_1002000	-0.0209687	8.44352	0.0097731	0.92125	0.983948
PF3D7_0704200	-0.0823496	6.18835	0.387434	0.533651	0.916652
PF3D7_1017900	-0.15357	6.46557	1.28358	0.257235	0.871834
PF3D7_0420000	0.126819	10.4839	2.4951	0.114201	0.753476
PF3D7_0301500	0.0598823	5.98248	0.213014	0.644415	0.941621
PF3D7_1123900	0.0449449	7.39789	0.240176	0.624079	0.941621
PF3D7_0722600	0.0195125	8.18108	0.116486	0.732878	0.963761
PF3D7_1248900	-0.0820844	7.30165	0.778772	0.377517	0.902331
PF3D7_1005600	-0.084455	8.2034	0.985526	0.320838	0.878415
PF3D7_1231900	0.00182587	5.46301	0.000309267	0.985969	0.997773
PF3D7_1333600	0.11476	8.06672	3.83021	0.0503368	0.708983
PF3D7_0615000	-0.13275	6.08821	2.49235	0.114401	0.753476
PF3D7_0720200	-0.00270212	5.18756	0.000490738	0.982326	0.997704
PF3D7_1453000	0.0172893	6.13258	0.045017	0.831973	0.968844
PF3D7_1209000	-0.0254766	5.70815	0.0454018	0.831267	0.968844
PF3D7_1124300	0.0685752	7.37171	1.09759	0.294797	0.871834
PF3D7_0725000	0.277197	4.4397	1.93416	0.164304	0.82144
PF3D7_0820900	-0.0377261	7.24315	0.086035	0.76928	0.963761
PF3D7_1337500	0.261339	8.96335	2.33472	0.126518	0.75997
PF3D7_0814900	-0.287161	6.12128	3.20983	0.073197	0.745905
PF3D7_1350500	-0.00215864	8.39701	0.00110736	0.973454	0.995315
PF3D7_0912100	0.0738558	5.52003	0.609556	0.434955	0.906161
PF3D7_1110200	0.017389	10.4208	0.0388009	0.843844	0.970218
PF3D7_0704300	-0.400294	4.2126	3.0756	0.0794755	0.745905
PF3D7_1238800	0.0650817	10.4024	0.316452	0.573748	0.930879
PF3D7_1017800	-0.238497	4.81677	1.67382	0.195747	0.842074
PF3D7_0710200	0.068422	5.53305	0.123441	0.725332	0.963761
PF3D7_MIT04000	-0.138612	7.24525	0.645305	0.421796	0.906161
PF3D7_0726000	-0.0161884	13.7104	0.0133237	0.908106	0.9829
PF3D7_1142300	0.123212	5.9616	0.209153	0.647432	0.941621
PF3D7_1342800	0.63983	6.55311	6.16652	0.013019	0.638042
PF3D7_0513100	0.135586	3.64798	0.678758	0.410015	0.906161
PF3D7_0516900	-0.0413903	11.0227	0.231749	0.63023	0.941621
PF3D7_1018300	0.0387608	9.09682	0.238868	0.625025	0.941621
PF3D7_1454000	0.135271	6.41555	2.74633	0.0974782	0.745905
PF3D7_1340600	0.0628804	5.85731	0.0866263	0.768511	0.963761
PF3D7_0608100	-0.200553	6.26567	1.43134	0.231546	0.866675
PF3D7_1245800	-0.157681	6.61236	3.03954	0.081259	0.745905
PF3D7_1412300	0.0712355	9.10747	0.506432	0.476688	0.906161
PF3D7_1470600	-0.278152	5.10135	1.44442	0.229426	0.866675
PF3D7_1239300	0.0760868	4.32992	0.659777	0.416639	0.906161
PF3D7_1445900	0.0839565	9.73441	1.32699	0.249341	0.866675
PF3D7_1124900	0.00600992	9.77303	0.00821186	0.927795	0.983948
PF3D7_1144400	0.248415	4.16777	1.69145	0.19341	0.842074
PF3D7_0906700	0.024778	4.84565	0.0534022	0.817246	0.968746
PF3D7_1101500	0.0688004	5.48714	0.267817	0.6048	0.941621
PF3D7_1346300	0.0207266	7.96975	0.0297037	0.863164	0.976659
PF3D7_0520100	-0.0991925	6.27002	0.659586	0.416706	0.906161
PF3D7_1251700	0.186018	3.96704	2.03482	0.153733	0.812647
PF3D7_0201600	-0.0219535	8.90222	0.00654684	0.935512	0.985146
PF3D7_1030000	0.0145607	7.56977	0.0287269	0.865411	0.977261
PF3D7_1242800	-0.0982995	8.18562	2.17109	0.140627	0.800219
PF3D7_0517600	-0.083248	4.52019	0.31446	0.574956	0.930879
PF3D7_0203700	-0.0187273	7.85197	0.0437853	0.834254	0.968844
PF3D7_0610700	0.177171	4.7994	2.34355	0.125803	0.75997
PF3D7_1341900	-0.240292	7.62904	2.06267	0.150946	0.811945
PF3D7_1364600	0.105078	3.6661	0.822175	0.364545	0.895789
PF3D7_0917900	-0.235402	10.9788	4.49415	0.0340111	0.639564
PF3D7_1346400	-0.142015	9.14118	1.8331	0.175762	0.835466
PF3D7_1342600	-0.366792	5.91196	2.04098	0.153111	0.812647
PF3D7_0605900	0.0961448	9.69494	0.213565	0.643987	0.941621
PF3D7_1459800	0.158146	6.61269	1.47256	0.224942	0.866675
PF3D7_1343400	-0.0143816	7.9483	0.00733087	0.931768	0.984101
PF3D7_0108500	0.0847376	10.904	0.281943	0.59543	0.937945
PF3D7_0921200	-0.0297665	7.64946	0.188936	0.663804	0.944864
PF3D7_1336400	0.209848	5.41668	3.27248	0.0704511	0.745905
PF3D7_1426800	0.0814413	9.0595	0.900506	0.342646	0.888191
PF3D7_1352900	0.347249	9.13025	2.31636	0.128019	0.761669
PF3D7_1244100	-0.0616827	6.43104	0.0494228	0.824071	0.968844
PF3D7_1467500	-0.141402	7.0395	2.7085	0.0998148	0.745905
PF3D7_0323500	0.0184238	6.77542	0.085647	0.769786	0.963761
PF3D7_0728000	0.0570682	8.60759	0.893371	0.344566	0.888191
PF3D7_0821100	0.0700199	9.15005	0.245003	0.620616	0.941621
PF3D7_1453800	0.0901714	8.05939	1.03097	0.309931	0.875784
PF3D7_1423700	0.040825	9.68786	0.217241	0.64115	0.941621
PF3D7_0936800	-0.0227027	10.2799	0.012023	0.912687	0.983183
PF3D7_0516700	0.0776291	8.26047	1.13187	0.287376	0.871834
PF3D7_1304400	-0.0862595	6.4922	1.23635	0.266176	0.871834
PF3D7_1120500	0.252772	7.21502	6.94044	0.00842683	0.587707
PF3D7_0720800	0.288996	4.39569	2.438	0.118427	0.753476
PF3D7_1405500	-0.0628239	6.01222	0.367412	0.544418	0.917822
PF3D7_0705700	0.0872708	8.89643	2.02651	0.154575	0.812647
PF3D7_0802400	-0.0254763	7.59306	0.151304	0.697292	0.95691
PF3D7_0914600	0.0663988	6.39579	0.967583	0.325284	0.878415
PF3D7_1350300	0.0763354	7.44013	0.742049	0.389005	0.906161
PF3D7_1220100	-0.0216211	6.71123	0.0967266	0.755794	0.963761
PF3D7_0103600	0.128101	4.90567	0.335943	0.56218	0.926393
PF3D7_1428300	-0.114235	8.84965	4.40944	0.0357406	0.642554
PF3D7_1329300	0.0467989	4.27631	0.109979	0.740168	0.963761
PF3D7_1247900	0.0890176	7.97114	1.93858	0.163822	0.821097
PF3D7_1467200	-0.00815605	5.8482	0.00415116	0.948628	0.988791
PF3D7_1302500	0.0395446	8.0459	0.101281	0.750297	0.963761
PF3D7_1218500	0.0875663	9.37671	0.35399	0.551863	0.922002
PF3D7_1428100	0.00993348	5.39691	0.0137423	0.90668	0.9829
PF3D7_0802200	0.426533	5.97094	1.68413	0.194376	0.842074
PF3D7_1466300	-0.0173468	9.25013	0.0704681	0.790656	0.966228
PF3D7_0213500	-0.149995	4.29119	0.678909	0.409963	0.906161
PF3D7_1416100	0.0908343	7.49547	0.428405	0.512773	0.913212
PF3D7_1429400	-0.276067	6.89501	0.846856	0.357443	0.89229
PF3D7_1332800	0.0113029	7.43695	0.0415218	0.838534	0.969262
PF3D7_1131800	0.451893	6.49373	1.645	0.199641	0.842074
PF3D7_1205100	-0.170771	4.82969	0.710549	0.399261	0.906161
PF3D7_1125900	-0.348855	5.85149	4.98683	0.025541	0.638042
PF3D7_0917600	0.0366225	8.4825	0.24106	0.623441	0.941621
PF3D7_0818800	0.100685	6.95117	1.15148	0.28324	0.871834
PF3D7_0707400	0.398631	5.37735	2.09785	0.147507	0.807868
PF3D7_1410300	-0.0908116	8.23628	0.557164	0.455405	0.906161
PF3D7_1328400	0.113938	5.28838	0.472545	0.491819	0.906161
PF3D7_1307800	-0.18684	6.08292	1.54069	0.214514	0.857175
PF3D7_0202500	0.0156375	11.6218	0.0167032	0.897167	0.98056
PF3D7_1410000	0.000364101	6.22905	1.74243e-05	0.996669	0.998916
PF3D7_0929300	0.489648	4.71013	5.24881	0.0219618	0.638042
PF3D7_0205700	-0.0113216	7.41268	0.0131968	0.908542	0.9829
PF3D7_1333700	0.238874	3.95125	1.61071	0.204392	0.843755
PF3D7_0216200	-0.0207648	6.52984	0.0860825	0.769218	0.963761
PF3D7_1013500	0.0849931	7.92096	0.867131	0.351751	0.889095
PF3D7_0113600	1.32753	8.16536	18.2315	1.95613e-05	0.00970631
PF3D7_1205400	0.232809	5.62246	2.85463	0.0911109	0.745905
PF3D7_0508300	0.0604552	5.406	0.0594868	0.807309	0.968427
PF3D7_1307300	-0.186404	3.94456	2.5753	0.108544	0.753476
PF3D7_0830600	0.0499629	10.7213	0.091193	0.762666	0.963761
PF3D7_0527200	-0.0734136	6.43587	0.241901	0.622836	0.941621
PF3D7_1451100	-0.0373224	11.9352	0.176573	0.674335	0.949607
PF3D7_1301600	-0.353308	5.34059	3.08793	0.0788752	0.745905
PF3D7_0110800	0.137889	8.32911	5.15912	0.0231247	0.638042
PF3D7_1118100	-0.103687	4.11359	0.975006	0.323435	0.878415
PF3D7_1108700	0.129294	7.35114	1.70072	0.192194	0.842074
PF3D7_1212500	-0.172408	7.57604	4.28686	0.038408	0.660315
PF3D7_0906200	0.0814527	3.69616	0.374458	0.540584	0.917822
PF3D7_1253100	0.0614778	7.63783	0.29927	0.584341	0.93533
PF3D7_0323800	-0.111997	6.691	1.64083	0.200211	0.842074
PF3D7_1137100	0.0823112	6.08594	1.06438	0.302218	0.872616
PF3D7_0303300	0.101209	6.73177	1.6356	0.20093	0.842074
PF3D7_0801000	0.131302	10.5686	1.50261	0.22027	0.866675
PF3D7_1211600	-0.216488	7.51933	3.87318	0.0490634	0.696165
PF3D7_1020600	-0.10924	4.80713	0.686594	0.407325	0.906161
PF3D7_1459300	0.200391	4.94369	1.13012	0.28775	0.871834
PF3D7_1434200	-0.202452	6.85769	4.37565	0.0364559	0.643747
PF3D7_0103200	0.00186888	6.34229	0.000100794	0.99199	0.997875
PF3D7_1406100	-0.109842	5.29303	1.04491	0.306683	0.875784
PF3D7_0602800	-0.0129834	6.07329	0.00800543	0.928706	0.983948
PF3D7_0418100	-0.129993	7.38432	4.18023	0.040898	0.671282
PF3D7_1458100	0.0137593	3.77243	0.0101912	0.919589	0.983948
PF3D7_1360200	-0.0270516	6.51023	0.0756475	0.783285	0.963761
PF3D7_1037700	-0.135556	6.14797	1.92282	0.165546	0.82144
PF3D7_1324800	-0.0585471	4.14552	0.117409	0.731862	0.963761
PF3D7_0935000	0.0670739	7.39613	0.796391	0.372175	0.897342
PF3D7_1462400	0.0490806	9.89173	0.181284	0.670272	0.947767
PF3D7_1220900	-0.133929	8.37853	1.35828	0.243836	0.866675
PF3D7_0211000	0.0385253	3.66477	0.0774578	0.780772	0.963761
PF3D7_1003500	0.025191	9.58497	0.160733	0.688483	0.956067
PF3D7_1132000	-0.085457	6.15127	1.34671	0.245855	0.866675
PF3D7_0714300	0.0759043	8.61684	0.806011	0.369302	0.895804
PF3D7_0509000	-0.295223	4.01767	3.04407	0.0810323	0.745905
PF3D7_0410400	0.0590039	6.38347	0.793024	0.373187	0.897346
PF3D7_0707700	0.0235884	8.06372	0.112264	0.737581	0.963761
PF3D7_0508600	-0.12158	6.96192	1.65252	0.198617	0.842074
PF3D7_1123400	0.0301112	8.94968	0.258197	0.611361	0.941621
PF3D7_1233600	-0.00736254	10.7601	0.00461408	0.945844	0.987654
PF3D7_1366600	-0.025438	8.11716	0.118534	0.73063	0.963761
PF3D7_1332600	0.43904	4.69604	4.9156	0.0266151	0.638042
PF3D7_0933000	0.0744753	8.60924	0.814385	0.366827	0.895789
PF3D7_1144600	0.019934	6.32551	0.0924692	0.761061	0.963761
PF3D7_0928300	-0.310189	3.77909	4.21965	0.0399584	0.666756
PF3D7_0711500	0.124853	5.65762	0.116997	0.732315	0.963761
PF3D7_0523900	-0.081789	5.68011	0.581997	0.445531	0.906161
PF3D7_1412400	-0.357558	7.41293	9.72479	0.001818	0.325926
PF3D7_0220000	0.0164961	12.6957	0.012985	0.909276	0.9829
PF3D7_0813600	-0.0684923	7.32284	1.04088	0.307617	0.875784
PF3D7_0719300	-0.0830958	7.34648	0.982388	0.32161	0.878415
PF3D7_1425900	0.0661918	6.56055	0.346272	0.556231	0.923083
PF3D7_0716000	0.0498489	7.96154	0.393181	0.530632	0.916652
PF3D7_1305300	-0.0456199	8.92741	0.429121	0.51242	0.913212
PF3D7_1007900	0.0550277	8.33642	0.620717	0.430781	0.906161
PF3D7_0521600	0.0279742	3.66678	0.0231645	0.87903	0.977657
PF3D7_1011500	0.0905895	3.71915	0.461277	0.497028	0.906161
PF3D7_1474600	0.123225	7.51819	4.90593	0.0267646	0.638042
PF3D7_1037600	0.0327682	7.62379	0.214412	0.643331	0.941621
PF3D7_0507900	-0.0690117	5.05509	1.008	0.315383	0.878415
PF3D7_1140800	0.207064	6.78179	5.44824	0.019588	0.638042
PF3D7_0102200	0.113213	15.1282	0.313905	0.575294	0.930879
PF3D7_1458900	-0.0334149	4.8472	0.0790161	0.778635	0.963761
PF3D7_1126400	-0.096308	5.33258	1.15546	0.28241	0.871834
PF3D7_0912800	-0.0256219	5.78554	0.0971367	0.755293	0.963761
PF3D7_1414600	-0.220509	6.40692	6.8431	0.00889842	0.587707
PF3D7_0206000	-0.0360808	8.21289	0.192558	0.660796	0.944864
PF3D7_0726500	0.00848596	10.3308	0.012062	0.912546	0.983183
PF3D7_0405400	0.0296404	9.98764	0.266869	0.60544	0.941621
PF3D7_0607400	-0.162095	5.02258	1.37198	0.241471	0.866675
PF3D7_0528200	0.0388753	8.7754	0.518143	0.471635	0.906161
PF3D7_0413600	-0.060537	7.67199	0.525798	0.468379	0.906161
PF3D7_1472000	0.120146	5.9557	2.75493	0.0969552	0.745905
PF3D7_1327800	0.133032	6.86489	3.02782	0.0818478	0.745905
PF3D7_0716100	0.0910016	8.17607	2.01599	0.15565	0.812647
PF3D7_1143300	0.0432734	8.6365	0.587844	0.443254	0.906161
PF3D7_1317900	0.0384812	7.64163	0.252081	0.615614	0.941621
PF3D7_1314500	-0.11392	4.92528	0.663922	0.415179	0.906161
PF3D7_0621700	0.0524716	4.96641	0.149878	0.698652	0.95691
PF3D7_1136300	-0.262644	9.79361	4.35535	0.0368928	0.644585
PF3D7_1314900	-0.106668	5.78384	1.10621	0.292908	0.871834
PF3D7_1414200	0.0938517	7.4295	1.17288	0.278811	0.871834
PF3D7_0830300	0.175655	4.02826	0.961247	0.326873	0.878415
PF3D7_0813700	0.426424	4.98432	3.51176	0.0609347	0.738874
PF3D7_1015300	0.0193623	7.51205	0.0436998	0.834413	0.968844
PF3D7_0220100	0.0748142	10.1676	0.637576	0.42459	0.906161
PF3D7_1036900	0.0651278	11.2337	0.651835	0.419457	0.906161
PF3D7_1213800	-0.0431732	7.96016	0.522848	0.469629	0.906161
PF3D7_0726050	-0.106985	6.18366	0.189529	0.663309	0.944864
PF3D7_0803000	-0.106665	6.71839	2.74188	0.0977499	0.745905
PF3D7_1332300	-0.135022	3.72304	1.10095	0.294057	0.871834
PF3D7_0929200	0.0960871	8.57358	1.31543	0.251414	0.866675
PF3D7_1415800	0.103546	7.11721	1.87813	0.170547	0.831291
PF3D7_1325100	-0.0525361	10.5524	0.814499	0.366793	0.895789
PF3D7_1123300	-0.0183236	6.24268	0.0648261	0.799025	0.968427
PF3D7_1445400	0.117147	10.3238	1.1118	0.29169	0.871834
PF3D7_1119800	0.127992	6.85399	3.07896	0.0793111	0.745905
PF3D7_1473200	0.304089	6.66724	1.04011	0.307797	0.875784
PF3D7_0905100	0.161303	8.75961	3.73177	0.0533868	0.725111
PF3D7_0511500	0.0824675	12.8492	1.11166	0.291721	0.871834
PF3D7_0609900	0.00129145	6.65129	5.60724e-05	0.994025	0.998452
PF3D7_1149100	-0.301597	9.56698	1.11732	0.290496	0.871834
PF3D7_1309200	-0.146836	7.70059	1.71945	0.189764	0.842074
PF3D7_0507100	-0.0257221	11.3539	0.128739	0.719743	0.961576
PF3D7_0208700	-0.30854	5.25293	2.90282	0.088425	0.745905
PF3D7_0323100	-0.394796	6.32698	1.89289	0.168877	0.82944
PF3D7_1372200	-0.224917	11.9897	1.27769	0.258329	0.871834
PF3D7_1420300	0.0513876	5.84191	0.311866	0.576537	0.930879
PF3D7_1224300	0.0928852	12.1915	1.28743	0.256522	0.871834
PF3D7_0215700	-0.0542435	8.45408	0.400455	0.526855	0.91575
PF3D7_1361200	-0.0134685	8.69348	0.0540268	0.816199	0.968746
PF3D7_0529500	-0.22116	4.6946	1.81558	0.17784	0.835466
PF3D7_1030800	0.0931762	4.04774	0.788897	0.374434	0.899293
PF3D7_1302300	0.282452	5.1641	6.85519	0.00883844	0.587707
PF3D7_0935100	0.0399359	5.05706	0.156441	0.692455	0.956067
PF3D7_0503800	-0.00589082	8.48775	0.00758774	0.930586	0.983948
PF3D7_1343800	-0.101694	5.21695	0.538473	0.463066	0.906161
PF3D7_1329600	0.103674	7.95553	1.11603	0.290775	0.871834
PF3D7_1030300	0.0460586	10.0181	0.0990289	0.752998	0.963761
PF3D7_0511000	-0.171448	8.14485	1.61854	0.203295	0.843755
PF3D7_0614300	-0.259509	8.28583	1.10481	0.293212	0.871834
PF3D7_1358900	-0.162175	6.04896	1.42267	0.232964	0.866675
PF3D7_1424600	0.17647	3.73036	1.45166	0.228262	0.866675
PF3D7_0922700	-0.0115749	7.61124	0.0364414	0.848607	0.972468
PF3D7_1362400	0.0636339	8.66773	0.681474	0.40908	0.906161
PF3D7_0929000	0.178988	5.44403	3.14746	0.0760452	0.745905
PF3D7_0936000	-0.105809	10.7347	1.28476	0.257016	0.871834
PF3D7_1315500	-0.092129	5.40645	0.376665	0.539394	0.917822
PF3D7_0411000	-0.378606	9.40468	4.22112	0.0399238	0.666756
PF3D7_0720700	-0.0912634	9.94262	0.743298	0.388606	0.906161
PF3D7_1302100	1.15164	6.40889	24.602	7.04779e-07	0.000874278
PF3D7_1354900	-0.142724	4.86442	0.980718	0.322022	0.878415
PF3D7_0916900	-0.00254182	7.05214	0.000626797	0.980026	0.997704
PF3D7_1431200	0.142459	8.76969	1.95214	0.162356	0.819052
PF3D7_0730300	-0.0519511	11.1023	0.216574	0.641663	0.941621
PF3D7_0319000	0.186578	4.25914	1.00624	0.315806	0.878415
PF3D7_0302000	0.171272	7.57627	3.47865	0.0621653	0.743201
PF3D7_0621300	0.147409	7.60085	4.70591	0.0300591	0.638042
PF3D7_1117800	-0.224346	6.10252	5.35124	0.0207075	0.638042
PF3D7_1458200	0.0269044	5.14912	0.0369084	0.847652	0.972468
PF3D7_0214400	-0.0092144	9.49298	0.0197396	0.888267	0.979902
PF3D7_1365700	0.10387	6.7687	1.58719	0.207728	0.847653
PF3D7_0106700	0.101766	8.98544	2.94085	0.0863653	0.745905
PF3D7_1326100	-0.328707	5.25891	2.50882	0.11321	0.753476
PF3D7_0910100	-0.0987746	5.92808	0.812413	0.367408	0.895789
PF3D7_1401400	0.0533576	12.313	0.148122	0.700337	0.95775
PF3D7_0908900	-0.00698327	4.31732	0.00226769	0.962019	0.993087
PF3D7_1119100	-0.0622928	6.10639	0.101781	0.749703	0.963761
PF3D7_1326400	-0.047291	6.39732	0.40022	0.526975	0.91575
PF3D7_0219400	0.0547248	6.66967	0.184977	0.667131	0.947767
PF3D7_1030500	0.0353938	5.71572	0.163969	0.685528	0.954967
PF3D7_1202800	0.024365	5.14314	0.0548094	0.814896	0.968427
PF3D7_0527000	0.27961	4.37324	1.24947	0.263654	0.871834
PF3D7_1001500	-0.0205272	12.235	0.0414858	0.838603	0.969262
PF3D7_0404300	-0.268706	7.80787	9.74331	0.00179977	0.325926
PF3D7_0321900	0.0694907	8.82834	0.534113	0.464883	0.906161
PF3D7_0924000	0.0376044	8.75766	0.115185	0.734316	0.963761
PF3D7_0623500	0.00917189	5.42716	0.00795919	0.928912	0.983948
PF3D7_0309300	-0.140495	6.12364	2.54739	0.110477	0.753476
PF3D7_1366900	0.00823509	9.40471	0.0138143	0.906437	0.9829
PF3D7_0502000	-0.111214	6.06973	1.3286	0.249055	0.866675
PF3D7_0422400	0.0401989	10.171	0.4994	0.479764	0.906161
PF3D7_0825500	0.00793044	8.41909	0.0101228	0.919858	0.983948
PF3D7_0113200	0.831499	6.47519	5.12457	0.0235895	0.638042
PF3D7_1035800	-0.107679	8.52391	0.122187	0.726675	0.963761
PF3D7_1126900	0.176958	7.00273	3.13292	0.0767261	0.745905
PF3D7_0403200	-0.0456967	6.46805	0.278374	0.597769	0.938649
PF3D7_1330800	0.0756	10.2286	0.829933	0.362292	0.895789
PF3D7_1217700	0.0371996	7.06491	0.259374	0.61055	0.941621
PF3D7_0208400	-0.241288	8.27081	3.89087	0.0485493	0.696165
PF3D7_1462300	0.126588	8.78119	2.41268	0.120356	0.753476
PF3D7_0628300	0.0428994	10.0167	0.0645308	0.799473	0.968427
PF3D7_0520000	-0.0741435	10.159	1.80019	0.179689	0.835466
PF3D7_0209100	0.0141425	6.46617	0.0178077	0.893841	0.98028
PF3D7_0814100	0.0101954	5.68942	0.00641347	0.93617	0.985268
PF3D7_1210300	-0.0244336	4.09258	0.0364469	0.848596	0.972468
PF3D7_1445200	0.0425988	8.1957	0.348732	0.554832	0.922336
PF3D7_1414300	-0.040744	10.5538	0.261293	0.609233	0.941621
PF3D7_0916400	-0.0909502	6.59619	0.924511	0.336293	0.882707
PF3D7_0720100	-0.0433748	6.16108	0.31305	0.575815	0.930879
PF3D7_1242200	-0.11364	6.76717	0.860734	0.353533	0.889095
PF3D7_0806900	-0.265601	3.86916	3.28188	0.0700486	0.745905
PF3D7_0814000	-0.0662931	10.226	0.681507	0.409068	0.906161
PF3D7_1367100	-0.00624054	6.62763	0.0053313	0.941794	0.986385
PF3D7_1353300	0.0559686	6.32751	0.0294869	0.86366	0.976659
PF3D7_1430300	-0.105646	9.10062	0.464308	0.495617	0.906161
PF3D7_0821700	0.0031594	9.78124	0.00182361	0.965938	0.993087
PF3D7_1353600	-0.0969514	5.9334	0.705686	0.40088	0.906161
PF3D7_1237000	-0.158575	4.24826	0.575102	0.448239	0.906161
PF3D7_1130200	-0.0568345	10.5698	0.397298	0.528488	0.916085
PF3D7_0202200	0.117185	9.54093	0.480063	0.488394	0.906161
PF3D7_1117900	0.0502564	4.65866	0.0943652	0.758699	0.963761
PF3D7_0709700	0.00690793	6.44512	0.00237795	0.961107	0.993087
PF3D7_1133900	0.0156888	7.95395	0.0234549	0.87828	0.977657
PF3D7_1018700	0.0375721	9.00559	0.286003	0.592794	0.936189
PF3D7_1203100	-0.0807718	6.8019	0.805782	0.36937	0.895804
PF3D7_1213900	0.0336413	8.96222	0.136851	0.711432	0.961576
PF3D7_0933100	0.0798479	5.91387	0.332661	0.564096	0.926393
PF3D7_0812100	-0.11553	7.00664	1.42598	0.232421	0.866675
PF3D7_0722100	-0.139991	3.8665	1.43628	0.230743	0.866675
PF3D7_1457000	0.00419608	8.58912	0.000663058	0.979457	0.997704
PF3D7_0624600	-0.0299947	10.6923	0.218889	0.639888	0.941621
PF3D7_0311600	0.238816	4.09223	2.05374	0.151833	0.811945
PF3D7_1358000	0.0100765	4.82559	0.00385585	0.950487	0.989169
PF3D7_0910500	-0.0246956	7.67095	0.181109	0.670422	0.947767
PF3D7_0907400	-0.142722	8.04933	0.560896	0.453899	0.906161
PF3D7_0830400	0.123528	9.41264	2.15406	0.142194	0.80275
PF3D7_1349500	-0.0862272	9.12398	1.14487	0.284626	0.871834
PF3D7_0321800	0.0361738	9.36353	0.244677	0.620849	0.941621
PF3D7_0706500	0.0832537	10.2754	1.28189	0.257549	0.871834
PF3D7_1229100	-0.0210175	11.1491	0.0348652	0.851878	0.973207
PF3D7_0317000	-0.0899822	6.24456	0.50554	0.477076	0.906161
PF3D7_1142100	0.0405863	10.5519	0.0870287	0.767989	0.963761
PF3D7_1351800	-0.0873207	5.3625	0.441335	0.506479	0.910142
PF3D7_0629900	-0.0288963	8.48501	0.0869779	0.768055	0.963761
PF3D7_0515000	-0.105022	6.3267	0.802294	0.370408	0.896101
PF3D7_0318300	0.0661278	7.37303	0.692484	0.405321	0.906161
PF3D7_1109400	0.0901018	8.98323	1.84059	0.174882	0.835466
PF3D7_0907300	3.28411e-05	4.3406	6.20161e-08	0.999801	0.999801
PF3D7_0721800	-0.147828	4.88173	1.88599	0.169655	0.830204
PF3D7_0531600	-0.0497713	9.30467	0.0789363	0.778744	0.963761
PF3D7_0723600	-0.216177	5.10974	2.9657	0.0850477	0.745905
PF3D7_0511800	-0.172735	8.80948	1.40529	0.23584	0.866675
PF3D7_1330000	-0.257899	4.77177	3.12345	0.0771734	0.745905
PF3D7_1324000	-0.234476	7.50525	2.14191	0.143324	0.80275
PF3D7_0908800	-0.16734	5.14041	0.822702	0.364391	0.895789
PF3D7_1024800	0.00745564	12.4184	0.00699858	0.933329	0.984101
PF3D7_1428800	-0.309895	5.08677	3.52812	0.060336	0.738874
PF3D7_1326300	0.0563514	7.14135	0.551722	0.457615	0.906161
PF3D7_1106500	-0.171913	5.81498	0.639558	0.423871	0.906161
PF3D7_1033500	0.0574185	7.02778	1.00744	0.315516	0.878415
PF3D7_0419600	0.00429531	8.95908	0.00156077	0.968486	0.993309
PF3D7_1305400	-0.227508	5.16718	4.76112	0.0291096	0.638042
PF3D7_1201500	0.0387867	8.08022	0.334257	0.563163	0.926393
PF3D7_1343200	-0.199007	5.97341	1.95429	0.162126	0.819052
PF3D7_0917100	-0.269599	4.79577	2.63422	0.104583	0.753476
PF3D7_0301300	-0.05417	6.49184	0.102691	0.748624	0.963761
PF3D7_1412700	-0.108612	5.61932	0.251051	0.616336	0.941621
PF3D7_0807800	-0.114184	6.7154	2.06985	0.150237	0.811945
PF3D7_1134800	-0.00779299	7.22887	0.0182447	0.892554	0.98028
PF3D7_0416800	-0.0209622	8.43187	0.0181251	0.892905	0.98028
PF3D7_1004000	-0.00977898	10.3592	0.0256393	0.872784	0.977657
PF3D7_1135400	-0.364681	4.95342	9.38358	0.00218937	0.357006
PF3D7_0935700	0.164863	8.40618	1.12939	0.287905	0.871834
PF3D7_1469300	0.179188	6.24781	6.85727	0.00882813	0.587707
PF3D7_1233100	-0.322038	6.04661	6.83682	0.00892976	0.587707
PF3D7_1125300	0.16485	6.21813	0.370527	0.542717	0.917822
PF3D7_0422700	0.134207	7.30777	5.2221	0.0223016	0.638042
PF3D7_1118200	0.338693	5.96074	3.00775	0.0828671	0.745905
PF3D7_1127300	-0.087928	5.27305	0.351422	0.55331	0.922336
PF3D7_0212100	-0.0581235	7.10814	0.489093	0.484332	0.906161
PF3D7_1411200	0.0548002	8.82221	0.812127	0.367492	0.895789
PF3D7_1136600	0.130638	8.74528	3.37591	0.0661559	0.745905
PF3D7_1115400	0.0835536	7.64276	0.967611	0.325277	0.878415
PF3D7_1359400	0.0715984	10.151	0.90962	0.340215	0.88555
PF3D7_1324200	-0.0499976	7.13232	0.40763	0.523175	0.915681
PF3D7_1353400	-0.0611713	6.07914	0.225895	0.634585	0.941621
PF3D7_0606500	0.069725	7.84033	0.698656	0.403236	0.906161
PF3D7_1414500	-0.283295	8.77743	4.72177	0.0297831	0.638042
PF3D7_0219700	0.110998	8.6473	0.25399	0.614279	0.941621
PF3D7_1138600	0.035025	6.37443	0.0843931	0.77143	0.963761
PF3D7_0724400	0.123454	5.06065	1.79708	0.180065	0.835466
PF3D7_0819600	-0.207068	5.68787	1.25392	0.262805	0.871834
PF3D7_1020000	-0.0380486	8.01688	0.408925	0.522516	0.915681
PF3D7_1365000	-0.196815	6.6157	8.52117	0.00351039	0.435212
PF3D7_0621200	0.141735	9.35927	0.694823	0.404529	0.906161
PF3D7_0419700	0.204944	4.96567	1.23281	0.266861	0.871834
PF3D7_0423100	-0.0713109	7.26717	1.00282	0.316629	0.878415
PF3D7_0717400	0.0145861	7.47665	0.0120778	0.912489	0.983183
PF3D7_1352700	0.0138536	8.10795	0.0316608	0.858774	0.975558
PF3D7_0606600	0.11484	10.1086	1.32712	0.249318	0.866675
PF3D7_0709000	0.0286723	9.35689	0.160188	0.688983	0.956067
PF3D7_0213100	-0.00693807	8.10198	0.00425242	0.948006	0.988706
PF3D7_1122300	-0.033313	5.99893	0.044925	0.832142	0.968844
PF3D7_0524300	0.0496432	5.00574	0.0926056	0.76089	0.963761
PF3D7_1402500	-0.0622247	9.88513	0.640341	0.423587	0.906161
PF3D7_0209600	0.154229	4.98211	0.920594	0.337319	0.882707
PF3D7_1137300	0.189239	7.90905	6.83162	0.0089558	0.587707
PF3D7_0510400	-0.0658837	4.05267	0.257464	0.611867	0.941621
PF3D7_0308600	0.0858749	7.09198	1.12644	0.288537	0.871834
PF3D7_1227800	0.0521085	9.84466	0.675866	0.411014	0.906161
PF3D7_0807700	-0.0514206	5.93235	0.140752	0.707534	0.960941
PF3D7_1332700	0.0860533	7.7979	2.72699	0.0986651	0.745905
PF3D7_0407500	-0.0136834	3.7832	0.010929	0.916739	0.983948
PF3D7_1328800	-0.0597305	6.0546	0.150338	0.698213	0.95691
PF3D7_1101600	0.1056	5.20833	0.452522	0.50114	0.906161
PF3D7_0403300	0.276478	3.55866	5.65188	0.0174367	0.638042
PF3D7_1225400	-0.0469731	5.04442	0.219129	0.639705	0.941621
PF3D7_0829100	-0.0602585	7.22526	0.506451	0.476679	0.906161
PF3D7_0921800	0.154575	5.81349	4.42981	0.0353165	0.639564
PF3D7_1421600	-0.0258281	5.88318	0.0887972	0.765712	0.963761
PF3D7_0519400	-0.00761346	10.1618	0.0134048	0.907828	0.9829
PF3D7_0212400	0.0542044	8.88586	0.636886	0.424841	0.906161
PF3D7_1354500	0.011537	7.42185	0.00249909	0.96013	0.993087
PF3D7_1301800	1.04587	7.18811	11.4389	0.000719242	0.198271
PF3D7_1217300	0.242447	6.48601	2.23255	0.135131	0.786994
PF3D7_1443100	-0.206329	5.30091	0.984393	0.321117	0.878415
PF3D7_0615600	-0.0654258	7.99786	0.641848	0.423042	0.906161
PF3D7_1228400	0.0628627	8.27721	1.09669	0.294993	0.871834
PF3D7_0610500	-0.0842404	4.76081	0.378734	0.538282	0.917822
PF3D7_0602500	0.137063	4.51917	0.746682	0.387529	0.906161
PF3D7_1119200	-0.0325841	6.69065	0.19012	0.662817	0.944864
PF3D7_1009800	0.0996171	7.45916	1.22059	0.269246	0.871834
PF3D7_0306900	-0.0255595	10.5696	0.11939	0.729697	0.963761
PF3D7_0418300	0.0141785	9.8438	0.0200442	0.887414	0.979902
PF3D7_1367500	0.108625	4.44477	0.432982	0.51053	0.913211
PF3D7_1477500	-0.0704817	9.04663	0.0631842	0.801532	0.968427
PF3D7_0312500	-0.0548495	4.45522	0.0535274	0.817035	0.968746
PF3D7_1433100	-0.0882122	4.4638	0.326662	0.567631	0.928953
PF3D7_1202900	0.0773534	9.7108	0.556821	0.455544	0.906161
PF3D7_0628700	-0.105037	4.54276	0.781654	0.376636	0.901093
PF3D7_0608000	-0.194202	5.45895	1.30405	0.253475	0.866675
PF3D7_0108000	-0.117488	7.67745	1.35136	0.24504	0.866675
PF3D7_0218800	0.138578	5.51057	1.21444	0.270454	0.871834
PF3D7_1367600	-0.0284067	6.1193	0.122948	0.725859	0.963761
PF3D7_0705000	-0.0807147	7.63641	0.949243	0.329912	0.881068
PF3D7_0935500	0.224844	4.88155	1.90096	0.167971	0.826856
PF3D7_0619500	-0.265282	6.24103	1.81373	0.178061	0.835466
PF3D7_0915400	-0.0478585	10.3347	0.39698	0.528653	0.916085
PF3D7_1363100	-0.0363667	5.0732	0.0931741	0.76018	0.963761
PF3D7_1426000	-0.0550651	8.7986	0.645306	0.421796	0.906161
PF3D7_1424500	0.0797913	3.78938	0.502724	0.478306	0.906161
PF3D7_1037000	0.198837	4.69001	1.73669	0.187559	0.842074
[truncated: 483 more rows]

## Sheet: Time to next infection
Time to next infection
Gene	logFC	logCPM	LR	PValue	FDR
PF3D7_0209400	0.0103738	5.7038	0.0159705	0.899435	0.999499
PF3D7_0806000	-0.0837689	5.54707	0.408994	0.522481	0.999499
PF3D7_1006800	-0.0175475	10.2975	0.115894	0.733531	0.999499
PF3D7_0301800	-0.014429	9.31593	0.013803	0.906475	0.999499
PF3D7_0920900	-0.0284644	6.14352	0.343158	0.558012	0.999499
PF3D7_0415900	-0.000497315	10.6188	0.0001937	0.988896	0.999499
PF3D7_0214100	0.0253299	8.78464	0.20916	0.647426	0.999499
PF3D7_0726100	0.0304776	10.8281	0.0865642	0.768591	0.999499
PF3D7_0717700	-0.0108752	8.63924	0.0322094	0.857569	0.999499
PF3D7_1106700	-0.0160841	5.55591	0.0348797	0.851848	0.999499
PF3D7_1342400	0.0268215	8.25201	0.592998	0.441262	0.999499
PF3D7_1028500	0.00222546	7.7686	0.00377902	0.950982	0.999499
PF3D7_1419100	0.00392955	8.24586	0.0116545	0.914031	0.999499
PF3D7_1207600	0.0018972	6.51171	0.00121167	0.972232	0.999499
PF3D7_0319500	-0.00760517	6.50156	0.0208076	0.885304	0.999499
PF3D7_1450000	-0.0389229	7.53487	0.747776	0.387181	0.999499
PF3D7_1443900	-0.0141995	6.05007	0.020539	0.886042	0.999499
PF3D7_1470100	0.00639524	4.96391	0.0040699	0.949133	0.999499
PF3D7_0519700	0.0126645	8.96197	0.0593636	0.807505	0.999499
PF3D7_0532200	-0.00925961	5.15649	0.0114948	0.914619	0.999499
PF3D7_0508700	0.024347	8.53465	0.573529	0.44886	0.999499
PF3D7_1227400	-0.0398599	6.77009	0.504982	0.477319	0.999499
PF3D7_1126200	-0.0371893	8.70012	0.667319	0.413988	0.999499
PF3D7_0806700	-0.0156141	7.65547	0.0718071	0.788724	0.999499
PF3D7_0926300	0.146583	3.75247	3.85604	0.0495673	0.999499
PF3D7_1436400	0.0420622	4.04787	0.207924	0.6484	0.999499
PF3D7_0523800	0.0102794	7.51982	0.0171299	0.895869	0.999499
PF3D7_1409000	-0.00891595	5.31916	0.0183676	0.892195	0.999499
PF3D7_1447100	-0.00110004	7.87373	0.000962427	0.975251	0.999499
PF3D7_1366000	-0.0623312	3.82732	0.704056	0.401424	0.999499
PF3D7_1026000	-0.0770632	7.36186	0.226636	0.63403	0.999499
PF3D7_0919800	0.0185098	7.7565	0.0287874	0.865271	0.999499
PF3D7_1354200	-0.00235974	4.84672	0.00064085	0.979804	0.999499
PF3D7_1353200	0.0108916	9.10283	0.0155613	0.900726	0.999499
PF3D7_0610800	-0.00194415	10.1097	0.00177741	0.966372	0.999499
PF3D7_0914300	0.0773582	7.00297	2.45224	0.117357	0.999499
PF3D7_0410900	-0.00429079	5.82058	0.00219655	0.962619	0.999499
PF3D7_1113700	-0.0447617	4.5594	0.362527	0.547106	0.999499
PF3D7_1129400	0.00949656	8.02838	0.0176095	0.89443	0.999499
PF3D7_0607000	0.00564545	10.5906	0.0283568	0.866273	0.999499
PF3D7_0519600	-0.000851313	6.46409	0.000183409	0.989195	0.999499
PF3D7_1321700	-0.0248979	8.02948	0.436563	0.508786	0.999499
PF3D7_0820000	0.00803898	8.65852	0.0514182	0.820614	0.999499
PF3D7_0623900	-0.00839072	5.1237	0.00649302	0.935777	0.999499
PF3D7_1307100	-0.0263703	8.7143	0.306659	0.579738	0.999499
PF3D7_1110300	-0.0535866	4.9968	0.984408	0.321113	0.999499
PF3D7_0532400	-0.101309	9.73444	0.258363	0.611247	0.999499
PF3D7_0527500	0.0238257	10.6049	0.123288	0.725495	0.999499
PF3D7_0620600	0.064011	4.42488	0.750826	0.386215	0.999499
PF3D7_1327000	0.0247748	5.77682	0.0884969	0.766097	0.999499
PF3D7_0716300	-0.0966543	6.13229	0.675147	0.411263	0.999499
PF3D7_0920800	-0.00621701	8.93293	0.0152426	0.901742	0.999499
PF3D7_1250000	-0.0179629	7.75035	0.199667	0.65499	0.999499
PF3D7_1009200	0.0305914	5.96988	0.278136	0.597925	0.999499
PF3D7_0921900	-0.0133393	8.54954	0.0967363	0.755782	0.999499
PF3D7_1252900	-0.101925	7.13494	0.597411	0.439568	0.999499
PF3D7_1244800	-0.0101586	8.52027	0.0689806	0.792827	0.999499
PF3D7_0525000	-0.302997	7.70971	1.42473	0.232626	0.999499
PF3D7_1433400	-0.0263058	7.55277	0.0413822	0.838802	0.999499
PF3D7_1006900	-0.075094	5.90763	1.68659	0.194052	0.999499
PF3D7_1471900	0.00551658	7.29433	0.0059989	0.938264	0.999499
PF3D7_1026600	-0.0186418	8.34899	0.031072	0.86008	0.999499
PF3D7_0922100	0.0110021	10.7947	0.0378466	0.845752	0.999499
PF3D7_1471000	0.0150392	5.78114	0.0800172	0.777274	0.999499
PF3D7_1416400	0.00363787	4.44929	0.000848066	0.976768	0.999499
PF3D7_0516200	-0.0301766	10.1083	0.545043	0.46035	0.999499
PF3D7_1029600	0.0581923	9.35655	1.01608	0.313451	0.999499
PF3D7_0517100	0.076305	5.38302	0.544961	0.460384	0.999499
PF3D7_1125200	-0.0873379	5.06497	0.939989	0.332281	0.999499
PF3D7_0520800	0.0254644	5.21462	0.0592616	0.807667	0.999499
PF3D7_0805600	-0.00639306	7.83636	0.0176632	0.89427	0.999499
PF3D7_1320900	-0.0117114	4.24292	0.0192005	0.889793	0.999499
PF3D7_1242600	-0.0341307	4.23366	0.0628091	0.80211	0.999499
PF3D7_0313500	0.0230198	4.74161	0.0510378	0.821267	0.999499
PF3D7_1448000	-0.0053583	7.7215	0.0254724	0.873196	0.999499
PF3D7_0614200	0.0266472	6.15334	0.244641	0.620874	0.999499
PF3D7_1221900	-0.0358291	9.95983	0.434931	0.509579	0.999499
PF3D7_0322900	0.00261895	10.7184	0.00539924	0.941425	0.999499
PF3D7_0934100	0.0148203	6.16203	0.0698597	0.791541	0.999499
PF3D7_0918100	0.0369119	8.76341	0.196471	0.657584	0.999499
PF3D7_1019400	-0.0187331	8.8244	0.183994	0.667963	0.999499
PF3D7_1211200	0.0123778	8.66607	0.0805197	0.776594	0.999499
PF3D7_0518300	-0.0717408	6.7545	0.569618	0.450411	0.999499
PF3D7_1023200	0.015132	6.33138	0.0541271	0.816031	0.999499
PF3D7_1222300	-0.155204	7.3603	0.905648	0.341272	0.999499
PF3D7_1009400	0.0367841	5.39667	0.324325	0.56902	0.999499
PF3D7_1429700	-0.0121008	5.87695	0.0274772	0.868344	0.999499
PF3D7_0415300	-0.0210211	7.23595	0.327734	0.566997	0.999499
PF3D7_0806800	0.00296099	9.97679	0.00528852	0.942027	0.999499
PF3D7_1119300	-0.00922173	8.16906	0.0492142	0.824436	0.999499
PF3D7_1423800	-0.0493739	8.22065	1.93517	0.164194	0.999499
PF3D7_0822100	0.0401906	5.40119	0.855112	0.35511	0.999499
PF3D7_1441000	-0.000238463	6.96013	1.34903e-05	0.997069	0.999499
PF3D7_1015100	0.0181113	5.17032	0.158695	0.690361	0.999499
PF3D7_0322400	0.0506975	5.90332	0.362772	0.546971	0.999499
PF3D7_0507500	0.107469	4.83208	0.900469	0.342656	0.999499
PF3D7_0810800	-0.492349	7.1171	5.29872	0.0213411	0.999499
PF3D7_1438000	-0.00505742	8.71333	0.0278851	0.867379	0.999499
PF3D7_0937200	0.0182327	6.65299	0.0162332	0.898616	0.999499
PF3D7_1454200	-0.0361773	6.89741	0.387	0.53388	0.999499
PF3D7_1203700	0.025519	11.8013	0.133205	0.715132	0.999499
PF3D7_1247300	-0.0036907	5.74978	0.00502017	0.943515	0.999499
PF3D7_1113100	-0.04481	9.69801	1.6096	0.204548	0.999499
PF3D7_1033200	-0.353223	7.99109	2.28347	0.130759	0.999499
PF3D7_0702500	-0.242853	8.61908	1.55538	0.212343	0.999499
PF3D7_1362200	0.045456	6.79184	0.869743	0.351026	0.999499
PF3D7_1138500	0.0435499	9.06867	0.616487	0.432356	0.999499
PF3D7_1421200	-0.0110603	9.86495	0.0585713	0.808768	0.999499
PF3D7_1443800	0.00882249	6.11896	0.0244837	0.87566	0.999499
PF3D7_0406000	-0.087493	5.53454	1.06426	0.302245	0.999499
PF3D7_1352200	-0.0289763	7.46242	0.489611	0.484101	0.999499
PF3D7_1121600	-0.0248412	11.2863	0.14676	0.701651	0.999499
PF3D7_1231400	0.053882	4.92843	0.707344	0.400327	0.999499
PF3D7_0532100	-0.0024619	11.6632	0.00155671	0.968528	0.999499
PF3D7_1412500	-0.0465295	6.44419	0.119086	0.730028	0.999499
PF3D7_1002900	0.0245413	5.79091	0.0559952	0.812941	0.999499
PF3D7_1249300	0.0364101	6.30835	0.608242	0.43545	0.999499
PF3D7_0816000	0.000335273	8.52795	7.61184e-05	0.993039	0.999499
PF3D7_0104500	-0.0404907	5.96726	0.221933	0.637571	0.999499
PF3D7_0727800	0.0284549	7.07577	0.0849793	0.77066	0.999499
PF3D7_0402200	-0.350481	7.90393	5.01244	0.0251658	0.999499
PF3D7_0305200	-0.00147247	7.44294	0.00153263	0.968772	0.999499
PF3D7_1338100	-0.0205642	7.32892	0.0501656	0.822775	0.999499
PF3D7_0502800	0.0276798	4.38397	0.121347	0.727579	0.999499
PF3D7_0705900	0.00794638	5.20956	0.00861215	0.926061	0.999499
PF3D7_1407200	-0.0533181	4.64756	0.567131	0.451401	0.999499
PF3D7_0524900	0.0129869	7.9813	0.249398	0.617499	0.999499
PF3D7_1216400	0.0125844	8.00207	0.045987	0.830199	0.999499
PF3D7_1241200	-0.0188457	7.0266	0.205351	0.650436	0.999499
PF3D7_1332000	0.0101397	5.41343	0.0251006	0.874117	0.999499
PF3D7_1124400	0.0619803	6.05355	2.4164	0.120071	0.999499
PF3D7_0928000	-0.0157013	4.55685	0.0238282	0.877323	0.999499
PF3D7_0804300	0.0344873	7.20337	0.311076	0.577021	0.999499
PF3D7_0526800	-0.0380056	5.83345	0.13902	0.709257	0.999499
PF3D7_1445600	0.0180567	9.15752	0.121658	0.727243	0.999499
PF3D7_0424700	0.0184342	8.79782	0.0176545	0.894296	0.999499
PF3D7_1461800	0.128846	4.40517	1.55782	0.211984	0.999499
PF3D7_1208800	0.0182009	8.63571	0.111072	0.738927	0.999499
PF3D7_1442200	0.0234073	4.34254	0.0409899	0.839557	0.999499
PF3D7_1349400	-0.0573098	6.05113	0.941375	0.331924	0.999499
PF3D7_1039900	-0.0445626	7.09883	0.405754	0.524133	0.999499
PF3D7_1018600	-0.00147381	9.94139	0.000823905	0.977101	0.999499
PF3D7_API06700	-0.137498	4.20605	1.63231	0.201384	0.999499
PF3D7_0727900	0.0256107	7.8506	0.192258	0.661044	0.999499
PF3D7_1124600	-0.13142	5.34312	1.22163	0.269041	0.999499
PF3D7_0701900	-0.0284954	10.4301	0.0455955	0.830913	0.999499
PF3D7_0628100	0.140801	5.63633	1.00816	0.315345	0.999499
PF3D7_1309300	0.000588511	8.60895	0.000240268	0.987633	0.999499
PF3D7_0710400	-0.0191401	4.05282	0.0306482	0.861028	0.999499
PF3D7_1451200	0.00886266	11.2997	0.0179492	0.893423	0.999499
PF3D7_1411500	0.019101	7.54527	0.182511	0.669224	0.999499
PF3D7_1217400	-0.0106984	6.53375	0.00876869	0.925394	0.999499
PF3D7_1439200	0.0486841	5.56685	0.839668	0.359492	0.999499
PF3D7_0203200	0.0626878	7.24475	1.52455	0.216933	0.999499
PF3D7_0616100	-0.0621142	4.41616	0.622885	0.429977	0.999499
PF3D7_1465200	0.0136078	6.33674	0.0849996	0.770633	0.999499
PF3D7_1027100	0.0218637	8.8289	0.257415	0.611902	0.999499
PF3D7_0514900	0.00676796	5.0917	0.020755	0.885448	0.999499
PF3D7_1408700	0.0204632	10.2817	0.106832	0.743781	0.999499
PF3D7_1142500	-0.0557462	7.64249	1.16496	0.280439	0.999499
PF3D7_1203600	0.0706113	3.90973	0.693034	0.405134	0.999499
PF3D7_1135900	0.00380961	5.86418	0.0013513	0.970676	0.999499
PF3D7_0105000	-0.0446726	3.6337	0.242317	0.622538	0.999499
PF3D7_1316800	0.0310184	6.15546	0.398075	0.528085	0.999499
PF3D7_0717500	0.03981	5.59206	0.35902	0.549051	0.999499
PF3D7_1405100	0.00331369	5.83632	0.00194227	0.964848	0.999499
PF3D7_1134700	-0.030261	9.26826	0.63772	0.424538	0.999499
PF3D7_1142700	0.0229404	5.80144	0.104495	0.746501	0.999499
PF3D7_0218500	-0.0695717	7.0094	1.96931	0.160521	0.999499
PF3D7_1308200	-0.0260233	10.4986	0.846559	0.357528	0.999499
PF3D7_1302000	0.00300892	10.2541	0.00676477	0.934449	0.999499
PF3D7_1241800	-0.0249381	8.62914	0.387211	0.533769	0.999499
PF3D7_1039000	-0.0787382	8.90905	0.265137	0.606613	0.999499
PF3D7_1364400	-0.0232733	7.96588	0.600734	0.438298	0.999499
PF3D7_0323700	-0.0124738	7.8388	0.093975	0.759183	0.999499
PF3D7_1203900	0.0144326	7.76254	0.0644768	0.799555	0.999499
PF3D7_0210900	-0.00720041	9.41079	0.0252493	0.873748	0.999499
PF3D7_1224400	-0.00884454	7.69452	0.0472897	0.827848	0.999499
PF3D7_1369700	-0.0536187	4.70036	0.914269	0.338984	0.999499
PF3D7_0306200	-0.0319113	5.53504	0.213478	0.644055	0.999499
PF3D7_1478800	0.0316635	4.10299	0.126226	0.722377	0.999499
PF3D7_0627100	0.0176163	9.51205	0.0845089	0.771278	0.999499
PF3D7_1009300	0.0288308	5.00715	0.180027	0.67135	0.999499
PF3D7_1113600	-0.0400351	7.01541	0.993674	0.318846	0.999499
PF3D7_0804900	-0.0265574	6.26245	0.214747	0.643072	0.999499
PF3D7_1146600	-0.0267326	4.19932	0.075528	0.783452	0.999499
PF3D7_1368100	-0.0597206	5.70729	0.416926	0.518475	0.999499
PF3D7_1432600	0.0749552	5.83347	0.743591	0.388513	0.999499
PF3D7_1102700	0.00924741	11.7967	0.0163515	0.89825	0.999499
PF3D7_1111200	0.0278251	5.06453	0.16178	0.687523	0.999499
PF3D7_0714000	-0.0305602	8.65973	0.245546	0.620229	0.999499
PF3D7_0307100	-0.024576	9.50593	0.462284	0.496558	0.999499
PF3D7_1401600	0.076046	8.80741	1.34368	0.246385	0.999499
PF3D7_1340900	0.00605329	10.0478	0.014769	0.903273	0.999499
PF3D7_0209700	0.0154803	7.48712	0.133155	0.715183	0.999499
PF3D7_1227900	-0.0452746	6.50201	0.92754	0.335503	0.999499
PF3D7_1030400	0.12122	3.86498	2.97992	0.0843035	0.999499
PF3D7_0415400	-0.0361884	6.75474	0.613536	0.43346	0.999499
PF3D7_0626000	-0.0878401	6.34649	0.460632	0.497329	0.999499
PF3D7_1253300	-0.00208697	7.71991	0.000282495	0.98659	0.999499
PF3D7_0106400	-0.0440253	7.63627	1.14672	0.284236	0.999499
PF3D7_0603000	-0.0272565	6.99888	0.236235	0.626939	0.999499
PF3D7_0610900	0.0274319	9.09909	0.513235	0.473742	0.999499
PF3D7_1105000	0.00125183	9.18095	0.000830461	0.97701	0.999499
PF3D7_0722300	-0.0158008	8.13736	0.10662	0.744025	0.999499
PF3D7_1410200	-0.022878	9.23607	0.618113	0.431749	0.999499
PF3D7_1200700	0.0181957	12.8231	0.0293361	0.864005	0.999499
PF3D7_1317800	-0.0304224	10.5899	0.527168	0.4678	0.999499
PF3D7_1243800	0.0245394	4.64879	0.0899478	0.764243	0.999499
PF3D7_1301400	-0.0512682	9.93133	0.0726057	0.78758	0.999499
PF3D7_0526300	-0.0262157	6.94244	0.626237	0.428739	0.999499
PF3D7_0803600	0.0539986	7.16885	1.36817	0.242126	0.999499
PF3D7_1203500	0.0141839	8.71778	0.0347224	0.852179	0.999499
PF3D7_1448700	-0.0317652	5.46112	0.437045	0.508552	0.999499
PF3D7_1454400	-0.0483017	9.27185	1.29552	0.255034	0.999499
PF3D7_0717300	-0.0766619	6.04291	0.56635	0.451713	0.999499
PF3D7_0609400	-0.0331602	5.41611	0.0956932	0.757061	0.999499
PF3D7_1030200	0.00612601	5.51457	0.00270492	0.958522	0.999499
PF3D7_1463500	0.0370489	6.5154	0.110248	0.739862	0.999499
PF3D7_1404900	0.0392632	8.66772	0.641795	0.423061	0.999499
PF3D7_0316900	-0.0261693	8.0264	0.41009	0.521924	0.999499
PF3D7_1122400	-0.0107234	6.30481	0.0542228	0.815872	0.999499
PF3D7_1115300	-0.0570827	6.77474	0.771954	0.379613	0.999499
PF3D7_0811300	0.0207795	11.3873	0.112826	0.736949	0.999499
PF3D7_1458600	0.0182437	7.61815	0.221495	0.637903	0.999499
PF3D7_1456700	0.0115353	7.77198	0.0776894	0.780453	0.999499
PF3D7_0702200	-0.115317	8.83651	1.52308	0.217154	0.999499
PF3D7_0830500	-0.0348493	11.5333	0.0916052	0.762146	0.999499
PF3D7_1120200	-0.0372996	5.19293	0.478335	0.489178	0.999499
PF3D7_0727200	-0.010377	6.6701	0.0408374	0.839852	0.999499
PF3D7_1116200	-0.00670213	4.99848	0.00754824	0.930766	0.999499
PF3D7_1119700	0.020828	3.73717	0.0391424	0.843167	0.999499
PF3D7_0519500	-0.176494	7.46454	1.22067	0.26923	0.999499
PF3D7_1234200	0.0565097	4.99639	0.310774	0.577206	0.999499
PF3D7_1337800	0.0602471	5.83192	0.313979	0.575249	0.999499
PF3D7_1119000	-0.335988	4.77889	6.12599	0.0133209	0.999499
PF3D7_0513200	0.0274259	8.88608	0.325004	0.568616	0.999499
PF3D7_0109800	0.0133361	7.94854	0.208987	0.647563	0.999499
PF3D7_1120100	-0.00984402	10.1477	0.0176855	0.894204	0.999499
PF3D7_0604500	0.0336639	11.8193	0.362013	0.54739	0.999499
PF3D7_1235900	0.00171795	7.32844	0.00206088	0.963791	0.999499
PF3D7_1333000	-0.0899246	5.22901	0.698702	0.40322	0.999499
PF3D7_0914000	0.0136922	5.6487	0.0306521	0.861019	0.999499
PF3D7_1016400	-0.0456454	8.79304	1.18807	0.27572	0.999499
PF3D7_0108400	0.0749463	6.34672	0.745132	0.388022	0.999499
PF3D7_1348400	-0.271573	4.98526	2.95969	0.0853642	0.999499
PF3D7_1228000	0.0155548	3.52943	0.0594632	0.807346	0.999499
PF3D7_1139800	0.0282707	6.91916	0.313301	0.575662	0.999499
PF3D7_0520300	-0.0384956	4.38466	0.378529	0.538391	0.999499
PF3D7_1227100	-0.160376	4.42596	1.52654	0.216632	0.999499
PF3D7_0404900	0.0928736	5.20481	1.61536	0.20374	0.999499
PF3D7_1324700	0.0124314	6.24711	0.0488698	0.825042	0.999499
PF3D7_0505000	-0.00426685	7.70138	0.00569093	0.939866	0.999499
PF3D7_1123000	-0.00774927	9.83675	0.0304503	0.861472	0.999499
PF3D7_1367000	-0.0898103	5.60609	1.59092	0.207194	0.999499
PF3D7_0911900	0.00153319	10.2704	0.000647669	0.979697	0.999499
PF3D7_1222500	0.0264043	4.87753	0.0850351	0.770587	0.999499
PF3D7_1412100	0.155963	5.02947	2.53231	0.111537	0.999499
PF3D7_0523700	-0.0454669	3.93961	0.195685	0.658227	0.999499
PF3D7_1130000	0.0356569	6.25185	0.225334	0.635006	0.999499
PF3D7_1361000	0.00303455	6.46003	0.00550972	0.940829	0.999499
PF3D7_0831500	-0.0565751	10.605	0.787	0.375009	0.999499
PF3D7_0725200	0.0199585	5.51699	0.123523	0.725244	0.999499
PF3D7_0802000	-0.0906248	8.64534	0.153738	0.694989	0.999499
PF3D7_0318900	-0.0146704	7.22531	0.0390786	0.843293	0.999499
PF3D7_1351900	0.0112128	6.49232	0.0478248	0.826892	0.999499
PF3D7_1037300	-0.00451445	9.13298	0.00555021	0.940613	0.999499
PF3D7_1118400	0.101583	4.76185	1.65559	0.1982	0.999499
PF3D7_0300700	-0.0586679	6.34891	0.0948786	0.758064	0.999499
PF3D7_0808400	-0.0329303	5.22637	0.292621	0.588546	0.999499
PF3D7_1307600	-0.0827142	5.2854	0.482905	0.487109	0.999499
PF3D7_0821500	-0.031447	6.76341	0.544851	0.460429	0.999499
PF3D7_1336800	-0.0541464	7.17119	1.04042	0.307724	0.999499
PF3D7_1117400	0.077308	6.08089	0.396428	0.52894	0.999499
PF3D7_1437500	0.0543902	5.17974	0.66612	0.414408	0.999499
PF3D7_0617900	-0.0121449	9.40616	0.0452947	0.831463	0.999499
PF3D7_1324300	0.028623	7.83977	0.154878	0.693917	0.999499
PF3D7_1248600	0.0387601	5.4513	0.134518	0.713793	0.999499
PF3D7_1108200	0.00239759	4.56943	0.00206811	0.963728	0.999499
PF3D7_0715000	-0.0293313	5.73222	0.182606	0.669143	0.999499
PF3D7_1354400	-0.0814044	6.54852	1.35166	0.244988	0.999499
PF3D7_0217300	0.00970976	5.3867	0.0245376	0.875525	0.999499
PF3D7_0722000	0.00120961	6.37439	0.000945963	0.975464	0.999499
PF3D7_1334700	0.0388783	8.27954	0.13498	0.713324	0.999499
PF3D7_0412100	0.135847	3.83284	2.40702	0.120792	0.999499
PF3D7_1464600	-0.00316291	10.3761	0.00791434	0.929112	0.999499
PF3D7_0111900	-0.0823884	3.68492	1.15177	0.283179	0.999499
PF3D7_0821800	-0.11224	7.1371	1.16259	0.28093	0.999499
PF3D7_0804800	0.0126681	7.97793	0.0566602	0.811855	0.999499
PF3D7_1407900	0.0128662	10.9421	0.022613	0.880468	0.999499
PF3D7_0826100	0.00361774	10.8157	0.01428	0.90488	0.999499
PF3D7_0807600	-0.0161855	9.91764	0.329632	0.565876	0.999499
PF3D7_0520900	-0.00690926	8.58863	0.0163969	0.898109	0.999499
PF3D7_1469400	-0.198397	6.59442	0.969248	0.324868	0.999499
PF3D7_0724100	0.0309271	6.99746	0.37301	0.541368	0.999499
PF3D7_0105600	0.0447077	6.5214	0.409743	0.5221	0.999499
PF3D7_1347500	0.000880057	11.9511	0.000268151	0.986935	0.999499
PF3D7_0419900	0.0725157	9.39682	1.1195	0.290027	0.999499
PF3D7_0815200	-0.00907182	8.54306	0.0587018	0.80856	0.999499
PF3D7_0602200	-0.0524569	5.73621	0.538374	0.463107	0.999499
PF3D7_1332900	0.0518747	8.06197	0.80599	0.369308	0.999499
PF3D7_1343300	-0.157379	6.46993	2.4256	0.119367	0.999499
PF3D7_1007800	0.0498734	5.20579	0.471775	0.492172	0.999499
PF3D7_1417300	0.0350082	3.97493	0.115807	0.733627	0.999499
PF3D7_1025100	0.0455858	8.40402	0.256785	0.612337	0.999499
PF3D7_1027800	-0.0178366	11.2593	0.252923	0.615024	0.999499
PF3D7_1357500	0.00794328	3.8496	0.00837086	0.927101	0.999499
PF3D7_0721900	-0.0638078	6.14459	1.7351	0.187761	0.999499
PF3D7_0915100	-0.00662137	8.04122	0.0281338	0.866795	0.999499
PF3D7_0702100	0.0669144	10.3762	0.273819	0.600781	0.999499
PF3D7_0907200	0.025764	8.38274	0.152228	0.696415	0.999499
PF3D7_0922500	-0.00166221	9.33258	0.000551071	0.981271	0.999499
PF3D7_0616400	-0.0047492	6.0595	0.00532047	0.941853	0.999499
PF3D7_0808300	0.0210417	7.55117	0.149363	0.699145	0.999499
PF3D7_1353800	-0.0796252	6.68855	1.77369	0.182926	0.999499
PF3D7_0729400	-0.0116718	7.08452	0.086491	0.768686	0.999499
PF3D7_1149300	0.0703288	5.14119	1.01012	0.314875	0.999499
PF3D7_1252300	-0.144209	10.8499	0.676687	0.41073	0.999499
PF3D7_0936400	-0.156113	5.86476	2.24505	0.134042	0.999499
PF3D7_0819000	-0.00544322	8.69929	0.0129349	0.90945	0.999499
PF3D7_0104300	0.0261721	11.6928	0.141917	0.706382	0.999499
PF3D7_1200800	0.0502239	8.33904	0.459178	0.498008	0.999499
PF3D7_0720000	0.0383017	5.35221	0.654819	0.418395	0.999499
PF3D7_0626800	0.0140543	11.4124	0.113345	0.736367	0.999499
PF3D7_0623600	0.0399875	7.75264	0.44458	0.50492	0.999499
PF3D7_0512600	-0.0580626	5.12287	0.683397	0.40842	0.999499
PF3D7_0104400	-0.0406955	5.25837	0.171904	0.678425	0.999499
PF3D7_1402300	-0.026707	6.61997	0.212362	0.644922	0.999499
PF3D7_0209200	0.0140816	6.27766	0.0530037	0.817917	0.999499
PF3D7_1223400	0.000238122	11.5475	3.26759e-05	0.995439	0.999499
PF3D7_0425100	-0.0446184	5.23477	0.0864611	0.768725	0.999499
PF3D7_1003700	0.100578	3.79208	1.37448	0.241043	0.999499
PF3D7_1345700	-0.0711368	5.58432	0.464816	0.495382	0.999499
PF3D7_0928500	0.00151888	6.78276	0.00110787	0.973448	0.999499
PF3D7_0606000	0.0340974	9.98416	0.272887	0.601402	0.999499
PF3D7_1124700	-0.129916	5.43374	1.20673	0.271981	0.999499
PF3D7_1121100	-0.00272513	9.16078	0.00101604	0.974571	0.999499
PF3D7_0220600	-0.183108	8.78519	1.03968	0.307897	0.999499
PF3D7_0527900	0.0211561	8.53073	0.293181	0.588189	0.999499
PF3D7_0513600	-0.327535	6.19625	3.00604	0.0829547	0.999499
PF3D7_1464200	-0.00359583	5.5742	0.00334768	0.953861	0.999499
PF3D7_1430400	0.0738098	4.92565	0.752622	0.385647	0.999499
PF3D7_1225700	0.0308341	7.42456	0.38901	0.53282	0.999499
PF3D7_0522200	0.0214616	4.14051	0.140259	0.708023	0.999499
PF3D7_0301200	0.0300232	8.23451	0.0529924	0.817936	0.999499
PF3D7_1102800	0.00837074	13.1641	0.00971314	0.921491	0.999499
PF3D7_1128100	-0.0377527	5.99958	0.150055	0.698482	0.999499
PF3D7_0809500	-0.00277208	5.29072	0.00252103	0.959955	0.999499
PF3D7_0215500	0.00340512	7.29739	0.00324775	0.954554	0.999499
PF3D7_1148700	-0.0532534	8.97366	0.133011	0.71533	0.999499
PF3D7_0305700	0.00247432	7.80422	0.00174009	0.966726	0.999499
PF3D7_0626600	0.0738149	4.77257	0.665723	0.414547	0.999499
PF3D7_1351400	-0.0252981	9.5082	0.304176	0.581276	0.999499
PF3D7_0110400	0.0351205	7.60454	0.94027	0.332208	0.999499
PF3D7_1354300	-0.00724689	10.0184	0.0449686	0.832062	0.999499
PF3D7_1417600	0.0766519	9.42695	2.05356	0.151851	0.999499
PF3D7_1200600	0.0758389	6.16063	0.408356	0.522805	0.999499
PF3D7_1458000	0.00695704	8.44527	0.0211701	0.884316	0.999499
PF3D7_1309100	-0.0119034	9.27645	0.0541511	0.815991	0.999499
PF3D7_0519800	0.0455702	8.36409	1.79764	0.179998	0.999499
PF3D7_0408300	-0.0375654	5.27035	0.10768	0.742801	0.999499
PF3D7_1103400	-0.0784051	4.1582	0.452295	0.501247	0.999499
PF3D7_1005000	0.0134662	5.63568	0.0869241	0.768125	0.999499
PF3D7_1464000	0.0363694	7.37438	0.458237	0.498449	0.999499
PF3D7_1478900	0.0861939	5.59639	1.14493	0.284612	0.999499
PF3D7_0314500	-0.00503136	7.11685	0.0149364	0.902729	0.999499
PF3D7_0926700	-0.0120693	5.73631	0.016186	0.898763	0.999499
PF3D7_1211800	-0.0475738	9.90213	0.705457	0.400956	0.999499
PF3D7_1208200	0.0283705	4.66647	0.0465467	0.829185	0.999499
PF3D7_1251500	0.0137061	8.58307	0.188367	0.664279	0.999499
PF3D7_0709100	0.0641391	4.10891	0.671526	0.41252	0.999499
PF3D7_1450300	0.0284294	6.31429	0.196704	0.657395	0.999499
PF3D7_1011400	0.0116329	5.54415	0.0191263	0.890005	0.999499
PF3D7_0933900	0.091278	7.64947	1.99017	0.158323	0.999499
PF3D7_1335600	0.0217334	4.37143	0.139238	0.70904	0.999499
PF3D7_1350200	-0.0579622	4.79356	1.3716	0.241538	0.999499
PF3D7_0932300	-0.155783	6.35696	1.33433	0.248036	0.999499
PF3D7_1012400	-0.0443228	9.82367	0.116317	0.733064	0.999499
PF3D7_1104200	-0.0242141	9.87508	0.448039	0.503268	0.999499
PF3D7_1464900	-0.00537644	7.77555	0.0246752	0.875179	0.999499
PF3D7_1004300	-0.00303433	8.8816	0.00243798	0.96062	0.999499
PF3D7_1314200	0.0316048	4.10921	0.0863175	0.768912	0.999499
PF3D7_1252800	-0.0443075	7.58285	0.438846	0.50768	0.999499
PF3D7_1202500	0.0164544	6.48596	0.0961664	0.756479	0.999499
PF3D7_1120300	-0.0200709	3.78486	0.0589902	0.808099	0.999499
PF3D7_1422300	0.0161577	5.66793	0.113662	0.736013	0.999499
PF3D7_0621800	-0.0379684	9.54262	0.89481	0.344177	0.999499
PF3D7_0512300	0.00940205	5.35184	0.0316256	0.858852	0.999499
PF3D7_1444300	-0.162823	4.33785	1.95313	0.16225	0.999499
PF3D7_0310800	-0.0626401	6.01473	1.86012	0.172611	0.999499
PF3D7_1405800	0.000268232	9.65986	6.18688e-05	0.993724	0.999499
PF3D7_1218300	-0.0154344	6.12926	0.0542649	0.815802	0.999499
PF3D7_0717900	-0.102089	5.17642	0.691814	0.405548	0.999499
PF3D7_1138700	-0.00144544	9.89872	0.000448651	0.983101	0.999499
PF3D7_1318700	0.0342713	4.37497	0.118018	0.731194	0.999499
PF3D7_1408400	-0.000696391	5.96314	0.000139226	0.990586	0.999499
PF3D7_1035000	0.0906823	5.042	1.40723	0.235517	0.999499
PF3D7_1029400	-0.0424121	5.57276	0.884236	0.347044	0.999499
PF3D7_0807200	0.103144	4.99623	1.40753	0.235467	0.999499
PF3D7_1445100	-0.0433535	7.89092	0.521227	0.470319	0.999499
PF3D7_0935200	0.0600217	7.99349	1.70483	0.191657	0.999499
PF3D7_0524500	-0.0486768	4.69396	0.901563	0.342363	0.999499
PF3D7_1315000	-0.0629082	6.2535	1.02291	0.311829	0.999499
PF3D7_1337900	0.0378681	7.16111	0.493548	0.482349	0.999499
PF3D7_0703900	0.0262635	9.48162	0.601407	0.438042	0.999499
PF3D7_1448100	-0.032278	4.26558	0.111559	0.738376	0.999499
PF3D7_1457600	-0.00293901	5.72091	0.00228783	0.961851	0.999499
PF3D7_1307700	0.00911152	6.71313	0.0260372	0.871809	0.999499
PF3D7_1455400	-0.0593308	7.83938	0.66915	0.413348	0.999499
PF3D7_0617200	0.0275842	9.36048	0.4693	0.493309	0.999499
PF3D7_0416200	0.0565573	4.17727	0.525538	0.468489	0.999499
PF3D7_1129800	0.128491	4.67507	1.35003	0.245273	0.999499
PF3D7_1018800	0.143319	6.41414	3.63928	0.0564314	0.999499
PF3D7_0725600	0.0674015	9.30009	0.54056	0.462201	0.999499
PF3D7_1459600	0.0102687	6.80419	0.0587857	0.808426	0.999499
PF3D7_1347700	0.0567473	9.81749	0.743534	0.388531	0.999499
PF3D7_1315900	-0.0323631	7.92791	0.715068	0.397766	0.999499
PF3D7_1135800	-0.00501294	3.69639	0.00541435	0.941343	0.999499
PF3D7_0202300	0.047343	3.94415	0.213136	0.64432	0.999499
PF3D7_1002400	-0.0215319	10.2386	0.0846452	0.771098	0.999499
PF3D7_0416400	-0.0661038	4.91837	0.244976	0.620635	0.999499
PF3D7_1205000	0.0795087	4.95272	0.604258	0.436958	0.999499
PF3D7_0913000	-0.0360369	7.19946	0.482903	0.48711	0.999499
PF3D7_1362300	-0.0175418	4.05822	0.0369376	0.847592	0.999499
PF3D7_1003800	0.0155038	7.75383	0.110159	0.739964	0.999499
PF3D7_0902200	-0.0211393	8.80227	0.128068	0.720443	0.999499
PF3D7_0824900	0.0177533	6.81847	0.196222	0.657787	0.999499
PF3D7_0317800	0.031833	6.38485	0.172634	0.677782	0.999499
PF3D7_0717200	-0.139414	7.40857	3.33153	0.0679636	0.999499
PF3D7_0215400	-0.0225798	8.47915	0.18403	0.667933	0.999499
PF3D7_1365800	-0.0326097	5.70866	0.567624	0.451204	0.999499
PF3D7_1411700	0.0406588	3.83086	0.284698	0.593638	0.999499
PF3D7_0925900	0.000306935	10.7607	2.60699e-05	0.995926	0.999499
PF3D7_0501400	0.015816	11.7721	0.0180743	0.893054	0.999499
PF3D7_1407100	-0.00774492	8.3496	0.0326623	0.856582	0.999499
PF3D7_0912500	-0.0220931	6.42757	0.285523	0.593104	0.999499
PF3D7_1355500	0.0177628	7.48405	0.191454	0.661709	0.999499
PF3D7_1419900	0.00272872	6.10732	0.00369706	0.951516	0.999499
PF3D7_1359300	0.0239517	7.76695	0.403822	0.525122	0.999499
PF3D7_0731200	-0.0154291	7.75541	0.0179325	0.893472	0.999499
PF3D7_0215100	-0.0698448	4.14866	0.415743	0.519069	0.999499
PF3D7_1401100	0.0679673	13.0204	0.362757	0.546979	0.999499
PF3D7_0214000	-0.0454772	8.60399	1.76501	0.184001	0.999499
PF3D7_1441100	0.0267499	9.93575	0.139581	0.708698	0.999499
PF3D7_0918700	0.0372921	8.8577	0.0963943	0.7562	0.999499
PF3D7_0208300	-0.0296579	6.43436	0.434381	0.509847	0.999499
PF3D7_1216300	0.0145648	7.55534	0.0940513	0.759089	0.999499
PF3D7_0936600	-0.206429	6.36928	3.05219	0.0806285	0.999499
PF3D7_1463400	-0.00964455	7.48429	0.0832993	0.772875	0.999499
PF3D7_1006100	0.0112463	4.05595	0.0168323	0.896773	0.999499
PF3D7_0906910	0.0210788	5.06431	0.0452573	0.831532	0.999499
PF3D7_1302600	0.0358704	6.63431	0.964474	0.326062	0.999499
PF3D7_1422100	0.0120113	3.68358	0.0212791	0.884021	0.999499
PF3D7_1411900	-0.0127097	8.75238	0.0632933	0.801364	0.999499
PF3D7_1133100	0.0239278	8.0356	0.587383	0.443433	0.999499
PF3D7_0405100	0.0135357	6.84317	0.0891149	0.765305	0.999499
PF3D7_1000100	-0.165345	4.0238	2.33006	0.126897	0.999499
PF3D7_0629500	-0.0346098	8.61461	0.709857	0.399491	0.999499
PF3D7_0502200	-0.0285538	4.49654	0.0607452	0.805322	0.999499
PF3D7_0631500	-0.0515801	4.47502	0.239987	0.624216	0.999499
PF3D7_1119400	0.021566	8.4279	0.345217	0.556833	0.999499
PF3D7_0721000	0.0218471	7.90706	0.180142	0.671251	0.999499
PF3D7_0221800	-0.0121283	4.74533	0.0127398	0.910133	0.999499
PF3D7_0415100	0.032836	5.41067	0.162174	0.687163	0.999499
PF3D7_1144500	-0.00427719	4.21629	0.00171339	0.966983	0.999499
PF3D7_1127900	-0.00029958	5.63131	1.61476e-05	0.996794	0.999499
PF3D7_1307200	-0.00779564	5.47192	0.0173384	0.895241	0.999499
PF3D7_1354600	-0.00398909	6.12499	0.00483041	0.944591	0.999499
PF3D7_1246500	0.00235533	3.69905	0.000548647	0.981313	0.999499
PF3D7_0423600	0.00173512	8.47218	0.00329947	0.954194	0.999499
PF3D7_0423900	-0.051143	4.17263	0.142541	0.705768	0.999499
PF3D7_1244200	0.014375	7.17335	0.137427	0.710853	0.999499
PF3D7_1434700	-0.216957	5.72736	1.16201	0.281049	0.999499
PF3D7_0303000	0.00563898	4.47692	0.00815086	0.928063	0.999499
PF3D7_1115700	-0.124831	7.90192	1.35286	0.244779	0.999499
PF3D7_0220400	0.126375	5.18945	1.59821	0.206157	0.999499
PF3D7_1436300	0.0331131	11.078	0.423081	0.515404	0.999499
PF3D7_0721200	0.0681935	6.05961	0.989775	0.319797	0.999499
PF3D7_0415200	0.0568638	4.42383	0.368179	0.543999	0.999499
PF3D7_0723900	0.038412	6.76231	0.22901	0.632259	0.999499
PF3D7_1203200	0.0269862	6.62093	0.333603	0.563545	0.999499
PF3D7_1458800	0.0147189	5.92094	0.0932858	0.760041	0.999499
PF3D7_1342900	-0.0198377	7.26696	0.0543376	0.81568	0.999499
PF3D7_1030100	0.00043127	8.50871	8.51016e-05	0.99264	0.999499
PF3D7_0817900	-0.0235126	7.64599	0.0997499	0.75213	0.999499
PF3D7_1434500	0.011135	10.3068	0.13117	0.717222	0.999499
PF3D7_1032000	0.0204179	4.26394	0.0493228	0.824246	0.999499
PF3D7_0521700	0.0556323	4.85603	0.717703	0.396898	0.999499
PF3D7_0521500	-0.134617	4.50522	1.16467	0.2805	0.999499
PF3D7_1419600	-0.0460166	4.9461	0.506268	0.476759	0.999499
PF3D7_0528700	-0.0377002	7.40822	0.685682	0.407637	0.999499
PF3D7_1448300	0.0509726	6.65845	0.634045	0.425875	0.999499
PF3D7_0925200	0.0904659	8.32818	3.3891	0.0656289	0.999499
PF3D7_1355300	0.0140179	5.0019	0.0674097	0.795146	0.999499
PF3D7_1353900	0.000748788	7.0866	0.000121746	0.991196	0.999499
PF3D7_0108700	-0.0469974	6.95338	0.247008	0.61919	0.999499
PF3D7_1108100	0.118516	5.08195	2.15287	0.142304	0.999499
PF3D7_0301700	-0.0915123	9.22712	0.19658	0.657496	0.999499
PF3D7_0934000	-0.109906	4.25046	0.858312	0.354212	0.999499
PF3D7_0319600	-0.0115345	8.47416	0.077607	0.780567	0.999499
PF3D7_1107200	0.019597	4.57369	0.0227544	0.880097	0.999499
PF3D7_0409100	0.0116148	8.86941	0.057156	0.811049	0.999499
PF3D7_1146900	0.0489288	4.20787	0.446823	0.503848	0.999499
PF3D7_1461900	-0.0155475	8.09964	0.112201	0.737652	0.999499
PF3D7_1338200	-0.00544262	11.0013	0.0194119	0.889192	0.999499
PF3D7_0508500	0.0088865	4.06904	0.0107289	0.917502	0.999499
PF3D7_0309600	-0.0225966	9.12536	0.394396	0.529998	0.999499
PF3D7_1105400	-0.0130107	10.8584	0.156008	0.692858	0.999499
PF3D7_0210200	-0.112159	4.41765	0.851171	0.356221	0.999499
PF3D7_0112800	-0.000450985	7.51665	1.34994e-05	0.997068	0.999499
PF3D7_0817500	-0.0138474	8.32469	0.0345154	0.852615	0.999499
PF3D7_1311000	-0.0411447	4.07525	0.331411	0.564829	0.999499
PF3D7_1116600	0.194703	4.96719	5.97683	0.014495	0.999499
PF3D7_0822400	-0.0397398	4.87921	0.257795	0.611639	0.999499
PF3D7_0902300	-0.0199571	9.24473	0.0717762	0.788768	0.999499
PF3D7_1326700	0.056419	6.24389	1.13237	0.287271	0.999499
PF3D7_0409300	-0.0601861	6.85718	3.46583	0.0626492	0.999499
PF3D7_1408200	0.0038861	10.0842	0.00942827	0.922648	0.999499
PF3D7_1321200	-0.0540809	5.09391	0.756165	0.384531	0.999499
PF3D7_1012700	-0.0230674	7.55562	0.100621	0.751086	0.999499
PF3D7_0912400	-0.021538	6.75928	0.176655	0.674263	0.999499
PF3D7_0305500	-0.00670498	9.57876	0.0441572	0.833561	0.999499
PF3D7_1447200	0.0310617	8.34063	0.561507	0.453654	0.999499
PF3D7_1421400	-0.0361849	6.30755	0.434602	0.509739	0.999499
PF3D7_1126000	0.0311325	9.09799	0.490869	0.48354	0.999499
PF3D7_0716200	0.0219964	10.0797	0.15681	0.692111	0.999499
PF3D7_1017600	-0.00429277	8.18964	0.00798732	0.928786	0.999499
PF3D7_1352500	-0.0417629	6.40822	0.125349	0.723304	0.999499
PF3D7_1344100	-0.109553	5.77752	2.13943	0.143555	0.999499
PF3D7_0313100	-0.155781	5.80562	1.29976	0.254256	0.999499
PF3D7_0304900	-0.0798353	3.96985	1.86306	0.172272	0.999499
PF3D7_0810000	-0.0615562	4.34719	1.0471	0.306176	0.999499
PF3D7_1033600	-0.0100984	9.61842	0.06725	0.795384	0.999499
PF3D7_0517300	0.0007991	11.0849	0.000153275	0.990122	0.999499
PF3D7_0622900	0.0976398	10.7755	1.39069	0.238288	0.999499
PF3D7_0521000	0.0460728	7.44792	0.507161	0.47637	0.999499
PF3D7_1104400	-0.0128919	8.00046	0.0196507	0.888517	0.999499
PF3D7_1145800	-0.00112693	6.42539	0.00104138	0.974256	0.999499
PF3D7_1022100	0.0248047	7.0075	0.208486	0.647957	0.999499
PF3D7_0523200	0.0110104	3.9291	0.0141792	0.905215	0.999499
PF3D7_0623800	0.0332227	11.9287	0.257502	0.611841	0.999499
PF3D7_1461200	0.0433826	6.07043	0.668817	0.413464	0.999499
PF3D7_1472100	-0.0499725	7.24668	1.18647	0.276044	0.999499
PF3D7_1030600	0.0220881	7.15527	0.19592	0.658035	0.999499
PF3D7_0424600	0.00165181	11.0502	0.000213398	0.988345	0.999499
PF3D7_1320000	0.0194063	9.29511	0.254862	0.613672	0.999499
PF3D7_1243600	-0.0247127	9.97485	0.24729	0.61899	0.999499
PF3D7_1223200	-0.0318734	5.802	0.462387	0.496511	0.999499
PF3D7_0914500	0.0675046	6.07811	1.02185	0.312081	0.999499
PF3D7_0822300	-0.0118422	5.55249	0.0652627	0.798363	0.999499
PF3D7_1407800	-0.01285	11.6958	0.0469743	0.828414	0.999499
PF3D7_0615400	0.0304588	9.9591	0.448243	0.50317	0.999499
PF3D7_1422400	-0.00206308	7.77087	0.00459561	0.945952	0.999499
PF3D7_0806500	0.0124393	7.85291	0.106011	0.744732	0.999499
PF3D7_0217700	-0.0446163	5.28639	0.44966	0.502496	0.999499
PF3D7_1413800	-0.0120994	7.77518	0.117812	0.731419	0.999499
PF3D7_1434100	-0.113636	4.17003	1.36847	0.242076	0.999499
PF3D7_0711200	-0.00773383	3.60837	0.00866633	0.92583	0.999499
PF3D7_0201900	-0.00452868	11.6489	0.000470634	0.982692	0.999499
PF3D7_0415500	0.00889406	5.99434	0.03754	0.84637	0.999499
PF3D7_0419200	-0.0703366	4.06879	0.975691	0.323265	0.999499
PF3D7_1234100	0.0178598	9.17277	0.373538	0.541082	0.999499
PF3D7_0923300	0.0869071	4.46662	2.02397	0.154834	0.999499
PF3D7_0523000	0.0278762	11.0578	0.176775	0.67416	0.999499
PF3D7_0212200	-0.0652133	5.91641	0.851221	0.356207	0.999499
PF3D7_1110900	-0.0111894	7.77499	0.0685821	0.793413	0.999499
PF3D7_0728900	-0.00897017	6.89776	0.036646	0.848188	0.999499
PF3D7_1250600	0.0336266	8.59921	0.204542	0.65108	0.999499
PF3D7_0214800	-0.0461604	7.71947	2.35651	0.124761	0.999499
PF3D7_1432800	-0.0926422	4.40772	0.560242	0.454163	0.999499
PF3D7_0721300	0.0376154	8.43647	1.66884	0.196414	0.999499
PF3D7_0210100	-0.0196533	9.27588	0.224568	0.635581	0.999499
PF3D7_0110700	-0.000743496	6.75304	0.000125807	0.991051	0.999499
PF3D7_0112000	0.013767	5.26502	0.037968	0.845507	0.999499
PF3D7_1015900	0.0299058	11.5038	0.270128	0.603246	0.999499
PF3D7_1202700	-0.0356592	7.49983	0.980687	0.322029	0.999499
PF3D7_0701500	-0.00128927	5.35996	0.000167643	0.98967	0.999499
PF3D7_0401600	-0.0280368	8.45513	0.261339	0.609202	0.999499
PF3D7_1243100	0.0467936	6.41155	0.632871	0.426304	0.999499
PF3D7_1366700	0.01657	4.67634	0.0681426	0.794061	0.999499
PF3D7_1464400	-0.074401	3.82314	0.932535	0.334205	0.999499
PF3D7_0309800	-0.00139013	7.28265	0.000649319	0.979671	0.999499
PF3D7_0710000	0.0548323	4.80384	0.515713	0.472676	0.999499
PF3D7_1352000	-0.169171	4.79648	1.75375	0.185406	0.999499
PF3D7_1360100	-0.0375185	5.4253	0.525712	0.468415	0.999499
PF3D7_1113500	-0.0253971	5.63675	0.183675	0.668234	0.999499
PF3D7_0209800	-0.0142854	10.5855	0.158275	0.690749	0.999499
PF3D7_0906800	-0.0500268	4.01993	0.327994	0.566843	0.999499
PF3D7_1331200	0.000709042	6.57835	0.000239458	0.987654	0.999499
PF3D7_1254700	-0.220249	4.55328	1.95278	0.162288	0.999499
PF3D7_1335700	0.032088	4.35704	0.0933907	0.75991	0.999499
PF3D7_0211800	-0.00492939	8.77211	0.00558085	0.940449	0.999499
PF3D7_0602900	-0.00889087	5.68185	0.00862813	0.925993	0.999499
PF3D7_1413900	-0.0914629	6.52264	1.69552	0.192876	0.999499
PF3D7_0619000	0.0274653	8.4939	0.215708	0.64233	0.999499
PF3D7_0514200	0.0481613	4.52981	0.301292	0.583074	0.999499
PF3D7_0507600	0.031027	6.56839	0.363792	0.546408	0.999499
PF3D7_1410900	0.010276	7.1846	0.0569152	0.81144	0.999499
PF3D7_1252700	-0.0419671	5.25428	0.416806	0.518535	0.999499
PF3D7_1105800	-0.127753	6.9265	2.31207	0.128373	0.999499
PF3D7_1020700	-0.0103161	8.67339	0.0923796	0.761173	0.999499
PF3D7_0104200	0.0938497	6.37894	0.661013	0.416203	0.999499
PF3D7_1215900	-0.0398698	4.30729	0.249459	0.617456	0.999499
PF3D7_1145300	-0.0542995	4.77493	0.427802	0.513069	0.999499
PF3D7_0505700	0.0203098	6.81856	0.0798118	0.777553	0.999499
PF3D7_0510500	-0.0825524	5.85456	0.219596	0.639348	0.999499
PF3D7_1127800	-0.00788242	7.31125	0.0412705	0.839017	0.999499
PF3D7_0512000	-0.104664	6.41977	0.517986	0.471702	0.999499
PF3D7_0926100	0.00671738	9.91559	0.0195957	0.888672	0.999499
PF3D7_1012900	-0.0508478	9.1713	1.42364	0.232806	0.999499
PF3D7_0801500	0.00277816	7.92656	0.00906949	0.924129	0.999499
PF3D7_0220200	-0.0895132	9.18738	1.73645	0.187589	0.999499
PF3D7_1302050	0.0358936	5.75808	0.122394	0.726452	0.999499
PF3D7_0702000	-0.0647373	10.3755	0.245217	0.620463	0.999499
PF3D7_0811400	0.00744164	7.89278	0.0102701	0.919279	0.999499
PF3D7_0826900	0.0143337	4.38413	0.02638	0.870976	0.999499
PF3D7_0101100	-0.0522451	6.7216	0.511011	0.474702	0.999499
PF3D7_1007500	-0.0705588	5.46392	1.22249	0.268872	0.999499
PF3D7_1230800	-0.0163179	7.3869	0.31007	0.577637	0.999499
PF3D7_0320900	-0.0374996	8.87688	0.426105	0.513907	0.999499
PF3D7_0631600	-0.0558007	6.98987	0.63145	0.426824	0.999499
PF3D7_0416900	0.0463635	7.74312	0.772445	0.379462	0.999499
PF3D7_1011800	0.015401	11.5865	0.141665	0.706631	0.999499
PF3D7_1140700	0.00679995	9.31053	0.0248149	0.874829	0.999499
PF3D7_1033400	-0.030526	9.35363	0.360489	0.548235	0.999499
PF3D7_1438600	-0.0345962	4.62312	0.185604	0.666601	0.999499
PF3D7_0910300	-0.150367	6.28408	2.47386	0.115753	0.999499
PF3D7_0109700	-0.00758016	6.66532	0.0233063	0.878663	0.999499
PF3D7_1353100	-0.104165	9.51766	1.14308	0.285002	0.999499
PF3D7_1252600	0.0298365	7.6012	0.116877	0.732446	0.999499
PF3D7_1225600	0.0265096	8.64023	0.441161	0.506563	0.999499
PF3D7_0517700	-0.00712131	10.2417	0.0391276	0.843196	0.999499
PF3D7_0521300	0.0269547	8.50243	0.200006	0.654716	0.999499
PF3D7_1214300	0.028169	5.2851	0.227467	0.633408	0.999499
PF3D7_0305300	0.0324226	10.1665	0.178813	0.672395	0.999499
PF3D7_1409900	-0.0979346	6.47011	0.85237	0.355883	0.999499
PF3D7_1124100	-0.00478278	8.46408	0.0120149	0.912717	0.999499
PF3D7_0524100	0.00282263	8.6901	0.00148962	0.969213	0.999499
PF3D7_1009900	0.0262788	5.40859	0.224821	0.635391	0.999499
PF3D7_1357900	-0.14027	6.28075	0.921095	0.337188	0.999499
PF3D7_1422700	0.0159877	7.45078	0.0407964	0.839931	0.999499
PF3D7_1432100	0.00702674	4.78535	0.0097639	0.921287	0.999499
PF3D7_1466700	-0.0425706	5.49058	1.25053	0.263451	0.999499
PF3D7_0418200	-0.0301648	8.80811	1.00539	0.31601	0.999499
PF3D7_1419000	-0.0516513	4.20931	0.274325	0.600445	0.999499
PF3D7_1429500	0.0622309	6.18486	1.41365	0.234452	0.999499
PF3D7_1348300	-0.0354723	6.53271	0.310221	0.577545	0.999499
PF3D7_API04900	-0.117005	4.17478	1.27304	0.259197	0.999499
PF3D7_0932800	-0.0054965	6.75936	0.01687	0.896658	0.999499
PF3D7_1039800	0.0103869	4.82315	0.0112181	0.915649	0.999499
PF3D7_1107700	0.00166575	7.87136	0.00171977	0.966921	0.999499
PF3D7_0824800	-0.00255364	7.68818	0.00473725	0.945127	0.999499
PF3D7_1021900	0.0421338	6.95569	0.070724	0.790286	0.999499
PF3D7_1253400	0.0556972	6.14124	0.257837	0.61161	0.999499
PF3D7_0611400	-0.000622512	5.73502	0.000167571	0.989672	0.999499
PF3D7_1436000	-0.141966	8.2363	0.79005	0.374085	0.999499
PF3D7_0403800	0.025722	7.31862	0.247904	0.618555	0.999499
PF3D7_0306700	-0.042435	4.95263	0.471608	0.492248	0.999499
PF3D7_1206200	0.00487076	9.67364	0.0311362	0.859937	0.999499
PF3D7_1450100	0.0228887	8.57537	0.185801	0.666435	0.999499
PF3D7_0401800	0.0515107	9.39851	0.0749005	0.784331	0.999499
PF3D7_1467300	0.0728454	3.90142	1.13051	0.287668	0.999499
PF3D7_0218700	0.00463252	8.19565	0.0102892	0.919205	0.999499
PF3D7_1359600	-0.117097	6.88628	0.229627	0.631801	0.999499
PF3D7_0706400	-0.049912	8.95241	1.67035	0.196212	0.999499
PF3D7_1334200	0.0256166	7.21258	0.086482	0.768698	0.999499
PF3D7_0804700	0.0361662	6.55481	0.114006	0.735628	0.999499
PF3D7_0529400	-0.126162	5.57187	0.811584	0.367652	0.999499
PF3D7_1418900	-0.0178314	8.56308	0.178145	0.672972	0.999499
PF3D7_1148900	-0.0110568	8.58215	0.0315524	0.859014	0.999499
PF3D7_1028300	-0.0149214	8.12947	0.184457	0.66757	0.999499
PF3D7_1327300	-0.118648	5.70642	1.0741	0.30002	0.999499
PF3D7_1476200	-0.156962	9.33392	0.504339	0.4776	0.999499
PF3D7_1229000	0.0230843	7.16133	0.204278	0.651289	0.999499
PF3D7_0826500	0.0346081	7.627	0.397702	0.528278	0.999499
PF3D7_1225300	-0.0163103	6.9817	0.121089	0.727856	0.999499
PF3D7_1111300	-0.0402415	5.12648	0.42274	0.515573	0.999499
PF3D7_1402700	0.127732	7.04233	1.95491	0.162059	0.999499
PF3D7_1012500	0.0271211	6.0632	0.194181	0.659459	0.999499
PF3D7_0731100	0.0273481	11.8981	0.143557	0.70477	0.999499
PF3D7_1213700	-0.094713	5.19037	5.44104	0.019669	0.999499
PF3D7_1438500	0.0133057	6.92724	0.0732797	0.78662	0.999499
PF3D7_1205600	-0.0196539	5.71089	0.029188	0.864346	0.999499
PF3D7_1428500	0.0338358	8.91333	0.0837095	0.772332	0.999499
PF3D7_1208100	-0.0139463	8.72933	0.0908051	0.763156	0.999499
PF3D7_1245900	0.0748709	4.42573	1.88591	0.169664	0.999499
PF3D7_0506800	-0.0310985	6.83478	0.392047	0.531225	0.999499
PF3D7_0527100	-0.0270827	7.72301	0.154664	0.694118	0.999499
PF3D7_1472400	0.0443177	4.94663	0.427641	0.513149	0.999499
PF3D7_1234500	0.0241963	5.63199	0.257817	0.611624	0.999499
PF3D7_1008800	-0.0149991	10.284	0.230463	0.631181	0.999499
PF3D7_1408900	-0.0673544	5.43785	1.56273	0.211265	0.999499
PF3D7_1421100	0.0138126	8.8018	0.01197	0.912879	0.999499
PF3D7_0809200	-0.0455768	7.05971	0.34818	0.555145	0.999499
PF3D7_0800900	-0.0501063	6.04053	0.171532	0.678754	0.999499
PF3D7_1241100	-0.00991975	7.37771	0.0637958	0.800594	0.999499
PF3D7_1439800	-0.0719908	6.81157	0.423368	0.515261	0.999499
PF3D7_0916700	0.00943888	10.4283	0.015882	0.899713	0.999499
PF3D7_1115200	-0.0592456	7.90183	0.518117	0.471646	0.999499
PF3D7_1016300	0.137201	9.20579	0.526173	0.46822	0.999499
PF3D7_1460700	-0.0241018	10.1688	0.336897	0.561626	0.999499
PF3D7_0407300	-0.0839029	6.80581	3.67202	0.0553331	0.999499
PF3D7_1451400	0.012429	5.32739	0.0402968	0.840901	0.999499
PF3D7_1329500	0.0311492	11.9436	0.127222	0.72133	0.999499
PF3D7_1423500	0.105503	5.09921	0.391193	0.531673	0.999499
PF3D7_1317700	-0.04263	4.82973	0.615769	0.432624	0.999499
PF3D7_1327700	0.0293565	6.47402	0.288838	0.590966	0.999499
PF3D7_0708400	0.012218	12.9339	0.0415221	0.838533	0.999499
PF3D7_1427200	-0.0462268	4.51923	0.156937	0.691993	0.999499
PF3D7_1350100	-0.016612	8.35915	0.18685	0.665551	0.999499
PF3D7_1325000	-0.044799	5.76262	1.04436	0.306809	0.999499
PF3D7_1451900	7.63271e-05	7.68142	5.75697e-06	0.998086	0.999706
PF3D7_0222300	-0.0510718	6.96871	0.528755	0.467131	0.999499
PF3D7_1411100	-0.0234543	4.42418	0.20522	0.65054	0.999499
PF3D7_1126300	-0.00630902	5.1479	0.00856573	0.92626	0.999499
PF3D7_1027200	0.0236245	5.69936	0.215176	0.642741	0.999499
PF3D7_1407500	-0.044893	6.56111	1.44136	0.22992	0.999499
PF3D7_0726400	-0.00440783	7.78953	0.00624677	0.937004	0.999499
PF3D7_1335400	0.0348656	4.61	0.085031	0.770592	0.999499
PF3D7_0308500	-0.245883	4.95043	3.33913	0.0676504	0.999499
PF3D7_1436900	0.0200612	5.25285	0.0713853	0.78933	0.999499
PF3D7_0204500	0.00960382	5.68636	0.0171398	0.895839	0.999499
PF3D7_1445700	-0.0126342	9.5764	0.121636	0.727267	0.999499
PF3D7_1225500	-0.0125294	7.2541	0.106041	0.744697	0.999499
PF3D7_0505800	-0.0656481	6.98372	0.955584	0.328302	0.999499
PF3D7_1226400	-0.142989	5.63866	1.72357	0.189235	0.999499
PF3D7_0812500	-0.0124456	9.86883	0.0483867	0.825895	0.999499
PF3D7_0524400	-0.0238937	7.76847	0.380561	0.537303	0.999499
PF3D7_0915900	0.0219241	5.51799	0.186099	0.666183	0.999499
PF3D7_1351100	-0.0100274	6.97376	0.0245854	0.875405	0.999499
PF3D7_1351200	0.0221331	4.87501	0.0694715	0.792108	0.999499
PF3D7_1337200	-0.0295824	4.39139	0.0724444	0.78781	0.999499
PF3D7_1231600	0.00441205	6.56536	0.00132434	0.97097	0.999499
PF3D7_1328200	0.148497	3.98774	3.07354	0.0795762	0.999499
PF3D7_1018500	-0.00922253	7.27685	0.030809	0.860667	0.999499
PF3D7_1468700	-0.00410985	11.8929	0.0105155	0.918324	0.999499
PF3D7_1128500	-0.0108782	6.50524	0.0844004	0.77142	0.999499
PF3D7_1224700	0.0128647	8.71315	0.0136657	0.906939	0.999499
PF3D7_1119900	-0.0056749	8.7998	0.00846502	0.926694	0.999499
PF3D7_1144900	-0.0517947	5.60456	0.557053	0.45545	0.999499
PF3D7_1441400	-0.0564148	5.34927	0.374263	0.540689	0.999499
PF3D7_1105600	-0.0407378	8.93327	0.765284	0.38168	0.999499
PF3D7_1321800	-0.0155575	7.64685	0.11077	0.739269	0.999499
PF3D7_1136800	-0.0300514	5.49397	0.409799	0.522071	0.999499
PF3D7_1420400	0.0245565	8.1161	0.475285	0.490566	0.999499
PF3D7_1407600	0.0392736	5.15848	0.11452	0.735056	0.999499
PF3D7_1431300	0.00933236	8.29113	0.0400014	0.841478	0.999499
PF3D7_0906400	0.0396653	4.05127	0.169315	0.680722	0.999499
PF3D7_0510200	0.0339508	7.21885	0.923174	0.336643	0.999499
PF3D7_0309700	0.000415434	7.5124	2.29287e-05	0.996179	0.999499
PF3D7_1464500	-0.126879	6.31774	1.06004	0.303205	0.999499
PF3D7_1237200	-0.0301203	8.79351	0.75195	0.38586	0.999499
PF3D7_0415000	-0.0119468	4.76307	0.0562991	0.812444	0.999499
PF3D7_1246200	-0.00758528	7.4604	0.00193819	0.964885	0.999499
PF3D7_0405500	-0.048364	4.00772	0.615922	0.432567	0.999499
PF3D7_1312900	-0.0352264	8.16333	0.176881	0.674067	0.999499
PF3D7_0914700	-0.0105897	9.11412	0.0197136	0.88834	0.999499
PF3D7_1224900	-0.0390245	6.38889	0.875723	0.349376	0.999499
PF3D7_0205400	-0.0328121	5.62391	0.345922	0.556431	0.999499
PF3D7_1457200	0.0236474	4.81521	0.0306485	0.861027	0.999499
PF3D7_1010900	-0.042974	4.71279	0.301997	0.582633	0.999499
PF3D7_0422500	-0.0199386	9.50557	0.40099	0.526578	0.999499
PF3D7_1336700	-0.00966432	7.5089	0.0347066	0.852212	0.999499
PF3D7_0826700	-0.0235302	11.1576	0.223948	0.636048	0.999499
PF3D7_0528100	-0.00248998	7.52562	0.00297699	0.956488	0.999499
PF3D7_1411800	0.0253958	6.20099	0.133845	0.714478	0.999499
PF3D7_0906600	0.0230986	10.6364	0.205713	0.650149	0.999499
PF3D7_1142400	-0.0121437	6.28421	0.0619757	0.8034	0.999499
PF3D7_1125500	-0.0397784	6.60263	0.84093	0.359131	0.999499
PF3D7_0402100	0.077388	9.51695	1.1529	0.282942	0.999499
PF3D7_1449300	-0.00306827	7.60515	0.00227255	0.961978	0.999499
PF3D7_0623200	-0.075782	5.0982	3.62032	0.0570779	0.999499
PF3D7_1235300	0.00541052	10.3823	0.00918295	0.923657	0.999499
PF3D7_0804500	-0.0222825	8.20739	0.151518	0.697089	0.999499
PF3D7_0314100	0.0395501	6.35875	0.474349	0.490993	0.999499
PF3D7_0718000	-0.0338288	4.49609	0.0556503	0.813508	0.999499
PF3D7_1236100	-0.161087	7.15162	0.920198	0.337423	0.999499
PF3D7_1423000	0.01033	7.8352	0.0822588	0.774259	0.999499
PF3D7_0618300	-0.030593	8.89619	0.623312	0.429819	0.999499
PF3D7_0802300	0.0206038	7.8413	0.435237	0.50943	0.999499
PF3D7_0601900	-0.125302	9.42444	0.410364	0.521785	0.999499
PF3D7_1114700	0.015164	9.50635	0.143311	0.705012	0.999499
PF3D7_0316600	-0.104711	10.3147	0.404354	0.524849	0.999499
PF3D7_1129000	-0.100689	7.37546	1.04361	0.306983	0.999499
PF3D7_0812600	0.0109673	4.84453	0.0243231	0.876066	0.999499
PF3D7_1478000	-0.051278	9.52508	0.200666	0.654184	0.999499
PF3D7_0630600	0.013494	4.85345	0.0329509	0.855956	0.999499
PF3D7_1365300	-0.00762002	5.66863	0.013318	0.908125	0.999499
PF3D7_1446200	-0.010947	9.2565	0.0131377	0.908747	0.999499
PF3D7_0934500	-0.0855052	6.71084	1.39114	0.238213	0.999499
PF3D7_1247200	-0.0755112	4.24627	1.48727	0.22264	0.999499
PF3D7_1223500	0.0472944	8.35383	0.89788	0.343351	0.999499
PF3D7_1457700	-0.0194927	8.79813	0.245623	0.620174	0.999499
PF3D7_1237100	-0.131521	6.03553	2.79916	0.0943135	0.999499
PF3D7_1408000	-0.0775341	7.73253	1.03198	0.309694	0.999499
PF3D7_1250200	0.0248953	9.11476	0.413244	0.520328	0.999499
PF3D7_0823300	-0.0166739	7.85984	0.0951886	0.757682	0.999499
PF3D7_0804000	-0.0177255	9.04299	0.242247	0.622588	0.999499
PF3D7_1239000	0.0161336	5.97825	0.0455232	0.831045	0.999499
PF3D7_1018200	0.201299	4.66167	5.2253	0.0222606	0.999499
PF3D7_0831200	-0.00831748	9.22452	0.00781903	0.929539	0.999499
PF3D7_0611800	-0.00598861	7.44861	0.0100015	0.920338	0.999499
PF3D7_0201500	-0.0537329	8.38625	0.0722222	0.788128	0.999499
PF3D7_1444500	0.0445929	9.03087	0.268141	0.604581	0.999499
PF3D7_1303400	-0.0252803	9.1456	0.265759	0.606191	0.999499
PF3D7_1138100	0.0129842	4.05489	0.0205641	0.885973	0.999499
PF3D7_0821400	0.00726564	7.64144	0.00986244	0.920892	0.999499
PF3D7_1457100	-0.190979	5.97405	1.51978	0.217653	0.999499
PF3D7_0205600	0.031744	3.86747	0.135035	0.713267	0.999499
PF3D7_1435400	-0.0106379	5.19913	0.0645803	0.799398	0.999499
PF3D7_1340300	0.00645343	8.89073	0.033798	0.854137	0.999499
PF3D7_0516300	-0.0312373	6.34766	0.212652	0.644697	0.999499
PF3D7_1419700	0.0160338	8.86649	0.150192	0.698351	0.999499
PF3D7_0529000	-0.0128968	7.82291	0.106032	0.744707	0.999499
PF3D7_0408100	0.00497699	7.50961	0.00351964	0.952692	0.999499
PF3D7_0714200	0.00404696	8.58203	0.00545442	0.941127	0.999499
PF3D7_0212300	-0.0115249	8.64931	0.0999936	0.751837	0.999499
PF3D7_1478600	0.0174357	10.7191	0.00735271	0.931667	0.999499
PF3D7_0529900	0.00196502	8.32209	0.00103783	0.9743	0.999499
PF3D7_1410600	-0.00561049	10.1375	0.0267128	0.870171	0.999499
PF3D7_0311200	0.00274031	5.29184	0.000984164	0.974973	0.999499
PF3D7_0401900	-0.00540544	10.3594	0.0029254	0.956866	0.999499
PF3D7_1208900	-0.149183	5.76602	1.96883	0.160573	0.999499
PF3D7_1251100	0.012742	7.06593	0.0551502	0.814332	0.999499
PF3D7_1358800	-0.0392349	10.0654	0.862592	0.353014	0.999499
PF3D7_0912900	-0.00838818	6.94916	0.0156393	0.900478	0.999499
PF3D7_0722400	-0.00368066	8.00961	0.0135202	0.907434	0.999499
PF3D7_0708100	-0.0325797	6.34433	0.50649	0.476662	0.999499
PF3D7_1311500	-0.0227039	8.02214	0.394833	0.52977	0.999499
PF3D7_1450600	0.00529994	5.89854	0.00590781	0.938733	0.999499
PF3D7_0936700	0.0596927	5.03845	0.467125	0.494313	0.999499
PF3D7_0201700	0.0379717	10.2514	0.146535	0.701868	0.999499
PF3D7_0407100	0.0383191	5.86036	0.294017	0.587658	0.999499
PF3D7_1412600	0.000327479	6.4718	2.91929e-05	0.995689	0.999499
PF3D7_1331700	0.0326261	8.31066	0.466902	0.494416	0.999499
PF3D7_1134200	0.00137947	8.54469	0.00115866	0.972846	0.999499
PF3D7_1305000	0.0815914	5.29663	0.802966	0.370208	0.999499
PF3D7_0907700	0.00192307	7.73823	0.00306497	0.95585	0.999499
PF3D7_1321300	-0.0101605	8.32639	0.0608843	0.805104	0.999499
PF3D7_0624000	-0.0482757	9.48253	0.644544	0.42207	0.999499
PF3D7_1103700	-0.056632	6.30783	2.05084	0.152123	0.999499
PF3D7_1463000	-0.0808481	5.44275	1.69561	0.192863	0.999499
PF3D7_0606800	-0.0196936	4.4855	0.0544756	0.815451	0.999499
PF3D7_1433000	-0.0745395	5.66718	1.66294	0.197207	0.999499
PF3D7_0935900	0.0041275	13.5066	0.00374446	0.951206	0.999499
PF3D7_0919100	0.0103752	7.47393	0.0447228	0.832515	0.999499
PF3D7_1229400	0.037263	9.72595	0.345561	0.556637	0.999499
PF3D7_0419800	0.0203771	6.71948	0.309188	0.578179	0.999499
PF3D7_0930800	-0.194152	6.13532	1.36598	0.242504	0.999499
PF3D7_0729300	0.0322796	8.30268	0.633819	0.425958	0.999499
PF3D7_1014400	-0.0839896	5.01367	1.37718	0.240583	0.999499
PF3D7_0623700	0.0351662	5.85648	0.13158	0.716799	0.999499
PF3D7_0828200	-0.243929	5.72024	1.97058	0.160386	0.999499
PF3D7_1146000	-0.0189275	8.03745	0.280851	0.596144	0.999499
PF3D7_0500800	-0.203652	9.56654	0.700764	0.402527	0.999499
PF3D7_1122200	-0.014446	6.88974	0.135482	0.712815	0.999499
PF3D7_0101200	-0.0343949	5.22593	0.131845	0.716526	0.999499
PF3D7_0629700	0.0132774	10.7716	0.0922347	0.761355	0.999499
PF3D7_1318300	-0.287865	7.73298	2.06528	0.150687	0.999499
PF3D7_0310200	-0.0171766	11.7554	0.0660036	0.797247	0.999499
PF3D7_0902500	0.0481624	10.131	0.188231	0.664393	0.999499
PF3D7_0919000	0.0155167	11.157	0.044353	0.833198	0.999499
PF3D7_0818900	0.0338039	13.1267	0.464702	0.495435	0.999499
PF3D7_0710900	0.0471388	4.46581	0.604296	0.436944	0.999499
PF3D7_0831800	0.0230199	9.96102	0.0670207	0.795725	0.999499
PF3D7_1032900	0.0361051	6.84788	0.55916	0.454599	0.999499
PF3D7_0625400	-0.0888141	6.78267	1.68956	0.19366	0.999499
PF3D7_1466800	0.041309	6.00131	1.28557	0.256867	0.999499
PF3D7_1139300	-0.222223	8.81326	1.56949	0.210281	0.999499
PF3D7_0530000	0.022013	6.78406	0.0637889	0.800605	0.999499
PF3D7_1110500	-0.0412994	3.95092	0.168228	0.681691	0.999499
PF3D7_0202400	0.0735589	4.39088	0.43426	0.509906	0.999499
PF3D7_0708500	0.0701466	7.52677	1.70803	0.191241	0.999499
PF3D7_0218300	0.00542746	4.66976	0.0041547	0.948606	0.999499
PF3D7_1477000	0.00331748	8.38124	0.00024673	0.987468	0.999499
PF3D7_1240100	0.088044	6.67884	0.637108	0.42476	0.999499
PF3D7_0110500	-0.0947044	6.89427	1.83163	0.175936	0.999499
PF3D7_1365900	-0.0241139	9.76191	0.232655	0.629562	0.999499
PF3D7_0110200	-0.0674407	3.82453	0.510598	0.47488	0.999499
PF3D7_0913900	-0.0594811	4.61638	0.296352	0.586179	0.999499
PF3D7_0622800	0.0419253	9.75029	1.31531	0.251435	0.999499
PF3D7_0527400	-0.0113061	8.37323	0.0334724	0.854834	0.999499
PF3D7_0931100	0.0170594	10.2145	0.126421	0.722172	0.999499
PF3D7_1473900	0.0287255	7.46487	0.443608	0.505386	0.999499
PF3D7_0531800	-0.0992904	6.49361	1.56324	0.211191	0.999499
PF3D7_1475100	-0.0636041	6.17107	0.253521	0.614607	0.999499
PF3D7_0710600	-0.0441434	8.75414	0.479749	0.488536	0.999499
PF3D7_0725300	0.017859	6.49873	0.0846996	0.771027	0.999499
PF3D7_0517200	0.0261789	7.56837	0.0694917	0.792078	0.999499
PF3D7_0313000	0.0132971	5.45149	0.0450077	0.83199	0.999499
PF3D7_1231000	0.0631367	4.26231	0.499299	0.479808	0.999499
PF3D7_1134100	-0.0341834	4.51115	0.25953	0.610443	0.999499
PF3D7_0302900	-0.0296729	7.92125	0.476903	0.489828	0.999499
PF3D7_1004200	-0.0658949	5.99345	0.497176	0.480744	0.999499
PF3D7_0602000	0.000426117	3.85882	2.57008e-05	0.995955	0.999499
PF3D7_0830700	-0.176716	4.90319	3.32685	0.0681574	0.999499
PF3D7_1359100	0.0132948	5.91403	0.0490295	0.824761	0.999499
PF3D7_0619400	0.00990831	8.00332	0.0158609	0.899779	0.999499
PF3D7_1471200	-0.0555136	5.74644	0.18284	0.668944	0.999499
PF3D7_0505100	-0.00715737	7.2584	0.0058893	0.938829	0.999499
PF3D7_1251600	-0.028899	7.46552	0.269108	0.603931	0.999499
PF3D7_1319300	-0.00882786	8.01735	0.0670596	0.795667	0.999499
PF3D7_0630500	-0.0137285	5.03033	0.0345567	0.852528	0.999499
PF3D7_1345100	-0.0352024	6.65343	0.554654	0.456422	0.999499
PF3D7_0702900	-0.061431	3.65598	0.70691	0.400471	0.999499
PF3D7_0807000	-0.031805	5.31879	0.207247	0.648934	0.999499
PF3D7_1246000	0.0451131	4.23853	0.258481	0.611166	0.999499
PF3D7_1032100	0.0243742	9.32633	0.174069	0.67652	0.999499
PF3D7_1421150	-0.0253036	4.99431	0.094261	0.758828	0.999499
PF3D7_1021100	0.0401132	5.74333	0.203898	0.651593	0.999499
PF3D7_1426700	-0.0126013	7.63291	0.0872787	0.767666	0.999499
PF3D7_1452600	0.0249031	7.31175	0.106636	0.744007	0.999499
PF3D7_0408200	0.0836506	5.61133	0.835829	0.360593	0.999499
PF3D7_0619900	0.00235037	4.97537	0.00133358	0.970869	0.999499
PF3D7_1202100	0.0017015	6.56006	0.000281481	0.986614	0.999499
PF3D7_1027300	0.0339512	11.2428	0.135155	0.713146	0.999499
PF3D7_1474500	-0.046882	7.50409	1.95827	0.161699	0.999499
PF3D7_1328100	-0.00112431	7.78331	0.000533571	0.981571	0.999499
PF3D7_0422200	-0.0107725	8.94347	0.0155431	0.900783	0.999499
PF3D7_1333400	0.0506121	7.18463	0.628157	0.428032	0.999499
PF3D7_1104100	-0.0319007	7.43982	0.277148	0.598577	0.999499
PF3D7_0102900	-0.0445272	7.29869	1.09242	0.295935	0.999499
PF3D7_0501300	0.0152803	13.2132	0.0588376	0.808343	0.999499
PF3D7_0827900	0.0323274	9.27625	0.109921	0.740234	0.999499
PF3D7_1459000	0.0024159	9.85155	0.0015705	0.968388	0.999499
PF3D7_0936300	0.0261771	12.0381	0.127158	0.721397	0.999499
PF3D7_0322000	-0.0137848	10.2002	0.0643937	0.799682	0.999499
PF3D7_1126500	-0.0472525	7.83002	1.32875	0.249028	0.999499
PF3D7_0923900	-0.0513215	7.80155	0.724262	0.394749	0.999499
PF3D7_0523100	-0.0912913	4.63278	0.615467	0.432737	0.999499
PF3D7_1434600	0.00261284	9.28671	0.00510777	0.943025	0.999499
PF3D7_1436100	0.0585504	6.41579	0.537182	0.463603	0.999499
PF3D7_1449600	0.0664864	4.50546	0.767242	0.381072	0.999499
PF3D7_1110100	0.0258903	5.35043	0.105377	0.74547	0.999499
PF3D7_0822800	-0.0343125	6.16693	0.64192	0.423016	0.999499
PF3D7_1107800	-0.0249851	8.61714	0.0153282	0.901468	0.999499
PF3D7_0517400	-0.0356565	6.2396	0.267435	0.605058	0.999499
PF3D7_0504000	-0.228582	5.25303	1.57457	0.209544	0.999499
PF3D7_0627500	-0.00800218	9.17452	0.0114765	0.914687	0.999499
PF3D7_1323500	-0.0470555	6.09003	0.154054	0.694691	0.999499
PF3D7_1476400	0.326722	7.49254	3.38528	0.0657809	0.999499
PF3D7_0907600	0.0186658	7.11199	0.0808438	0.776157	0.999499
PF3D7_0709600	0.0180454	8.01912	0.181892	0.669752	0.999499
PF3D7_0814500	0.0783068	8.18243	0.538493	0.463058	0.999499
PF3D7_1124800	0.00453703	9.1669	0.0260546	0.871767	0.999499
PF3D7_0307200	-0.00401516	10.4941	0.0157652	0.900081	0.999499
PF3D7_0324300	-0.0348073	7.27111	0.244034	0.621307	0.999499
PF3D7_0113300	0.0304021	8.70628	0.097686	0.754624	0.999499
PF3D7_1137000	0.00322608	5.76175	0.00121946	0.972143	0.999499
PF3D7_0603400	0.0123459	5.32106	0.00964255	0.921776	0.999499
PF3D7_1247400	-0.055722	6.8788	0.241166	0.623365	0.999499
PF3D7_1253700	-0.104991	10.8584	0.339591	0.560065	0.999499
PF3D7_0723400	0.0125	9.07131	0.0879586	0.766789	0.999499
PF3D7_1368200	-0.0230536	7.47095	0.113809	0.735849	0.999499
PF3D7_1324400	-0.00882411	7.37366	0.01475	0.903335	0.999499
PF3D7_0208200	-0.0174504	8.458	0.19168	0.661522	0.999499
PF3D7_0707900	-0.0417477	8.40726	1.27926	0.258037	0.999499
PF3D7_1323200	-0.07597	5.95964	0.638578	0.424226	0.999499
PF3D7_0601100	-0.0217126	5.47646	0.0517171	0.820102	0.999499
PF3D7_1358700	-0.00201431	7.33048	0.000860217	0.976602	0.999499
PF3D7_1127000	-0.191042	6.79773	10.7419	0.00104736	0.999499
PF3D7_0903500	0.0170987	9.13086	0.0672187	0.79543	0.999499
PF3D7_0903100	-0.0770763	5.23355	1.29948	0.254309	0.999499
PF3D7_1001700	0.0249016	9.65746	0.0865017	0.768672	0.999499
PF3D7_0905200	0.0216846	6.75272	0.269869	0.60342	0.999499
PF3D7_0629100	0.0128578	8.10828	0.0186376	0.891411	0.999499
PF3D7_0609100	-0.00663576	8.42664	0.0177523	0.894005	0.999499
PF3D7_0501000	-0.165612	8.78902	0.766268	0.381374	0.999499
PF3D7_1130400	-0.0533456	7.25597	0.708565	0.399921	0.999499
PF3D7_1427900	0.0225937	6.39228	0.0441314	0.833609	0.999499
PF3D7_0713400	-0.0757743	6.31528	2.5502	0.11028	0.999499
PF3D7_1002200	-0.353727	8.07285	6.55729	0.0104455	0.999499
PF3D7_0623000	-0.0896929	4.01429	1.00812	0.315355	0.999499
PF3D7_1441200	-0.0119205	8.49395	0.0651743	0.798497	0.999499
PF3D7_1360800	-0.0511693	9.28655	1.32679	0.249377	0.999499
PF3D7_0106300	0.0412766	8.91318	0.609314	0.435046	0.999499
PF3D7_0416000	-0.0405241	5.75644	0.110785	0.739252	0.999499
PF3D7_0827300	0.0243074	7.73856	0.22722	0.633593	0.999499
PF3D7_1470900	-0.0587443	6.11355	0.403345	0.525367	0.999499
PF3D7_0406200	-0.219258	7.93933	3.40196	0.065119	0.999499
PF3D7_0903400	0.00688341	10.5117	0.0282459	0.866532	0.999499
PF3D7_0707600	-0.0011535	5.78198	0.000260175	0.987131	0.999499
PF3D7_1213100	0.0178242	3.85679	0.0378583	0.845728	0.999499
PF3D7_0526900	-0.0105483	7.56658	0.0293412	0.863994	0.999499
PF3D7_1143900	-0.104034	4.75813	1.80176	0.179499	0.999499
PF3D7_0821200	0.0476774	4.84289	1.00633	0.315783	0.999499
PF3D7_0310500	0.00580995	7.58223	0.00922342	0.92349	0.999499
PF3D7_1342100	0.0681811	6.49262	0.513789	0.473503	0.999499
PF3D7_0827400	0.0424165	3.87237	0.221454	0.637934	0.999499
PF3D7_0710700	0.002379	7.76627	0.00256581	0.959601	0.999499
PF3D7_0822600	-0.0077135	10.0145	0.0140422	0.905672	0.999499
PF3D7_0731800	0.099817	8.18466	0.579977	0.446321	0.999499
PF3D7_0917000	-0.0447686	4.20963	0.226314	0.634271	0.999499
PF3D7_1138400	0.142031	4.58453	1.40993	0.235069	0.999499
PF3D7_0811500	0.0513706	7.08359	0.880386	0.348096	0.999499
PF3D7_1472200	-0.0797865	10.9214	1.30694	0.25295	0.999499
PF3D7_1346100	-0.0594576	8.88631	0.981011	0.321949	0.999499
PF3D7_0926900	0.00222914	6.05328	0.00139883	0.970165	0.999499
PF3D7_0710300	-0.138628	4.40078	1.40054	0.236633	0.999499
PF3D7_1103800	-0.138982	5.02792	1.37779	0.240478	0.999499
PF3D7_1306800	-0.0636853	5.48542	2.29934	0.129429	0.999499
PF3D7_1123500	-0.000743439	8.16575	0.000444904	0.983172	0.999499
PF3D7_1437800	-0.0296686	5.41958	0.23227	0.629846	0.999499
PF3D7_1311600	-0.0150967	7.25416	0.130904	0.717496	0.999499
PF3D7_1010300	-0.0230393	9.16966	0.0346108	0.852414	0.999499
PF3D7_0614500	-0.0351329	9.45161	0.791732	0.373577	0.999499
PF3D7_0904100	-0.0304135	6.46164	0.183723	0.668193	0.999499
PF3D7_0820500	-0.0105761	6.48309	0.0441576	0.833561	0.999499
PF3D7_1144000	-0.0104816	9.29451	0.0539646	0.816303	0.999499
PF3D7_0910400	-0.0211843	4.02424	0.0495434	0.82386	0.999499
PF3D7_1237600	-0.0546201	8.53697	2.33465	0.126523	0.999499
PF3D7_1442900	0.02125	10.8094	0.106517	0.744145	0.999499
PF3D7_1336900	0.0185098	6.79318	0.0712427	0.789536	0.999499
PF3D7_1001900	0.0266416	7.74981	0.0965663	0.75599	0.999499
PF3D7_1128400	-0.0868619	6.17576	2.00533	0.156747	0.999499
PF3D7_1417700	0.040353	6.36432	0.214451	0.643301	0.999499
PF3D7_1329000	-0.0106342	9.29334	0.195756	0.658169	0.999499
PF3D7_0626700	0.0347108	8.26436	0.191273	0.661859	0.999499
PF3D7_0424900	0.0138079	8.23992	0.0407715	0.83998	0.999499
PF3D7_1434000	-0.0227342	5.38026	0.0553072	0.814073	0.999499
PF3D7_1134000	-0.0584763	7.22836	0.24673	0.619387	0.999499
PF3D7_0606200	-0.0505439	4.98865	0.910454	0.339994	0.999499
PF3D7_1439500	0.0663664	6.53612	0.316148	0.573932	0.999499
PF3D7_0311100	-0.0102646	7.34442	0.0790355	0.778609	0.999499
PF3D7_0804600	-0.0647959	6.67615	4.39564	0.0360308	0.999499
PF3D7_1422800	0.0072576	4.93542	0.0146827	0.903554	0.999499
PF3D7_1444800	0.0195525	10.8934	0.0367162	0.848044	0.999499
PF3D7_0108600	0.0602097	5.72976	0.279814	0.596823	0.999499
PF3D7_1304900	-0.0178195	6.16814	0.164356	0.685178	0.999499
PF3D7_0803100	0.0191006	8.87284	0.233291	0.629094	0.999499
PF3D7_1357100	0.00931211	12.7981	0.0577143	0.810146	0.999499
PF3D7_1016600	-0.00497128	5.15229	0.00254492	0.959766	0.999499
PF3D7_0409400	-0.0280964	6.99432	0.164978	0.684614	0.999499
PF3D7_1102400	-0.152649	5.14467	3.52057	0.0606116	0.999499
PF3D7_0716400	-0.0111467	5.06588	0.0095161	0.922289	0.999499
PF3D7_1144300	0.00473395	4.8502	0.0049028	0.944178	0.999499
PF3D7_0525500	0.0232657	7.75331	0.252083	0.615612	0.999499
PF3D7_1120400	-0.0175115	8.02694	0.0540953	0.816084	0.999499
PF3D7_1369500	-0.011959	7.48167	0.0743312	0.785132	0.999499
PF3D7_1237900	0.00844128	9.69807	0.0150453	0.902377	0.999499
PF3D7_1336000	-0.0127911	6.7072	0.0565711	0.812	0.999499
PF3D7_1340100	-0.0192703	5.15576	0.276961	0.5987	0.999499
PF3D7_0617000	-0.110539	5.22299	1.08605	0.297349	0.999499
PF3D7_0630900	-0.0316728	7.88502	0.937829	0.332837	0.999499
PF3D7_0317700	0.0426669	8.09793	1.04003	0.307814	0.999499
PF3D7_0934900	0.0418482	6.2165	0.224129	0.635912	0.999499
PF3D7_0716900	-0.08268	6.58261	1.25982	0.261685	0.999499
PF3D7_1119500	-0.0329462	5.07393	0.158265	0.690759	0.999499
PF3D7_0410000	-0.024225	7.1785	0.0233056	0.878665	0.999499
PF3D7_0619800	-0.0175066	6.5705	0.0625908	0.802447	0.999499
PF3D7_1139900	-0.0237802	5.97955	0.243665	0.621571	0.999499
PF3D7_0112900	-0.0487605	4.11605	0.295648	0.586623	0.999499
PF3D7_0927900	0.0561083	6.18298	0.315063	0.57459	0.999499
PF3D7_1250700	0.101095	6.80383	1.32117	0.250382	0.999499
PF3D7_1427000	-0.0310537	4.14032	0.0695035	0.792061	0.999499
PF3D7_1224800	0.0212123	5.14725	0.0478252	0.826892	0.999499
PF3D7_0916600	0.023637	5.27258	0.100954	0.750687	0.999499
PF3D7_1251800	0.03195	6.82815	0.818065	0.365746	0.999499
PF3D7_1246600	0.0636378	7.12277	0.898994	0.343052	0.999499
PF3D7_0909300	-0.011023	6.30838	0.071893	0.7886	0.999499
PF3D7_0714500	-0.0390953	6.55999	0.902732	0.34205	0.999499
PF3D7_1147800	0.167471	5.7302	2.00584	0.156694	0.999499
PF3D7_0718500	-0.0637332	5.07221	0.198636	0.655824	0.999499
PF3D7_1248200	-0.0313943	7.0215	0.629103	0.427685	0.999499
PF3D7_0812900	0.115673	4.7758	0.951119	0.329435	0.999499
PF3D7_1404100	-0.0757297	5.65395	0.488766	0.484478	0.999499
PF3D7_0935600	0.0199814	12.2435	0.0241211	0.876577	0.999499
PF3D7_1141700	-0.0862582	4.62329	0.507383	0.476274	0.999499
PF3D7_1237700	-0.0105955	7.70742	0.0859852	0.769345	0.999499
PF3D7_1244600	0.00859852	5.48512	0.0325811	0.856758	0.999499
PF3D7_0922200	0.0316893	11.6576	0.2974	0.585517	0.999499
PF3D7_1466400	0.0265541	8.54609	0.400283	0.526943	0.999499
PF3D7_0805900	0.134232	4.73417	3.27235	0.0704568	0.999499
PF3D7_1473500	0.0191635	5.14229	0.0915669	0.762195	0.999499
PF3D7_1225800	0.00571879	7.69649	0.012703	0.910262	0.999499
PF3D7_0705600	0.0494856	4.88261	0.275816	0.599457	0.999499
PF3D7_0527300	-0.0353046	7.90116	0.377089	0.539165	0.999499
PF3D7_1026800	-0.00469939	11.4241	0.0149078	0.902822	0.999499
PF3D7_1149600	0.0264432	9.17668	0.12053	0.72846	0.999499
PF3D7_1008900	-0.10825	6.81408	1.97107	0.160334	0.999499
PF3D7_1330300	-0.0384876	3.92975	0.216668	0.64159	0.999499
PF3D7_0906300	-0.0274436	4.98203	0.160812	0.68841	0.999499
PF3D7_0514800	-0.0536076	4.97209	0.543423	0.461017	0.999499
PF3D7_1311900	0.0108121	8.04723	0.0202467	0.88685	0.999499
PF3D7_1331800	-0.0429726	9.9198	1.22328	0.268718	0.999499
PF3D7_1329100	-0.163104	7.89947	0.75447	0.385065	0.999499
PF3D7_0804400	0.0338639	4.35141	0.107061	0.743515	0.999499
PF3D7_1449700	0.0135063	7.10681	0.0983205	0.753854	0.999499
PF3D7_0627300	-0.0552278	8.92149	2.05837	0.151372	0.999499
PF3D7_1018000	-0.0171776	5.28184	0.0567061	0.81178	0.999499
PF3D7_1309000	-0.000949041	6.37821	0.000441066	0.983244	0.999499
PF3D7_1357700	-0.016833	8.20945	0.183449	0.668426	0.999499
PF3D7_1465900	0.00232881	9.8851	0.00283838	0.957512	0.999499
PF3D7_1479000	0.0955472	8.12522	0.627703	0.428199	0.999499
PF3D7_1030700	-0.0117835	5.91804	0.05716	0.811042	0.999499
PF3D7_0404600	-0.119125	8.57842	0.465764	0.494942	0.999499
PF3D7_0819100	-0.0402985	7.17923	0.932487	0.334217	0.999499
PF3D7_0823000	4.48705e-06	4.66654	1.23695e-07	0.999719	0.999901
PF3D7_1016200	-0.0179182	5.90941	0.0960951	0.756567	0.999499
PF3D7_0913700	-0.184866	4.65314	1.59132	0.207138	0.999499
PF3D7_1416500	0.0373914	8.34661	0.100801	0.750871	0.999499
PF3D7_1116700	-0.0070196	11.2109	0.0211402	0.884398	0.999499
PF3D7_1108600	-0.0282868	8.63799	0.118759	0.730384	0.999499
PF3D7_1013900	0.0443778	8.17581	0.50873	0.475689	0.999499
PF3D7_0217600	-0.00656398	5.73629	0.00484167	0.944526	0.999499
PF3D7_0903900	-0.0230393	10.0955	0.36087	0.548023	0.999499
PF3D7_1224600	-0.107698	5.75055	1.36809	0.242141	0.999499
PF3D7_0704100	0.106116	4.3774	1.04223	0.307305	0.999499
PF3D7_1210600	-0.0181529	9.50943	0.0525199	0.818735	0.999499
PF3D7_0903200	-0.279034	6.58987	1.38264	0.239652	0.999499
PF3D7_0205500	0.0115095	6.24729	0.044821	0.832334	0.999499
PF3D7_0513500	-0.0803008	4.48372	0.89667	0.343676	0.999499
PF3D7_1346500	0.0281698	7.49118	0.618683	0.431537	0.999499
PF3D7_0810600	-0.0287708	10.1909	0.382562	0.536235	0.999499
PF3D7_0612800	-0.0284302	4.53079	0.168222	0.681697	0.999499
PF3D7_1438400	-0.222012	6.34705	1.0354	0.308894	0.999499
PF3D7_1218200	0.0507054	7.96396	0.618212	0.431712	0.999499
PF3D7_1017400	-0.0432992	7.85856	0.185298	0.66686	0.999499
PF3D7_1226200	0.0694119	5.06599	0.327805	0.566954	0.999499
PF3D7_1460100	0.0336509	6.84003	0.343468	0.557835	0.999499
PF3D7_1021700	-0.176888	8.43545	0.737981	0.390308	0.999499
PF3D7_1117700	-0.0245109	10.7849	0.448724	0.502942	0.999499
PF3D7_1316900	-0.0124474	8.40178	0.119494	0.729584	0.999499
PF3D7_1249800	-0.0144304	9.01203	0.25755	0.611808	0.999499
PF3D7_1201000	-0.0527974	7.57252	0.0552808	0.814117	0.999499
PF3D7_0926000	-0.0333996	5.48328	0.138659	0.709618	0.999499
PF3D7_0301000	0.0968538	10.3317	0.468456	0.493698	0.999499
PF3D7_0730800	-0.0127664	10.5659	0.0442624	0.833366	0.999499
PF3D7_1463700	-0.0144051	4.87803	0.0654311	0.798109	0.999499
PF3D7_1321900	-0.0264586	5.88345	0.178155	0.672964	0.999499
PF3D7_1234800	0.0297548	8.18275	0.5535	0.456891	0.999499
PF3D7_0219200	-0.0507726	8.64564	1.1901	0.27531	0.999499
PF3D7_1229500	0.0271656	9.286	0.661762	0.415939	0.999499
PF3D7_1457300	-0.0292995	9.20313	0.391771	0.53137	0.999499
PF3D7_0616900	-0.00801501	6.45781	0.0225706	0.880579	0.999499
PF3D7_0721600	-0.0278489	9.89223	0.399616	0.527288	0.999499
PF3D7_0405000	-0.048748	6.9757	1.8412	0.17481	0.999499
PF3D7_0420100	0.0017756	7.89173	0.00287556	0.957235	0.999499
PF3D7_1453900	-0.00677768	6.95769	0.0194101	0.889197	0.999499
PF3D7_0611600	0.00582607	4.33459	0.00239747	0.960948	0.999499
PF3D7_1005100	0.00286206	7.73875	0.00455663	0.946181	0.999499
PF3D7_1402100	0.0255262	5.37851	0.0749204	0.784303	0.999499
PF3D7_1012600	0.00783621	9.25135	0.0251429	0.874012	0.999499
PF3D7_1006200	-0.0281623	10.4133	0.298236	0.58499	0.999499
PF3D7_1476800	-0.0325	6.67894	0.0921695	0.761437	0.999499
PF3D7_0103300	-0.0159875	6.82244	0.15214	0.696499	0.999499
PF3D7_0713900	-0.00642368	9.52668	0.0244275	0.875802	0.999499
PF3D7_1013300	-0.0670437	3.72659	1.15019	0.283509	0.999499
PF3D7_1460400	0.000350088	5.98649	1.8235e-05	0.996593	0.999499
PF3D7_1202600	0.0405616	9.12111	1.14561	0.28447	0.999499
PF3D7_0302800	-0.00225544	6.09834	0.00167707	0.967334	0.999499
PF3D7_0930500	0.0102811	8.33518	0.0537733	0.816623	0.999499
PF3D7_1426200	0.0229444	8.21642	0.103122	0.748115	0.999499
PF3D7_1021600	-0.0179246	5.79538	0.131685	0.716692	0.999499
PF3D7_0801800	-0.00053108	10.2515	0.000197919	0.988775	0.999499
PF3D7_0518000	0.0570475	6.52366	1.58088	0.208634	0.999499
PF3D7_0608800	-0.208966	6.76602	0.731912	0.392264	0.999499
PF3D7_0609700	0.0084237	10.6044	0.0128349	0.9098	0.999499
PF3D7_1429800	0.0335827	9.31311	0.550347	0.458176	0.999499
PF3D7_0315800	-0.0141926	6.30818	0.0815827	0.775164	0.999499
PF3D7_1417200	0.0305645	10.9867	0.37589	0.539811	0.999499
PF3D7_1319100	0.0216571	8.79112	0.0564538	0.812191	0.999499
PF3D7_0731000	0.0336477	6.16957	0.0860772	0.769225	0.999499
PF3D7_0506500	0.0124017	5.45914	0.00879465	0.925284	0.999499
PF3D7_0926200	-0.0618562	6.09091	0.679251	0.409845	0.999499
PF3D7_1311200	-0.0447851	4.79377	0.221147	0.638167	0.999499
PF3D7_0931400	0.0519742	5.82872	0.294367	0.587435	0.999499
PF3D7_0803500	-0.0369	5.52911	0.410477	0.521728	0.999499
PF3D7_0220500	-0.231422	6.26734	2.50815	0.113259	0.999499
PF3D7_1148800	-0.0372729	6.93851	0.122088	0.726781	0.999499
PF3D7_0910800	0.00862925	5.7399	0.0110407	0.916316	0.999499
PF3D7_0421300	0.0566115	3.7074	0.345981	0.556397	0.999499
PF3D7_1211400	-0.00566132	9.2777	0.0266516	0.870319	0.999499
PF3D7_0601000	-0.0810144	6.66602	1.34623	0.245938	0.999499
PF3D7_0204200	-0.0368727	6.92622	0.353477	0.552152	0.999499
PF3D7_1476000	0.0605258	5.43518	0.613934	0.43331	0.999499
PF3D7_0106100	-0.0765024	5.60919	0.808836	0.368465	0.999499
PF3D7_1147900	-0.028418	4.72708	0.149051	0.699444	0.999499
PF3D7_0616300	-0.0351108	3.99174	0.326128	0.567948	0.999499
PF3D7_0422100	-0.0413139	4.62324	0.162185	0.687152	0.999499
PF3D7_1028000	0.0466001	5.71831	0.139977	0.708304	0.999499
PF3D7_0307800	-0.0160223	5.40627	0.0339765	0.853757	0.999499
PF3D7_0801900	0.0107304	8.05471	0.0130168	0.909166	0.999499
PF3D7_1149000	-0.231182	9.80737	1.04768	0.306043	0.999499
PF3D7_0406100	-0.0105922	8.68016	0.0298535	0.862823	0.999499
PF3D7_0813200	-0.0783446	4.30592	0.488021	0.484811	0.999499
PF3D7_1366300	0.00307291	9.79547	0.00865455	0.92588	0.999499
PF3D7_0319700	-0.0366099	9.78147	0.813344	0.367134	0.999499
PF3D7_0306800	0.0174469	8.10675	0.0725481	0.787662	0.999499
PF3D7_0623100	-0.0191403	9.29591	0.167939	0.68195	0.999499
PF3D7_0714600	0.00683708	7.79311	0.0299627	0.862575	0.999499
PF3D7_1452400	0.0233282	7.35651	0.0900307	0.764138	0.999499
PF3D7_1464700	-0.0279868	6.43301	0.199247	0.655329	0.999499
PF3D7_1472300	-0.0338466	5.7393	0.624923	0.429224	0.999499
PF3D7_1370300	-0.012317	10.3609	0.0195229	0.888878	0.999499
PF3D7_0814200	-0.00234446	11.7768	0.00221613	0.962453	0.999499
PF3D7_0530100	0.0136164	6.48313	0.13924	0.709038	0.999499
PF3D7_0606700	0.0331466	8.96981	0.640512	0.423525	0.999499
PF3D7_1230600	0.0234147	4.01051	0.0725251	0.787695	0.999499
PF3D7_1119600	-0.0113565	6.26182	0.0228288	0.879903	0.999499
PF3D7_1363000	0.0373938	7.36694	0.539548	0.46262	0.999499
PF3D7_1368400	0.0331625	6.79429	0.62577	0.428911	0.999499
PF3D7_1368300	0.00951674	3.84214	0.00977502	0.921243	0.999499
PF3D7_0613100	-0.0773514	4.41117	1.83492	0.175547	0.999499
PF3D7_0719900	0.0375684	8.66382	0.472075	0.492034	0.999499
PF3D7_0824400	-0.189993	4.18887	1.88641	0.169607	0.999499
PF3D7_1144200	0.0708406	4.78306	1.31988	0.250614	0.999499
PF3D7_1116800	0.0258641	11.6727	0.217967	0.640594	0.999499
PF3D7_1366800	-0.0863042	6.64389	0.346321	0.556203	0.999499
PF3D7_1301700	-0.0394623	10.7643	0.402765	0.525665	0.999499
PF3D7_1446300	0.0176194	6.3367	0.0834656	0.772655	0.999499
PF3D7_0409800	-0.0214451	7.72107	0.437068	0.508541	0.999499
PF3D7_1238300	0.0106139	8.86546	0.0628019	0.802121	0.999499
PF3D7_1108400	-0.0105719	9.36927	0.0760178	0.782768	0.999499
PF3D7_0818400	0.0102031	7.84152	0.0896548	0.764617	0.999499
PF3D7_0509600	-0.187162	5.26363	2.15385	0.142213	0.999499
PF3D7_1430000	0.00396747	5.53541	0.000962092	0.975255	0.999499
PF3D7_1116300	-0.0129822	5.70416	0.0315271	0.85907	0.999499
PF3D7_0805400	-0.096765	4.93986	2.12738	0.144687	0.999499
PF3D7_1470300	-0.0527015	7.10646	1.3674	0.242258	0.999499
PF3D7_1034000	-0.0108873	5.28401	0.024346	0.876008	0.999499
PF3D7_1364200	0.0123846	8.53655	0.0441534	0.833569	0.999499
PF3D7_0304400	-0.0167094	7.8428	0.161259	0.688	0.999499
PF3D7_0407200	-0.0660283	5.50563	1.16199	0.281053	0.999499
PF3D7_1233400	-0.00215602	7.09718	0.00259706	0.959356	0.999499
PF3D7_1117300	-0.0248826	6.79028	0.0943525	0.758715	0.999499
PF3D7_0915600	0.0399765	6.80868	0.660917	0.416236	0.999499
PF3D7_1011100	0.0161066	4.34638	0.0478422	0.826861	0.999499
PF3D7_0107500	0.0289886	10.8802	0.329811	0.56577	0.999499
PF3D7_0514600	-0.0395167	4.30366	0.229585	0.631832	0.999499
PF3D7_0819900	0.0476666	5.00488	1.23415	0.266601	0.999499
PF3D7_1111400	0.011996	4.02983	0.0292876	0.864117	0.999499
PF3D7_0908600	0.00614508	5.90759	0.0261632	0.871502	0.999499
PF3D7_1235500	-0.0316827	4.74309	0.159206	0.689889	0.999499
PF3D7_1006600	0.00166946	4.669	0.000869521	0.976476	0.999499
PF3D7_0906500	0.00983524	9.16717	0.0275536	0.868163	0.999499
PF3D7_1317600	0.188793	5.14221	1.97704	0.159703	0.999499
PF3D7_0407000	-0.0017419	6.1651	0.000785445	0.977642	0.999499
PF3D7_1246400	0.123531	4.29818	1.05815	0.303638	0.999499
PF3D7_1020800	0.0306921	5.00548	0.117117	0.732182	0.999499
PF3D7_0911800	0.00753488	5.54229	0.00515797	0.942746	0.999499
PF3D7_0602100	0.00478057	8.44377	0.0213757	0.88376	0.999499
PF3D7_0316800	-0.0289849	10.1195	0.690901	0.405858	0.999499
PF3D7_0216600	0.00897823	7.81389	0.0445432	0.832846	0.999499
PF3D7_0918000	0.119257	5.09269	1.52534	0.216813	0.999499
PF3D7_1024000	-0.102267	4.93339	0.652621	0.419177	0.999499
PF3D7_1033300	-0.0583457	3.82324	0.628858	0.427775	0.999499
PF3D7_1316600	-0.0579356	7.938	0.176922	0.674032	0.999499
PF3D7_0704000	0.0437116	7.03071	0.572681	0.449196	0.999499
PF3D7_1223800	0.0112278	5.45033	0.0284654	0.866019	0.999499
PF3D7_1425700	0.018049	4.89651	0.0319199	0.858204	0.999499
PF3D7_0909700	0.0325222	8.96522	0.192405	0.660922	0.999499
PF3D7_1237500	-0.00578837	8.28927	0.0284171	0.866132	0.999499
PF3D7_0317500	-0.0175109	7.4267	0.106648	0.743993	0.999499
PF3D7_0904600	-0.00235402	8.05593	0.00266037	0.958864	0.999499
PF3D7_0716800	-0.0240559	9.06788	0.55839	0.45491	0.999499
PF3D7_0702300	0.00102565	8.75714	0.000100566	0.991999	0.999499
PF3D7_0822500	0.0621536	5.13448	0.417673	0.5181	0.999499
PF3D7_0803800	-0.0198462	7.47096	0.0844917	0.7713	0.999499
PF3D7_1222600	-0.420578	6.56617	5.05983	0.0244866	0.999499
PF3D7_0312800	-0.0290811	8.33648	0.629834	0.427416	0.999499
PF3D7_0909800	-0.0760175	5.77036	2.26327	0.132474	0.999499
PF3D7_0710100	-0.00719361	7.15787	0.00610521	0.93772	0.999499
PF3D7_0509800	0.00182519	8.84639	0.00429903	0.947723	0.999499
PF3D7_1429900	-0.00972633	5.18589	0.0157119	0.900249	0.999499
PF3D7_0410800	-0.141489	4.57968	0.894329	0.344307	0.999499
PF3D7_0219900	-0.00448918	6.75742	0.00323851	0.954619	0.999499
PF3D7_0922600	-0.00288652	9.4543	0.00379948	0.95085	0.999499
PF3D7_1143800	-0.0204657	8.90598	0.324543	0.56889	0.999499
PF3D7_0206700	-0.0146574	7.62416	0.0488265	0.825118	0.999499
PF3D7_1250800	0.0573309	6.54782	0.996344	0.318197	0.999499
PF3D7_0802500	0.0080832	6.86353	0.0175122	0.89472	0.999499
PF3D7_1466900	-0.0126197	7.45806	0.0596998	0.806971	0.999499
PF3D7_1348200	0.0375568	4.61867	0.287438	0.591867	0.999499
PF3D7_0823100	-0.00935302	6.49956	0.0281669	0.866717	0.999499
PF3D7_1114200	0.0591334	8.8566	0.753624	0.385331	0.999499
PF3D7_1219200	0.20732	4.7269	3.07648	0.0794324	0.999499
PF3D7_1467100	0.00244383	5.29134	0.00142161	0.969923	0.999499
PF3D7_0509300	-0.00227786	4.05685	0.000935277	0.975603	0.999499
PF3D7_1459200	0.0206374	7.54153	0.0654731	0.798046	0.999499
PF3D7_1420700	0.0186003	11.8347	0.17141	0.678862	0.999499
PF3D7_1419400	-0.00796748	9.05539	0.024932	0.874537	0.999499
PF3D7_0522800	0.0138375	6.19377	0.141352	0.70694	0.999499
PF3D7_1344800	-0.118749	6.0514	0.742967	0.388712	0.999499
PF3D7_0933600	-0.0192566	6.94864	0.0797856	0.777588	0.999499
PF3D7_0628200	0.024221	10.5939	0.349053	0.55465	0.999499
PF3D7_0403500	-0.0673889	4.16308	0.456898	0.499078	0.999499
PF3D7_0720600	0.0141915	6.47148	0.0287197	0.865428	0.999499
PF3D7_1412200	0.106044	5.88986	1.35518	0.244375	0.999499
PF3D7_0711300	-0.134154	3.87293	2.20413	0.137642	0.999499
PF3D7_0314600	-0.0820814	6.77517	1.93203	0.164536	0.999499
PF3D7_1237400	0.159691	5.47419	3.2619	0.070907	0.999499
PF3D7_0827000	0.0217731	8.85829	0.545269	0.460257	0.999499
PF3D7_1140100	-0.0762536	4.3559	0.533019	0.46534	0.999499
PF3D7_0830800	0.0235911	4.37691	0.0658719	0.797445	0.999499
PF3D7_1367400	-0.0386971	6.99495	1.3371	0.247546	0.999499
PF3D7_1223600	-0.0733893	4.49332	0.706173	0.400717	0.999499
PF3D7_1468100	0.00656029	10.2207	0.0243929	0.875889	0.999499
PF3D7_1369000	0.0319997	6.24243	0.0676698	0.79476	0.999499
PF3D7_0528600	-0.0102498	7.2397	0.05438	0.81561	0.999499
PF3D7_1423200	0.00160569	5.72445	0.000350762	0.985058	0.999499
PF3D7_0532000	0.0130812	13.1413	0.0268444	0.869855	0.999499
PF3D7_0724700	0.0467048	8.83378	1.72571	0.18896	0.999499
PF3D7_0522300	0.0352441	7.01146	0.749812	0.386536	0.999499
PF3D7_1002100	0.0270476	12.1758	0.0626466	0.802361	0.999499
PF3D7_1405900	-0.00164849	8.61104	0.00147837	0.969329	0.999499
PF3D7_0509400	-0.0238914	10.0296	0.524471	0.468941	0.999499
PF3D7_0932100	0.0819291	6.74899	0.607451	0.435749	0.999499
PF3D7_1011700	-0.137372	6.51666	2.70997	0.0997226	0.999499
PF3D7_0517000	-0.0328259	9.41299	0.591104	0.441992	0.999499
PF3D7_1007600	-0.0700123	7.04894	3.03436	0.0815188	0.999499
PF3D7_1228900	-0.0198101	6.70875	0.0658561	0.797469	0.999499
PF3D7_0524000	0.0264713	11.7088	0.505507	0.47709	0.999499
PF3D7_0629600	-0.0539912	5.96452	1.50833	0.219394	0.999499
PF3D7_1108000	0.00489171	8.31469	0.0170965	0.89597	0.999499
PF3D7_0520700	-0.0200276	6.25379	0.169665	0.68041	0.999499
PF3D7_1211900	-0.00151595	8.0904	0.000825397	0.97708	0.999499
PF3D7_1408100	0.011994	9.52938	0.0518088	0.819945	0.999499
PF3D7_0206100	-0.0366517	6.82575	0.378965	0.538157	0.999499
PF3D7_1106800	0.0858289	4.58652	0.854462	0.355293	0.999499
PF3D7_1253200	0.0189492	4.66525	0.0162509	0.898561	0.999499
PF3D7_1022500	0.0666008	4.77348	0.546667	0.459683	0.999499
PF3D7_1102900	-0.111251	6.39399	0.726746	0.39394	0.999499
PF3D7_0102700	0.0600974	7.46396	0.199361	0.655237	0.999499
PF3D7_1006700	0.0415733	8.06882	0.484836	0.48624	0.999499
PF3D7_1033100	0.00625118	11.6493	0.0250059	0.874352	0.999499
PF3D7_1016700	0.0190732	9.95001	0.0627335	0.802227	0.999499
PF3D7_1349300	0.0597999	6.49183	0.972867	0.323966	0.999499
PF3D7_1122800	0.0968617	6.60211	1.24808	0.263919	0.999499
PF3D7_1135700	-0.00413325	5.618	0.0117444	0.913701	0.999499
PF3D7_0201800	-0.0445087	7.59515	0.215247	0.642686	0.999499
PF3D7_1451800	-0.225948	6.44631	1.35469	0.24446	0.999499
PF3D7_1358200	-0.0213017	8.30633	0.174902	0.675791	0.999499
PF3D7_1214600	0.0245667	5.02963	0.117282	0.732001	0.999499
PF3D7_0706000	0.0250194	9.3382	0.271215	0.602518	0.999499
PF3D7_0402400	-0.0441162	8.90172	0.706718	0.400536	0.999499
PF3D7_0506200	0.0085215	5.79541	0.0151496	0.902041	0.999499
PF3D7_0215600	-0.125202	4.60703	1.67573	0.195493	0.999499
PF3D7_1223300	-0.0200866	6.28114	0.118261	0.730929	0.999499
PF3D7_1217800	0.0200112	3.6921	0.0761464	0.782589	0.999499
PF3D7_0912000	0.0429228	6.63138	0.578413	0.446935	0.999499
PF3D7_0902600	-0.161464	5.80716	2.77052	0.0960148	0.999499
PF3D7_1402400	-0.0039629	4.99995	0.00290723	0.957	0.999499
PF3D7_1230700	0.0634757	6.80944	0.705572	0.400918	0.999499
PF3D7_1234700	-0.0975132	4.39506	0.965342	0.325845	0.999499
PF3D7_1315400	-0.0268885	8.9886	0.717869	0.396844	0.999499
PF3D7_1358500	-0.0511182	4.51685	0.278265	0.59784	0.999499
PF3D7_1023900	0.0162959	11.3677	0.138771	0.709506	0.999499
PF3D7_1038800	0.0559179	7.42914	0.530186	0.466529	0.999499
PF3D7_1320600	-0.0674578	7.24098	1.81932	0.177394	0.999499
PF3D7_0505900	-0.0103327	4.76302	0.0234278	0.87835	0.999499
PF3D7_0221700	-0.0322357	6.99935	0.113061	0.736686	0.999499
PF3D7_0311500	0.0156015	6.54383	0.0373088	0.846838	0.999499
PF3D7_0831700	0.0312717	12.6427	0.318643	0.572424	0.999499
PF3D7_0515300	0.00935308	6.83304	0.0119416	0.912982	0.999499
PF3D7_1343700	0.0149021	10.8226	0.0344763	0.852697	0.999499
PF3D7_1238500	-0.333168	6.00846	2.63239	0.104704	0.999499
PF3D7_0827100	-0.0759461	5.07394	0.501921	0.478657	0.999499
PF3D7_0319200	0.0257462	6.79835	0.425508	0.514201	0.999499
PF3D7_1200900	-0.123818	7.12522	3.22109	0.0726951	0.999499
PF3D7_0731500	0.224114	8.47092	3.07339	0.0795833	0.999499
PF3D7_0410300	-0.00549237	7.46057	0.0142597	0.904947	0.999499
PF3D7_0612600	0.0303332	4.78343	0.152242	0.696402	0.999499
PF3D7_1404700	0.139564	5.02933	2.15141	0.142439	0.999499
PF3D7_1013100	-0.0278969	8.12252	0.995012	0.318521	0.999499
PF3D7_1411400	0.133108	3.77409	2.08729	0.14853	0.999499
PF3D7_1125400	-0.0659386	7.05282	0.643511	0.422442	0.999499
PF3D7_0608700	0.00805446	9.18659	0.0448097	0.832354	0.999499
PF3D7_0204300	0.0875257	7.44016	1.64852	0.19916	0.999499
PF3D7_1249100	0.00790587	7.82147	0.0424433	0.836777	0.999499
PF3D7_0611700	-0.065318	7.85145	2.24892	0.133707	0.999499
PF3D7_1145100	0.0340308	6.78854	0.675586	0.411111	0.999499
PF3D7_1364800	-0.0515036	8.32692	2.02596	0.154631	0.999499
PF3D7_1140600	0.109194	5.027	1.35654	0.244138	0.999499
PF3D7_1456800	0.04598	9.81276	0.997114	0.31801	0.999499
PF3D7_0406400	0.0116511	5.00921	0.0170456	0.896124	0.999499
PF3D7_1005500	-0.0489435	6.73898	0.259673	0.610345	0.999499
PF3D7_0625600	-0.0127543	6.21041	0.0655618	0.797912	0.999499
PF3D7_1310900	-0.0284111	3.88469	0.074084	0.785481	0.999499
PF3D7_0506900	0.0722088	5.87499	0.339805	0.559942	0.999499
PF3D7_0525200	0.15995	7.80566	2.7113	0.0996398	0.999499
PF3D7_0719700	-0.0371348	9.55495	0.736455	0.390799	0.999499
PF3D7_0219800	-0.00310584	6.80562	0.00137095	0.970464	0.999499
PF3D7_1308900	0.028626	8.50425	0.156315	0.692572	0.999499
PF3D7_0923000	-0.0233451	5.49265	0.199271	0.65531	0.999499
PF3D7_0110900	-0.0308508	3.75158	0.113352	0.73636	0.999499
PF3D7_0513300	0.0852654	9.80596	1.10961	0.292166	0.999499
PF3D7_1115900	0.0364961	6.24962	0.095212	0.757653	0.999499
PF3D7_1323900	0.0450646	7.00788	1.08629	0.297294	0.999499
PF3D7_0610100	0.0439066	8.21286	1.528	0.216412	0.999499
PF3D7_0217800	-0.0132882	8.782	0.077832	0.780257	0.999499
PF3D7_1340000	0.0910621	4.52547	1.52632	0.216665	0.999499
PF3D7_1332500	-0.0025673	6.67636	0.00182107	0.965961	0.999499
PF3D7_0828300	0.00389319	6.95664	0.00304762	0.955975	0.999499
PF3D7_0925700	0.0132584	7.29476	0.0474577	0.827548	0.999499
PF3D7_1242700	-0.0422441	8.8795	0.974626	0.323529	0.999499
PF3D7_1469100	-0.0248228	4.65345	0.0639075	0.800423	0.999499
PF3D7_0922800	0.0342262	7.70092	0.270522	0.602982	0.999499
PF3D7_1453700	-0.0205659	9.60685	0.215275	0.642664	0.999499
PF3D7_1010100	0.0390709	6.40447	0.180739	0.670739	0.999499
PF3D7_0525100	0.0518783	10.3114	0.363075	0.546803	0.999499
PF3D7_0617100	-0.0237363	8.90259	0.239004	0.624927	0.999499
PF3D7_1409100	0.0096992	4.79643	0.0136352	0.907042	0.999499
PF3D7_0914200	0.0548467	8.87642	0.576151	0.447825	0.999499
PF3D7_1212900	0.0815347	10.4923	0.97485	0.323474	0.999499
PF3D7_0807500	-0.0462337	8.01054	0.947545	0.330345	0.999499
PF3D7_1401200	-0.0458898	5.38803	0.106093	0.744637	0.999499
PF3D7_1311100	-0.0154814	3.72156	0.0299993	0.862492	0.999499
PF3D7_1133800	-0.00661371	7.99365	0.0239921	0.876905	0.999499
PF3D7_1427100	0.0231125	9.92287	0.120433	0.728565	0.999499
PF3D7_1466600	0.00371351	4.571	0.00325495	0.954504	0.999499
PF3D7_0308900	-0.0180041	9.46692	0.208482	0.64796	0.999499
PF3D7_1468800	0.0174906	7.10533	0.126417	0.722177	0.999499
PF3D7_1432500	0.0297608	7.06663	0.399128	0.52754	0.999499
PF3D7_0926800	0.0397369	3.77312	0.189781	0.663099	0.999499
PF3D7_0731300	-0.110366	8.17177	0.289855	0.590313	0.999499
PF3D7_1455500	0.000602065	5.96044	0.00029564	0.986282	0.999499
PF3D7_1306600	-0.0223372	5.43193	0.0817344	0.774961	0.999499
PF3D7_0831750	0.0818539	4.72504	0.688876	0.406547	0.999499
PF3D7_1363400	0.0738819	5.14149	0.788829	0.374454	0.999499
PF3D7_1238100	-0.133752	5.78909	1.19206	0.274914	0.999499
PF3D7_0614400	-0.00514766	7.68477	0.00630448	0.936714	0.999499
PF3D7_1149500	0.0217853	10.1373	0.0523764	0.818979	0.999499
PF3D7_1351000	-0.012487	7.97201	0.0192333	0.8897	0.999499
PF3D7_1104000	-0.0546665	7.18609	1.29593	0.254958	0.999499
PF3D7_1129200	0.0353857	7.29299	0.596966	0.439738	0.999499
PF3D7_1316100	0.0255056	7.5565	0.331933	0.564523	0.999499
PF3D7_0725800	-0.140594	6.64121	3.2042	0.0734493	0.999499
PF3D7_0621400	0.00167526	5.90062	0.000230813	0.987879	0.999499
PF3D7_1010000	0.0348267	4.54731	0.199236	0.655338	0.999499
PF3D7_0417400	-0.00191469	9.8701	0.000860722	0.976595	0.999499
PF3D7_1470200	-0.0334225	7.62008	0.954162	0.328662	0.999499
PF3D7_1352100	-0.0956343	5.81479	0.927573	0.335494	0.999499
PF3D7_1407300	-0.0120626	8.10794	0.105428	0.74541	0.999499
PF3D7_1347200	-0.0384794	10.2166	0.719613	0.396271	0.999499
PF3D7_0814300	-0.0141807	7.98886	0.0814428	0.775352	0.999499
PF3D7_1115500	0.0403009	6.57471	0.203438	0.65196	0.999499
PF3D7_0217500	0.076713	5.92907	0.710792	0.399181	0.999499
PF3D7_1313800	-0.000631293	9.85853	0.00016011	0.989904	0.999499
PF3D7_1319200	0.0597909	4.7713	0.546234	0.45986	0.999499
PF3D7_1344700	-0.0196145	6.80258	0.0970556	0.755392	0.999499
PF3D7_1478100	0.0113713	7.06129	0.010154	0.919735	0.999499
PF3D7_0113800	-0.0423233	4.27942	0.139972	0.708309	0.999499
PF3D7_1204600	0.0139799	4.80635	0.0156903	0.900317	0.999499
PF3D7_1411300	-0.0264577	4.30024	0.177347	0.673663	0.999499
PF3D7_1333300	-0.0134501	5.99387	0.0443713	0.833164	0.999499
PF3D7_1337300	-0.0784629	6.75923	2.54924	0.110347	0.999499
PF3D7_1244400	-0.12247	5.97171	1.41147	0.234813	0.999499
PF3D7_1239900	0.0316842	8.12268	0.365234	0.545614	0.999499
PF3D7_0614100	0.169704	3.92504	4.4404	0.0350979	0.999499
PF3D7_1307000	0.0091409	6.86784	0.0922414	0.761347	0.999499
PF3D7_0306100	-0.0039825	6.16294	0.00800879	0.928691	0.999499
PF3D7_1136400	-0.0128758	8.40348	0.0860722	0.769231	0.999499
PF3D7_0417300	-0.0977327	6.89503	1.11024	0.292029	0.999499
PF3D7_1013400	0.0325803	5.85672	0.0958317	0.75689	0.999499
PF3D7_0113900	0.0103005	7.77461	0.0310604	0.860106	0.999499
PF3D7_0319300	-0.0501071	4.62946	0.554024	0.456678	0.999499
PF3D7_1364300	0.0228296	7.95863	0.340659	0.559449	0.999499
PF3D7_1246300	0.0810363	7.43913	1.62048	0.203024	0.999499
PF3D7_1439900	0.0165058	8.8251	0.0712005	0.789597	0.999499
PF3D7_1145400	0.0395631	7.13365	0.417534	0.51817	0.999499
PF3D7_1406300	-0.00577307	6.15687	0.00554512	0.94064	0.999499
PF3D7_1327200	0.0223344	5.61417	0.123879	0.724865	0.999499
PF3D7_0108300	-0.014569	10.5885	0.113116	0.736624	0.999499
PF3D7_1427800	-0.0402146	4.65161	0.410702	0.521614	0.999499
PF3D7_0709300	0.0328525	6.74247	0.228386	0.632723	0.999499
PF3D7_1130600	-0.0455702	5.694	0.233397	0.629016	0.999499
PF3D7_0605800	0.0837093	7.71106	0.833832	0.361167	0.999499
PF3D7_1205800	0.0150292	10.4145	0.0868768	0.768186	0.999499
PF3D7_0710800	-0.00372863	5.85528	0.00602386	0.938135	0.999499
PF3D7_0501100	-0.0113097	10.8994	0.0219316	0.882269	0.999499
PF3D7_0310700	-0.0528462	6.19768	0.966915	0.325451	0.999499
PF3D7_0825000	0.0162633	5.53886	0.0359608	0.849597	0.999499
PF3D7_1128000	0.00825904	9.64761	0.0489512	0.824898	0.999499
PF3D7_0528800	-0.0221215	7.32693	0.364394	0.546076	0.999499
PF3D7_1149200	0.0181581	13.2309	0.0195961	0.888671	0.999499
PF3D7_1219100	0.00198218	7.45575	0.0030911	0.955662	0.999499
PF3D7_1345800	0.0120684	5.87603	0.0262595	0.871268	0.999499
PF3D7_0524800	-0.0799958	3.60601	1.164	0.280638	0.999499
PF3D7_1431700	-0.0113243	9.32218	0.121598	0.727308	0.999499
PF3D7_1237800	-0.0165826	5.01525	0.135147	0.713154	0.999499
PF3D7_1309700	0.0349625	6.79362	0.44016	0.507045	0.999499
PF3D7_1349200	0.0118957	9.0746	0.0534647	0.817141	0.999499
PF3D7_1028400	-0.0559242	7.44981	1.66856	0.196451	0.999499
PF3D7_0907800	-0.0127696	4.0663	0.0273692	0.8686	0.999499
PF3D7_1414800	-0.0337484	7.05694	0.630392	0.427212	0.999499
PF3D7_1248500	0.02621	10.2297	0.277933	0.598059	0.999499
PF3D7_0425200	0.00523978	5.11488	0.00161379	0.967956	0.999499
PF3D7_0103400	-0.10835	6.3423	1.41231	0.234674	0.999499
PF3D7_1368900	-0.0503251	4.78084	0.373229	0.54125	0.999499
PF3D7_0817300	-0.171714	8.50003	0.529379	0.466868	0.999499
PF3D7_0907000	-0.0149714	5.40451	0.0490498	0.824725	0.999499
PF3D7_1220400	-0.0398151	5.35332	0.535489	0.464308	0.999499
PF3D7_1310800	-0.0381736	6.242	0.408917	0.52252	0.999499
PF3D7_0320100	0.0076345	4.16123	0.012477	0.911061	0.999499
PF3D7_1369600	-0.0606108	4.33589	0.248742	0.617962	0.999499
PF3D7_1357200	0.0963974	4.66071	1.06483	0.302117	0.999499
PF3D7_0102600	-0.0515941	7.15665	0.124925	0.723753	0.999499
PF3D7_0520600	0.031646	8.03482	0.212069	0.645151	0.999499
PF3D7_1424100	-0.00527237	11.2067	0.0172251	0.895582	0.999499
PF3D7_1001400	0.0158299	9.18534	0.0681523	0.794046	0.999499
PF3D7_0202100	-0.00582251	9.78693	0.00217149	0.962833	0.999499
PF3D7_0921600	-0.0119775	8.15433	0.0782494	0.779684	0.999499
PF3D7_0320300	-0.0240391	8.92091	0.246002	0.619905	0.999499
PF3D7_0606900	-0.140784	4.8069	4.09923	0.0429027	0.999499
PF3D7_0916100	0.0479091	3.70319	0.238354	0.625397	0.999499
PF3D7_1461300	-0.0649052	8.32967	2.21528	0.13665	0.999499
PF3D7_0822200	-0.00191272	6.01692	0.000931029	0.975658	0.999499
PF3D7_1366400	-0.0797727	6.71401	1.89034	0.169164	0.999499
PF3D7_1029200	0.0165856	6.70454	0.0898931	0.764313	0.999499
PF3D7_1317000	-0.0578197	7.9767	1.55794	0.211968	0.999499
PF3D7_0909900	-0.00270862	7.93144	0.0020979	0.963467	0.999499
PF3D7_0223500	0.0482546	4.01644	0.196863	0.657265	0.999499
PF3D7_0309200	-0.105555	5.31223	0.996874	0.318068	0.999499
PF3D7_1022600	0.0205362	8.7998	0.304697	0.580953	0.999499
PF3D7_1415900	0.00405562	6.22487	0.00899743	0.92443	0.999499
PF3D7_0530700	-0.0205866	6.28853	0.157433	0.691531	0.999499
PF3D7_0418700	-0.000925247	7.80016	0.000577747	0.980824	0.999499
PF3D7_0210000	-0.0155732	7.55619	0.0419247	0.837763	0.999499
PF3D7_1134500	-0.0651477	7.39268	0.436575	0.50878	0.999499
PF3D7_1142600	-0.0241327	10.6044	0.531543	0.465959	0.999499
PF3D7_1132600	0.0168564	6.42913	0.114558	0.735014	0.999499
PF3D7_0310300	-0.0547956	8.50814	0.665951	0.414467	0.999499
PF3D7_1107300	0.0163826	11.327	0.18369	0.668221	0.999499
PF3D7_0519200	-0.0320565	9.10278	0.406206	0.523902	0.999499
PF3D7_1010600	-0.0137265	8.00025	0.0950346	0.757872	0.999499
PF3D7_1341200	-0.0287722	9.60904	0.444775	0.504827	0.999499
PF3D7_0913200	-0.00409012	9.67658	0.0160746	0.89911	0.999499
PF3D7_1204300	-0.0538385	9.48404	1.38307	0.239579	0.999499
PF3D7_1007400	0.0563391	4.97917	0.854019	0.355418	0.999499
PF3D7_1442300	-0.0316469	9.04348	0.545769	0.460052	0.999499
PF3D7_1118500	0.000620451	8.95384	0.000340703	0.985273	0.999499
PF3D7_1033700	-0.0225929	7.45616	0.434362	0.509856	0.999499
PF3D7_1229300	0.064363	4.96797	0.333891	0.563377	0.999499
PF3D7_1369200	0.022249	7.23928	0.142467	0.70584	0.999499
PF3D7_1021400	0.0181629	6.76112	0.131951	0.716418	0.999499
PF3D7_0627900	-0.0285114	6.05395	0.38862	0.533026	0.999499
PF3D7_1212700	0.0174215	10.6126	0.287196	0.592023	0.999499
PF3D7_0606100	-0.00982825	9.70303	0.0613087	0.804439	0.999499
PF3D7_0503400	0.145767	6.04171	0.696835	0.403849	0.999499
PF3D7_0511700	-0.00769724	4.76796	0.00629068	0.936783	0.999499
PF3D7_1359000	-0.0431756	7.94924	0.991394	0.319402	0.999499
PF3D7_1116400	-0.0124553	6.55914	0.0486282	0.825468	0.999499
PF3D7_0818000	0.0145529	5.89095	0.0461416	0.829919	0.999499
PF3D7_1343900	0.0374426	4.64391	0.446172	0.504158	0.999499
PF3D7_1352800	-0.0538655	4.74155	0.196219	0.65779	0.999499
PF3D7_1338300	-0.0210712	10.6318	0.412453	0.520727	0.999499
PF3D7_1221200	-0.0536811	4.18073	0.355135	0.551221	0.999499
PF3D7_1002000	0.029326	8.43569	0.05685	0.811546	0.999499
PF3D7_0704200	0.0302591	6.17264	0.147474	0.700961	0.999499
PF3D7_1017900	-0.0177609	6.45764	0.066776	0.79609	0.999499
PF3D7_0420000	0.000613378	10.4693	0.000165592	0.989733	0.999499
PF3D7_0301500	-0.00200978	5.97007	0.000886829	0.976243	0.999499
PF3D7_1123900	-0.0555412	7.39259	1.31682	0.251164	0.999499
PF3D7_0722600	-0.00904664	8.18043	0.0729721	0.787058	0.999499
PF3D7_1248900	0.0318165	7.28384	0.340957	0.559278	0.999499
PF3D7_1005600	0.0436756	8.1993	1.00508	0.316084	0.999499
PF3D7_1231900	-0.0293234	5.45439	0.302876	0.582085	0.999499
PF3D7_1333600	-0.0276174	8.05497	0.90141	0.342404	0.999499
PF3D7_0615000	0.047533	6.07632	0.916411	0.338419	0.999499
PF3D7_0720200	-0.0998178	5.17012	1.88353	0.169934	0.999499
PF3D7_1453000	0.00598882	6.11659	0.0170604	0.89608	0.999499
PF3D7_1209000	-0.0231741	5.68981	0.0936685	0.759564	0.999499
PF3D7_1124300	-0.0389449	7.3655	1.24448	0.26461	0.999499
PF3D7_0725000	-0.0746306	4.4318	0.458869	0.498153	0.999499
PF3D7_0820900	0.0485262	7.24024	0.445783	0.504345	0.999499
PF3D7_1337500	-0.0291685	8.99231	0.0792604	0.778302	0.999499
PF3D7_0814900	0.0083332	6.1328	0.00754482	0.930782	0.999499
PF3D7_1350500	0.0124934	8.38711	0.0932521	0.760083	0.999499
PF3D7_0912100	0.00151584	5.50859	0.00109129	0.973647	0.999499
PF3D7_1110200	0.0123751	10.4139	0.0501806	0.822749	0.999499
PF3D7_0704300	0.185524	4.21711	3.47887	0.0621573	0.999499
PF3D7_1238800	0.0296466	10.3882	0.184595	0.667454	0.999499
PF3D7_1017800	0.0098562	4.78617	0.00906194	0.924161	0.999499
PF3D7_0710200	-0.00648232	5.54062	0.00443025	0.946932	0.999499
PF3D7_MIT04000	0.0221504	7.25504	0.0677483	0.794644	0.999499
PF3D7_0726000	0.0255558	13.7185	0.101699	0.749801	0.999499
PF3D7_1142300	-0.174798	5.94579	1.14304	0.285011	0.999499
PF3D7_1342800	-0.321439	6.54038	4.92684	0.0264427	0.999499
PF3D7_0513100	-0.0208615	3.67484	0.0573036	0.81081	0.999499
PF3D7_0516900	-0.0257874	11.0303	0.354256	0.551714	0.999499
PF3D7_1018300	0.0502956	9.08043	0.927107	0.335616	0.999499
PF3D7_1454000	-0.11637	6.40801	5.819	0.015854	0.999499
PF3D7_1340600	-0.101828	5.8353	0.593267	0.441158	0.999499
PF3D7_0608100	0.00738892	6.23939	0.00812625	0.928171	0.999499
PF3D7_1245800	0.01813	6.60851	0.147177	0.701248	0.999499
PF3D7_1412300	-0.0244493	9.10023	0.151552	0.697056	0.999499
PF3D7_1470600	-0.0264038	5.08851	0.0526755	0.818471	0.999499
PF3D7_1239300	0.0045774	4.31902	0.00578169	0.939389	0.999499
PF3D7_1445900	-0.033398	9.7352	0.656584	0.417768	0.999499
PF3D7_1124900	-0.0259406	9.77077	0.469695	0.493128	0.999499
PF3D7_1144400	0.0896653	4.20016	0.775546	0.378507	0.999499
PF3D7_0906700	-0.0160746	4.83775	0.0468891	0.828568	0.999499
PF3D7_1101500	-0.0246661	5.4746	0.0987182	0.753373	0.999499
PF3D7_1346300	-0.0105713	7.96102	0.0204582	0.886265	0.999499
PF3D7_0520100	0.0116153	6.25698	0.0262173	0.871371	0.999499
PF3D7_1251700	0.0198438	3.97287	0.0808062	0.776208	0.999499
PF3D7_0201600	-0.106232	8.8901	0.657022	0.417613	0.999499
PF3D7_1030000	-0.00335635	7.56058	0.00451549	0.946425	0.999499
PF3D7_1242800	0.0159264	8.17965	0.113753	0.735911	0.999499
PF3D7_0517600	0.0703165	4.52354	0.734928	0.391291	0.999499
PF3D7_0203700	0.00566597	7.85471	0.00951934	0.922276	0.999499
PF3D7_0610700	-0.0332362	4.77627	0.244963	0.620645	0.999499
PF3D7_1341900	-0.0231044	7.60943	0.066392	0.796664	0.999499
PF3D7_1364600	0.056554	3.67968	0.621996	0.430306	0.999499
PF3D7_0917900	0.0539487	10.9786	0.770938	0.379927	0.999499
PF3D7_1346400	0.0219162	9.13782	0.116588	0.732765	0.999499
PF3D7_1342600	0.208544	5.89264	1.72194	0.189444	0.999499
PF3D7_0605900	0.0705206	9.67167	0.280354	0.596469	0.999499
PF3D7_1459800	-0.0650716	6.59447	0.77487	0.378715	0.999499
PF3D7_1343400	0.0136745	7.94545	0.0217852	0.88266	0.999499
PF3D7_0108500	-0.00915379	10.8959	0.00782217	0.929525	0.999499
PF3D7_0921200	0.0464372	7.64245	1.19684	0.273954	0.999499
PF3D7_1336400	0.0595991	5.41257	0.595081	0.440461	0.999499
PF3D7_1426800	0.00673537	9.0465	0.0257118	0.872606	0.999499
PF3D7_1352900	0.0212521	9.1174	0.0322805	0.857413	0.999499
PF3D7_1244100	-0.115173	6.40242	0.750757	0.386237	0.999499
PF3D7_1467500	0.00985481	7.03435	0.0392673	0.84292	0.999499
PF3D7_0323500	0.000618637	6.75951	0.000240826	0.987618	0.999499
PF3D7_0728000	0.00157512	8.59942	0.00172509	0.96687	0.999499
PF3D7_0821100	0.0164292	9.13812	0.0436515	0.834503	0.999499
PF3D7_1453800	-0.00292022	8.05308	0.00362536	0.951988	0.999499
PF3D7_1423700	-0.0429359	9.68227	0.720377	0.39602	0.999499
PF3D7_0936800	0.0388484	10.2706	0.110573	0.739493	0.999499
PF3D7_0516700	-0.0147439	8.25004	0.136283	0.712005	0.999499
PF3D7_1304400	0.0075622	6.48796	0.0265539	0.870555	0.999499
PF3D7_1120500	-0.0654647	7.20758	1.81507	0.177902	0.999499
PF3D7_0720800	-0.0690428	4.40593	0.558627	0.454814	0.999499
PF3D7_1405500	0.0246824	6.00264	0.144678	0.703674	0.999499
PF3D7_0705700	-0.0284857	8.88544	0.476525	0.490001	0.999499
PF3D7_0802400	0.0136104	7.58389	0.168463	0.681481	0.999499
PF3D7_0914600	-0.0350076	6.38448	0.678796	0.410002	0.999499
PF3D7_1350300	-0.0324308	7.43469	0.435155	0.50947	0.999499
PF3D7_1220100	0.00596728	6.69727	0.0314483	0.859244	0.999499
PF3D7_0103600	-0.124	4.88394	1.25632	0.26235	0.999499
PF3D7_1428300	0.0319756	8.84471	0.787374	0.374895	0.999499
PF3D7_1329300	0.0111441	4.27135	0.0142862	0.904859	0.999499
PF3D7_1247900	-0.0257383	7.96401	0.595935	0.440133	0.999499
PF3D7_1467200	-0.0235101	5.84667	0.102314	0.74907	0.999499
PF3D7_1302500	0.033898	8.04148	0.234088	0.628509	0.999499
PF3D7_1218500	0.0100537	9.35989	0.0131491	0.908707	0.999499
PF3D7_1428100	-0.073231	5.37353	1.80822	0.178722	0.999499
PF3D7_0802200	-0.174666	5.95782	1.38372	0.239468	0.999499
PF3D7_1466300	0.0165394	9.24921	0.150316	0.698233	0.999499
PF3D7_0213500	-0.00322174	4.28793	0.00107015	0.973903	0.999499
PF3D7_1416100	0.0303231	7.47793	0.170935	0.679282	0.999499
PF3D7_1429400	-0.0504458	6.84841	0.106823	0.743791	0.999499
PF3D7_1332800	-0.00275194	7.42	0.00599958	0.93826	0.999499
PF3D7_1131800	-0.195692	6.47902	1.04824	0.305912	0.999499
PF3D7_1205100	0.00854208	4.80397	0.00642229	0.936127	0.999499
PF3D7_1125900	0.0763304	5.83309	0.909058	0.340365	0.999499
PF3D7_0917600	0.0193315	8.48057	0.203568	0.651856	0.999499
PF3D7_0818800	-0.0201254	6.93587	0.181914	0.669734	0.999499
PF3D7_0707400	-0.298053	5.36399	3.78661	0.0516642	0.999499
PF3D7_1410300	0.0682985	8.22996	0.938003	0.332792	0.999499
PF3D7_1328400	-0.0547452	5.2872	0.269738	0.603508	0.999499
PF3D7_1307800	0.0076022	6.06599	0.0075478	0.930768	0.999499
PF3D7_0202500	0.0158093	11.617	0.0374169	0.846619	0.999499
PF3D7_1410000	-0.0272847	6.20851	0.283643	0.594324	0.999499
PF3D7_0929300	-0.0547266	4.71871	0.255073	0.613526	0.999499
PF3D7_0205700	0.00297832	7.40043	0.00258063	0.959485	0.999499
PF3D7_1333700	-0.00550914	3.97147	0.00330421	0.954161	0.999499
PF3D7_0216200	0.000212112	6.5259	1.97777e-05	0.996452	0.999499
PF3D7_1013500	-0.00779949	7.91515	0.0245105	0.875593	0.999499
PF3D7_0113600	-0.390904	8.07522	6.05924	0.0138337	0.999499
PF3D7_1205400	-0.0150568	5.62106	0.0405778	0.840355	0.999499
PF3D7_0508300	-0.1465	5.38429	1.17187	0.279018	0.999499
PF3D7_1307300	-0.0456512	3.9215	0.360734	0.548099	0.999499
PF3D7_0830600	0.00853377	10.7089	0.00799887	0.928735	0.999499
PF3D7_0527200	-0.0150316	6.42994	0.0321881	0.857616	0.999499
PF3D7_1451100	0.00633644	11.9362	0.019168	0.889886	0.999499
PF3D7_1301600	0.114597	5.33677	1.78892	0.181058	0.999499
PF3D7_0110800	-0.0308454	8.31513	0.710664	0.399224	0.999499
PF3D7_1118100	-0.0973749	4.09816	1.64936	0.199046	0.999499
PF3D7_1108700	-0.0595548	7.33748	0.85699	0.354582	0.999499
PF3D7_1212500	0.0328343	7.56426	0.386725	0.534026	0.999499
PF3D7_0906200	-0.0739415	3.68793	1.21103	0.271129	0.999499
PF3D7_1253100	-0.0457536	7.61543	0.509568	0.475326	0.999499
PF3D7_0323800	0.0235073	6.68276	0.15675	0.692166	0.999499
PF3D7_1137100	-0.0361735	6.08373	0.560039	0.454244	0.999499
PF3D7_0303300	-0.0375354	6.72598	1.0334	0.309361	0.999499
PF3D7_0801000	0.00459508	10.5498	0.00453967	0.946282	0.999499
PF3D7_1211600	0.0235283	7.49926	0.150832	0.697741	0.999499
PF3D7_1020600	-0.0589614	4.78044	0.618071	0.431765	0.999499
PF3D7_1459300	-0.0386018	4.93441	0.13843	0.709847	0.999499
PF3D7_1434200	-0.0197156	6.85615	0.0869761	0.768057	0.999499
PF3D7_0103200	-0.0912826	6.32617	0.722124	0.395448	0.999499
PF3D7_1406100	-0.0186348	5.25838	0.0858123	0.76957	0.999499
PF3D7_0602800	0.0327586	6.07435	0.178489	0.672675	0.999499
PF3D7_0418100	0.039076	7.36822	1.16652	0.280118	0.999499
PF3D7_1458100	0.0115906	3.76471	0.0178081	0.89384	0.999499
PF3D7_1360200	-0.0727505	6.49873	1.43734	0.23057	0.999499
PF3D7_1037700	0.00799778	6.13959	0.020359	0.886539	0.999499
PF3D7_1324800	0.0367917	4.14993	0.157606	0.69137	0.999499
PF3D7_0935000	-0.025292	7.38421	0.329871	0.565735	0.999499
PF3D7_1462400	0.0304915	9.87025	0.207165	0.648998	0.999499
PF3D7_1220900	0.0334142	8.36921	0.265488	0.606375	0.999499
PF3D7_0211000	-0.05209	3.64055	0.503624	0.477912	0.999499
PF3D7_1003500	-0.0403839	9.58168	1.24242	0.265006	0.999499
PF3D7_1132000	0.0284949	6.13652	0.448747	0.502931	0.999499
PF3D7_0714300	0.0246388	8.60072	0.223089	0.636696	0.999499
PF3D7_0509000	0.0221244	3.99813	0.0436378	0.834529	0.999499
PF3D7_0410400	-0.0182414	6.37285	0.240128	0.624114	0.999499
PF3D7_0707700	-0.0444118	8.05245	1.69817	0.192528	0.999499
PF3D7_0508600	0.017803	6.96756	0.0919248	0.761744	0.999499
PF3D7_1123400	-0.00470382	8.94063	0.0237139	0.877615	0.999499
PF3D7_1233600	0.0121786	10.752	0.0343083	0.853053	0.999499
PF3D7_1366600	-0.00208935	8.12187	0.00198432	0.964469	0.999499
PF3D7_1332600	-0.0482253	4.69447	0.198345	0.65606	0.999499
PF3D7_0933000	-0.0246592	8.59726	0.345384	0.556738	0.999499
PF3D7_1144600	-0.00837711	6.31964	0.0570785	0.811174	0.999499
PF3D7_0928300	0.061191	3.7511	0.433897	0.510083	0.999499
PF3D7_0523900	0.00139755	5.66063	0.000498105	0.982194	0.999499
PF3D7_1412400	0.106068	7.37939	2.0453	0.152677	0.999499
PF3D7_0220000	0.0372753	12.6868	0.157935	0.691065	0.999499
PF3D7_0813600	-0.014146	7.3204	0.0959917	0.756694	0.999499
PF3D7_0719300	0.00630936	7.33714	0.014342	0.904675	0.999499
PF3D7_1425900	-0.127731	6.54225	3.26768	0.0706573	0.999499
PF3D7_0716000	0.00252871	7.95527	0.00292233	0.956888	0.999499
PF3D7_1305300	0.025589	8.91628	0.418685	0.517594	0.999499
PF3D7_1007900	-0.00935624	8.32934	0.0712502	0.789525	0.999499
PF3D7_0521600	0.0449573	3.67763	0.185692	0.666526	0.999499
PF3D7_1011500	-0.0536482	3.705	0.405162	0.524435	0.999499
PF3D7_1474600	-0.0498754	7.5116	2.42909	0.119102	0.999499
PF3D7_1037600	-0.0192006	7.6176	0.175106	0.675613	0.999499
PF3D7_0507900	0.0304812	5.04958	0.361619	0.547609	0.999499
PF3D7_1140800	-0.0425588	6.77005	1.07668	0.299442	0.999499
PF3D7_0102200	0.00841301	15.1174	0.00408194	0.949058	0.999499
PF3D7_1458900	0.0257251	4.83917	0.121155	0.727785	0.999499
PF3D7_1126400	-0.0352882	5.32772	0.468691	0.49359	0.999499
PF3D7_0912800	-0.0220281	5.76843	0.153623	0.695097	0.999499
PF3D7_1414600	0.016297	6.40136	0.102928	0.748343	0.999499
PF3D7_0206000	0.0149131	8.20549	0.0721387	0.788248	0.999499
PF3D7_0726500	-0.0098799	10.3292	0.040588	0.840335	0.999499
PF3D7_0405400	0.0146264	9.98203	0.174844	0.675842	0.999499
PF3D7_0607400	-0.0875354	4.9907	0.912906	0.339345	0.999499
PF3D7_0528200	-0.0131575	8.76713	0.226292	0.634287	0.999499
PF3D7_0413600	0.0132189	7.67016	0.0518269	0.819914	0.999499
PF3D7_1472000	-0.0320635	5.94811	0.609982	0.434795	0.999499
PF3D7_1327800	-0.0647074	6.852	2.16722	0.140981	0.999499
PF3D7_0716100	-0.0140799	8.1624	0.17135	0.678915	0.999499
PF3D7_1143300	-0.0113039	8.62286	0.119592	0.729477	0.999499
PF3D7_1317900	0.0265919	7.63134	0.463013	0.496219	0.999499
PF3D7_1314500	-0.073405	4.90757	0.770521	0.380056	0.999499
PF3D7_0621700	-0.0305981	4.95402	0.194014	0.659597	0.999499
PF3D7_1136300	0.0830552	9.79363	1.03013	0.310129	0.999499
PF3D7_1314900	0.0446403	5.77688	0.437258	0.508449	0.999499
PF3D7_1414200	-0.0202352	7.4215	0.190093	0.66284	0.999499
PF3D7_0830300	0.0440768	4.04633	0.187412	0.665079	0.999499
PF3D7_0813700	-0.0994881	4.9831	0.729532	0.393035	0.999499
PF3D7_1015300	0.00596617	7.51721	0.0144932	0.904176	0.999499
PF3D7_0220100	-0.00237721	10.1503	0.00191994	0.96505	0.999499
PF3D7_1036900	0.0195947	11.2188	0.145917	0.702468	0.999499
PF3D7_1213800	0.0479569	7.95948	1.54773	0.213471	0.999499
PF3D7_0726050	0.0337809	6.2052	0.0721462	0.788237	0.999499
PF3D7_0803000	0.0322431	6.7154	0.793913	0.37292	0.999499
PF3D7_1332300	-0.0815779	3.70511	0.918406	0.337894	0.999499
PF3D7_0929200	-0.0304432	8.56945	0.371195	0.542353	0.999499
PF3D7_1415800	-0.01817	7.10085	0.216514	0.641709	0.999499
PF3D7_1325100	0.00240122	10.5553	0.00433034	0.947533	0.999499
PF3D7_1123300	0.00652932	6.22713	0.0242941	0.876139	0.999499
PF3D7_1445400	-0.0414443	10.3125	0.374145	0.540754	0.999499
PF3D7_1119800	-0.0193602	6.84335	0.218941	0.639848	0.999499
PF3D7_1473200	-0.156861	6.66967	1.11219	0.291606	0.999499
PF3D7_0905100	-0.0336478	8.74627	0.383818	0.535567	0.999499
PF3D7_0511500	0.00591058	12.8299	0.0154102	0.901206	0.999499
PF3D7_0609900	0.0594978	6.64639	0.439945	0.507149	0.999499
PF3D7_1149100	-0.0495514	9.54586	0.129163	0.719302	0.999499
PF3D7_1309200	0.0309269	7.69686	0.251603	0.615949	0.999499
PF3D7_0507100	-0.0124962	11.3565	0.106896	0.743706	0.999499
PF3D7_0208700	-0.00431791	5.23318	0.00158747	0.968218	0.999499
PF3D7_0323100	-0.0147292	6.2903	0.011476	0.914689	0.999499
PF3D7_1372200	0.0484871	12.0006	0.21253	0.644792	0.999499
PF3D7_1420300	0.0185427	5.83832	0.127718	0.72081	0.999499
PF3D7_1224300	-0.00803575	12.1845	0.0216946	0.882903	0.999499
PF3D7_0215700	0.0144108	8.43384	0.119986	0.729049	0.999499
PF3D7_1361200	0.0271379	8.68257	0.7612	0.382953	0.999499
PF3D7_0529500	-0.0292115	4.67959	0.0912807	0.762555	0.999499
PF3D7_1030800	-0.0369647	4.04112	0.283434	0.594459	0.999499
PF3D7_1302300	-0.0538167	5.14198	0.795087	0.372566	0.999499
PF3D7_0935100	0.0125485	5.04947	0.0445518	0.83283	0.999499
PF3D7_0503800	-0.0329154	8.47859	0.80863	0.368526	0.999499
PF3D7_1343800	0.091629	5.23984	1.41853	0.233646	0.999499
PF3D7_1329600	-0.00747049	7.93548	0.0176205	0.894397	0.999499
PF3D7_1030300	0.0710796	10.0027	0.619634	0.431183	0.999499
PF3D7_0511000	-0.0244846	8.12595	0.098157	0.754053	0.999499
PF3D7_0614300	0.0163487	8.26521	0.0183792	0.892161	0.999499
PF3D7_1358900	0.0143996	6.044	0.0303033	0.861804	0.999499
PF3D7_1424600	-0.13252	3.71405	2.19306	0.138634	0.999499
PF3D7_0922700	0.00792973	7.59958	0.0455582	0.830981	0.999499
PF3D7_1362400	0.0108451	8.66497	0.052592	0.818613	0.999499
PF3D7_0929000	-0.0720901	5.43852	2.04833	0.152373	0.999499
PF3D7_0936000	-0.00228999	10.7296	0.00158439	0.968249	0.999499
PF3D7_1315500	-0.0448587	5.38934	0.274776	0.600146	0.999499
PF3D7_0411000	0.0580585	9.39744	0.404638	0.524703	0.999499
PF3D7_0720700	0.0236446	9.93868	0.130112	0.718316	0.999499
PF3D7_1302100	-0.341105	6.37069	7.60318	0.00582654	0.999499
PF3D7_1354900	-0.0137107	4.83486	0.026695	0.870215	0.999499
PF3D7_0916900	0.014607	7.045	0.075029	0.784151	0.999499
PF3D7_1431200	-0.00228951	8.7641	0.00135775	0.970607	0.999499
PF3D7_0730300	0.0924207	11.0812	1.60528	0.205156	0.999499
PF3D7_0319000	-0.147685	4.25816	2.14723	0.142827	0.999499
PF3D7_0302000	-0.0407196	7.55981	0.850625	0.356376	0.999499
PF3D7_0621300	-0.0354229	7.59184	1.15899	0.281675	0.999499
PF3D7_1117800	0.0702839	6.08447	1.22367	0.268642	0.999499
PF3D7_1458200	-0.00929049	5.13365	0.0113814	0.91504	0.999499
PF3D7_0214400	0.0196251	9.49015	0.270566	0.602953	0.999499
PF3D7_1365700	-0.0256782	6.77221	0.322147	0.57032	0.999499
PF3D7_0106700	0.000711372	8.9751	0.000397958	0.984084	0.999499
PF3D7_1326100	-0.0131684	5.22016	0.0123301	0.911584	0.999499
PF3D7_0910100	0.000780792	5.93333	0.000102155	0.991936	0.999499
PF3D7_1401400	0.0136212	12.3098	0.025598	0.872886	0.999499
PF3D7_0908900	-0.0546171	4.29378	0.321626	0.570632	0.999499
PF3D7_1119100	-0.161596	6.08354	2.03111	0.154108	0.999499
PF3D7_1326400	0.0146386	6.39245	0.0897008	0.764558	0.999499
PF3D7_0219400	-0.120148	6.65834	2.62097	0.10546	0.999499
PF3D7_1030500	-0.00760364	5.70564	0.0272712	0.868834	0.999499
PF3D7_1202800	0.0108127	5.12062	0.0365974	0.848287	0.999499
PF3D7_0527000	0.0793144	4.41326	0.355674	0.550918	0.999499
PF3D7_1001500	-0.0124919	12.2301	0.053632	0.81686	0.999499
PF3D7_0404300	0.0748849	7.79985	1.44709	0.228996	0.999499
PF3D7_0321900	-0.00744154	8.81266	0.0165664	0.897587	0.999499
PF3D7_0924000	-0.0136723	8.75195	0.0401242	0.841238	0.999499
PF3D7_0623500	-0.0206992	5.42251	0.129373	0.719083	0.999499
PF3D7_0309300	0.0253433	6.11914	0.15873	0.690329	0.999499
PF3D7_1366900	-0.0074972	9.40083	0.0439492	0.833948	0.999499
PF3D7_0502000	0.051392	6.05092	0.656783	0.417698	0.999499
PF3D7_0422400	-0.03423	10.1684	1.04743	0.306099	0.999499
PF3D7_0825500	-0.0114458	8.41553	0.0716118	0.789004	0.999499
PF3D7_0113200	-0.26467	6.47119	1.75573	0.185158	0.999499
PF3D7_1035800	-0.0613874	8.50192	0.142653	0.705658	0.999499
PF3D7_1126900	-0.134435	7.00134	7.48738	0.00621329	0.999499
PF3D7_0403200	0.0208218	6.45989	0.173177	0.677304	0.999499
PF3D7_1330800	-0.00449518	10.2248	0.00828312	0.927483	0.999499
PF3D7_1217700	-0.00490477	7.05829	0.0126028	0.910615	0.999499
PF3D7_0208400	0.0416415	8.25427	0.323295	0.569634	0.999499
PF3D7_1462300	0.00436978	8.76619	0.011067	0.916217	0.999499
PF3D7_0628300	0.084992	9.99471	0.626741	0.428553	0.999499
PF3D7_0520000	0.00269584	10.1614	0.00671191	0.934705	0.999499
PF3D7_0209100	0.0388584	6.46148	0.452177	0.501303	0.999499
PF3D7_0814100	0.0436203	5.6582	0.361991	0.547402	0.999499
PF3D7_1210300	-0.0445097	4.0666	0.343867	0.557606	0.999499
PF3D7_1445200	-0.047191	8.1869	1.60829	0.204733	0.999499
PF3D7_1414300	-0.0376026	10.5558	0.765017	0.381763	0.999499
PF3D7_0916400	0.0519144	6.58153	1.14943	0.283669	0.999499
PF3D7_0720100	0.00722556	6.15279	0.0299678	0.862563	0.999499
PF3D7_1242200	-0.0154712	6.74443	0.0458521	0.830445	0.999499
PF3D7_0806900	0.0896371	3.85883	1.37493	0.240967	0.999499
PF3D7_0814000	-0.00973871	10.23	0.0440074	0.83384	0.999499
PF3D7_1367100	0.0208557	6.63265	0.163056	0.686358	0.999499
PF3D7_1353300	-0.145442	6.30489	0.778127	0.377715	0.999499
PF3D7_1430300	0.0595867	9.09888	0.403685	0.525192	0.999499
PF3D7_0821700	-0.0314223	9.77559	0.565768	0.451945	0.999499
PF3D7_1353600	-0.045753	5.91029	0.385914	0.534455	0.999499
PF3D7_1237000	-0.0414547	4.23314	0.130615	0.717795	0.999499
PF3D7_1130200	-0.0183447	10.579	0.135701	0.712593	0.999499
PF3D7_0202200	-0.00872508	9.52925	0.00886004	0.925008	0.999499
PF3D7_1117900	-0.0551819	4.64889	0.385535	0.534656	0.999499
PF3D7_0709700	-0.0150016	6.43983	0.0327394	0.856414	0.999499
PF3D7_1133900	0.0528429	7.93421	0.900467	0.342656	0.999499
PF3D7_1018700	0.0187724	9.00122	0.1784	0.672752	0.999499
PF3D7_1203100	0.0113161	6.79663	0.0331026	0.855629	0.999499
PF3D7_1213900	0.0160191	8.94742	0.107499	0.743009	0.999499
PF3D7_0933100	0.0615355	5.92151	0.534597	0.46468	0.999499
PF3D7_0812100	0.00981612	6.99629	0.0270083	0.869462	0.999499
PF3D7_0722100	0.0602494	3.84956	0.724722	0.3946	0.999499
PF3D7_1457000	-0.136493	8.57071	1.80333	0.17931	0.999499
PF3D7_0624600	0.0250259	10.6855	0.571917	0.449498	0.999499
PF3D7_0311600	-0.0313073	4.08639	0.103785	0.747334	0.999499
PF3D7_1358000	0.112193	4.8414	1.44205	0.229808	0.999499
PF3D7_0910500	0.0262194	7.65644	0.634627	0.425663	0.999499
PF3D7_0907400	-0.0535024	8.0353	0.273978	0.600676	0.999499
PF3D7_0830400	-0.0402282	9.40444	0.559923	0.454291	0.999499
PF3D7_1349500	0.0709552	9.1123	2.35154	0.125159	0.999499
PF3D7_0321800	0.0146157	9.35044	0.0995033	0.752427	0.999499
PF3D7_0706500	0.0173875	10.2578	0.196768	0.657343	0.999499
PF3D7_1229100	0.0470318	11.1526	0.567497	0.451255	0.999499
PF3D7_0317000	-0.0581035	6.23106	0.526349	0.468146	0.999499
PF3D7_1142100	0.0141773	10.5345	0.0294821	0.863671	0.999499
PF3D7_1351800	0.0202461	5.34069	0.0752654	0.783819	0.999499
PF3D7_0629900	-0.0014883	8.48892	0.000676222	0.979254	0.999499
PF3D7_0515000	-0.00173787	6.3197	0.000547314	0.981335	0.999499
PF3D7_0318300	-0.0185664	7.36222	0.139198	0.70908	0.999499
PF3D7_1109400	-0.0551578	8.98164	2.33536	0.126466	0.999499
PF3D7_0907300	-0.00688127	4.31843	0.00972925	0.921427	0.999499
PF3D7_0721800	-0.0137276	4.85279	0.052211	0.81926	0.999499
PF3D7_0531600	0.0571668	9.31077	0.392913	0.530772	0.999499
PF3D7_0723600	0.0160897	5.08936	0.0382714	0.844899	0.999499
PF3D7_0511800	-0.0163183	8.79413	0.0377438	0.845958	0.999499
PF3D7_1330000	0.0106897	4.7729	0.0184452	0.891969	0.999499
PF3D7_1324000	0.026465	7.48426	0.0849155	0.770743	0.999499
PF3D7_0908800	-0.0220184	5.10566	0.0378581	0.845728	0.999499
PF3D7_1024800	0.0275518	12.4117	0.200873	0.654017	0.999499
PF3D7_1428800	0.0779543	5.05983	0.565494	0.452055	0.999499
PF3D7_1326300	-0.036615	7.13888	0.860833	0.353506	0.999499
PF3D7_1106500	-0.0539329	5.78995	0.251463	0.616047	0.999499
PF3D7_1033500	0.00150427	7.01554	0.00219555	0.962627	0.999499
PF3D7_0419600	-0.0301845	8.95313	0.188312	0.664326	0.999499
PF3D7_1305400	0.0191793	5.14844	0.0692068	0.792495	0.999499
PF3D7_1201500	0.00585395	8.0699	0.0256996	0.872636	0.999499
PF3D7_1343200	0.00112352	5.9555	0.000195644	0.98884	0.999499
PF3D7_0917100	0.00560022	4.76067	0.00395722	0.949841	0.999499
PF3D7_0301300	-0.130828	6.45772	1.73616	0.187627	0.999499
PF3D7_1412700	-0.0863204	5.57951	0.580684	0.446044	0.999499
PF3D7_0807800	0.03339	6.70827	0.482904	0.48711	0.999499
PF3D7_1134800	-0.00131074	7.22924	0.0014206	0.969934	0.999499
PF3D7_0416800	-0.0765106	8.42213	0.77243	0.379466	0.999499
PF3D7_1004000	-0.0221121	10.3578	0.422762	0.515562	0.999499
PF3D7_1135400	0.0214002	4.90376	0.0832153	0.772986	0.999499
PF3D7_0935700	-0.0308755	8.3903	0.153368	0.695337	0.999499
PF3D7_1469300	-0.0448713	6.22936	0.924062	0.336411	0.999499
PF3D7_1233100	0.0542885	6.02494	0.622538	0.430106	0.999499
PF3D7_1125300	-0.260989	6.20222	3.64834	0.0561252	0.999499
PF3D7_0422700	-0.0249882	7.29804	0.411589	0.521164	0.999499
PF3D7_1118200	-0.172923	5.96291	3.19571	0.0738316	0.999499
PF3D7_1127300	-0.0252901	5.25988	0.0793409	0.778193	0.999499
PF3D7_0212100	0.0093703	7.10181	0.0405956	0.84032	0.999499
PF3D7_1411200	-0.0162292	8.81808	0.261618	0.60901	0.999499
PF3D7_1136600	-0.0154533	8.74062	0.16675	0.683017	0.999499
PF3D7_1115400	0.031943	7.6231	0.44934	0.502649	0.999499
PF3D7_1359400	-0.0290967	10.1471	0.424734	0.514584	0.999499
PF3D7_1324200	0.00805629	7.11734	0.0409984	0.839541	0.999499
PF3D7_1353400	-0.0124525	6.05964	0.0237361	0.877558	0.999499
PF3D7_0606500	-0.00744788	7.83117	0.0219014	0.88235	0.999499
PF3D7_1414500	0.0248685	8.77684	0.106492	0.744174	0.999499
PF3D7_0219700	0.0156146	8.64059	0.0146756	0.903578	0.999499
PF3D7_1138600	-0.026331	6.37666	0.175546	0.675229	0.999499
PF3D7_0724400	-0.0814859	5.0484	1.78602	0.181412	0.999499
PF3D7_0819600	0.0270507	5.67973	0.0872246	0.767736	0.999499
PF3D7_1020000	0.000795686	8.00842	0.00033354	0.985429	0.999499
PF3D7_1365000	0.0826661	6.60533	3.01798	0.0823461	0.999499
PF3D7_0621200	-0.0909669	9.35214	0.865199	0.352288	0.999499
PF3D7_0419700	0.0229456	4.97369	0.0695537	0.791988	0.999499
PF3D7_0423100	-0.0205154	7.26145	0.169579	0.680486	0.999499
PF3D7_0717400	-0.0485199	7.46602	0.465301	0.495157	0.999499
PF3D7_1352700	0.00519372	8.09179	0.0119622	0.912908	0.999499
PF3D7_0606600	-0.00767906	10.0911	0.0160185	0.899285	0.999499
PF3D7_0709000	0.0343004	9.33897	0.806558	0.36914	0.999499
PF3D7_0213100	-0.0431069	8.09253	0.468903	0.493492	0.999499
PF3D7_1122300	-0.000465773	5.99245	2.73537e-05	0.995827	0.999499
PF3D7_0524300	-0.0140878	4.99341	0.0316235	0.858856	0.999499
PF3D7_1402500	-0.00621664	9.88158	0.0226832	0.880284	0.999499
PF3D7_0209600	0.111052	5.00146	1.65509	0.198268	0.999499
PF3D7_1137300	-0.05522	7.89767	2.14659	0.142887	0.999499
PF3D7_0510400	-0.00900722	4.03888	0.0135495	0.907334	0.999499
PF3D7_0308600	-0.0464729	7.08019	1.13633	0.286428	0.999499
PF3D7_1227800	0.0159918	9.83295	0.18501	0.667102	0.999499
PF3D7_0807700	0.073733	5.93534	0.96998	0.324685	0.999499
PF3D7_1332700	-0.00772253	7.79548	0.0808727	0.776118	0.999499
PF3D7_0407500	-0.0626178	3.76545	0.557036	0.455457	0.999499
PF3D7_1328800	0.107254	6.07959	1.57238	0.209861	0.999499
PF3D7_1101600	-0.031512	5.19622	0.0957507	0.75699	0.999499
PF3D7_1225400	0.0113937	5.02771	0.0310814	0.860059	0.999499
PF3D7_0829100	-0.00240231	7.23238	0.00245005	0.960522	0.999499
PF3D7_0921800	-0.0990208	5.79975	5.82123	0.0158339	0.999499
PF3D7_1421600	-0.0145405	5.85568	0.0582999	0.809203	0.999499
PF3D7_0519400	-0.0363033	10.1593	0.934407	0.33372	0.999499
PF3D7_0212400	0.0152647	8.86721	0.167484	0.682357	0.999499
PF3D7_1354500	-0.0770924	7.40122	0.312523	0.576136	0.999499
PF3D7_1301800	-0.309741	7.12324	3.67952	0.0550846	0.999499
PF3D7_1217300	0.0156657	6.49931	0.0287387	0.865384	0.999499
PF3D7_1443100	-0.0103633	5.27773	0.0092277	0.923472	0.999499
PF3D7_0615600	0.0288846	7.98589	0.394529	0.529928	0.999499
PF3D7_1228400	-0.0124238	8.27143	0.124455	0.724252	0.999499
PF3D7_0610500	-0.0615725	4.73984	0.515734	0.472667	0.999499
PF3D7_0602500	-0.129709	4.51078	1.58766	0.207661	0.999499
PF3D7_1119200	-0.00152041	6.67416	0.00117339	0.972674	0.999499
PF3D7_1009800	-0.00428162	7.44163	0.00821356	0.927788	0.999499
PF3D7_0306900	-0.00129732	10.5712	0.00103073	0.974388	0.999499
PF3D7_0418300	0.0249378	9.82908	0.193018	0.660417	0.999499
PF3D7_1367500	0.00907874	4.46178	0.00997956	0.920426	0.999499
PF3D7_1477500	-0.0854532	9.03367	0.321144	0.570921	0.999499
PF3D7_0312500	-0.0694772	4.43622	0.302274	0.58246	0.999499
PF3D7_1433100	-0.0324389	4.43251	0.109231	0.741021	0.999499
PF3D7_1202900	-0.0481605	9.70692	0.747977	0.387117	0.999499
PF3D7_0628700	-0.00767932	4.52019	0.0128704	0.909676	0.999499
PF3D7_0608000	-0.00509905	5.43469	0.00273854	0.958265	0.999499
PF3D7_0108000	0.0192275	7.67355	0.115768	0.733671	0.999499
PF3D7_0218800	-0.134153	5.49149	2.6818	0.101501	0.999499
PF3D7_1367600	-0.0134995	6.11042	0.0765501	0.782028	0.999499
PF3D7_0705000	0.0307101	7.63578	0.254559	0.613883	0.999499
PF3D7_0935500	0.0202296	4.85972	0.0588517	0.80832	0.999499
PF3D7_0619500	0.0320673	6.21107	0.0952993	0.757545	0.999499
PF3D7_0915400	-0.0057371	10.3367	0.0135472	0.907342	0.999499
PF3D7_1363100	0.0839011	5.06566	1.65052	0.198889	0.999499
PF3D7_1426000	-0.00716411	8.79676	0.0352	0.851177	0.999499
PF3D7_1424500	-0.0913226	3.78872	1.64827	0.199195	0.999499
PF3D7_1037000	0.0111424	4.70133	0.0148163	0.903119	0.999499
PF3D7_0413900	0.106737	7.13435	1.3395	0.247123	0.999499
PF3D7_0317300	0.0173143	9.94042	0.230287	0.631311	0.999499
PF3D7_0827800	0.100404	7.3665	1.11469	0.291064	0.999499
PF3D7_1364000	-0.00847903	5.78855	0.0300443	0.86239	0.999499
PF3D7_0410600	-0.0904057	5.91559	1.02649	0.310984	0.999499
PF3D7_1025000	0.0413479	9.69326	0.276825	0.59879	0.999499
PF3D7_0615700	-0.0197817	4.33056	0.0520426	0.819546	0.999499
PF3D7_1143400	-0.00922758	8.74746	0.075928	0.782894	0.999499
PF3D7_1205500	0.0998917	8.98526	2.30998	0.128545	0.999499
PF3D7_0816100	0.0167257	7.08961	0.0649707	0.798805	0.999499
[truncated: 470 more rows]

## Sheet: COI
Complexity of infection
Gene	logFC	logCPM	LR	PValue	FDR
PF3D7_0209400	-0.00433796	5.72143	0.000706457	0.978795	0.992089
PF3D7_0806000	0.29909	5.52501	1.03068	0.309999	0.703969
PF3D7_1006800	-0.0729977	10.3222	0.37973	0.537748	0.806135
PF3D7_0301800	-0.197327	9.33947	0.574238	0.44858	0.769853
PF3D7_0920900	-0.0198143	6.15328	0.042899	0.835916	0.93828
PF3D7_0415900	0.133871	10.5892	2.85745	0.0909517	0.612614
PF3D7_0214100	-0.0572444	8.87281	0.131008	0.717389	0.896375
PF3D7_0726100	-0.0788438	10.8307	0.159104	0.689983	0.886296
PF3D7_0717700	0.12234	8.62501	0.866072	0.352045	0.723463
PF3D7_1106700	0.234309	5.58007	1.6411	0.200175	0.640767
PF3D7_1342400	-0.0371346	8.24028	0.294035	0.587647	0.836708
PF3D7_1028500	-0.179955	7.7822	3.92352	0.0476151	0.580478
PF3D7_1419100	-0.0651302	8.24836	0.655201	0.418259	0.760653
PF3D7_1207600	0.100527	6.52785	0.824035	0.364003	0.730984
PF3D7_0319500	0.0488684	6.50998	0.253593	0.614557	0.849504
PF3D7_1450000	0.0380052	7.56803	0.148211	0.700251	0.890441
PF3D7_1443900	0.240919	6.0032	0.939698	0.332356	0.712476
PF3D7_1470100	-0.0704651	4.98717	0.0985685	0.753554	0.916665
PF3D7_0519700	-0.123588	8.98808	1.1255	0.288737	0.695834
PF3D7_0532200	-0.246212	5.14833	1.76448	0.184067	0.63423
PF3D7_0508700	-0.1016	8.5399	2.12911	0.144525	0.617847
PF3D7_1227400	-0.0548648	6.75594	0.256216	0.612732	0.848871
PF3D7_1126200	0.151851	8.69143	2.66439	0.102617	0.617847
PF3D7_0806700	0.0301871	7.66984	0.0705057	0.790602	0.92963
PF3D7_1436400	0.400052	4.05576	4.5504	0.0329111	0.57108
PF3D7_0523800	-0.174673	7.54315	1.27992	0.257914	0.672729
PF3D7_1409000	-0.0189079	5.34014	0.0174801	0.894816	0.957583
PF3D7_1447100	0.0114229	7.86007	0.0296937	0.863187	0.945258
PF3D7_1366000	-0.161483	3.85271	1.20437	0.27245	0.684563
PF3D7_1026000	0.926845	7.28077	6.12451	0.013332	0.494382
PF3D7_0919800	-0.235984	7.77387	1.3637	0.242898	0.665958
PF3D7_1354200	0.352503	4.95308	3.03078	0.0816986	0.612614
PF3D7_1353200	0.0740839	9.10379	0.206386	0.649615	0.864804
PF3D7_0610800	-0.0777295	10.1212	0.531747	0.465873	0.773896
PF3D7_0914300	-0.0727257	7.00196	0.568127	0.451004	0.770595
PF3D7_0410900	0.282741	5.82654	1.71617	0.190187	0.63602
PF3D7_1113700	0.10729	4.55306	0.564026	0.452643	0.770819
PF3D7_1129400	0.231315	8.01437	2.35132	0.125177	0.617847
PF3D7_0607000	-0.0745362	10.5912	1.07372	0.300106	0.696164
PF3D7_0519600	0.170483	6.43611	1.28762	0.256487	0.672729
PF3D7_1321700	-0.052325	8.03392	0.469199	0.493356	0.784295
PF3D7_0820000	0.0650015	8.65505	0.81994	0.365198	0.730984
PF3D7_0623900	-0.366271	5.17419	2.26739	0.132122	0.617847
PF3D7_1307100	-0.0147234	8.71513	0.0248728	0.874684	0.947219
PF3D7_1110300	-0.079667	5.0166	0.33879	0.560529	0.817109
PF3D7_0532400	1.21362	9.63212	5.85446	0.0155376	0.494382
PF3D7_0527500	-0.217968	10.6187	2.43753	0.118463	0.617847
PF3D7_0620600	-0.0688829	4.43523	0.230535	0.631128	0.857181
PF3D7_1327000	0.210741	5.78299	1.27458	0.258909	0.672729
PF3D7_0716300	0.459873	6.11157	2.96667	0.0849964	0.612614
PF3D7_0920800	-0.166981	8.92425	2.60057	0.106825	0.617847
PF3D7_1250000	0.0145597	7.74521	0.0337191	0.854306	0.9445
PF3D7_1009200	-0.119907	5.94902	0.934289	0.333751	0.712476
PF3D7_0921900	0.0283683	8.55546	0.110417	0.73967	0.910928
PF3D7_1252900	-0.197401	7.16286	0.426652	0.513636	0.792957
PF3D7_1244800	0.0478277	8.51822	0.339775	0.559959	0.817109
PF3D7_0525000	0.520278	7.58226	1.02448	0.311458	0.703969
PF3D7_1433400	0.771326	7.63345	5.79942	0.0160315	0.494382
PF3D7_1006900	0.184704	5.91235	2.36757	0.12388	0.617847
PF3D7_1471900	0.0291423	7.30146	0.0473275	0.827781	0.936353
PF3D7_1026600	0.551492	8.78715	2.88579	0.089364	0.612614
PF3D7_0922100	-0.117704	10.8082	0.954088	0.328681	0.710569
PF3D7_1471000	-0.0901978	5.77061	0.703754	0.401525	0.75472
PF3D7_1416400	-0.319886	4.46321	1.24625	0.264269	0.679549
PF3D7_0516200	0.0957953	10.0794	1.21703	0.269943	0.68283
PF3D7_1029600	-0.114522	9.35049	0.812519	0.367377	0.732704
PF3D7_0517100	-0.298377	5.41426	1.40037	0.236661	0.662758
PF3D7_1125200	0.209749	5.07017	0.999109	0.317526	0.707976
PF3D7_0520800	0.315074	5.2099	1.45351	0.227965	0.657506
PF3D7_0805600	-0.226106	7.86148	4.00603	0.0453378	0.580478
PF3D7_1320900	0.0734347	4.24878	0.215446	0.642532	0.860621
PF3D7_1242600	0.255395	4.23679	0.69527	0.404378	0.756381
PF3D7_0313500	0.231037	4.74605	1.3221	0.250216	0.671931
PF3D7_1448000	-0.0483992	7.71389	0.548264	0.459028	0.773114
PF3D7_0614200	0.0013483	6.16472	0.000167676	0.989669	0.994798
PF3D7_1221900	0.0147558	9.95668	0.0146252	0.903743	0.959358
PF3D7_0322900	0.1138	10.7031	2.07432	0.149796	0.617847
PF3D7_0934100	-0.0384513	6.16765	0.0897575	0.764486	0.921389
PF3D7_0918100	0.0274879	8.80125	0.0300156	0.862455	0.945258
PF3D7_1019400	0.101402	8.79329	1.27887	0.25811	0.672729
PF3D7_1211200	-0.140981	8.67229	2.104	0.146914	0.617847
PF3D7_0518300	0.208092	6.76889	0.982775	0.321515	0.708842
PF3D7_1023200	0.0616628	6.34632	0.220257	0.638844	0.858803
PF3D7_1222300	0.617481	7.33126	2.72793	0.0986072	0.617847
PF3D7_1009400	-0.0640584	5.4102	0.226545	0.634098	0.857181
PF3D7_1429700	0.0369454	5.91485	0.0559396	0.813033	0.936353
PF3D7_0415300	-0.0435164	7.2429	0.36936	0.543353	0.809452
PF3D7_0806800	-0.0927169	10.0303	0.701148	0.402398	0.75472
PF3D7_1119300	-0.12375	8.17678	1.83881	0.17509	0.625541
PF3D7_1423800	-0.0834654	8.20363	1.07827	0.299086	0.696164
PF3D7_0822100	-0.0498834	5.38922	0.324574	0.568871	0.822513
PF3D7_1441000	0.0332733	7.06015	0.0342996	0.853071	0.9445
PF3D7_1015100	-0.221921	5.17341	4.43554	0.035198	0.57736
PF3D7_0322400	0.237116	5.92868	1.55076	0.213023	0.648931
PF3D7_0507500	0.244986	5.45974	0.509077	0.475539	0.774582
PF3D7_0810800	0.325773	7.03443	0.559017	0.454656	0.771164
PF3D7_1438000	0.00556958	8.70684	0.0122722	0.911791	0.960448
PF3D7_0937200	-0.00404011	6.69598	0.000225551	0.988018	0.994798
PF3D7_1454200	-0.196254	6.9239	2.48078	0.115245	0.617847
PF3D7_1203700	-0.120647	11.8476	0.517345	0.471976	0.774538
PF3D7_1247300	-0.132285	5.75574	1.47087	0.225209	0.657067
PF3D7_1113100	-0.0119209	9.72837	0.0184784	0.891872	0.955941
PF3D7_1033200	0.720331	7.88219	2.29866	0.129485	0.617847
PF3D7_0702500	0.757216	8.52471	3.13936	0.0764236	0.612614
PF3D7_1362200	0.135527	6.76476	1.77725	0.182488	0.6331
PF3D7_1138500	-0.0556311	9.14684	0.129879	0.718557	0.896933
PF3D7_1421200	0.163347	9.83818	2.92179	0.0873909	0.612614
PF3D7_1443800	0.0044423	6.11121	0.00142006	0.96994	0.991966
PF3D7_0406000	0.261908	5.54209	1.93093	0.164656	0.619887
PF3D7_1352200	-0.275768	7.47246	7.59185	0.00586327	0.494382
PF3D7_1121600	0.216839	11.347	2.07907	0.149331	0.617847
PF3D7_1231400	0.0721241	5.04961	0.161943	0.687374	0.886296
PF3D7_0532100	0.188495	11.6235	1.99708	0.157602	0.618569
PF3D7_1412500	0.681936	6.38859	5.4534	0.0195303	0.494382
PF3D7_1002900	0.138884	5.79458	0.588638	0.442946	0.769853
PF3D7_1249300	-0.0107687	6.31716	0.0131721	0.908628	0.959799
PF3D7_0816000	-0.158482	8.52319	3.74016	0.0531194	0.581271
PF3D7_0104500	0.0843437	5.98651	0.216732	0.641542	0.860621
PF3D7_0727800	0.149268	7.08021	0.452387	0.501204	0.785783
PF3D7_0402200	-1.19111	7.99478	8.49244	0.00356626	0.494382
PF3D7_0305200	0.0151104	7.48868	0.0308597	0.860554	0.945011
PF3D7_1338100	0.3029	7.32442	2.03737	0.153475	0.618569
PF3D7_0502800	-0.0455127	4.38712	0.0811376	0.775762	0.926643
PF3D7_0705900	-0.0469769	5.27535	0.0657172	0.797678	0.931142
PF3D7_1407200	0.125769	4.63592	0.716417	0.397322	0.752567
PF3D7_0524900	-0.125564	7.96498	5.05468	0.0245596	0.51818
PF3D7_1216400	-0.131705	8.01788	1.18051	0.277251	0.6889
PF3D7_1241200	-0.0732186	7.0153	0.801048	0.37078	0.733605
PF3D7_1332000	0.248018	5.44715	2.8157	0.0933461	0.612614
PF3D7_1124400	-0.0378493	6.05566	0.202519	0.652695	0.866976
PF3D7_0928000	0.28233	4.6999	1.07337	0.300185	0.696164
PF3D7_0804300	-0.111411	7.25461	0.480204	0.48833	0.784295
PF3D7_0526800	0.26383	5.80208	1.365	0.242673	0.665958
PF3D7_1445600	-0.121868	9.17822	1.12088	0.289729	0.695834
PF3D7_0424700	0.552505	8.73429	2.93324	0.0867732	0.612614
PF3D7_1461800	-0.664505	4.4081	7.64273	0.00570016	0.494382
PF3D7_1208800	-0.109502	8.67044	0.769421	0.380396	0.738837
PF3D7_1442200	-0.129544	4.34553	0.22531	0.635024	0.857181
PF3D7_1349400	0.152403	6.05207	1.73817	0.187371	0.63602
PF3D7_1039900	-0.12738	7.14624	0.839276	0.359604	0.725634
PF3D7_1018600	-0.140075	9.97807	1.49516	0.221417	0.657067
PF3D7_API06700	-0.0771244	4.26571	0.0928991	0.760523	0.918456
PF3D7_0727900	-0.107797	7.88504	0.871751	0.350471	0.723463
PF3D7_1124600	0.717052	5.52761	5.56455	0.0183277	0.494382
PF3D7_0701900	0.0190836	10.5694	0.00409414	0.948982	0.981726
PF3D7_0628100	0.427205	7.2672	0.913271	0.339248	0.714752
PF3D7_1309300	-0.0361241	8.62239	0.240442	0.623887	0.853378
PF3D7_0710400	0.250948	4.07924	0.926742	0.335711	0.713699
PF3D7_1451200	-0.17111	11.3554	1.08226	0.298194	0.696164
PF3D7_1411500	-0.154405	7.54412	2.95847	0.0854285	0.612614
PF3D7_1217400	-0.393049	6.54603	1.94759	0.162847	0.618569
PF3D7_1439200	0.0183277	5.5877	0.0266628	0.870292	0.945258
PF3D7_0203200	-0.0608661	7.23158	0.292708	0.58849	0.836755
PF3D7_0616100	0.271279	4.4368	2.33644	0.126378	0.617847
PF3D7_1465200	-0.0305428	6.31202	0.107101	0.743469	0.911538
PF3D7_1027100	-0.13058	8.84128	1.39358	0.237802	0.663097
PF3D7_0514900	-0.0659529	5.06406	0.48236	0.487355	0.784295
PF3D7_1408700	-0.0763891	10.3175	0.434843	0.509622	0.790694
PF3D7_1142500	0.0826864	7.62912	0.671256	0.412614	0.757292
PF3D7_1203600	-0.103138	3.93146	0.379842	0.537688	0.806135
PF3D7_1135900	0.359859	6.02611	2.26344	0.132459	0.617847
PF3D7_0105000	0.0177818	3.70276	0.00772947	0.929942	0.973031
PF3D7_1316800	0.0717527	6.17499	0.618274	0.43169	0.766703
PF3D7_0717500	0.0404261	5.75348	0.0358001	0.849929	0.9445
PF3D7_1405100	0.197311	5.86038	1.25139	0.263288	0.678431
PF3D7_1134700	-0.0997865	9.26439	1.46185	0.226636	0.657067
PF3D7_1142700	-0.166252	5.8084	1.86159	0.172442	0.619891
PF3D7_0218500	0.0449624	7.01472	0.277427	0.598393	0.843449
PF3D7_1308200	-0.0893818	10.5026	1.96399	0.161087	0.618569
PF3D7_1302000	-0.00951064	10.2617	0.0116772	0.913947	0.960448
PF3D7_1241800	-0.179957	8.64131	3.22647	0.0724568	0.612614
PF3D7_1039000	0.373088	8.83089	1.1991	0.273502	0.685549
PF3D7_1364400	-0.00484889	7.97973	0.00517928	0.942628	0.977657
PF3D7_0323700	-0.0799618	7.86148	0.603953	0.437074	0.767348
PF3D7_1203900	0.160035	7.85194	1.12523	0.288794	0.695834
PF3D7_0210900	-0.0762223	9.43606	0.470576	0.492722	0.784295
PF3D7_1224400	-0.0803653	7.72182	0.688455	0.40669	0.75705
PF3D7_1369700	-0.260833	4.68744	4.80384	0.0283964	0.551068
PF3D7_0306200	0.0768279	5.54044	0.259361	0.610559	0.848702
PF3D7_1478800	-0.0754339	4.16316	0.134738	0.713569	0.894753
PF3D7_0627100	-0.0808497	9.57909	0.262283	0.608556	0.847339
PF3D7_1009300	-0.222507	5.02983	3.06099	0.080193	0.612614
PF3D7_1113600	-0.108852	7.0335	1.55727	0.212065	0.648931
PF3D7_0804900	0.178077	6.32943	1.86184	0.172413	0.619891
PF3D7_1146600	0.376324	4.8846	1.48541	0.22293	0.657067
PF3D7_1368100	0.270885	5.71755	1.60455	0.20526	0.645399
PF3D7_1432600	0.218152	5.8536	1.22383	0.268611	0.68283
PF3D7_1102700	-0.0204441	11.8603	0.016349	0.898257	0.957583
PF3D7_1111200	0.0337236	5.06995	0.0473221	0.82779	0.936353
PF3D7_0714000	0.0610503	8.71529	0.15963	0.689498	0.886296
PF3D7_0307100	0.059747	9.48092	0.53834	0.463122	0.773114
PF3D7_1401600	0.255174	8.95581	1.9326	0.164475	0.619887
PF3D7_1340900	0.16252	10.0451	2.49569	0.114158	0.617847
PF3D7_0209700	-0.237735	7.5008	5.56213	0.0183531	0.494382
PF3D7_1227900	0.0471998	6.49296	0.213285	0.644205	0.860681
PF3D7_1030400	-0.181669	3.85717	1.69838	0.1925	0.63602
PF3D7_0415400	-0.0944773	6.79538	0.727618	0.393656	0.752567
PF3D7_0626000	0.264941	6.28588	0.766528	0.381293	0.738837
PF3D7_1253300	-0.0325882	7.68596	0.0169569	0.896393	0.957583
PF3D7_0106400	-0.0473692	7.61346	0.336476	0.561871	0.817625
PF3D7_0603000	-0.115206	7.02607	1.107	0.292734	0.695834
PF3D7_0610900	-0.0716686	9.13521	0.474342	0.490997	0.784295
PF3D7_1105000	0.0841218	9.32888	0.385204	0.534831	0.804189
PF3D7_0722300	-0.0704747	8.12593	0.539022	0.462838	0.773114
PF3D7_1410200	0.009301	9.21494	0.0283187	0.866362	0.945258
PF3D7_1200700	-0.159745	12.8507	0.568632	0.450803	0.770595
PF3D7_1317800	0.139933	10.5821	2.71735	0.0992624	0.617847
PF3D7_1243800	0.0791851	4.66223	0.22762	0.633295	0.857181
PF3D7_1301400	1.10475	9.83894	5.52046	0.0187954	0.494382
PF3D7_0526300	-0.159445	6.92792	5.21939	0.0223364	0.504396
PF3D7_0803600	-0.0477996	7.21022	0.26293	0.608115	0.847339
PF3D7_1203500	-0.189964	8.7346	1.56247	0.211303	0.648798
PF3D7_1448700	-0.165076	5.45947	2.50339	0.113602	0.617847
PF3D7_1454400	-0.015494	9.26835	0.0336552	0.854442	0.9445
PF3D7_0717300	0.218618	6.00691	0.812431	0.367402	0.732704
PF3D7_0609400	0.470103	5.46719	4.24335	0.0394044	0.580478
PF3D7_1030200	0.190203	5.62611	0.404379	0.524836	0.800303
PF3D7_1463500	-0.402116	6.50994	4.05914	0.0439329	0.580478
PF3D7_1404900	-0.0319275	8.75188	0.0512145	0.820963	0.936353
PF3D7_0316900	-0.0882429	8.05956	0.749183	0.386735	0.745267
PF3D7_1122400	0.0766893	6.30481	0.690057	0.406145	0.75705
PF3D7_1115300	0.0354381	6.74647	0.054475	0.815452	0.936353
PF3D7_0811300	-0.0897306	11.4364	0.297005	0.585766	0.835272
PF3D7_1458600	-0.0828263	7.62858	0.828245	0.36278	0.729673
PF3D7_1456700	0.00429332	7.77878	0.00301766	0.956192	0.984327
PF3D7_0702200	0.21621	8.80684	1.01302	0.31418	0.705066
PF3D7_0830500	0.0278119	11.5961	0.0151527	0.902031	0.958871
PF3D7_1120200	0.104021	5.22162	0.87654	0.349151	0.723463
PF3D7_0727200	-0.0569167	6.66611	0.264944	0.606744	0.847227
PF3D7_1405300	-0.060885	3.75531	0.0841363	0.771768	0.9242
PF3D7_1116200	0.142399	4.99773	0.724622	0.394632	0.752567
PF3D7_1119700	-0.176626	3.75644	0.807891	0.368745	0.733356
PF3D7_0519500	0.533435	7.38475	1.99328	0.157998	0.618569
PF3D7_1234200	-0.346516	4.97245	2.30344	0.129088	0.617847
PF3D7_1337800	0.155923	6.08338	0.361398	0.547731	0.811792
PF3D7_1119000	0.40034	4.71954	1.98452	0.158915	0.618569
PF3D7_0513200	-0.0605237	8.90518	0.466973	0.494383	0.784295
PF3D7_0109800	-0.0672885	7.94125	1.08885	0.296726	0.696164
PF3D7_1120100	0.26562	10.1196	2.64419	0.103929	0.617847
PF3D7_0604500	-0.00847089	11.8722	0.00316614	0.955128	0.984327
PF3D7_1235900	0.0603572	7.33256	0.633987	0.425897	0.761647
PF3D7_1333000	0.25753	5.20861	0.902766	0.342041	0.716383
PF3D7_0914000	0.250024	5.62616	2.36684	0.123937	0.617847
PF3D7_1016400	-0.206479	8.77073	5.67204	0.0172374	0.494382
PF3D7_0108400	-0.233603	6.4053	1.07052	0.300829	0.696164
PF3D7_1348400	0.62889	5.01862	2.85321	0.091192	0.612614
PF3D7_1228000	-0.106245	3.50472	0.588895	0.442847	0.769853
PF3D7_1139800	-0.0472761	6.92817	0.229441	0.631939	0.857181
PF3D7_0520300	-0.203713	4.37111	2.78537	0.0951286	0.612614
PF3D7_1227100	0.379015	4.36114	1.72515	0.189031	0.63602
PF3D7_0404900	-0.279602	5.42944	1.71843	0.189895	0.63602
PF3D7_1324700	-0.126789	6.2477	1.35448	0.244496	0.66652
PF3D7_0505000	0.122611	7.71427	0.795595	0.372414	0.733605
PF3D7_0506700	0.685396	5.00079	2.63231	0.104709	0.617847
PF3D7_1123000	-0.0825073	9.84927	0.659966	0.416572	0.760653
PF3D7_1367000	0.0562828	5.60672	0.150856	0.697719	0.889391
PF3D7_0911900	-0.0558111	10.2983	0.195101	0.658705	0.867233
PF3D7_1222500	0.117817	4.89072	0.51442	0.473232	0.774538
PF3D7_1412100	0.171682	5.13568	0.54244	0.461423	0.773114
PF3D7_1130000	-0.315235	6.20112	4.04875	0.0442041	0.580478
PF3D7_1361000	-0.124881	6.46752	2.41746	0.11999	0.617847
PF3D7_0831500	-0.237956	10.6571	2.24129	0.134369	0.617847
PF3D7_0725200	0.039715	5.51149	0.0971823	0.755238	0.917445
PF3D7_0802000	0.869047	8.55112	3.06962	0.0797683	0.612614
PF3D7_0318900	0.185871	7.23075	1.25834	0.261966	0.67705
PF3D7_1351900	-0.00733711	6.4858	0.00453064	0.946335	0.980366
PF3D7_1037300	0.23862	9.09747	2.35327	0.12502	0.617847
PF3D7_1118400	-0.214698	4.79006	1.68898	0.193736	0.63602
PF3D7_0300700	0.0134708	6.42639	0.00098507	0.974962	0.992089
PF3D7_0808400	-0.0274135	5.25538	0.0431036	0.83553	0.938272
PF3D7_1307600	0.291623	5.27558	0.856424	0.354741	0.723463
PF3D7_0821500	-0.116901	6.76911	1.33515	0.247891	0.668018
PF3D7_1336800	0.240731	7.15595	4.19657	0.0405059	0.580478
PF3D7_1117400	0.178739	6.2871	0.327582	0.567087	0.822325
PF3D7_1437500	-0.185742	5.23015	1.88235	0.170068	0.619887
PF3D7_0617900	0.0920403	9.49944	0.361915	0.547444	0.811792
PF3D7_1324300	-0.205112	7.83003	1.76062	0.184547	0.63423
PF3D7_1248600	-0.50135	5.44197	4.09677	0.0429651	0.580478
PF3D7_1108200	0.020227	4.60908	0.0332568	0.855297	0.9445
PF3D7_0715000	-0.0724347	5.74622	0.23524	0.627665	0.85666
PF3D7_1354400	0.213808	6.53286	1.68979	0.193628	0.63602
PF3D7_0217300	-0.132685	5.41225	1.09412	0.295561	0.696164
PF3D7_0722000	0.0332115	6.40491	0.159026	0.690055	0.886296
PF3D7_1334700	-0.0802838	8.29827	0.141868	0.706431	0.891603
PF3D7_0412100	-0.119205	3.79567	0.428819	0.512569	0.792458
PF3D7_1464600	-0.00518306	10.3933	0.00382422	0.95069	0.981726
PF3D7_0111900	0.299918	3.70809	2.98423	0.0840795	0.612614
PF3D7_0821800	0.313751	7.07451	1.80529	0.179075	0.627393
PF3D7_0804800	-0.023498	7.97103	0.0542903	0.815759	0.936353
PF3D7_1407900	-0.207004	10.9513	1.07742	0.299275	0.696164
PF3D7_0826100	-0.0226645	10.8244	0.159393	0.689716	0.886296
PF3D7_0807600	-0.105451	9.9079	3.493	0.0616289	0.612614
PF3D7_0520900	-0.0738789	8.58817	0.580896	0.445961	0.769853
PF3D7_1469400	0.663644	6.48542	1.79599	0.180198	0.63044
PF3D7_0724100	0.0484353	6.98815	0.194344	0.659325	0.867233
PF3D7_0105600	0.0819634	6.54315	0.268151	0.604575	0.847113
PF3D7_1347500	-0.0467748	11.9711	0.146764	0.701647	0.890441
PF3D7_0419900	0.3958	9.41825	6.59146	0.0102469	0.494382
PF3D7_0815200	-0.167856	8.5384	3.81441	0.0508135	0.580478
PF3D7_0602200	0.238262	5.73481	2.39297	0.121882	0.617847
PF3D7_1332900	-0.134483	8.08437	1.30029	0.25416	0.672729
PF3D7_1343300	0.395749	6.46511	2.97388	0.0846187	0.612614
PF3D7_1007800	-0.382378	5.19936	5.83044	0.0157512	0.494382
PF3D7_1417300	0.384643	4.11468	2.52086	0.112349	0.617847
PF3D7_1025100	0.00262495	8.44185	0.000179749	0.989303	0.994798
PF3D7_1027800	0.0774739	11.2421	1.14344	0.284926	0.695834
PF3D7_1357500	0.358045	3.88927	3.31042	0.0688419	0.612614
PF3D7_0721900	-0.133566	6.15612	1.21896	0.269565	0.68283
PF3D7_0915100	0.00443806	8.03284	0.0031328	0.955365	0.984327
PF3D7_0702100	-0.0566179	10.4337	0.0348001	0.852015	0.9445
PF3D7_0907200	-0.134422	8.38769	1.08577	0.29741	0.696164
PF3D7_0922500	0.161556	9.34971	1.10772	0.292579	0.695834
PF3D7_0616400	-0.128986	6.11306	1.01251	0.314302	0.705066
PF3D7_0808300	-0.128402	7.59074	0.923532	0.336549	0.713699
PF3D7_1353800	0.162811	6.67247	1.36414	0.242822	0.665958
PF3D7_0729400	-0.136087	7.07126	2.34761	0.125475	0.617847
PF3D7_1149300	-0.0597862	5.21198	0.159333	0.689771	0.886296
PF3D7_1252300	0.955421	10.755	6.18879	0.0128562	0.494382
PF3D7_0936400	0.14352	5.79313	0.27578	0.59948	0.844166
PF3D7_0819000	-0.0276884	8.71335	0.059397	0.807452	0.935415
PF3D7_0104300	-0.0860692	11.7676	0.206653	0.649404	0.864804
PF3D7_1200800	-0.131675	8.37605	0.507218	0.476346	0.775064
PF3D7_0720000	-0.0279688	5.31341	0.0908129	0.763146	0.920668
PF3D7_0626800	0.0236188	11.3942	0.0733676	0.786495	0.928008
PF3D7_0623600	-0.126589	7.74772	0.796137	0.372251	0.733605
PF3D7_0512600	0.0285645	5.10764	0.0475436	0.827394	0.936353
PF3D7_0104400	-0.0678235	5.2842	0.0941221	0.759001	0.918456
PF3D7_1402300	0.0471373	6.6218	0.13394	0.714382	0.894937
PF3D7_0209200	0.0898964	6.27458	0.48163	0.487685	0.784295
PF3D7_1223400	-0.0866866	11.569	0.73488	0.391306	0.751162
PF3D7_0425100	0.394468	5.36586	1.28958	0.256125	0.672729
PF3D7_1003700	-0.0966132	3.76569	0.262414	0.608467	0.847339
PF3D7_1345700	0.176653	5.5687	0.571015	0.449856	0.770595
PF3D7_0928500	0.033664	6.78509	0.139891	0.70839	0.892389
PF3D7_0606000	-0.147623	10.0275	0.771267	0.379825	0.738837
PF3D7_1124700	0.185739	5.39021	0.487854	0.484886	0.782624
PF3D7_1121100	-0.239756	9.1745	1.8822	0.170085	0.619887
PF3D7_0220600	0.799315	8.67688	3.77846	0.0519164	0.580478
PF3D7_0527900	-0.167684	8.50842	4.07661	0.0434807	0.580478
PF3D7_0513600	0.599509	6.14021	1.82942	0.176196	0.625541
PF3D7_1464200	-0.0796912	5.59161	0.314313	0.575045	0.827106
PF3D7_1430400	-0.02735	4.92785	0.0245503	0.875493	0.947219
PF3D7_1225700	-0.109668	7.44423	1.13932	0.285797	0.695834
PF3D7_0522200	-0.0855144	4.13341	0.535757	0.464196	0.773868
PF3D7_0301200	-0.301951	8.26909	1.37078	0.241679	0.665958
PF3D7_1102800	-0.182573	13.2098	0.967324	0.325349	0.71031
PF3D7_1128100	0.338322	5.98298	2.18308	0.139535	0.617847
PF3D7_0809500	0.0153018	5.31007	0.0135531	0.907322	0.959799
PF3D7_0215500	0.0338146	7.31097	0.0705009	0.790609	0.92963
PF3D7_1148700	1.02613	8.90361	6.82807	0.00897364	0.494382
PF3D7_0305700	0.0263875	7.80513	0.0599686	0.806546	0.934885
PF3D7_0626600	-0.185468	4.75049	0.797391	0.371875	0.733605
PF3D7_1351400	0.134765	9.48252	2.35749	0.124683	0.617847
PF3D7_0110400	0.00447691	7.59437	0.00379179	0.950899	0.981726
PF3D7_1354300	-0.0856511	10.0097	1.52826	0.216373	0.653063
PF3D7_1417600	0.086218	9.44094	0.566846	0.451515	0.770819
PF3D7_1200600	-0.0204189	6.16494	0.00401197	0.949496	0.981726
PF3D7_1458000	-0.0752683	8.48723	0.406958	0.523517	0.799145
PF3D7_1309100	0.233921	9.26005	5.24253	0.0220412	0.504396
PF3D7_0519800	0.0129231	8.33549	0.0275751	0.868112	0.945258
PF3D7_0408300	0.475579	5.25788	3.55218	0.0594671	0.610398
PF3D7_1103400	-0.300063	4.13875	1.48377	0.223186	0.657067
PF3D7_1005000	-0.113394	5.65665	1.09821	0.294659	0.696164
PF3D7_1464000	0.00250591	7.38506	0.000785836	0.977636	0.992089
PF3D7_1478900	0.0260359	5.65363	0.0141294	0.905381	0.959456
PF3D7_0314500	-0.0959762	7.12763	1.35268	0.24481	0.66652
PF3D7_0926700	0.189809	5.73669	0.759033	0.383631	0.742424
PF3D7_1211800	0.237877	9.93688	3.85406	0.0496257	0.580478
PF3D7_1208200	-0.350507	4.63191	1.28294	0.257353	0.672729
PF3D7_1251500	-0.0400561	8.58157	0.513292	0.473717	0.774538
PF3D7_0709100	0.264443	4.17351	1.8755	0.170846	0.619887
PF3D7_1450300	-0.169349	6.36059	1.57229	0.209874	0.648288
PF3D7_1011400	0.275601	5.5498	2.58712	0.107736	0.617847
PF3D7_0933900	0.0862661	7.67348	0.45495	0.499994	0.785783
PF3D7_1335600	-0.012219	4.36892	0.0106388	0.917848	0.963624
PF3D7_1350200	-0.211817	4.7921	3.86988	0.04916	0.580478
PF3D7_0932300	0.491267	6.31181	2.40677	0.120812	0.617847
PF3D7_1012400	0.513468	9.80892	2.8613	0.0907343	0.612614
PF3D7_1104200	0.138941	9.87931	2.6477	0.1037	0.617847
PF3D7_1464900	-0.0755329	7.7582	1.34561	0.246047	0.668018
PF3D7_1004300	-0.0053188	8.93185	0.00137102	0.970463	0.991966
PF3D7_1303100	0.394032	4.38053	1.38876	0.238615	0.663116
PF3D7_1314200	0.0900815	4.08863	0.152914	0.695766	0.889391
PF3D7_1252800	-0.151388	7.62981	0.956462	0.32808	0.710569
PF3D7_1202500	-0.0188198	6.48895	0.0299433	0.862619	0.945258
PF3D7_1120300	0.0381133	3.77732	0.0492206	0.824425	0.936353
PF3D7_1422300	0.0346869	5.68318	0.132296	0.716063	0.895169
PF3D7_0621800	-0.00235586	9.52452	0.000822076	0.977126	0.992089
PF3D7_0512300	-0.0356658	5.32108	0.0934536	0.759832	0.918456
PF3D7_1444300	0.275292	4.38644	1.18562	0.276215	0.688429
PF3D7_0310800	-0.0156177	5.9977	0.0259751	0.871961	0.946243
PF3D7_1405800	-0.161793	9.66953	2.7297	0.0984978	0.617847
PF3D7_1218300	-0.176507	6.1874	1.01686	0.313265	0.705066
PF3D7_0717900	0.229153	5.1678	0.709493	0.399612	0.752567
PF3D7_1138700	-0.0852505	9.96725	0.242178	0.622638	0.852905
PF3D7_1318700	0.091068	4.56218	0.102424	0.74894	0.91436
PF3D7_1408400	0.0951365	5.98234	0.449884	0.50239	0.786273
PF3D7_1035000	-0.0591531	5.0607	0.16706	0.682738	0.884213
PF3D7_1029400	0.0360771	5.56127	0.130419	0.717998	0.896686
PF3D7_0807200	0.192999	4.96106	0.833696	0.361206	0.728276
PF3D7_1445100	0.0749384	7.86459	0.300096	0.583822	0.834416
PF3D7_0935200	-0.0146918	8.01303	0.0316961	0.858696	0.9445
PF3D7_0524500	-0.0825894	4.72476	0.354811	0.551403	0.814803
PF3D7_1315000	-0.156104	6.30542	1.11628	0.290721	0.695834
PF3D7_1337900	-0.207059	7.14492	3.75905	0.0525224	0.580478
PF3D7_0703900	-0.0498791	9.48791	0.470672	0.492678	0.784295
PF3D7_1448100	0.180004	4.23863	0.883782	0.347168	0.722227
PF3D7_1457600	0.0430303	5.73303	0.112326	0.737511	0.910526
PF3D7_1307700	0.11828	6.71663	0.783474	0.376081	0.73732
PF3D7_1455400	-0.205834	7.85302	1.59115	0.207161	0.647466
PF3D7_0617200	0.0670742	9.36165	0.677071	0.410597	0.757292
PF3D7_0416200	0.0349393	4.22874	0.0570796	0.811173	0.936353
PF3D7_1129800	0.172253	4.69061	0.430391	0.511797	0.792089
PF3D7_1018800	-0.091534	6.45463	0.21434	0.643387	0.860621
PF3D7_0725600	0.241077	9.29425	1.21056	0.271222	0.684563
PF3D7_1459600	-0.114787	6.80411	2.2523	0.133416	0.617847
PF3D7_1347700	-0.131259	9.89204	0.611159	0.434352	0.766703
PF3D7_1315900	-0.151551	7.93994	2.28134	0.130939	0.617847
PF3D7_1135800	-0.112685	3.68691	0.628046	0.428073	0.762246
PF3D7_1002400	-0.0868848	10.28	0.249057	0.61774	0.85012
PF3D7_0416400	0.715794	5.07285	5.05572	0.0245447	0.51818
PF3D7_1205000	0.0120533	5.03394	0.00389251	0.950252	0.981726
PF3D7_0913000	-0.0322467	7.19705	0.0861077	0.769185	0.922576
PF3D7_1362300	0.177911	4.03884	0.667944	0.413769	0.757967
PF3D7_1003800	-0.00300949	7.73781	0.00135715	0.970613	0.991966
PF3D7_0902200	-0.194391	8.79278	2.45615	0.117065	0.617847
PF3D7_0824900	-0.0513864	6.80184	0.435141	0.509477	0.790694
PF3D7_0317800	0.181098	6.40863	1.15782	0.281919	0.692465
PF3D7_0717200	0.0790851	7.39357	0.168931	0.681063	0.882965
PF3D7_0215400	0.0612775	8.50297	0.283003	0.59474	0.840739
PF3D7_1365800	-0.275881	5.71217	11.7938	0.00059427	0.494382
PF3D7_1411700	-0.0597098	3.82219	0.152909	0.695771	0.889391
PF3D7_0925900	-0.0689738	10.787	0.249787	0.617225	0.85012
PF3D7_0501400	-0.0204639	11.8614	0.00610029	0.937745	0.976261
PF3D7_1407100	-0.0916961	8.35805	0.700613	0.402578	0.75472
PF3D7_0912500	-0.0900306	6.42255	1.40308	0.236209	0.662238
PF3D7_1355500	-0.130194	7.47266	2.56244	0.109429	0.617847
PF3D7_1419900	-0.178189	6.1383	3.07658	0.0794272	0.612614
PF3D7_1359300	0.0320092	7.77774	0.202545	0.652675	0.866976
PF3D7_0731200	0.0444313	7.87881	0.0332682	0.855272	0.9445
PF3D7_0215100	0.203429	4.18889	0.658017	0.417261	0.760653
PF3D7_1401100	-0.121474	13.0338	0.351388	0.553329	0.816193
PF3D7_0214000	-0.166339	8.58305	5.56485	0.0183245	0.494382
PF3D7_1441100	-0.103318	9.97664	0.319845	0.571701	0.824683
PF3D7_0918700	-0.112282	8.92629	0.209308	0.64731	0.863544
PF3D7_0208300	0.0365649	6.44866	0.190902	0.662167	0.86809
PF3D7_1216300	-0.0969299	7.57669	0.850594	0.356384	0.724278
PF3D7_0936600	0.603366	6.33157	3.11616	0.0775191	0.612614
PF3D7_1463400	-0.164362	7.47448	6.38396	0.0115156	0.494382
PF3D7_1006100	-0.263748	4.08534	1.81644	0.177738	0.625541
PF3D7_0906910	0.00616148	5.0553	0.000831818	0.976991	0.992089
PF3D7_1302600	-0.0390024	6.63649	0.20118	0.65377	0.866976
PF3D7_1422100	-0.179964	3.76248	0.871512	0.350537	0.723463
PF3D7_1411900	-0.155293	8.74741	1.75687	0.185016	0.63423
PF3D7_1133100	-0.126905	8.03724	2.81285	0.0935122	0.612614
PF3D7_0405100	-0.0781388	6.85824	0.67472	0.411411	0.757292
PF3D7_1000100	-0.253634	4.155	1.16469	0.280495	0.691906
PF3D7_0629500	-0.228745	8.61985	6.9203	0.00852225	0.494382
PF3D7_0502200	0.218589	4.50318	0.788484	0.374559	0.73608
PF3D7_0631500	-0.215731	4.53087	1.30574	0.253167	0.672729
PF3D7_1119400	-0.082994	8.44606	1.37937	0.240209	0.665194
PF3D7_0721000	0.17974	7.93175	2.10556	0.146765	0.617847
PF3D7_0221800	-0.326752	4.71473	2.33361	0.126608	0.617847
PF3D7_0415100	0.0293009	5.44323	0.0327566	0.856377	0.9445
PF3D7_1144500	0.0309508	4.21329	0.0238859	0.877175	0.948174
PF3D7_1127900	0.361869	5.71602	4.56639	0.0326052	0.57108
PF3D7_1307200	0.0642444	5.49702	0.303437	0.581736	0.832516
PF3D7_1354600	0.0290199	6.13498	0.0520951	0.819457	0.936353
PF3D7_1246500	0.308661	3.68883	2.94067	0.086375	0.612614
PF3D7_0423600	-0.0214281	8.48098	0.103039	0.748213	0.91436
PF3D7_0423900	-0.275804	4.28138	1.1323	0.287284	0.695834
PF3D7_1244200	-0.0695654	7.17388	0.776392	0.378247	0.738776
PF3D7_1434700	0.898013	5.63819	4.50555	0.0337851	0.57108
PF3D7_0303000	-0.0556844	4.47389	0.20044	0.654366	0.866976
PF3D7_1115700	0.164006	7.84766	0.5192	0.471183	0.774538
PF3D7_0220400	-0.0719083	5.2862	0.137676	0.710603	0.892801
PF3D7_1436300	0.207412	11.1573	2.03171	0.154047	0.618569
PF3D7_0721200	-0.0154457	6.07386	0.0133747	0.907931	0.959799
PF3D7_0415200	-0.532816	4.44973	8.46558	0.0036193	0.494382
PF3D7_0723900	0.271484	6.75239	2.29452	0.129831	0.617847
PF3D7_1203200	0.0397883	6.62444	0.247838	0.618601	0.850318
PF3D7_1458800	-0.087825	5.92271	0.756606	0.384393	0.742424
PF3D7_1342900	0.278159	7.25387	2.4245	0.119452	0.617847
PF3D7_1030100	-0.0591621	8.52427	0.306165	0.580043	0.831886
PF3D7_0817900	-0.0144783	7.74798	0.00682595	0.934154	0.974414
PF3D7_1434500	-0.0557888	10.3159	0.866724	0.351864	0.723463
PF3D7_1032000	-0.314852	4.25863	2.592	0.107405	0.617847
PF3D7_0521700	-0.229607	4.84364	3.5948	0.0579606	0.602403
PF3D7_0521500	0.250696	4.46744	0.721141	0.39577	0.752567
PF3D7_1419600	0.164892	4.98265	1.36636	0.242438	0.665958
PF3D7_0528700	-0.154996	7.38562	2.36286	0.124254	0.617847
PF3D7_1448300	0.0158977	6.68516	0.0162157	0.898671	0.957583
PF3D7_0925200	0.0998679	8.32531	1.13598	0.286503	0.695834
PF3D7_1355300	-0.303284	4.99827	6.06197	0.0138123	0.494382
PF3D7_1353900	0.150611	7.07883	1.02709	0.310844	0.703969
PF3D7_0108700	0.401378	6.91621	3.68753	0.0548206	0.583586
PF3D7_1108100	0.051846	5.2776	0.0599687	0.806545	0.934885
PF3D7_0301700	0.966079	9.12708	4.16589	0.0412459	0.580478
PF3D7_0934000	0.208895	4.21895	0.653729	0.418783	0.760653
PF3D7_0319600	0.0287316	8.45979	0.120057	0.728972	0.904479
PF3D7_1107200	0.42739	4.58189	2.17782	0.140013	0.617847
PF3D7_0409100	-0.128163	8.89869	1.13547	0.286613	0.695834
PF3D7_1146900	0.0385179	4.20611	0.0682419	0.793914	0.931142
PF3D7_1461900	-0.109686	8.09742	1.47249	0.224953	0.657067
PF3D7_1338200	-0.0193567	11.017	0.0490809	0.82467	0.936353
PF3D7_0508500	0.617335	4.51809	5.71309	0.0168388	0.494382
PF3D7_0309600	0.150474	9.13172	3.68452	0.0549198	0.583586
PF3D7_1105400	0.101874	10.8399	2.25729	0.132987	0.617847
PF3D7_0210200	0.583958	4.53117	3.75723	0.0525795	0.580478
PF3D7_0112800	-0.267724	7.5104	1.10061	0.294133	0.695834
PF3D7_0817500	0.210909	8.31901	2.05545	0.151663	0.618569
PF3D7_1311000	-0.0478642	4.06602	0.0968249	0.755674	0.917445
PF3D7_1116600	-0.407649	4.91531	4.993	0.0254501	0.51818
PF3D7_0822400	-0.0179108	4.87583	0.0159614	0.899464	0.957681
PF3D7_0902300	-0.086192	9.24905	0.249474	0.617446	0.85012
PF3D7_1326700	-0.0169981	6.25522	0.0269391	0.869628	0.945258
PF3D7_0409300	-0.0583649	6.8465	0.843531	0.358389	0.724944
PF3D7_1408200	-0.11169	10.0914	2.21635	0.136555	0.617847
PF3D7_1321200	0.124021	5.1038	0.860602	0.35357	0.723463
PF3D7_1012700	-0.0907804	7.55848	0.376193	0.539648	0.807389
PF3D7_0912400	-0.295684	6.74628	7.51274	0.00612642	0.494382
PF3D7_0305500	0.0359639	9.58148	0.264403	0.607111	0.847227
PF3D7_1447200	-0.10937	8.3407	1.94836	0.162764	0.618569
PF3D7_1421400	0.0431612	6.29238	0.135924	0.712367	0.894149
PF3D7_1126000	-0.0450875	9.08319	0.323566	0.569472	0.822903
PF3D7_0716200	-0.0315157	10.1033	0.0657592	0.797615	0.931142
PF3D7_1017600	0.030179	8.20619	0.0766537	0.781885	0.927756
PF3D7_1352500	0.272266	6.41503	0.881092	0.347903	0.722567
PF3D7_1344100	0.304918	5.76516	2.98628	0.0839728	0.612614
PF3D7_0313100	0.5261	5.73347	2.78245	0.095302	0.612614
PF3D7_0304900	-0.345122	3.95448	6.00845	0.0142376	0.494382
PF3D7_0810000	-0.193269	4.35619	2.00526	0.156755	0.618569
PF3D7_1033600	0.0208214	9.62143	0.0557329	0.813372	0.936353
PF3D7_0517300	-0.0689467	11.1262	0.211956	0.645239	0.861243
PF3D7_0622900	0.0255728	10.8766	0.0148842	0.902898	0.958871
PF3D7_0521000	0.106768	7.45415	0.636975	0.424808	0.761647
PF3D7_1104400	0.401724	7.99742	4.04165	0.0443905	0.580478
PF3D7_1145800	-0.083743	6.42785	1.11525	0.290944	0.695834
PF3D7_1022100	-0.0923479	6.99439	0.89026	0.345407	0.720776
PF3D7_0523200	0.0530494	3.94925	0.0725887	0.787604	0.928088
PF3D7_0623800	-0.0302715	12.0059	0.0328763	0.856118	0.9445
PF3D7_1461200	-0.206108	6.05745	3.40321	0.0650698	0.612614
PF3D7_1472100	-0.147138	7.27058	1.25263	0.263051	0.678431
PF3D7_1030600	-0.0599212	7.17303	0.372044	0.541892	0.808444
PF3D7_0424600	-0.14189	11.1798	0.250424	0.616777	0.85012
PF3D7_1320000	0.0117695	9.32066	0.0196744	0.88845	0.954133
PF3D7_1243600	0.011717	10.0575	0.00831621	0.927339	0.971126
PF3D7_1223200	-0.166922	5.78494	3.02996	0.0817401	0.612614
PF3D7_0914500	-0.00368648	6.12268	0.000722069	0.978562	0.992089
PF3D7_0822300	-0.0738945	5.53646	0.655383	0.418195	0.760653
PF3D7_1407800	-0.0546146	11.7395	0.143389	0.704935	0.891153
PF3D7_0615400	-0.00872263	9.97691	0.00718895	0.93243	0.973821
PF3D7_1422400	-0.0638122	7.77839	0.711131	0.399069	0.752567
PF3D7_0806500	0.0777849	7.85542	0.98063	0.322043	0.708842
PF3D7_0217700	-0.0879195	5.25271	0.347143	0.555735	0.81639
PF3D7_1413800	-0.023981	7.77097	0.100185	0.751608	0.915642
PF3D7_1434100	0.0458793	4.17925	0.0538206	0.816544	0.936353
PF3D7_0711200	0.0682082	3.70697	0.125565	0.723076	0.899162
PF3D7_0201900	1.09008	11.5483	4.70885	0.0300078	0.557396
PF3D7_0415500	-0.0481785	6.00281	0.216639	0.641613	0.860621
PF3D7_0419200	-0.112999	4.08855	0.588128	0.443144	0.769853
PF3D7_1234100	-0.108523	9.167	2.52924	0.111754	0.617847
PF3D7_0923300	-0.264201	4.41083	3.05749	0.0803656	0.612614
PF3D7_0523000	-0.242946	11.1302	1.71593	0.190218	0.63602
PF3D7_0212200	0.12245	5.89666	0.722075	0.395464	0.752567
PF3D7_1110900	-0.101889	7.8093	0.889646	0.345573	0.720776
PF3D7_0728900	0.0426721	6.89917	0.242542	0.622376	0.852905
PF3D7_1250600	-0.142548	8.59493	1.0186	0.312851	0.705066
PF3D7_0214800	-0.0140116	7.73587	0.0360955	0.849318	0.9445
PF3D7_0721300	0.0488525	8.4287	0.590204	0.44234	0.769853
PF3D7_0210100	0.189351	9.27372	5.43658	0.0197193	0.494382
PF3D7_0110700	0.0387172	6.74088	0.0768336	0.781635	0.927756
PF3D7_0112000	0.0671002	5.30443	0.185716	0.666506	0.872292
PF3D7_1015900	0.122254	11.4884	0.934282	0.333753	0.712476
PF3D7_1202700	-0.0858384	7.4957	0.857168	0.354532	0.723463
PF3D7_0701500	-0.328157	5.40532	3.37129	0.0663418	0.612614
PF3D7_0401600	0.0730984	8.40602	0.388828	0.532916	0.803872
PF3D7_1243100	0.167816	6.40398	1.55543	0.212336	0.648931
PF3D7_1366700	-0.029517	4.69173	0.0635703	0.800939	0.933569
PF3D7_1464400	0.220437	3.8267	1.95721	0.161812	0.618569
PF3D7_0309800	-0.162305	7.30704	1.78263	0.181826	0.6331
PF3D7_0710000	-0.0889929	4.93636	0.255314	0.613358	0.849263
PF3D7_1352000	0.409877	4.76595	1.64557	0.199563	0.639701
PF3D7_1360100	-0.106354	5.4207	0.694065	0.404785	0.756393
PF3D7_1113500	-0.0333939	5.62958	0.0570167	0.811275	0.936353
PF3D7_0209800	-0.0678328	10.5825	0.723676	0.394941	0.752567
PF3D7_0906800	0.0845552	4.02457	0.225596	0.634809	0.857181
PF3D7_1331200	-0.0989834	6.585	1.03353	0.309331	0.703969
PF3D7_1254700	0.396497	4.57961	1.24871	0.263798	0.679042
PF3D7_1335700	0.24761	4.42507	1.05169	0.305119	0.701125
PF3D7_0211800	0.178067	8.74472	1.22228	0.268915	0.68283
PF3D7_0602900	-0.215251	5.69432	1.48312	0.223286	0.657067
PF3D7_1413900	0.200837	6.50029	1.99327	0.158	0.618569
PF3D7_0619000	0.0945256	8.52079	0.616125	0.432491	0.766703
PF3D7_0514200	0.185681	4.57211	1.08166	0.298325	0.696164
PF3D7_0507600	0.0307986	6.58587	0.0733563	0.786511	0.928008
PF3D7_1410900	-0.126674	7.18467	2.3561	0.124794	0.617847
PF3D7_1252700	-0.0101208	5.26584	0.00641349	0.93617	0.975439
PF3D7_1105800	0.236599	6.89321	1.61601	0.203649	0.643595
PF3D7_1020700	-0.148947	8.66391	4.01125	0.0451977	0.580478
PF3D7_0104200	0.070056	6.70197	0.0542561	0.815816	0.936353
PF3D7_1215900	-0.152637	4.30362	1.14493	0.284613	0.695834
PF3D7_1145300	-0.254703	4.78224	2.45943	0.116821	0.617847
PF3D7_0505700	-0.15523	6.82918	1.22348	0.268679	0.68283
PF3D7_0510500	0.699125	5.79729	3.00667	0.0829227	0.612614
PF3D7_1127800	0.00733246	7.29469	0.00568545	0.939895	0.97727
PF3D7_0512000	0.627513	6.37934	3.19935	0.0736673	0.612614
PF3D7_0926100	-0.164822	9.92538	1.9509	0.16249	0.618569
PF3D7_1012900	0.0910223	9.24606	0.629971	0.427366	0.761838
PF3D7_0801500	-0.0929704	7.90901	2.15861	0.141773	0.617847
PF3D7_0220200	0.0167315	9.14711	0.0149197	0.902783	0.958871
PF3D7_1302050	-0.212428	5.75568	1.25707	0.262207	0.67705
PF3D7_0702000	0.107637	10.4593	0.146518	0.701885	0.890441
PF3D7_0811400	0.479521	7.85655	7.71122	0.00548788	0.494382
PF3D7_0826900	-0.11408	4.3678	0.245452	0.620296	0.851209
PF3D7_0101100	-0.032702	6.7934	0.0448273	0.832322	0.938272
PF3D7_1007500	-0.0795796	5.46528	0.390662	0.531952	0.803263
PF3D7_1230800	0.0259903	7.3943	0.197912	0.656411	0.867233
PF3D7_0320900	0.119474	8.91403	0.767022	0.38114	0.738837
PF3D7_0631600	-0.102953	7.03818	0.52532	0.468581	0.774002
PF3D7_0416900	0.0712934	7.76005	0.456837	0.499106	0.785783
PF3D7_1011800	-0.0499507	11.6125	0.257999	0.611498	0.848704
PF3D7_1140700	-0.118205	9.32336	1.35481	0.244438	0.66652
PF3D7_1033400	0.0027106	9.32502	0.000732272	0.978411	0.992089
PF3D7_1438600	-0.338252	4.62085	3.96139	0.0465553	0.580478
PF3D7_0910300	0.155554	6.23242	0.560554	0.454037	0.771164
PF3D7_0109700	-0.0667417	6.66732	0.348132	0.555173	0.81639
PF3D7_1353100	0.30507	9.46442	1.96552	0.160924	0.618569
PF3D7_1252600	-0.324592	7.64654	2.65052	0.103516	0.617847
PF3D7_1225600	-0.0391573	8.62812	0.23029	0.631309	0.857181
PF3D7_0517700	-0.0880741	10.2414	1.27544	0.258748	0.672729
PF3D7_0521300	-0.13581	8.49436	1.46687	0.225839	0.657067
PF3D7_1214300	-0.0385541	5.29741	0.103887	0.747214	0.91436
PF3D7_0305300	-0.0413244	10.1889	0.065677	0.797738	0.931142
PF3D7_1409900	0.363356	6.4421	2.32718	0.127132	0.617847
PF3D7_1124100	-0.0437065	8.45979	0.295068	0.586991	0.836538
PF3D7_0524100	-0.190679	8.68097	1.72207	0.189427	0.63602
PF3D7_1009900	-0.148245	5.39662	1.43714	0.230603	0.657655
PF3D7_1357900	0.57593	6.19139	2.94366	0.0862154	0.612614
PF3D7_1422700	0.183073	7.45121	1.09725	0.29487	0.696164
PF3D7_1432100	0.026142	4.76161	0.0289257	0.864951	0.945258
PF3D7_1466700	-0.0488891	5.46509	0.369925	0.543045	0.809452
PF3D7_0418200	-0.0831251	8.81333	1.41373	0.234439	0.660084
PF3D7_1419000	-0.323764	4.34022	1.98558	0.158804	0.618569
PF3D7_1429500	-0.0572895	6.19151	0.32701	0.567425	0.822336
PF3D7_1348300	0.117756	6.53187	0.718388	0.396673	0.752567
PF3D7_API04900	-0.128619	4.23303	0.286797	0.59228	0.839189
PF3D7_0932800	-0.080605	6.75634	1.0027	0.316658	0.707976
PF3D7_1039800	-0.285801	4.86737	2.61494	0.105861	0.617847
PF3D7_1107700	-0.110485	7.87906	1.50871	0.219336	0.657067
PF3D7_0824800	-0.0808502	7.68651	1.15517	0.282469	0.692465
PF3D7_1021900	0.705882	6.941	2.85213	0.091253	0.612614
PF3D7_1253400	0.144804	6.24286	0.282579	0.595016	0.840739
PF3D7_0611400	-0.0942594	5.72553	0.781384	0.376718	0.737987
PF3D7_1436000	0.6936	8.14803	3.50669	0.0611216	0.612614
PF3D7_0403800	0.0756823	7.43066	0.339286	0.560241	0.817109
PF3D7_0306700	0.103334	4.94515	0.687544	0.407001	0.75705
PF3D7_1206200	-0.0162405	9.67193	0.0727658	0.787352	0.928088
PF3D7_1450100	-0.136312	8.61093	1.11744	0.290471	0.695834
PF3D7_0401800	0.673348	9.27891	2.51085	0.113065	0.617847
PF3D7_1467300	-0.124611	3.88782	0.808793	0.368477	0.733356
PF3D7_0218700	-0.0914256	8.21753	0.60122	0.438113	0.767348
PF3D7_0706400	0.0845465	8.93668	0.933142	0.334048	0.712476
PF3D7_1334200	0.121706	7.20346	0.351635	0.553189	0.816193
PF3D7_0804700	-0.342682	6.60109	2.68228	0.10147	0.617847
PF3D7_0529400	0.835814	5.88063	5.2756	0.0216264	0.504396
PF3D7_1418900	-0.129183	8.57225	1.64541	0.199585	0.639701
PF3D7_1148900	-0.190668	8.57976	2.28684	0.130475	0.617847
PF3D7_1028300	-0.0321387	8.13255	0.107721	0.742754	0.911111
PF3D7_1327300	0.687435	5.92021	5.69772	0.016987	0.494382
PF3D7_1476200	1.01022	9.22161	4.13611	0.0419775	0.580478
PF3D7_1229000	-0.080182	7.15871	0.704992	0.401112	0.75472
PF3D7_0826500	-0.116982	7.63018	1.20827	0.271676	0.684563
PF3D7_1225300	-0.152086	7.01054	1.42269	0.232962	0.65924
PF3D7_1111300	0.132473	5.13036	1.12464	0.288922	0.695834
PF3D7_1402700	0.282251	7.08074	1.73363	0.187949	0.63602
PF3D7_1012500	-0.24838	6.0507	4.06793	0.0437048	0.580478
PF3D7_0731100	-0.120561	11.9187	0.646863	0.421237	0.76119
PF3D7_1213700	0.0566583	5.17972	0.457673	0.498713	0.785783
PF3D7_1438500	-0.278496	6.92253	7.93487	0.0048491	0.494382
PF3D7_1205600	0.502439	5.70312	3.31947	0.0684639	0.612614
PF3D7_1428500	-0.24685	8.92962	1.17874	0.277612	0.6889
PF3D7_1208100	-0.14486	8.73013	1.76419	0.184103	0.63423
PF3D7_1245900	-0.153775	4.45061	1.6767	0.195364	0.63602
PF3D7_0506800	0.108042	6.83707	1.06632	0.301778	0.696164
PF3D7_0527100	-0.0962865	7.71883	0.521437	0.470229	0.774055
PF3D7_1472400	-0.12912	4.96218	1.02742	0.310765	0.703969
PF3D7_1234500	-0.0421018	5.60598	0.161955	0.687363	0.886296
PF3D7_1008800	-0.109192	10.2975	1.63905	0.200457	0.640842
PF3D7_1408900	-0.0862691	5.42037	0.635298	0.425419	0.761647
PF3D7_1421100	-0.222916	8.89063	0.622732	0.430034	0.764641
PF3D7_0809200	0.279549	7.03566	2.68576	0.101249	0.617847
PF3D7_0800900	0.0183824	6.07366	0.00570724	0.93978	0.97727
PF3D7_1241100	-0.058461	7.39486	0.388665	0.533002	0.803872
PF3D7_1439800	0.528286	6.8073	4.49341	0.0340257	0.57108
PF3D7_0916700	-0.169172	10.4677	1.12508	0.288828	0.695834
PF3D7_1115200	0.170863	7.91091	0.72791	0.393561	0.752567
PF3D7_1016300	0.090932	9.3528	0.0619705	0.803408	0.934301
PF3D7_1460700	0.118868	10.1527	2.21475	0.136697	0.617847
PF3D7_0407300	-0.190723	6.81475	3.8679	0.0492181	0.580478
PF3D7_1451400	-0.0415775	5.31564	0.137623	0.710655	0.892801
PF3D7_1329500	-0.0990108	11.9873	0.284826	0.593555	0.839801
PF3D7_1423500	1.00624	5.13721	7.39576	0.00653779	0.494382
PF3D7_1317700	-0.0477634	4.83458	0.180502	0.670942	0.875326
PF3D7_1327700	-0.0442977	6.48626	0.173599	0.676932	0.879874
PF3D7_0708400	0.0368815	12.9523	0.0747609	0.784527	0.928008
PF3D7_1427200	0.0470762	4.52646	0.0478743	0.826804	0.936353
PF3D7_1350100	-0.0325841	8.34093	0.160279	0.6889	0.886296
PF3D7_1325000	0.0744697	5.74132	0.809476	0.368275	0.733356
PF3D7_1451900	-0.19512	7.66966	7.10161	0.00770147	0.494382
PF3D7_0222300	-0.11869	7.02089	0.635703	0.425271	0.761647
PF3D7_1411100	-0.108033	4.45611	0.793061	0.373176	0.734524
PF3D7_1126300	0.135932	5.14813	0.758394	0.383832	0.742424
PF3D7_1027200	-0.165417	5.7011	2.98369	0.0841075	0.612614
PF3D7_1407500	-0.0907911	6.54345	1.49248	0.221832	0.657067
PF3D7_0726400	0.132781	7.81649	1.45842	0.227182	0.657506
PF3D7_1335400	0.746195	5.30033	4.42202	0.035478	0.57736
PF3D7_0308500	0.070692	4.88666	0.065458	0.798068	0.931142
PF3D7_1436900	-0.164006	5.24758	1.13195	0.28736	0.695834
PF3D7_0204500	-0.0303237	5.69262	0.0519249	0.819747	0.936353
PF3D7_1445700	-0.110903	9.58138	1.99717	0.157593	0.618569
PF3D7_1225500	-0.140592	7.27933	2.07678	0.149555	0.617847
PF3D7_0505800	0.296576	6.95659	4.08325	0.0433103	0.580478
PF3D7_1226400	0.308235	5.62488	1.67079	0.196153	0.636621
PF3D7_0812500	-0.195574	9.87624	2.39781	0.121505	0.617847
PF3D7_0524400	0.0563941	7.78061	0.435789	0.509162	0.790694
PF3D7_0915900	0.019273	5.52013	0.0360789	0.849353	0.9445
PF3D7_1351100	0.0419387	6.96364	0.0935705	0.759686	0.918456
PF3D7_1351200	0.0741343	4.87983	0.135015	0.713288	0.894753
PF3D7_1337200	0.247297	4.39744	1.28129	0.25766	0.672729
PF3D7_1231600	0.514827	6.55065	2.96724	0.0849667	0.612614
PF3D7_1328200	-0.437471	4.08891	3.91971	0.047723	0.580478
PF3D7_1018500	-0.0210341	7.27946	0.0344279	0.8528	0.9445
PF3D7_1468700	-6.98499e-05	11.8994	5.40361e-07	0.999413	0.999413
PF3D7_1128500	0.0425364	6.50641	0.222535	0.637115	0.857774
PF3D7_1224700	-0.2561	8.76269	1.04169	0.307428	0.703124
PF3D7_1119900	-0.20093	8.81548	2.76436	0.096385	0.613899
PF3D7_1144900	0.271855	5.6268	2.42142	0.119687	0.617847
PF3D7_1441400	0.139362	5.35293	0.513434	0.473656	0.774538
PF3D7_1105600	-0.00631513	8.98755	0.00226287	0.962059	0.98643
PF3D7_1321800	-0.129409	7.68794	1.09181	0.29607	0.696164
PF3D7_1136800	-0.0546556	5.48447	0.397284	0.528495	0.801223
PF3D7_1420400	-0.0619031	8.1135	0.798268	0.371612	0.733605
PF3D7_1407600	0.0773435	5.16094	0.0749832	0.784215	0.928008
PF3D7_1431300	-0.189115	8.28653	4.2823	0.0385112	0.580478
PF3D7_0906400	-0.520474	4.06848	5.61926	0.0177642	0.494382
PF3D7_0510200	-0.0894136	7.20267	1.47498	0.224562	0.657067
PF3D7_0309700	0.03445	7.60659	0.0408394	0.839848	0.940549
PF3D7_1464500	0.59178	6.31425	3.86647	0.0492599	0.580478
PF3D7_1237200	-0.024529	8.78501	0.116421	0.732949	0.9076
PF3D7_0415000	-0.104874	4.74384	1.08422	0.297755	0.696164
PF3D7_1246200	1.33586	8.35275	9.95558	0.00160362	0.494382
PF3D7_0405500	0.0101743	3.98847	0.00714057	0.932657	0.973821
PF3D7_1312900	0.336746	8.13337	2.97031	0.0848058	0.612614
PF3D7_0914700	-0.131727	9.11754	0.771131	0.379867	0.738837
PF3D7_1224900	0.0503178	6.42162	0.218548	0.640148	0.859993
PF3D7_0205400	-0.176877	5.61769	2.62053	0.105489	0.617847
PF3D7_1457200	0.55615	4.89811	3.20692	0.0733272	0.612614
PF3D7_1010900	0.0689545	4.73296	0.201175	0.653774	0.866976
PF3D7_0422500	-0.041971	9.51928	0.25756	0.611802	0.848704
PF3D7_1336700	-0.0206684	7.53117	0.0285772	0.865759	0.945258
PF3D7_0826700	0.188189	11.1283	2.97516	0.0845517	0.612614
PF3D7_0528100	-0.151018	7.52951	2.19495	0.138464	0.617847
PF3D7_1411800	-0.154321	6.21151	0.909047	0.340367	0.715698
PF3D7_0906600	-0.0946157	10.6922	0.503175	0.478108	0.776731
PF3D7_1142400	-0.078528	6.28936	0.871531	0.350532	0.723463
PF3D7_1125500	-0.0152824	6.57824	0.0269845	0.869519	0.945258
PF3D7_0402100	-0.0890188	9.63523	0.247401	0.618911	0.850318
PF3D7_1449300	-0.100464	7.63583	0.38324	0.535875	0.804784
PF3D7_0623200	-0.134625	5.09376	2.44445	0.117941	0.617847
PF3D7_1235300	-0.185827	10.4026	2.22562	0.135738	0.617847
PF3D7_0804500	0.297251	8.24701	4.00429	0.0453846	0.580478
PF3D7_0314100	0.106741	6.45462	0.802597	0.370318	0.733605
PF3D7_0718000	0.374889	4.52816	1.94516	0.163109	0.618569
PF3D7_1236100	0.688415	7.07287	3.14058	0.0763667	0.612614
PF3D7_0410700	1.04428	4.95132	6.64037	0.00996931	0.494382
PF3D7_1423000	-0.0159252	7.83281	0.0485783	0.825556	0.936353
PF3D7_1437400	0.31174	4.19779	1.03128	0.309858	0.703969
PF3D7_0618300	0.093201	8.87101	1.29178	0.255721	0.672729
PF3D7_0802300	-0.0687275	7.8352	0.961761	0.326744	0.710569
PF3D7_0601900	0.970826	9.32775	5.00138	0.0253271	0.51818
PF3D7_1114700	-0.114273	9.50674	1.8655	0.171991	0.619891
PF3D7_0316600	0.910334	10.229	5.81676	0.0158742	0.494382
PF3D7_1129000	0.34197	7.31314	2.39165	0.121985	0.617847
PF3D7_0812600	0.0426412	4.84147	0.0930397	0.760348	0.918456
PF3D7_1478000	-0.156243	9.52437	0.604796	0.436754	0.767348
PF3D7_0630600	0.0823696	4.87897	0.303107	0.581941	0.832516
PF3D7_1365300	-0.29252	5.72298	4.22357	0.0398662	0.580478
PF3D7_1446200	0.271672	9.22711	1.22302	0.268768	0.68283
PF3D7_0934500	0.115629	6.70258	0.677805	0.410344	0.757292
PF3D7_1247200	0.0676845	4.24753	0.247857	0.618588	0.850318
PF3D7_1223500	-0.0360721	8.386	0.128557	0.719933	0.898199
PF3D7_1457700	-0.140733	8.8189	2.083	0.148947	0.617847
PF3D7_1237100	0.185749	6.00938	1.09374	0.295644	0.696164
PF3D7_1408000	0.127357	7.68337	0.577345	0.447355	0.769853
PF3D7_1250200	-0.0146126	9.1472	0.0250396	0.874268	0.947219
PF3D7_0823300	0.0429192	7.86072	0.114499	0.735079	0.908878
PF3D7_0804000	-0.0183651	9.06541	0.0442088	0.833466	0.938272
PF3D7_1239000	-0.0329348	5.98516	0.0481881	0.826247	0.936353
PF3D7_1018200	0.223745	4.99416	0.637373	0.424664	0.761647
PF3D7_0831200	-0.192804	9.24416	1.01493	0.313724	0.705066
PF3D7_0611800	0.0790291	7.45297	0.382143	0.536459	0.805174
PF3D7_0201500	1.18769	8.29167	5.53665	0.0186222	0.494382
PF3D7_1444500	-0.146511	9.06907	0.670747	0.412791	0.757292
PF3D7_1303400	-0.0680829	9.1966	0.245242	0.620445	0.851209
PF3D7_1138100	-0.442311	4.08461	4.88594	0.0270762	0.537256
PF3D7_0821400	-0.0403869	7.75261	0.041741	0.838114	0.940016
PF3D7_1457100	0.400333	5.93714	1.06752	0.301507	0.696164
PF3D7_0205600	-0.316761	3.81347	2.83532	0.0922126	0.612614
PF3D7_1435400	-0.129874	5.20097	2.20728	0.13736	0.617847
PF3D7_1340300	-0.0225079	8.88768	0.101683	0.749819	0.91436
PF3D7_0516300	0.00405122	6.32726	0.000685253	0.979116	0.992089
PF3D7_1419700	-0.0624388	8.86676	0.452163	0.501309	0.785783
PF3D7_0529000	-0.157108	7.83751	2.53087	0.111639	0.617847
PF3D7_0408100	-0.108829	7.5183	0.434185	0.509943	0.790698
PF3D7_0714200	-0.0936453	8.63409	0.471715	0.492199	0.784295
PF3D7_0212300	-0.147415	8.62516	2.87506	0.0899618	0.612614
PF3D7_1478600	1.38591	10.6144	6.79922	0.0091198	0.494382
PF3D7_0529900	0.0245575	8.37807	0.027893	0.867361	0.945258
PF3D7_1410600	-0.0907127	10.117	1.81687	0.177687	0.625541
PF3D7_0311200	0.262517	5.29209	2.14752	0.142801	0.617847
PF3D7_0401900	-0.0559093	10.4097	0.0732273	0.786695	0.928008
PF3D7_1208900	0.242439	5.73332	0.959293	0.327365	0.710569
PF3D7_1251100	-0.160364	7.07768	2.65756	0.103059	0.617847
PF3D7_1358800	0.150771	10.0526	3.2251	0.0725174	0.612614
PF3D7_0912900	0.104623	6.93423	0.512213	0.474183	0.774538
PF3D7_0722400	0.0124678	8.00618	0.0459199	0.830321	0.938272
PF3D7_0708100	-0.134622	6.37058	1.27566	0.258708	0.672729
PF3D7_1311500	0.0244174	8.03264	0.0934585	0.759826	0.918456
PF3D7_1450600	0.0213253	5.87384	0.0211711	0.884314	0.951477
PF3D7_0206600	-0.0255854	3.65997	0.0190648	0.890181	0.955579
PF3D7_0936700	-0.0293749	5.14186	0.0184146	0.892058	0.955941
PF3D7_0201700	-0.141715	10.2848	0.549612	0.458476	0.773114
PF3D7_0407100	-0.0455738	5.84157	0.0796311	0.777798	0.926643
PF3D7_1412600	0.124939	6.47917	0.98982	0.319786	0.707976
PF3D7_1331700	0.0822753	8.30687	0.543601	0.460944	0.773114
PF3D7_1134200	-0.0842221	8.5408	0.883575	0.347224	0.722227
PF3D7_1305000	-0.29401	5.32681	1.92394	0.165422	0.619887
PF3D7_0907700	-0.0565263	7.74413	0.432968	0.510536	0.791124
PF3D7_1321300	-0.0191747	8.3374	0.0490174	0.824782	0.936353
PF3D7_0609800	0.113318	3.87029	0.143365	0.704958	0.891153
PF3D7_0624000	0.086094	9.45821	0.451913	0.501428	0.785783
PF3D7_1103700	-0.176435	6.28795	3.77578	0.0519996	0.580478
PF3D7_1463000	-0.0529562	5.46118	0.206345	0.649648	0.864804
PF3D7_0606800	-0.374655	4.47344	3.22708	0.0724295	0.612614
PF3D7_1433000	0.0124092	5.65679	0.0123296	0.911586	0.960448
PF3D7_0935900	0.00731533	13.5134	0.00327685	0.954351	0.984327
PF3D7_0919100	0.0691444	7.45402	0.428048	0.512948	0.792458
PF3D7_1229400	-0.0470386	9.71854	0.153725	0.695	0.889391
PF3D7_0419800	-0.00398447	6.71014	0.00295623	0.956639	0.98438
PF3D7_0930800	0.772683	6.16868	3.87083	0.0491321	0.580478
PF3D7_0729300	-0.10346	8.31008	1.13464	0.286788	0.695834
PF3D7_1014400	-0.192021	5.00902	2.0839	0.148859	0.617847
PF3D7_0623700	-0.0769652	5.98024	0.0891724	0.765232	0.921841
PF3D7_0828200	0.900492	5.65036	5.42041	0.0199026	0.494382
PF3D7_1146000	0.000713778	8.02707	0.000103795	0.991871	0.995036
PF3D7_0500800	0.78037	9.46763	2.14233	0.143284	0.617847
PF3D7_1122200	-0.000803761	6.90515	0.000112458	0.991539	0.995036
PF3D7_0101200	-0.238414	5.2529	1.96525	0.160953	0.618569
PF3D7_0629700	-0.102722	10.7892	1.07261	0.300357	0.696164
PF3D7_1318300	0.807297	7.64683	3.11979	0.077347	0.612614
PF3D7_0310200	-0.0420494	11.8739	0.0495695	0.823814	0.936353
PF3D7_0902500	-0.177487	10.2142	0.558153	0.455005	0.771164
PF3D7_0919000	-0.0434264	11.1786	0.0745068	0.784884	0.928008
PF3D7_0818900	0.0224387	13.1215	0.0406534	0.840208	0.940549
PF3D7_0710900	-0.00217631	4.49232	0.000342358	0.985238	0.994765
PF3D7_0831800	0.288409	9.98219	2.07241	0.149985	0.617847
PF3D7_1032900	-0.221976	6.83925	5.23662	0.0221161	0.504396
PF3D7_0625400	0.0924247	6.77551	0.345841	0.556477	0.816473
PF3D7_1466800	-0.10528	6.00212	2.49207	0.114421	0.617847
PF3D7_1139300	0.848734	8.72991	3.80103	0.0512211	0.580478
PF3D7_0530000	-0.108508	6.81148	0.396867	0.528712	0.801223
PF3D7_1110500	0.400039	3.9309	2.56675	0.109132	0.617847
PF3D7_0202400	0.528946	4.34621	3.87935	0.0488834	0.580478
PF3D7_0708500	0.24348	7.53791	5.25604	0.0218707	0.504396
PF3D7_1003300	0.584656	4.70306	2.68865	0.101065	0.617847
PF3D7_0218300	-0.242492	4.64578	1.76063	0.184546	0.63423
PF3D7_1477000	1.46124	8.27737	7.62875	0.00574452	0.494382
PF3D7_1240100	0.20878	6.84753	0.600592	0.438352	0.767348
PF3D7_0110500	0.0651989	6.87816	0.199362	0.655236	0.867132
PF3D7_1365900	0.174171	9.78108	2.94083	0.0863666	0.612614
PF3D7_0110200	0.207278	3.81846	1.33847	0.247305	0.668018
PF3D7_0913900	0.204623	4.63757	0.850324	0.356461	0.724278
PF3D7_0622800	-0.0700917	9.74665	0.956848	0.327982	0.710569
PF3D7_0527400	-0.243434	8.37488	2.77595	0.0956901	0.612614
PF3D7_0931100	0.00951472	10.2458	0.006001	0.938253	0.97638
PF3D7_1473900	-0.230953	7.45597	6.52115	0.0106599	0.494382
PF3D7_0531800	0.304206	6.45834	2.8684	0.0903346	0.612614
PF3D7_1475100	0.276854	6.19362	0.933859	0.333862	0.712476
PF3D7_0710600	0.217498	8.74501	2.83217	0.0923936	0.612614
PF3D7_0725300	0.109788	6.50191	0.642247	0.422898	0.761647
PF3D7_0517200	-0.328858	7.56278	1.87122	0.171335	0.619887
PF3D7_0313000	-0.0785634	5.46653	0.418894	0.517489	0.79594
PF3D7_1231000	0.142844	4.30607	0.556326	0.455744	0.771164
PF3D7_1134100	-0.0692914	4.49464	0.269085	0.603946	0.847093
PF3D7_0302900	-0.224773	7.91453	7.61286	0.00579536	0.494382
PF3D7_1004200	0.303884	6.03976	1.68339	0.194475	0.63602
PF3D7_0602000	-0.469231	3.90401	5.36709	0.0205202	0.502894
PF3D7_0830700	0.319944	4.82714	2.1494	0.142626	0.617847
PF3D7_1359100	-0.30206	5.91459	5.44827	0.0195878	0.494382
PF3D7_0619400	0.336411	8.03701	3.43615	0.0637841	0.612614
PF3D7_1471200	0.516911	5.76291	3.30963	0.0688749	0.612614
PF3D7_0505100	0.192025	7.28673	0.743276	0.388614	0.747727
PF3D7_1251600	-0.205304	7.48963	2.1803	0.139787	0.617847
PF3D7_1319300	-0.191719	8.01205	5.34854	0.0207396	0.502894
PF3D7_0630500	-0.0270104	5.00551	0.0315821	0.858948	0.9445
PF3D7_1345100	-0.067226	6.66593	0.344243	0.55739	0.816661
PF3D7_0702900	0.106107	3.64087	0.396549	0.528877	0.801223
PF3D7_0807000	0.0392994	5.316	0.0655406	0.797944	0.931142
PF3D7_1246000	-0.234982	4.22472	1.90718	0.167276	0.619887
PF3D7_1032100	-0.121527	9.37647	0.677765	0.410357	0.757292
PF3D7_1421150	-0.19643	5.00874	1.41689	0.233916	0.660084
PF3D7_1021100	-0.286617	5.76526	2.47825	0.11543	0.617847
PF3D7_1426700	-0.100304	7.65538	1.48944	0.222304	0.657067
PF3D7_1452600	0.0553858	7.3699	0.11501	0.734511	0.908745
PF3D7_0408200	-0.39858	5.62458	4.16682	0.0412232	0.580478
PF3D7_0619900	0.0951069	4.98299	0.547633	0.459287	0.773114
PF3D7_1202100	0.182399	6.66197	0.647391	0.421047	0.76119
PF3D7_1027300	0.0223432	11.3443	0.0120505	0.912588	0.960448
PF3D7_1474500	0.0656927	7.51406	0.857169	0.354532	0.723463
PF3D7_1328100	0.0839416	7.7793	0.652717	0.419143	0.760653
PF3D7_0422200	0.0276321	8.9869	0.0210871	0.884542	0.951477
PF3D7_1333400	-0.154215	7.16532	1.11137	0.291785	0.695834
PF3D7_1104100	-0.219884	7.49852	2.11626	0.145742	0.617847
PF3D7_0102900	-0.156592	7.29187	4.20523	0.0402994	0.580478
PF3D7_0501300	0.0842022	13.2174	0.436928	0.508609	0.790604
PF3D7_0827900	0.545917	9.26933	6.22904	0.0125672	0.494382
PF3D7_1459000	-0.116827	9.86387	0.766631	0.381261	0.738837
PF3D7_1442600	-0.0326129	4.09456	0.0165795	0.897547	0.957583
PF3D7_0936300	0.00497285	12.0448	0.00115945	0.972837	0.992089
PF3D7_0322000	0.0382966	10.1857	0.133476	0.714855	0.894937
PF3D7_1126500	-0.150427	7.83822	2.88445	0.0894386	0.612614
PF3D7_0923900	0.0492256	7.82999	0.125289	0.723368	0.899162
PF3D7_0523100	0.358221	4.63092	2.45349	0.117264	0.617847
PF3D7_1434600	-0.125454	9.30097	2.20397	0.137656	0.617847
PF3D7_1436100	0.283968	6.42824	2.64799	0.103681	0.617847
PF3D7_1449600	0.013485	4.55334	0.0061362	0.937562	0.976261
PF3D7_1110100	0.229557	5.45645	1.31591	0.251328	0.671949
PF3D7_0822800	0.0505549	6.16776	0.342787	0.558225	0.816661
PF3D7_1107800	1.44393	8.58995	8.28529	0.00399676	0.494382
PF3D7_0517400	0.105382	6.24879	0.401418	0.526358	0.801223
PF3D7_0504000	0.366894	5.22163	0.84589	0.357718	0.72486
PF3D7_0627500	0.0835754	9.15951	0.334371	0.563096	0.81845
PF3D7_1323500	0.324177	6.0578	1.3851	0.239234	0.663312
PF3D7_1476400	1.09093	7.39458	10.3232	0.00131365	0.494382
PF3D7_0907600	-0.0532857	7.12434	0.192737	0.660648	0.867572
PF3D7_0709600	-0.155351	8.02898	2.79372	0.0946345	0.612614
PF3D7_0814500	-0.0827285	8.33016	0.102931	0.748341	0.91436
PF3D7_1124800	0.0272096	9.1689	0.177133	0.673849	0.877275
PF3D7_0307200	0.0967142	10.4974	1.7261	0.18891	0.63602
PF3D7_0324300	-0.027559	7.33488	0.0366999	0.848077	0.9445
PF3D7_0113300	-0.182709	8.69097	0.720064	0.396123	0.752567
PF3D7_1137000	-0.0874615	5.77921	0.155351	0.693474	0.88839
PF3D7_0603400	0.458943	5.30038	2.5937	0.10729	0.617847
PF3D7_1247400	0.429793	6.85599	2.46714	0.116249	0.617847
PF3D7_1253700	0.28588	10.9535	0.492308	0.4829	0.780575
PF3D7_0723400	-0.0789791	9.07945	0.697109	0.403757	0.755789
PF3D7_1368200	0.060793	7.44263	0.147345	0.701086	0.890441
PF3D7_1324400	0.150174	7.41625	1.00149	0.316951	0.707976
PF3D7_0208200	-0.0975442	8.45784	1.18594	0.27615	0.688429
PF3D7_0707900	-0.0892754	8.41422	1.04041	0.307726	0.703124
PF3D7_1323200	0.306103	5.92258	2.1477	0.142784	0.617847
PF3D7_0601100	-0.293679	5.51201	2.82245	0.0929546	0.612614
PF3D7_1358700	-0.10045	7.38007	0.528401	0.46728	0.773896
PF3D7_1127000	-0.415181	6.86896	3.67572	0.0552104	0.583586
PF3D7_0903500	-0.0559893	9.18295	0.120773	0.728198	0.90397
PF3D7_0903100	-0.00718451	5.20253	0.00260515	0.959293	0.985296
PF3D7_1001700	-0.140806	9.67746	0.774251	0.378905	0.738776
PF3D7_0905200	-0.200367	6.77001	3.275	0.070343	0.612614
PF3D7_0629100	-0.216874	8.10682	1.3885	0.238658	0.663116
PF3D7_0609100	-0.159256	8.41665	2.90889	0.0880924	0.612614
PF3D7_0501000	0.698423	8.69004	2.79325	0.0946622	0.612614
PF3D7_1130400	0.156162	7.25854	1.39282	0.237929	0.663097
PF3D7_1427900	0.360706	6.42502	1.83271	0.175808	0.625541
PF3D7_0713400	0.0681742	6.35403	0.356367	0.550531	0.813999
PF3D7_1002200	0.258849	8.10043	0.658351	0.417143	0.760653
PF3D7_0623000	0.238822	3.98516	1.42235	0.233016	0.65924
PF3D7_1441200	0.138453	8.51721	1.70729	0.191337	0.63602
PF3D7_1360800	0.0283371	9.27437	0.0923119	0.761258	0.918837
PF3D7_0106300	-0.0628257	8.93269	0.229577	0.631838	0.857181
PF3D7_0416000	0.300353	5.78205	1.07545	0.299718	0.696164
PF3D7_0827300	-0.0610423	7.74149	0.298267	0.584971	0.834617
PF3D7_1470900	0.239363	6.12742	1.36153	0.243272	0.666249
PF3D7_0406200	0.782538	7.98515	6.0723	0.0137318	0.494382
PF3D7_0903400	-0.216111	10.5179	6.44243	0.0111426	0.494382
PF3D7_0707600	0.035126	5.8575	0.0385006	0.844441	0.943586
PF3D7_1213100	0.25851	3.86555	1.68807	0.193856	0.63602
PF3D7_0526900	0.127331	7.54135	0.785353	0.375509	0.73732
PF3D7_1143900	-0.0959146	4.70598	0.279418	0.597083	0.842701
PF3D7_0821200	-0.0410278	4.87023	0.13305	0.715291	0.894937
PF3D7_0310500	0.0408494	7.59166	0.0986452	0.753461	0.916665
PF3D7_1342100	-0.465083	6.51606	4.08556	0.0432511	0.580478
PF3D7_0827400	-0.101848	3.91943	0.239308	0.624706	0.854029
PF3D7_0710700	-0.027223	7.75852	0.0897852	0.76445	0.921389
PF3D7_0822600	-0.0263194	10.0631	0.0293368	0.864004	0.945258
PF3D7_0731800	0.0663269	8.26333	0.0541827	0.815939	0.936353
PF3D7_0917000	0.0973763	4.25995	0.195331	0.658516	0.867233
PF3D7_1138400	-0.578954	4.83198	3.83587	0.0501669	0.580478
PF3D7_0811500	-0.261745	7.06496	5.69674	0.0169964	0.494382
PF3D7_1472200	-0.167671	10.938	0.965912	0.325702	0.71031
PF3D7_1346100	0.180924	8.84884	1.52232	0.217269	0.654972
PF3D7_0926900	0.0170967	6.07757	0.0222598	0.881398	0.950814
PF3D7_0710300	0.359886	4.36893	2.01664	0.155583	0.618569
PF3D7_1103800	0.306895	5.04436	1.28259	0.257419	0.672729
PF3D7_1306800	0.0675418	5.51396	0.654439	0.41853	0.760653
PF3D7_1123500	-0.0017146	8.17752	0.000589055	0.980637	0.992625
PF3D7_1437800	-0.35718	5.40349	8.09094	0.00444871	0.494382
PF3D7_1311600	-0.07223	7.30262	0.375152	0.54021	0.807389
PF3D7_1010300	-0.200252	9.29651	0.536404	0.463927	0.773868
PF3D7_0614500	0.0964313	9.43695	1.57106	0.210053	0.648288
PF3D7_0904100	0.208474	6.48968	2.0799	0.14925	0.617847
PF3D7_0820500	-0.161677	6.49117	1.46149	0.226693	0.657067
PF3D7_1144000	0.118079	9.25632	1.49119	0.222031	0.657067
PF3D7_0910400	0.0897573	4.05026	0.19016	0.662784	0.86833
PF3D7_1237600	0.0283838	8.5382	0.139829	0.708451	0.892389
PF3D7_1442900	-0.0751686	10.8481	0.274795	0.600133	0.844606
PF3D7_1336900	0.117084	6.78173	0.568581	0.450823	0.770595
PF3D7_1001900	-0.142878	7.77317	0.635423	0.425373	0.761647
PF3D7_1128400	0.111607	6.15026	0.574812	0.448353	0.769853
PF3D7_1417700	0.216752	6.3869	1.27963	0.257968	0.672729
PF3D7_1329000	-0.0343606	9.27151	0.52524	0.468615	0.774002
PF3D7_0626700	-0.264891	8.23996	2.77776	0.0955819	0.612614
PF3D7_0424900	-0.168923	8.29611	1.10323	0.293557	0.695834
PF3D7_1434000	0.357473	5.36694	3.0847	0.0790318	0.612614
PF3D7_1134000	0.406726	7.15717	2.29856	0.129494	0.617847
PF3D7_0606200	-0.0921915	5.04222	0.647786	0.420905	0.76119
PF3D7_1439500	0.132977	6.61851	0.252079	0.615615	0.85002
PF3D7_0311100	0.085828	7.34117	1.31203	0.252027	0.671949
PF3D7_0804600	-0.0683007	6.68674	0.829502	0.362416	0.729532
PF3D7_1422800	0.108686	4.92195	0.614496	0.4331	0.766703
PF3D7_1444800	0.632348	10.9707	6.7891	0.00917164	0.494382
PF3D7_0108600	-0.894559	5.84257	6.98217	0.00823255	0.494382
PF3D7_1304900	0.0249176	6.14814	0.0797977	0.777572	0.926643
PF3D7_0803100	-0.0803234	8.87847	0.682067	0.408876	0.757292
PF3D7_1357100	0.077378	12.7733	0.791845	0.373543	0.734664
PF3D7_1016600	-0.283894	5.15971	1.97942	0.159452	0.618569
PF3D7_0409400	0.0538647	6.9679	0.12529	0.723366	0.899162
PF3D7_1102400	-0.139248	5.12529	0.58255	0.445315	0.769853
PF3D7_0716400	0.126746	5.18953	0.396542	0.528881	0.801223
PF3D7_1144300	0.194204	4.83417	1.68095	0.194798	0.63602
PF3D7_0525500	0.0289534	7.74926	0.0815017	0.775273	0.926643
PF3D7_1120400	-0.17173	8.05613	1.0024	0.31673	0.707976
PF3D7_1369500	-0.221538	7.47392	6.01269	0.0142034	0.494382
PF3D7_1237900	-0.120906	9.79797	0.398298	0.52797	0.801223
PF3D7_1336000	-0.209776	6.73632	2.4723	0.115868	0.617847
PF3D7_1340100	-0.00791199	5.15158	0.0102435	0.919384	0.964828
PF3D7_0617000	0.204555	5.17813	0.717411	0.396994	0.752567
PF3D7_0630900	-0.0796734	7.89038	0.966668	0.325512	0.71031
PF3D7_0317700	0.0170588	8.12096	0.0504812	0.822228	0.936353
PF3D7_0934900	-0.238121	6.21681	1.37712	0.240593	0.665515
PF3D7_0716900	0.0674023	6.55311	0.156617	0.69229	0.888071
PF3D7_1119500	0.158802	5.03164	0.86531	0.352257	0.723463
PF3D7_0410000	0.769941	7.10805	3.9251	0.0475702	0.580478
PF3D7_0619800	0.220889	6.59807	2.26393	0.132418	0.617847
PF3D7_1139900	-0.0575233	5.95395	0.316076	0.573976	0.826525
PF3D7_0112900	-0.296515	4.11371	2.28772	0.130401	0.617847
PF3D7_0927900	0.0468657	6.25439	0.04163	0.838327	0.940016
PF3D7_1250700	-0.061757	6.80448	0.146743	0.701668	0.890441
PF3D7_1427000	-0.0822267	4.1606	0.100685	0.751009	0.915362
PF3D7_1224800	-0.247373	5.18412	1.33853	0.247293	0.668018
PF3D7_0916600	-0.304569	5.24789	3.82936	0.0503623	0.580478
PF3D7_1251800	0.0282178	6.83595	0.133115	0.715224	0.894937
PF3D7_1246600	0.152249	7.14181	1.43744	0.230554	0.657655
PF3D7_0909300	0.0989478	6.30803	1.58552	0.207968	0.647466
PF3D7_0714500	-0.118856	6.55589	2.04543	0.152664	0.618569
PF3D7_1147800	0.211518	5.73372	0.743616	0.388505	0.747727
PF3D7_0718500	0.498867	5.0761	2.40349	0.121065	0.617847
PF3D7_1248200	-0.110083	7.03766	1.44109	0.229963	0.657655
PF3D7_0812900	0.319687	4.94236	1.15862	0.281751	0.692465
PF3D7_1404100	0.38359	5.61559	2.40024	0.121317	0.617847
PF3D7_0935600	-0.280125	12.3358	1.01575	0.313528	0.705066
PF3D7_1141700	0.410413	4.63873	1.9887	0.158477	0.618569
PF3D7_1237700	-0.104569	7.73032	1.68806	0.193857	0.63602
PF3D7_1244600	0.0717802	5.4982	0.54452	0.460566	0.773114
PF3D7_0922200	0.01949	11.6912	0.021697	0.882896	0.951047
PF3D7_1466400	-0.0160111	8.55541	0.0220648	0.881915	0.950814
PF3D7_0805900	-0.115202	4.7924	0.54158	0.461779	0.773114
PF3D7_1473500	-0.12584	5.12993	1.20311	0.272701	0.684563
PF3D7_1225800	-0.146911	7.71055	2.64258	0.104035	0.617847
PF3D7_0705600	-0.238431	4.84127	0.982387	0.32161	0.708842
PF3D7_0527300	-0.128066	7.88886	1.04966	0.305585	0.701545
PF3D7_1026800	0.103451	11.399	1.77728	0.182483	0.6331
PF3D7_1149600	-0.105005	9.27156	0.309105	0.57823	0.830245
PF3D7_1008900	0.243087	6.77495	1.95691	0.161844	0.618569
PF3D7_1330300	-0.0707819	3.91914	0.13781	0.710468	0.892801
PF3D7_0906300	-0.175695	4.96855	1.99526	0.157792	0.618569
PF3D7_0514800	0.194998	4.97793	1.6742	0.195697	0.636271
PF3D7_1311900	0.229388	8.01617	1.56448	0.211011	0.648701
PF3D7_1331800	0.18428	9.89216	4.08391	0.0432934	0.580478
PF3D7_1329100	0.92168	7.83196	4.66731	0.030742	0.557396
PF3D7_0804400	-0.131988	4.38657	0.290242	0.590066	0.838035
PF3D7_1449700	-0.0685002	7.10726	0.557083	0.455438	0.771164
PF3D7_0627300	-0.00974623	8.93124	0.0121543	0.912214	0.960448
PF3D7_1018000	0.0286994	5.25497	0.0385517	0.844339	0.943586
PF3D7_1309000	-0.0435452	6.36505	0.194459	0.659231	0.867233
PF3D7_1357700	-0.10655	8.2004	2.17693	0.140094	0.617847
PF3D7_1465900	0.132741	9.86042	1.9029	0.167754	0.619887
PF3D7_1479000	0.111088	8.26385	0.141775	0.706523	0.891603
PF3D7_1030700	-0.0912252	5.90547	0.951478	0.329343	0.711381
PF3D7_0404600	0.643994	8.51279	2.13119	0.144328	0.617847
PF3D7_0819100	-0.0849321	7.18715	0.731918	0.392262	0.751836
PF3D7_0823000	0.0221773	4.65323	0.0504063	0.822358	0.936353
PF3D7_1016200	-0.211169	5.92344	2.66184	0.102782	0.617847
PF3D7_0913700	0.496759	4.60854	2.31155	0.128416	0.617847
PF3D7_1416500	-0.0362961	8.47192	0.0168755	0.896641	0.957583
PF3D7_1116700	0.0163479	11.1927	0.0266694	0.870276	0.945258
PF3D7_1108600	0.349401	8.63243	2.90866	0.0881048	0.612614
PF3D7_1013900	-0.0272167	8.20578	0.0567437	0.811719	0.936353
PF3D7_0217600	0.349559	5.75452	2.7508	0.0972059	0.615968
PF3D7_0903900	0.0995366	10.0845	1.56696	0.21065	0.648394
PF3D7_1224600	0.452189	5.74996	4.61468	0.0316995	0.566486
PF3D7_0704100	-0.171522	4.91232	0.356629	0.550384	0.813999
PF3D7_1210600	-0.127384	9.56787	0.421658	0.516111	0.795599
PF3D7_0903200	0.686968	6.52331	1.81987	0.177329	0.625541
PF3D7_0205500	-0.122452	6.22372	1.02242	0.311945	0.704428
PF3D7_0513500	0.264233	4.46976	2.15863	0.141771	0.617847
PF3D7_1346500	-0.174613	7.48732	4.99735	0.0253862	0.51818
PF3D7_0810600	-0.120485	10.203	1.12134	0.289629	0.695834
PF3D7_0612800	0.0558724	4.50298	0.150892	0.697684	0.889391
PF3D7_1438400	0.761963	6.36691	2.57171	0.10879	0.617847
PF3D7_1218200	-0.0486107	8.03184	0.0975732	0.754762	0.917445
PF3D7_1017400	0.185585	7.86938	0.686146	0.407478	0.75705
PF3D7_1226200	-0.447342	5.08278	2.81046	0.0936515	0.612614
PF3D7_1460100	-0.0970085	6.89542	0.466492	0.494606	0.784295
PF3D7_1021700	0.707886	8.4881	2.48347	0.115048	0.617847
PF3D7_1117700	0.0277214	10.7828	0.147148	0.701276	0.890441
PF3D7_1316900	-0.0919778	8.40833	1.07716	0.299333	0.696164
PF3D7_1249800	-0.116632	9.02012	3.76101	0.0524609	0.580478
PF3D7_1201000	0.799397	7.45247	2.58303	0.108015	0.617847
PF3D7_0926000	-0.0169105	5.49522	0.00787904	0.929269	0.972737
PF3D7_0301000	-0.279261	10.3429	0.997473	0.317923	0.707976
PF3D7_0730800	-0.104453	10.5984	0.482994	0.487069	0.784295
PF3D7_1463700	0.112814	4.8844	0.821227	0.364822	0.730984
PF3D7_1321900	0.173907	5.85079	2.16432	0.141247	0.617847
PF3D7_1234800	-0.0940662	8.16374	1.70039	0.192237	0.63602
PF3D7_0219200	0.0679194	8.62413	0.530757	0.466289	0.773896
PF3D7_1229500	-0.050944	9.28072	0.671067	0.41268	0.757292
PF3D7_1457300	-0.146487	9.21913	1.76098	0.184503	0.63423
PF3D7_0616900	-0.00673353	6.46373	0.00451558	0.946424	0.980366
PF3D7_0721600	0.229809	9.87654	5.95118	0.0147074	0.494382
PF3D7_0405000	-0.138778	6.95427	3.76611	0.0523011	0.580478
PF3D7_0420100	-0.138193	7.88463	3.10687	0.0779628	0.612614
PF3D7_1453900	-0.109891	6.97435	0.91414	0.339018	0.714752
PF3D7_0611600	0.0234959	4.5391	0.0064824	0.935829	0.975439
PF3D7_1005100	-0.201068	7.75032	4.22222	0.0398979	0.580478
PF3D7_1402100	0.239954	5.34899	1.3199	0.25061	0.671949
PF3D7_1012600	-0.204982	9.23103	4.257	0.0390889	0.580478
PF3D7_1006200	-0.0467364	10.4377	0.160647	0.688561	0.886296
PF3D7_1476800	0.0106244	6.77621	0.00245031	0.96052	0.985515
PF3D7_0103300	-0.0458294	6.83507	0.286352	0.592568	0.839189
PF3D7_0713900	0.0558761	9.52473	0.335369	0.562515	0.818083
PF3D7_1013300	-0.16803	3.7336	1.5285	0.216338	0.653063
PF3D7_1460400	0.355939	5.95206	3.2679	0.0706479	0.612614
PF3D7_1202600	0.047085	9.16761	0.263028	0.608047	0.847339
PF3D7_0302800	-0.311832	6.11653	6.57294	0.0103541	0.494382
PF3D7_0930500	-0.00269301	8.3995	0.000757955	0.978036	0.992089
PF3D7_1426200	0.135439	8.20502	0.637282	0.424697	0.761647
PF3D7_1021600	0.0635762	5.79525	0.396459	0.528924	0.801223
PF3D7_0801800	-0.0186764	10.2407	0.0792766	0.77828	0.926773
PF3D7_0518000	0.0839141	6.53664	0.870119	0.350922	0.723463
PF3D7_0608800	0.768667	6.66833	2.43231	0.118857	0.617847
PF3D7_0609700	-0.113435	10.6859	0.383352	0.535815	0.804784
PF3D7_1429800	-0.202382	9.33091	4.41461	0.0356324	0.57736
PF3D7_0315800	-0.14846	6.30588	1.59353	0.206823	0.647466
PF3D7_1417200	-0.0632412	11.0304	0.226073	0.634451	0.857181
PF3D7_1319100	-0.037423	8.88119	0.0324655	0.85701	0.9445
PF3D7_0731000	-0.320677	6.25149	1.61094	0.20436	0.644199
PF3D7_0506500	0.594054	5.43332	3.47568	0.062277	0.612614
PF3D7_0926200	0.338654	6.11593	3.92915	0.047456	0.580478
PF3D7_1311200	0.0542004	4.81061	0.059206	0.807755	0.935415
PF3D7_0931400	0.245786	5.88016	1.1759	0.278191	0.689648
PF3D7_0803500	0.186007	5.55369	2.5905	0.107506	0.617847
PF3D7_0220500	0.258906	6.22138	0.51058	0.474888	0.774538
PF3D7_1148800	-0.324149	6.92257	2.34227	0.125906	0.617847
PF3D7_0910800	0.153153	5.72704	0.675104	0.411278	0.757292
PF3D7_0421300	0.0794489	3.75409	0.164655	0.684906	0.885636
PF3D7_1211400	0.0121737	9.28168	0.0279788	0.867159	0.945258
PF3D7_0601000	-0.100884	6.71635	0.478769	0.48898	0.784295
PF3D7_0204200	0.316435	6.91308	4.74933	0.0293098	0.555187
PF3D7_1476000	0.326401	5.43783	4.17113	0.0411185	0.580478
PF3D7_0106100	0.193468	5.59742	1.13393	0.286939	0.695834
PF3D7_1147900	0.124455	4.77031	0.542824	0.461265	0.773114
PF3D7_0616300	-0.119362	3.98753	1.21978	0.269403	0.68283
PF3D7_0422100	0.00655945	4.63292	0.000818866	0.977171	0.992089
PF3D7_1028000	0.303304	5.72565	1.08991	0.29649	0.696164
PF3D7_0307800	0.273828	5.40478	1.99538	0.15778	0.618569
PF3D7_0801900	-0.0342169	8.03839	0.0196835	0.888425	0.954133
PF3D7_1149000	0.484729	9.68517	1.02497	0.311343	0.703969
PF3D7_0406100	0.256312	8.67014	3.23958	0.0718793	0.612614
PF3D7_0813200	-0.428524	4.29205	3.36179	0.0667255	0.612614
PF3D7_1366300	-0.0581536	9.79838	0.556597	0.455635	0.771164
PF3D7_0319700	-0.115074	9.78964	1.48252	0.223381	0.657067
PF3D7_0306800	0.0802735	8.10336	0.365095	0.54569	0.810218
PF3D7_0623100	-0.0541742	9.30101	0.257173	0.612069	0.848704
PF3D7_0714600	-0.0671418	7.78844	0.591269	0.441929	0.769853
PF3D7_1452400	0.211404	7.35705	1.45224	0.228168	0.657506
PF3D7_1464700	0.0588909	6.42096	0.157525	0.691445	0.887623
PF3D7_1472300	-0.0823791	5.78189	0.59282	0.441331	0.769853
PF3D7_1370300	0.342978	10.408	2.62638	0.105101	0.617847
PF3D7_0814200	0.0150738	11.8013	0.016698	0.897183	0.957583
PF3D7_0530100	-0.114877	6.49471	1.51819	0.217893	0.655263
PF3D7_0606700	-0.0863824	8.99274	0.817365	0.365952	0.731564
PF3D7_1230600	-0.116019	4.04991	0.342512	0.558383	0.816661
PF3D7_1119600	0.167625	6.24123	1.07125	0.300662	0.696164
PF3D7_1363000	-0.0493151	7.3718	0.207164	0.648999	0.864804
PF3D7_1368400	-0.00763133	6.79771	0.00726278	0.932085	0.973821
PF3D7_1368300	0.402308	3.85116	3.86669	0.0492535	0.580478
PF3D7_0613100	0.00211468	4.43303	0.000315876	0.98582	0.994765
PF3D7_0719900	0.0815648	8.69757	0.473095	0.491567	0.784295
PF3D7_0824400	0.248321	4.14296	0.692841	0.4052	0.756393
PF3D7_1144200	-0.163964	4.75257	1.67729	0.195286	0.63602
PF3D7_1116800	0.167089	11.7339	1.43219	0.231407	0.659191
PF3D7_1366800	0.653389	6.55166	3.62168	0.0570314	0.595235
PF3D7_1301700	0.267259	10.7634	3.08752	0.0788952	0.612614
PF3D7_1446300	0.0682645	6.33424	0.179662	0.671664	0.875807
PF3D7_0409800	-0.070197	7.7232	0.992823	0.319053	0.707976
PF3D7_1238300	-0.070338	8.86224	0.713888	0.398156	0.752567
PF3D7_1108400	-0.113647	9.37936	1.55286	0.212714	0.648931
PF3D7_0818400	0.0107811	7.83842	0.0247621	0.874961	0.947219
PF3D7_0509600	0.423564	5.23511	2.00347	0.15694	0.618569
PF3D7_1430000	0.270637	5.58293	0.841928	0.358846	0.724944
PF3D7_1116300	0.371439	5.73287	6.99412	0.0081778	0.494382
PF3D7_0805400	-0.00502759	4.91279	0.00118406	0.97255	0.992089
PF3D7_1470300	-0.113103	7.1139	1.27846	0.258185	0.672729
PF3D7_1034000	0.0148778	5.28357	0.0144265	0.904396	0.959456
PF3D7_1364200	-0.132616	8.62649	0.646273	0.421448	0.76119
PF3D7_0304400	0.0979968	7.82748	1.37292	0.241311	0.665958
PF3D7_0407200	0.0391829	5.47249	0.113878	0.735771	0.909057
PF3D7_1233400	-0.108196	7.08363	1.82181	0.177098	0.625541
PF3D7_1117300	-0.127883	6.87369	0.466153	0.494762	0.784295
PF3D7_0915600	-0.0398669	6.81861	0.144787	0.703567	0.890464
PF3D7_1011100	0.108212	4.38568	0.438462	0.507866	0.790604
PF3D7_0107500	-0.102797	10.9399	0.733854	0.391637	0.751217
PF3D7_0514600	-0.0789023	4.28589	0.241876	0.622854	0.852905
PF3D7_0819900	-0.147287	5.00934	2.75082	0.0972047	0.615968
PF3D7_1111400	0.0814559	4.08338	0.203511	0.651902	0.866876
PF3D7_0908600	-0.0935817	5.89968	1.06605	0.301839	0.696164
PF3D7_1235500	0.196651	4.74334	1.71492	0.190348	0.63602
PF3D7_1006600	-0.0017841	4.72375	0.000168017	0.989658	0.994798
PF3D7_0906500	-0.0315581	9.22835	0.0414891	0.838597	0.940016
PF3D7_1317600	-0.0915911	5.244	0.0933241	0.759993	0.918456
PF3D7_0407000	-0.153261	6.15258	1.32816	0.249134	0.669749
PF3D7_1020800	-0.558747	4.98775	7.55556	0.00598253	0.494382
PF3D7_0911800	-0.251991	5.55005	0.896973	0.343595	0.718557
PF3D7_0602100	-0.0932313	8.43048	1.60114	0.205742	0.646097
PF3D7_0316800	0.079586	10.1028	1.23355	0.266717	0.682746
PF3D7_0216600	0.0385447	7.9083	0.0941734	0.758937	0.918456
PF3D7_0918000	-0.0860915	5.76897	0.0808508	0.776148	0.926643
PF3D7_1024000	0.278627	4.92134	1.14518	0.284561	0.695834
PF3D7_1033300	0.00203698	3.77732	0.000166063	0.989718	0.994798
PF3D7_1316600	0.522647	7.92299	2.17696	0.140091	0.617847
PF3D7_0704000	-0.0228148	7.03531	0.0432814	0.835196	0.938272
PF3D7_1223800	0.173987	5.4536	2.03821	0.15339	0.618569
PF3D7_1425700	0.319384	4.93258	1.92404	0.165412	0.619887
PF3D7_0909700	-0.0876792	9.0553	0.21518	0.642737	0.860621
PF3D7_1237500	-0.0846893	8.31719	0.917005	0.338263	0.714493
PF3D7_0317500	-0.200102	7.3986	2.91645	0.0876807	0.612614
PF3D7_0904600	0.097727	8.06323	0.997538	0.317907	0.707976
PF3D7_0716800	0.00239096	9.05257	0.00147307	0.969384	0.991966
PF3D7_0702300	-0.105247	8.78263	0.256883	0.612269	0.848704
PF3D7_0822500	-0.437749	5.13209	3.83971	0.0500523	0.580478
PF3D7_0803800	0.299711	7.4807	3.67845	0.05512	0.583586
PF3D7_1222600	-0.0685583	6.66137	0.0217446	0.882768	0.951047
PF3D7_0312800	0.0453313	8.33775	0.453502	0.500677	0.785783
PF3D7_0909800	-0.00183561	5.77522	0.000263576	0.987047	0.994765
PF3D7_0710100	-0.343763	7.14328	3.7462	0.0529277	0.581271
PF3D7_0509800	-0.0705044	8.86949	1.53912	0.214749	0.651327
PF3D7_1429900	0.125661	5.17556	0.579488	0.446513	0.769853
PF3D7_0410800	0.845959	4.67286	5.76209	0.0163756	0.494382
PF3D7_0219900	-0.132745	6.89121	0.523065	0.469537	0.774002
PF3D7_0922600	-0.173204	9.45056	2.99892	0.0833203	0.612614
PF3D7_1143800	-0.0486129	8.94129	0.273724	0.600844	0.84465
PF3D7_0206700	-0.270176	7.60987	3.83271	0.0502617	0.580478
PF3D7_1250800	-0.00465834	6.53078	0.00133983	0.970801	0.991966
PF3D7_0802500	0.0844523	6.89696	0.449321	0.502657	0.786273
PF3D7_1466900	0.0768921	7.45564	0.410919	0.521503	0.7979
PF3D7_1218900	0.444066	3.89286	2.55482	0.109958	0.617847
PF3D7_1348200	-0.174657	4.60504	1.31875	0.250816	0.671949
PF3D7_0823100	0.0901887	6.5095	0.67148	0.412536	0.757292
PF3D7_1114200	-0.0430169	8.96206	0.0500642	0.822952	0.936353
PF3D7_1219200	-0.276611	4.6799	1.66466	0.196976	0.637119
PF3D7_1467100	0.0317919	5.3032	0.0703799	0.790784	0.92963
PF3D7_0509300	-0.182717	4.03907	1.24158	0.265167	0.681154
PF3D7_1459200	-0.0259643	7.62235	0.017155	0.895793	0.957583
PF3D7_1420700	0.0132218	11.8601	0.0156493	0.900447	0.957905
PF3D7_1419400	-0.175482	9.08415	2.04371	0.152836	0.618569
PF3D7_0522800	-0.0610027	6.19154	0.710292	0.399347	0.752567
PF3D7_1344800	0.258185	6.00398	0.710156	0.399392	0.752567
PF3D7_0408000	0.0515806	3.67006	0.0432288	0.835295	0.938272
PF3D7_0933600	0.0998079	6.93819	0.504388	0.477578	0.776377
PF3D7_0628200	-0.135613	10.6119	2.11813	0.145564	0.617847
PF3D7_0403500	0.135301	4.17934	0.327659	0.567041	0.822325
PF3D7_0720600	0.198527	6.50415	1.55376	0.212581	0.648931
PF3D7_1412200	-0.460959	5.88369	4.75612	0.0291942	0.555187
PF3D7_0711300	0.044377	3.87856	0.0692055	0.792497	0.930765
PF3D7_0314600	0.0846338	6.7762	0.336869	0.561642	0.817625
PF3D7_1237400	-0.155992	5.47694	0.686194	0.407462	0.75705
PF3D7_0827000	-0.0197239	8.84997	0.109962	0.740187	0.911111
PF3D7_1140100	0.199383	4.355	0.715189	0.397726	0.752567
PF3D7_0830800	0.388478	4.40062	2.63729	0.104382	0.617847
PF3D7_1367400	-0.187477	7.00147	5.03384	0.0248567	0.51818
PF3D7_1223600	0.0103829	4.49754	0.00306245	0.955868	0.984327
PF3D7_1468100	0.154427	10.2105	2.27268	0.131672	0.617847
PF3D7_1369000	-0.225958	6.23739	0.954788	0.328504	0.710569
PF3D7_0528600	-0.114155	7.24452	1.45526	0.227685	0.657506
PF3D7_1423200	0.275549	5.72947	2.60169	0.10675	0.617847
PF3D7_0532000	0.146123	13.1635	0.58437	0.444605	0.769853
PF3D7_0724700	0.0823854	8.84614	1.5056	0.219812	0.657067
PF3D7_0522300	0.0109386	7.03783	0.0156605	0.900411	0.957905
PF3D7_1002100	-0.116082	12.2398	0.254825	0.613698	0.849263
PF3D7_1405900	-0.0854213	8.61639	0.626077	0.428798	0.76299
PF3D7_0509400	-0.0306989	10.0366	0.147267	0.701161	0.890441
PF3D7_0932100	0.10945	6.93198	0.227805	0.633156	0.857181
PF3D7_1011700	0.19017	6.46537	1.06899	0.301175	0.696164
PF3D7_0517000	0.156916	9.40223	3.58554	0.0582844	0.603243
PF3D7_1007600	-0.103821	7.04903	1.72803	0.188663	0.63602
PF3D7_1228900	0.158661	6.72565	0.921716	0.337025	0.713699
PF3D7_0524000	-0.0903758	11.7226	0.889585	0.34559	0.720776
PF3D7_0629600	-0.121658	5.95715	1.70743	0.191319	0.63602
PF3D7_1108000	0.0132375	8.3216	0.0223478	0.881166	0.950814
PF3D7_0520700	-0.153839	6.24719	2.61895	0.105594	0.617847
PF3D7_1211900	0.193089	8.08681	3.15031	0.0759125	0.612614
PF3D7_1408100	0.100177	9.50362	0.64569	0.421658	0.76119
PF3D7_0206100	0.0321116	6.83312	0.0770473	0.781339	0.927756
PF3D7_1106800	0.104717	4.62646	0.224856	0.635365	0.857181
PF3D7_1253200	0.215567	4.60385	0.538754	0.46295	0.773114
PF3D7_1022500	-0.54359	4.82798	6.9342	0.00845627	0.494382
PF3D7_1102900	-0.280156	6.39906	1.2304	0.267328	0.68283
PF3D7_0102700	-0.144444	7.56236	0.192259	0.661043	0.867572
PF3D7_1006700	-0.160711	8.07981	1.53097	0.215967	0.653063
PF3D7_1033100	-0.0837422	11.6663	0.861446	0.353334	0.723463
PF3D7_1016700	-0.230435	10.005	1.72884	0.188559	0.63602
PF3D7_1349300	-0.0227004	6.50452	0.0349216	0.85176	0.9445
PF3D7_1122800	0.035273	6.71126	0.0338361	0.854056	0.9445
PF3D7_1135700	-0.0387903	5.62451	0.1817	0.669917	0.875326
PF3D7_0201800	0.354356	7.56186	2.51832	0.11253	0.617847
PF3D7_1451800	0.750072	6.40662	2.84006	0.0919405	0.612614
PF3D7_1358200	-0.187934	8.30828	3.25846	0.0710558	0.612614
PF3D7_1214600	0.0221688	5.02292	0.0283757	0.866229	0.945258
PF3D7_0706000	-0.143807	9.3851	1.27552	0.258734	0.672729
PF3D7_0402400	-0.295311	8.91821	5.27671	0.0216126	0.504396
PF3D7_0506200	-0.282066	5.78192	3.5079	0.0610767	0.612614
PF3D7_0215600	0.360586	4.58785	3.10707	0.0779533	0.612614
PF3D7_1223300	0.00635867	6.27882	0.00224533	0.962206	0.98643
PF3D7_1217800	-0.113561	3.70129	0.613624	0.433427	0.766703
PF3D7_0912000	-0.0363844	6.63918	0.0874256	0.767476	0.922576
PF3D7_0902600	0.412304	5.77468	2.83623	0.0921601	0.612614
PF3D7_1402400	0.354899	4.99923	4.08464	0.0432746	0.580478
PF3D7_1230700	0.0547166	6.87109	0.0771458	0.781203	0.927756
PF3D7_1234700	-0.261101	4.57196	0.969638	0.32477	0.71031
PF3D7_1315400	-0.0774824	9.00035	0.974257	0.323621	0.71031
PF3D7_1358500	0.0747376	4.49164	0.156	0.692867	0.888071
PF3D7_1023900	0.0490979	11.4442	0.132828	0.715517	0.894937
PF3D7_1038800	-0.0570429	7.4519	0.163397	0.686048	0.886296
PF3D7_1320600	0.0702307	7.25247	0.474155	0.491082	0.784295
PF3D7_0505900	0.125384	4.75718	0.71135	0.398996	0.752567
PF3D7_0221700	-0.456853	7.04842	6.08029	0.0136698	0.494382
PF3D7_0311500	-0.25494	6.56699	1.93032	0.164724	0.619887
PF3D7_0831700	0.14632	12.6509	1.10137	0.293966	0.695834
PF3D7_0515300	0.193195	6.87911	1.15466	0.282575	0.692465
PF3D7_1343700	-0.150455	10.9154	0.580134	0.44626	0.769853
PF3D7_1238500	0.783475	5.91167	2.90467	0.0883235	0.612614
PF3D7_0827100	0.320516	5.04919	1.81984	0.177333	0.625541
PF3D7_0319200	-0.0767908	6.79966	0.941794	0.331817	0.712476
PF3D7_1200900	-0.370353	7.11908	5.44596	0.0196136	0.494382
PF3D7_0731500	0.791335	8.81755	4.70106	0.030144	0.557396
PF3D7_0410300	-0.0410489	7.45574	0.197566	0.656693	0.867233
PF3D7_0612600	0.327442	4.89099	2.90597	0.088252	0.612614
PF3D7_1404700	0.0503239	5.19916	0.0409061	0.839719	0.940549
PF3D7_1013100	-0.139843	8.11094	6.26148	0.0123391	0.494382
PF3D7_1411400	-0.102416	3.78274	0.284641	0.593676	0.839801
PF3D7_1125400	0.223492	7.0313	1.3579	0.243902	0.66652
PF3D7_0608700	-0.0520049	9.17031	0.491402	0.483303	0.780575
PF3D7_0204300	-0.0357776	7.47094	0.0799159	0.777411	0.926643
PF3D7_1249100	-0.0899854	7.80973	1.39171	0.238117	0.663097
PF3D7_0611700	0.0841327	7.82832	0.908266	0.340575	0.715698
PF3D7_1145100	-0.138061	6.79423	2.50869	0.11322	0.617847
PF3D7_1364800	-0.0804962	8.31432	0.987024	0.320471	0.708842
PF3D7_1140600	-0.0798466	5.09418	0.114925	0.734605	0.908745
PF3D7_1456800	-0.00687572	9.83329	0.00267667	0.958739	0.985296
PF3D7_0406400	0.0836128	5.0145	0.226798	0.633908	0.857181
PF3D7_1005500	0.473024	6.73083	3.9902	0.0457655	0.580478
PF3D7_0625600	-0.0267098	6.2285	0.0534416	0.817179	0.936353
PF3D7_1310900	0.351185	3.8816	2.57842	0.10833	0.617847
PF3D7_0506900	0.0760405	6.50665	0.0452372	0.831568	0.938272
PF3D7_0525200	0.403365	7.8962	2.11018	0.146322	0.617847
PF3D7_0719700	0.127884	9.52464	2.07599	0.149633	0.617847
PF3D7_0219800	-0.0009132	6.90067	2.26415e-05	0.996203	0.997006
PF3D7_1308900	0.226734	8.48309	1.56717	0.210619	0.648394
PF3D7_0923000	-0.174443	5.47156	3.23092	0.0722599	0.612614
PF3D7_0110900	0.020483	3.77656	0.0131402	0.908738	0.959799
PF3D7_0513300	-0.0335479	9.80621	0.0506468	0.821942	0.936353
PF3D7_1115900	0.0555057	6.31906	0.0365178	0.84845	0.9445
PF3D7_1323900	-0.0205098	7.00171	0.0608292	0.80519	0.934885
PF3D7_0610100	0.0213741	8.20752	0.0703799	0.790784	0.92963
PF3D7_0217800	0.187065	8.75008	3.25896	0.071034	0.612614
PF3D7_1340000	-0.31583	4.50599	4.52651	0.0333737	0.57108
PF3D7_1332500	-0.0265692	6.67296	0.0530017	0.81792	0.936353
PF3D7_0828300	0.209098	6.965	2.22152	0.136099	0.617847
PF3D7_0925700	0.206315	7.27661	2.13086	0.14436	0.617847
PF3D7_1242700	0.114741	8.87262	1.9027	0.167776	0.619887
PF3D7_1469100	0.313793	4.62859	2.08022	0.149218	0.617847
PF3D7_0922800	-0.0328826	7.73357	0.0496384	0.823694	0.936353
PF3D7_1453700	-0.0952608	9.61252	0.736811	0.390684	0.750549
PF3D7_1010100	-0.0987573	6.4265	0.265103	0.606635	0.847227
PF3D7_0525100	-0.142144	10.3635	0.451443	0.501651	0.785783
PF3D7_0617100	-0.150573	8.93049	1.65023	0.198928	0.639247
PF3D7_1409100	0.467163	4.94774	6.58655	0.0102752	0.494382
PF3D7_0914200	-0.0294255	8.95915	0.0246124	0.875337	0.947219
PF3D7_1212900	-0.116309	10.6152	0.269826	0.603449	0.846874
PF3D7_0807500	0.0416354	7.98431	0.197404	0.656825	0.867233
PF3D7_1401200	-0.0590327	5.28515	0.0358912	0.84974	0.9445
PF3D7_1311100	-0.246735	3.75426	2.2946	0.129825	0.617847
PF3D7_1133800	-0.220332	8.00345	6.22678	0.0125832	0.494382
PF3D7_1427100	-0.171578	9.97483	1.12925	0.287936	0.695834
PF3D7_1466600	-0.162179	4.53847	1.63198	0.201429	0.641475
PF3D7_0308900	0.00238816	9.47634	0.000672639	0.979309	0.992089
PF3D7_0323000	0.467774	3.97595	2.27016	0.131887	0.617847
PF3D7_1468800	0.0851057	7.10831	0.67825	0.41019	0.757292
PF3D7_1432500	0.0545402	7.06968	0.298734	0.584677	0.834617
PF3D7_0926800	-0.199571	3.83407	1.26336	0.261016	0.67705
PF3D7_0731300	0.708364	8.0647	2.54781	0.110447	0.617847
PF3D7_1455500	-0.229446	5.94793	8.24953	0.00407625	0.494382
PF3D7_1306600	0.112363	5.44641	0.457407	0.498838	0.785783
PF3D7_0831750	-0.440779	4.68492	4.07291	0.043576	0.580478
PF3D7_1363400	0.0173096	5.16838	0.0083999	0.926975	0.971126
PF3D7_1238100	0.395147	5.74861	2.20984	0.137133	0.617847
PF3D7_0614400	0.240327	7.65402	2.1347	0.143998	0.617847
PF3D7_1149500	-0.0828827	10.1614	0.193704	0.659851	0.867233
PF3D7_1351000	0.391931	7.97271	3.82625	0.0504558	0.580478
PF3D7_1104000	0.0946424	7.1719	0.842859	0.358581	0.724944
PF3D7_1129200	0.102721	7.27991	0.923014	0.336685	0.713699
PF3D7_0104600	0.121278	3.72498	0.42112	0.516379	0.795599
PF3D7_1316100	-0.0112957	7.57891	0.017134	0.895857	0.957583
PF3D7_0725800	0.315995	6.60944	3.19416	0.0739016	0.612614
PF3D7_0621400	-0.555002	6.00889	4.87477	0.0272521	0.537256
PF3D7_1010000	0.0871948	4.60956	0.288134	0.591419	0.839189
PF3D7_0417400	0.225655	9.86775	2.08213	0.149032	0.617847
PF3D7_1470200	-0.091631	7.60327	1.56066	0.211568	0.648809
PF3D7_1352100	0.2923	5.84266	1.66956	0.196317	0.636621
PF3D7_1407300	0.140104	8.10303	2.61172	0.106077	0.617847
PF3D7_1347200	-0.136186	10.1867	2.40925	0.12062	0.617847
PF3D7_0814300	-0.191537	8.00993	2.56171	0.10948	0.617847
PF3D7_1115500	0.324364	6.6522	2.1222	0.145178	0.617847
PF3D7_0217500	0.0890298	6.18471	0.111112	0.738882	0.910928
PF3D7_1313800	-0.0873161	9.88777	0.604858	0.436731	0.767348
PF3D7_1319200	-0.24301	4.73408	1.63589	0.20089	0.641402
PF3D7_1344700	0.194083	6.79477	1.75691	0.18501	0.63423
PF3D7_1478100	-0.149078	7.12066	0.416338	0.51877	0.796923
PF3D7_0113800	0.246579	4.28851	0.845737	0.357761	0.72486
PF3D7_1204600	0.13684	4.81377	0.368005	0.544094	0.809452
PF3D7_1411300	-0.0941251	4.2948	0.412226	0.520842	0.7979
PF3D7_1333300	-0.075578	5.97645	0.234294	0.628358	0.857134
PF3D7_1337300	0.081522	6.71907	0.563764	0.452748	0.770819
PF3D7_1244400	-0.383406	5.94109	3.12817	0.0769502	0.612614
PF3D7_1239900	-0.1701	8.12695	2.5793	0.10827	0.617847
PF3D7_0614100	0.11791	4.09363	0.328518	0.566533	0.822325
PF3D7_1307000	0.097591	6.86829	2.36192	0.124329	0.617847
PF3D7_0306100	-0.0266066	6.17833	0.0771015	0.781265	0.927756
PF3D7_1136400	-0.0280908	8.40794	0.086392	0.768815	0.922576
PF3D7_0417300	0.155626	6.85732	0.576679	0.447617	0.769853
PF3D7_1013400	-0.528367	5.86791	5.93616	0.0148333	0.494382
PF3D7_0113900	-0.0383763	7.75738	0.0664068	0.796642	0.931142
PF3D7_0319300	-0.0534986	4.6067	0.165155	0.684454	0.885512
PF3D7_1364300	-0.17999	7.95398	4.56134	0.0327014	0.57108
PF3D7_1246300	-0.0539924	7.50364	0.170973	0.679248	0.881993
PF3D7_1439900	-0.0221102	8.80799	0.0322977	0.857376	0.9445
PF3D7_1145400	-0.0899923	7.1544	0.629504	0.427537	0.761838
PF3D7_1406300	-0.0561819	6.23265	0.118256	0.730934	0.906008
PF3D7_1327200	-0.00777102	5.62959	0.00414711	0.948653	0.981726
PF3D7_0108300	-0.0107456	10.617	0.00762557	0.930414	0.973115
PF3D7_1427800	0.174733	4.64752	1.91536	0.166369	0.619887
PF3D7_0709300	-0.102466	6.85314	0.316516	0.573709	0.826525
PF3D7_0204400	0.00993097	3.62734	0.00394572	0.949914	0.981726
PF3D7_1130600	0.424001	5.67802	3.8207	0.0506232	0.580478
PF3D7_0605800	-0.394782	7.78781	2.7671	0.0962206	0.613899
PF3D7_1205800	-0.0556421	10.4504	0.180962	0.670548	0.875326
PF3D7_0710800	0.163148	5.86872	2.57359	0.108661	0.617847
PF3D7_0501100	-0.147079	10.9277	0.687448	0.407034	0.75705
PF3D7_0310700	0.0646138	6.2103	0.320087	0.571555	0.824683
PF3D7_0825000	-0.150573	5.65819	0.601189	0.438125	0.767348
PF3D7_1128000	-0.0134514	9.67026	0.024515	0.875582	0.947219
PF3D7_0528800	-0.10339	7.3355	1.87634	0.170751	0.619887
PF3D7_1149200	0.00595507	13.325	0.000449725	0.983081	0.994289
PF3D7_1219100	-0.103134	7.46465	1.97661	0.159748	0.618569
PF3D7_1345800	-0.0312656	5.88684	0.0438626	0.834109	0.938272
PF3D7_0524800	-0.0316239	3.61432	0.0309339	0.860388	0.945011
PF3D7_1431700	0.0955062	9.31207	1.93698	0.163997	0.619887
PF3D7_1237800	-0.0227616	5.02834	0.069149	0.79258	0.930765
PF3D7_1309700	-0.00894112	6.78567	0.00745968	0.931173	0.973499
PF3D7_1349200	-0.141719	9.07911	1.43922	0.230265	0.657655
PF3D7_1028400	-0.0785249	7.46571	0.54679	0.459632	0.773114
PF3D7_0907800	0.27114	4.14393	2.55847	0.109705	0.617847
PF3D7_1414800	-0.0690575	7.02557	0.692553	0.405298	0.756393
PF3D7_1248500	-0.0733611	10.2773	0.398233	0.528003	0.801223
PF3D7_0425200	0.0227259	5.36897	0.00539568	0.941444	0.977657
PF3D7_0103400	0.512412	6.38582	6.58593	0.0102788	0.494382
PF3D7_1368900	-0.0942978	4.79912	0.302759	0.582158	0.832516
PF3D7_0817300	0.920204	8.382	2.87524	0.0899516	0.612614
PF3D7_0907000	-0.228226	5.41933	1.96804	0.160656	0.618569
PF3D7_1220400	0.128421	5.37219	1.11317	0.291394	0.695834
PF3D7_1310800	-0.163886	6.23008	2.15071	0.142504	0.617847
PF3D7_0320100	-0.173942	4.16807	2.04761	0.152445	0.618569
PF3D7_1369600	0.251423	4.29749	0.922718	0.336762	0.713699
PF3D7_1357200	-0.252423	4.58633	1.46982	0.225374	0.657067
PF3D7_0102600	0.348951	7.06436	1.02691	0.310885	0.703969
PF3D7_0520600	-0.02387	8.0195	0.0221198	0.881769	0.950814
PF3D7_1424100	0.134204	11.1837	1.9952	0.157798	0.618569
PF3D7_1001400	-0.0370352	9.19979	0.0806055	0.776479	0.926643
PF3D7_0202100	-0.0188426	9.85643	0.00536946	0.941586	0.977657
PF3D7_0921600	-0.180022	8.15309	4.61914	0.0316171	0.566486
PF3D7_1002500	-0.359238	4.07731	1.87164	0.171287	0.619887
PF3D7_0320300	-0.0436412	8.89531	0.245042	0.620588	0.851209
PF3D7_0606900	-0.105404	4.79895	0.491814	0.483119	0.780575
PF3D7_0916100	0.00235202	3.69397	0.000157321	0.989993	0.994798
PF3D7_1461300	0.0991879	8.36177	0.943665	0.331337	0.712476
PF3D7_0822200	0.083969	6.04045	0.439872	0.507184	0.790604
PF3D7_1366400	0.0730806	6.70153	0.329456	0.56598	0.82216
PF3D7_1029200	-0.223001	6.69583	4.27789	0.0386112	0.580478
PF3D7_1317000	0.147745	7.95371	1.51967	0.217669	0.655263
PF3D7_0909900	-0.206345	7.93931	2.80055	0.0942318	0.612614
PF3D7_0223500	-0.300919	4.09372	2.20252	0.137786	0.617847
PF3D7_0309200	0.439915	5.33037	2.89849	0.0886628	0.612614
PF3D7_1022600	-0.0893759	8.81074	1.17188	0.279015	0.690564
PF3D7_1415900	0.13091	6.21927	1.95613	0.161927	0.618569
PF3D7_0530700	-0.00297903	6.29609	0.000828959	0.977031	0.992089
PF3D7_0418700	0.0939247	7.81266	1.41576	0.234102	0.660084
PF3D7_0210000	0.156106	7.52611	0.683422	0.408411	0.757292
PF3D7_1134500	0.445584	7.37128	3.29717	0.0693995	0.612614
PF3D7_1142600	0.046716	10.5889	0.469228	0.493342	0.784295
PF3D7_1132600	-0.00476251	6.42606	0.00249286	0.960179	0.985515
PF3D7_0310300	0.195973	8.46541	1.75406	0.185367	0.63423
PF3D7_1107300	-0.0261131	11.3686	0.0603461	0.80595	0.934885
PF3D7_0519200	0.167133	9.11216	2.01064	0.1562	0.618569
PF3D7_1010600	0.0462778	7.98995	0.325303	0.568438	0.822513
PF3D7_1341200	0.0656162	9.58565	0.652511	0.419216	0.760653
PF3D7_0913200	0.0187837	9.66161	0.0777328	0.780394	0.927756
PF3D7_1204300	0.000263638	9.44932	7.00344e-06	0.997888	0.99829
PF3D7_1007400	0.143692	5.02813	0.934095	0.333801	0.712476
PF3D7_1442300	-0.129876	9.07447	1.46436	0.226238	0.657067
PF3D7_1118500	-0.127368	8.95619	2.23919	0.134552	0.617847
PF3D7_1033700	-0.0771081	7.44459	1.20609	0.272108	0.684563
PF3D7_1229300	0.00321133	5.29983	9.47996e-05	0.992232	0.995036
PF3D7_1369200	0.0248191	7.23946	0.0451608	0.831709	0.938272
PF3D7_1021400	-0.189392	6.74095	4.10278	0.0428127	0.580478
PF3D7_0627900	-0.112339	6.05048	1.2826	0.257416	0.672729
PF3D7_1212700	-0.038547	10.6133	0.311828	0.576561	0.828806
PF3D7_0606100	-0.0405839	9.71504	0.177489	0.67354	0.877275
PF3D7_0503400	0.615987	6.77992	2.09236	0.148038	0.617847
PF3D7_0511700	0.0261664	4.82787	0.0141829	0.905202	0.959456
PF3D7_1359000	-0.129688	7.96689	1.31155	0.252113	0.671949
PF3D7_1116400	0.119815	6.58354	0.911842	0.339626	0.714942
PF3D7_0818000	-0.242237	5.94472	2.17896	0.139909	0.617847
PF3D7_1343900	-0.117653	4.6319	1.12975	0.287829	0.695834
PF3D7_1352800	0.294468	4.71713	1.04193	0.307372	0.703124
PF3D7_1338300	-0.0515651	10.607	0.58062	0.44607	0.769853
PF3D7_1221200	0.1147	4.1713	0.38559	0.534626	0.804189
PF3D7_1002000	-0.186004	8.45806	0.680952	0.409259	0.757292
PF3D7_0704200	0.199644	6.16499	1.41431	0.234342	0.660084
PF3D7_1017900	0.223096	6.47938	1.90392	0.16764	0.619887
PF3D7_0420000	-0.113548	10.4957	0.847847	0.357162	0.724829
PF3D7_0301500	-0.259419	5.97573	3.90388	0.0481748	0.580478
PF3D7_1123900	0.0183149	7.38915	0.0285139	0.865906	0.945258
PF3D7_0722600	-0.0596806	8.17725	0.849834	0.356599	0.724278
PF3D7_1248900	0.181613	7.29988	2.44955	0.117559	0.617847
PF3D7_1005600	0.0258171	8.20596	0.0855737	0.769882	0.922966
PF3D7_1231900	-0.0117729	5.47385	0.0134378	0.907715	0.959799
PF3D7_1333600	-0.097285	8.06673	2.04957	0.152249	0.618569
PF3D7_0615000	0.0312695	6.09634	0.0870192	0.768001	0.922576
PF3D7_0720200	0.273048	5.15006	3.19481	0.0738724	0.612614
PF3D7_1453000	0.0248091	6.10844	0.0639068	0.800424	0.933453
PF3D7_1209000	0.141216	5.67678	0.896739	0.343657	0.718557
PF3D7_1124300	-0.0733126	7.35965	1.1849	0.276362	0.688429
PF3D7_0725000	0.192647	4.45019	0.533617	0.46509	0.773896
PF3D7_0820900	-0.0258613	7.25278	0.0350692	0.851451	0.9445
PF3D7_1337500	0.108942	8.96688	0.229811	0.631664	0.857181
PF3D7_0814900	0.16935	6.12338	0.700825	0.402507	0.75472
PF3D7_1350500	-0.15723	8.40894	3.49051	0.0617215	0.612614
PF3D7_0912100	-0.154193	5.50814	2.06176	0.151036	0.618569
PF3D7_1110200	-0.0897091	10.447	0.413726	0.520085	0.797847
PF3D7_0704300	0.312565	4.78811	0.865974	0.352072	0.723463
PF3D7_1238800	-0.110099	10.4467	0.415006	0.51944	0.797459
PF3D7_1017800	0.143086	4.80774	0.347046	0.55579	0.81639
PF3D7_0710200	-0.0963794	5.56906	0.229635	0.631795	0.857181
PF3D7_MIT04000	-0.185345	7.29055	0.774804	0.378735	0.738776
PF3D7_0726000	0.151647	13.7259	0.600878	0.438243	0.767348
PF3D7_1142300	0.577088	5.94251	2.89653	0.0887703	0.612614
PF3D7_1342800	0.421855	6.44457	1.87029	0.171442	0.619887
PF3D7_0513100	-0.0603728	3.71705	0.0990743	0.752943	0.916665
PF3D7_0516900	0.169614	10.9994	2.81353	0.0934724	0.612614
PF3D7_1018300	-0.118483	9.15257	0.711363	0.398992	0.752567
PF3D7_1454000	0.0328589	6.40171	0.108461	0.741903	0.911111
PF3D7_1340600	0.491692	5.76805	2.73256	0.0983213	0.617847
PF3D7_0608100	0.243973	6.26503	1.695	0.192944	0.63602
PF3D7_1245800	0.0429684	6.61101	0.231405	0.630484	0.857181
PF3D7_1412300	-0.0888633	9.11842	0.439532	0.507349	0.790604
PF3D7_1470600	0.228732	5.11618	0.799485	0.371248	0.733605
PF3D7_1239300	-0.298313	4.30995	7.38779	0.0065668	0.494382
PF3D7_1445900	-0.0567898	9.7193	0.410907	0.52151	0.7979
PF3D7_1124900	0.134367	9.76971	3.24594	0.0716007	0.612614
PF3D7_1144400	-0.331673	4.16592	1.88604	0.169649	0.619887
PF3D7_0906700	0.0743364	4.83356	0.257615	0.611763	0.848704
PF3D7_1101500	-0.157567	5.50725	1.13506	0.286699	0.695834
PF3D7_1346300	-0.120397	8.00524	0.494146	0.482084	0.780128
PF3D7_0927000	0.216069	3.54159	1.68738	0.193946	0.63602
PF3D7_0520100	0.181266	6.25119	1.34312	0.246484	0.668018
PF3D7_1251700	-0.192615	3.92793	1.58051	0.208687	0.647972
PF3D7_0201600	0.902122	8.79907	6.81324	0.00904844	0.494382
PF3D7_1030000	-0.0745846	7.56963	0.42601	0.513954	0.792957
PF3D7_1242800	-0.0188553	8.18162	0.0443944	0.833122	0.938272
PF3D7_0517600	-0.183649	4.51092	0.933698	0.333904	0.712476
PF3D7_0203700	-0.114625	7.85329	0.864485	0.352487	0.723463
PF3D7_0610700	-0.0808823	4.7891	0.391384	0.531573	0.80318
PF3D7_1341900	0.280378	7.60748	1.81389	0.178042	0.625541
PF3D7_1364600	-0.118491	3.64306	0.539763	0.462531	0.773114
PF3D7_0917900	0.228103	10.953	2.51669	0.112647	0.617847
PF3D7_1346400	0.170226	9.17566	1.73328	0.187992	0.63602
PF3D7_1342600	1.45106	6.57933	11.9912	0.000534513	0.494382
PF3D7_0605900	-0.0549021	9.77321	0.0313996	0.859352	0.944526
PF3D7_1459800	0.087088	6.60422	0.325447	0.568352	0.822513
PF3D7_1343400	-0.227161	7.93523	1.74611	0.186367	0.635899
PF3D7_0108500	-0.169465	10.9683	0.552302	0.457379	0.772351
PF3D7_0921200	-0.0841625	7.62486	0.980097	0.322175	0.708842
PF3D7_1336400	-0.0151501	5.4428	0.00680548	0.934253	0.974414
PF3D7_1426800	-0.13242	9.06139	1.65026	0.198923	0.639247
PF3D7_1352900	0.067267	9.07454	0.058947	0.808168	0.935456
PF3D7_1244100	0.400028	6.39709	1.66309	0.197186	0.637119
PF3D7_1467500	0.0756918	7.02706	0.462532	0.496443	0.785783
PF3D7_0323500	-0.0391688	6.78177	0.302985	0.582017	0.832516
PF3D7_0728000	-0.0211088	8.59328	0.0742046	0.78531	0.928008
PF3D7_0821100	-0.235393	9.17233	1.68043	0.194867	0.63602
PF3D7_1453800	-0.225388	8.0751	3.31218	0.0687682	0.612614
PF3D7_1423700	0.0868465	9.65205	0.528272	0.467334	0.773896
PF3D7_0936800	0.662285	10.1906	5.90064	0.0151354	0.494382
PF3D7_0516700	-0.110107	8.27123	1.42868	0.23198	0.65924
PF3D7_1304400	0.0219022	6.48867	0.0674603	0.795071	0.931142
PF3D7_1120500	-0.266447	7.23095	4.47512	0.0343918	0.573351
PF3D7_0720800	0.0578743	4.37399	0.0759831	0.782817	0.928008
PF3D7_1405500	0.0935113	5.99864	0.511265	0.474592	0.774538
PF3D7_0705700	0.0606213	8.88331	0.532051	0.465746	0.773896
PF3D7_0802400	0.034891	7.57867	0.252512	0.615312	0.85002
PF3D7_0914600	0.0188387	6.39432	0.0450778	0.831861	0.938272
PF3D7_1350300	-0.15082	7.43851	2.23831	0.134628	0.617847
PF3D7_1220100	-0.0900668	6.70782	1.48911	0.222355	0.657067
PF3D7_0103600	0.461617	4.85663	3.66809	0.0554637	0.583779
PF3D7_1428300	0.0207818	8.85155	0.0942028	0.758901	0.918456
PF3D7_1329300	0.0299703	4.27802	0.0243846	0.87591	0.947219
PF3D7_1247900	-0.0986572	7.95122	1.83994	0.174958	0.625541
PF3D7_1467200	-0.0535249	5.82796	0.151139	0.697449	0.889391
PF3D7_1302500	-0.18505	8.04512	1.81564	0.177833	0.625541
PF3D7_1218500	-0.152387	9.4427	0.468195	0.493819	0.784295
PF3D7_1428100	0.0850248	5.38905	0.461531	0.496909	0.785783
PF3D7_0802200	0.53584	5.98974	1.94869	0.162728	0.618569
PF3D7_1466300	-0.0111962	9.24831	0.0206325	0.885785	0.952094
PF3D7_0213500	0.136024	4.29804	0.467359	0.494204	0.784295
PF3D7_1416100	-0.222978	7.50991	1.65369	0.198458	0.639247
PF3D7_1429400	0.530736	6.81355	2.0762	0.149612	0.617847
PF3D7_1332800	-0.0267905	7.41938	0.110978	0.739033	0.910928
PF3D7_1131800	0.774836	6.41851	3.52399	0.0604868	0.612614
PF3D7_1205100	0.378677	4.81977	2.42567	0.119362	0.617847
PF3D7_1125900	0.0992441	5.86733	0.265236	0.606546	0.847227
PF3D7_0917600	-0.12034	8.4675	1.50524	0.219867	0.657067
PF3D7_0818800	-0.158742	6.95763	1.9466	0.162953	0.618569
PF3D7_0707400	0.501752	5.2873	2.2901	0.130201	0.617847
PF3D7_1410300	-0.0307086	8.25473	0.0485227	0.825654	0.936353
PF3D7_1328400	0.156075	5.33241	0.456846	0.499102	0.785783
PF3D7_1307800	0.118166	6.08004	0.41998	0.516947	0.795599
PF3D7_0202500	0.0734065	11.6922	0.162121	0.687211	0.886296
PF3D7_1410000	-0.102728	6.19401	0.769815	0.380274	0.738837
PF3D7_0929300	-0.0548141	4.65052	0.0436557	0.834496	0.938272
PF3D7_0205700	0.0537005	7.41124	0.220597	0.638585	0.858803
PF3D7_1333700	-0.0428827	4.13221	0.0274911	0.868311	0.945258
PF3D7_0216200	-0.0361515	6.51893	0.151541	0.697067	0.889391
PF3D7_1013500	-0.135798	7.92822	2.12205	0.145192	0.617847
PF3D7_0113600	-0.536139	8.14524	1.46931	0.225455	0.657067
PF3D7_1205400	-0.199304	5.60234	1.33056	0.248705	0.669322
PF3D7_0508300	0.219061	5.33892	0.531573	0.465946	0.773896
PF3D7_1307300	0.0909636	3.95297	0.342318	0.558494	0.816661
PF3D7_0830600	-0.150376	10.7391	0.580202	0.446233	0.769853
PF3D7_0527200	0.261999	6.43693	2.05016	0.15219	0.618569
PF3D7_1451100	0.115735	11.9043	1.20305	0.272713	0.684563
PF3D7_1301600	0.841734	5.73558	8.57899	0.00340063	0.494382
PF3D7_0110800	-0.0909557	8.30879	1.29318	0.255464	0.672729
PF3D7_1118100	0.0828435	4.09342	0.293818	0.587784	0.836708
PF3D7_1108700	0.156462	7.31368	1.17003	0.279395	0.690564
PF3D7_1212500	-0.01861	7.57098	0.0282691	0.866478	0.945258
PF3D7_0906200	-0.100032	3.67967	0.463589	0.495951	0.785678
PF3D7_1253100	0.0634463	7.64602	0.224033	0.635984	0.857181
PF3D7_0323800	-0.132242	6.69598	1.63358	0.201209	0.641475
PF3D7_1137100	0.0554809	6.05391	0.260637	0.609683	0.847958
PF3D7_0303300	-0.275441	6.72886	10.1365	0.00145362	0.494382
PF3D7_0801000	-0.0657938	10.5915	0.137345	0.710934	0.892801
PF3D7_1211600	0.172501	7.51718	1.54856	0.213348	0.648931
PF3D7_1020600	0.229322	4.80866	1.81148	0.178331	0.625669
PF3D7_1459300	-0.10451	5.07	0.213758	0.643838	0.860681
PF3D7_1434200	0.13932	6.87851	0.993891	0.318793	0.707976
PF3D7_0103200	0.342673	6.28869	2.13431	0.144035	0.617847
PF3D7_1406100	0.0929025	5.30441	0.453718	0.500575	0.785783
PF3D7_0602800	-0.201375	6.06937	1.68541	0.194207	0.63602
PF3D7_0418100	0.0609933	7.40803	0.602712	0.437545	0.767348
PF3D7_1458100	-0.0610526	3.77407	0.138887	0.70939	0.892801
PF3D7_1360200	0.0418111	6.48734	0.109531	0.740679	0.911111
PF3D7_1037700	0.161012	6.13338	2.10778	0.146551	0.617847
PF3D7_1324800	0.12906	4.15613	0.346701	0.555986	0.81639
PF3D7_0935000	-0.124126	7.4001	1.33481	0.247952	0.668018
PF3D7_1462400	-0.11802	9.94904	0.45307	0.50088	0.785783
PF3D7_1220900	0.188051	8.40716	1.52963	0.216168	0.653063
PF3D7_0211000	-0.154574	3.68171	0.777477	0.377914	0.738776
PF3D7_1003500	0.109335	9.56222	2.35292	0.125049	0.617847
PF3D7_1132000	0.0236232	6.17209	0.0867757	0.768317	0.922576
PF3D7_0714300	-0.0639203	8.63553	0.254022	0.614257	0.849504
PF3D7_0509000	0.17321	4.00781	0.611274	0.434309	0.766703
PF3D7_0410400	-0.00912053	6.34646	0.015097	0.90221	0.958871
PF3D7_0707700	0.0442091	8.06243	0.346519	0.55609	0.81639
PF3D7_0508600	0.0180319	6.9846	0.0221377	0.881721	0.950814
PF3D7_1123400	-0.0172771	8.93311	0.0574557	0.810564	0.936353
PF3D7_1233600	-0.108662	10.7734	0.668447	0.413594	0.757967
PF3D7_1366600	0.128527	8.10773	1.73402	0.187898	0.63602
PF3D7_1332600	0.223842	4.76785	0.755751	0.384662	0.742424
PF3D7_0933000	-0.100541	8.62619	1.03554	0.308861	0.703864
PF3D7_1144600	-0.144042	6.31831	3.93755	0.0472195	0.580478
PF3D7_0928300	0.320617	3.75279	2.8469	0.0915503	0.612614
PF3D7_0711500	0.52483	5.56216	1.4805	0.223696	0.657067
PF3D7_0523900	-0.0746913	5.69405	0.350149	0.554029	0.81639
PF3D7_1412400	0.0412289	7.43599	0.0718005	0.788733	0.928977
PF3D7_0220000	-0.0496169	12.7939	0.0599795	0.806528	0.934885
PF3D7_0813600	0.0609994	7.31485	0.658239	0.417182	0.760653
PF3D7_0719300	0.0768751	7.3412	0.521985	0.469996	0.774055
PF3D7_1425900	0.109097	6.5132	0.499706	0.479629	0.778184
PF3D7_0716000	-0.155512	7.95528	2.30096	0.129294	0.617847
PF3D7_1305300	-0.0317133	8.92249	0.145753	0.702627	0.890464
PF3D7_1007900	-0.0963407	8.32681	1.33865	0.247272	0.668018
PF3D7_0521600	-0.180636	3.67885	0.937821	0.332839	0.712476
PF3D7_1011500	0.0909415	3.67374	0.349916	0.554161	0.81639
PF3D7_1474600	-0.0266731	7.5131	0.141178	0.707113	0.891608
PF3D7_1037600	-0.0822562	7.61202	1.23743	0.265966	0.682418
PF3D7_0507900	-0.0931246	5.04569	0.858494	0.354161	0.723463
PF3D7_1140800	-0.152852	6.79405	1.90751	0.167241	0.619887
PF3D7_0102200	-0.120177	15.1707	0.192121	0.661157	0.867572
PF3D7_1458900	0.0838992	4.86275	0.33822	0.560858	0.81711
PF3D7_1126400	-0.0462958	5.31076	0.156301	0.692585	0.888071
PF3D7_0912800	-0.21563	5.75734	4.03078	0.0446773	0.580478
PF3D7_1414600	0.0808201	6.41097	0.601906	0.437852	0.767348
PF3D7_0206000	0.000581254	8.23778	3.23458e-05	0.995462	0.996666
PF3D7_0726500	-0.13651	10.3362	2.327	0.127147	0.617847
PF3D7_0405400	-0.0580728	9.98321	0.454107	0.500391	0.785783
PF3D7_0607400	0.0458509	4.97968	0.0601198	0.806307	0.934885
PF3D7_0528200	-0.145423	8.75538	6.82582	0.00898491	0.494382
PF3D7_0413600	0.123689	7.682	1.16492	0.280447	0.691906
PF3D7_1472000	-0.0721074	5.93626	0.664827	0.414861	0.759406
PF3D7_1327800	-0.0736425	6.83617	0.653816	0.418752	0.760653
PF3D7_0716100	0.0260721	8.1821	0.084281	0.771578	0.9242
PF3D7_1143300	0.00773341	8.62625	0.0116938	0.913886	0.960448
PF3D7_1317900	-0.210408	7.63417	6.11281	0.0134206	0.494382
PF3D7_1314500	0.224657	4.91066	1.54415	0.214002	0.649854
PF3D7_0621700	-0.0593744	4.9309	0.103028	0.748226	0.91436
PF3D7_1136300	0.0275	9.82264	0.0274171	0.868487	0.945258
PF3D7_1314900	-0.0612763	5.77687	0.228404	0.63271	0.857181
PF3D7_1414200	-0.158469	7.4608	2.00995	0.15627	0.618569
PF3D7_0830300	-0.457688	4.10705	3.26843	0.0706252	0.612614
PF3D7_0813700	0.16085	4.93221	0.367222	0.544523	0.809452
PF3D7_1015300	-0.186423	7.50545	3.10848	0.0778854	0.612614
PF3D7_0220100	-0.102965	10.1913	0.517541	0.471892	0.774538
PF3D7_1036900	-0.0204536	11.2612	0.0213907	0.88372	0.951477
PF3D7_1213800	-0.158557	7.95447	4.32023	0.0376618	0.580478
PF3D7_0726050	-0.452269	6.13911	3.1778	0.0746451	0.612614
PF3D7_0803000	-0.072038	6.71349	0.991771	0.31931	0.707976
PF3D7_1332300	0.109002	3.72791	0.402196	0.525958	0.801223
PF3D7_0929200	-0.0361063	8.57853	0.102207	0.749198	0.91436
PF3D7_1415800	-0.204687	7.08614	4.87989	0.0271713	0.537256
PF3D7_1325100	-0.0295735	10.533	0.194065	0.659554	0.867233
PF3D7_1123300	-0.0312858	6.24347	0.125817	0.72281	0.899162
PF3D7_1445400	0.206468	10.2813	1.73051	0.188345	0.63602
PF3D7_1119800	-0.145175	6.86193	2.55458	0.109975	0.617847
PF3D7_1473200	0.650388	6.64041	3.94815	0.0469228	0.580478
PF3D7_0905100	0.00125479	8.79645	7.55764e-05	0.993064	0.995468
PF3D7_0511500	-0.0841426	12.873	0.470065	0.492957	0.784295
PF3D7_0609900	-0.251631	6.66023	1.91162	0.166784	0.619887
PF3D7_1149100	0.477171	9.57557	2.05196	0.152011	0.618569
PF3D7_1309200	0.129267	7.70039	0.726083	0.394156	0.752567
PF3D7_0507100	0.105204	11.3359	1.79111	0.180791	0.630736
PF3D7_0208700	0.272198	5.24247	1.44632	0.229119	0.657655
PF3D7_0323100	0.403066	6.28446	1.70155	0.192085	0.63602
PF3D7_1372200	0.456606	11.9571	3.99653	0.0455941	0.580478
PF3D7_1420300	-0.159156	5.82766	2.41302	0.12033	0.617847
PF3D7_1224300	-0.0500049	12.2219	0.125069	0.723601	0.899162
PF3D7_0215700	-0.0457475	8.43266	0.169002	0.681	0.882965
PF3D7_1361200	0.0327244	8.69418	0.212942	0.644471	0.860681
PF3D7_0529500	0.027677	4.64949	0.0163782	0.898167	0.957583
PF3D7_1030800	-0.115832	4.14605	0.527547	0.46764	0.773896
PF3D7_1302300	-0.188377	5.13336	2.26765	0.1321	0.617847
PF3D7_0935100	-0.146678	5.04543	1.15419	0.282673	0.692465
PF3D7_0503800	0.0644422	8.47047	0.673006	0.412006	0.757292
PF3D7_1343800	0.106462	6.01391	0.138507	0.70977	0.892801
PF3D7_1329600	-0.0433381	8.03108	0.0689484	0.792874	0.930765
PF3D7_1030300	-0.00412616	10.0709	0.000341881	0.985248	0.994765
PF3D7_0511000	0.24885	8.10038	1.87105	0.171355	0.619887
PF3D7_0614300	0.437144	8.23944	2.22446	0.13584	0.617847
PF3D7_1358900	0.208437	6.05426	1.49678	0.221167	0.657067
PF3D7_1424600	-0.0127241	3.7255	0.00524256	0.942279	0.977657
PF3D7_0922700	0.0335659	7.60657	0.215426	0.642547	0.860621
PF3D7_1362400	-0.0810686	8.67125	0.799242	0.37132	0.733605
PF3D7_0929000	-0.251527	5.41927	5.43058	0.0197872	0.494382
PF3D7_0936000	0.0444097	10.7238	0.200267	0.654506	0.866976
PF3D7_1315500	0.146046	5.38799	0.59278	0.441346	0.769853
PF3D7_0411000	0.513394	9.35532	4.55535	0.0328161	0.57108
PF3D7_0720700	-0.082224	9.9688	0.515941	0.472578	0.774538
PF3D7_1302100	0.830012	6.46189	5.51	0.0189081	0.494382
PF3D7_1354900	0.223738	4.85481	1.3517	0.244981	0.66652
PF3D7_0916900	-0.0916362	7.05071	0.649013	0.420466	0.76119
PF3D7_1431200	-0.0604952	8.86202	0.169324	0.680713	0.882965
PF3D7_0730300	0.0273228	11.1071	0.0278149	0.867545	0.945258
PF3D7_0319000	0.581486	4.46859	5.08535	0.0241288	0.51818
PF3D7_0302000	-0.136603	7.56004	1.31309	0.251835	0.671949
PF3D7_0621300	-0.161537	7.57676	4.38486	0.0362596	0.580478
PF3D7_1117800	0.0710869	6.14377	0.322983	0.56982	0.822927
PF3D7_1458200	-0.0883635	5.17734	0.278294	0.597821	0.843264
PF3D7_0214400	-0.0990955	9.492	1.69807	0.19254	0.63602
PF3D7_1365700	-0.0682995	6.80778	0.471624	0.492241	0.784295
PF3D7_0106700	-0.124883	8.98131	2.49948	0.113884	0.617847
PF3D7_1326100	0.263184	5.25518	1.03936	0.30797	0.703124
PF3D7_0910100	-0.0241526	5.92836	0.0249239	0.874557	0.947219
PF3D7_1401400	-0.138623	12.3489	0.645784	0.421624	0.76119
PF3D7_0908900	0.250921	4.31547	1.57429	0.209585	0.648288
PF3D7_1119100	0.32895	6.05798	1.89019	0.169181	0.619887
PF3D7_1326400	-0.0450525	6.38097	0.250609	0.616646	0.85012
PF3D7_0219400	0.107708	6.64239	0.472843	0.491682	0.784295
PF3D7_1030500	-0.146619	5.71153	2.16244	0.14142	0.617847
PF3D7_1202800	-0.103975	5.15865	0.640346	0.423586	0.761647
PF3D7_1001500	-0.00211631	12.2282	0.00029722	0.986245	0.994765
PF3D7_0404300	0.100195	7.83919	0.697906	0.403488	0.755789
PF3D7_0321900	-0.0949589	8.83873	0.564366	0.452506	0.770819
PF3D7_0924000	-0.110909	8.78282	0.579669	0.446442	0.769853
PF3D7_0623500	-0.0778948	5.43152	0.495232	0.481603	0.780127
PF3D7_0309300	-0.0790177	6.09932	0.479441	0.488675	0.784295
PF3D7_0425400	-0.293409	4.52875	0.841493	0.35897	0.724944
PF3D7_1366900	-0.00729889	9.40367	0.00894727	0.92464	0.969526
PF3D7_0502000	-0.163115	6.05512	2.10698	0.146629	0.617847
PF3D7_0422400	0.107864	10.1612	2.559	0.109668	0.617847
PF3D7_0825500	-0.222775	8.43263	6.12204	0.0133507	0.494382
PF3D7_0113200	0.516674	6.35298	1.47747	0.22417	0.657067
PF3D7_1035800	0.972199	8.43195	6.00528	0.0142631	0.494382
PF3D7_1126900	0.182184	7.00697	2.94861	0.0859515	0.612614
PF3D7_0403200	-0.0495218	6.47424	0.269989	0.603339	0.846874
PF3D7_1330800	-0.059803	10.2149	0.287665	0.591721	0.839189
PF3D7_1217700	-0.107335	7.05938	1.40331	0.23617	0.662238
PF3D7_0208400	0.124019	8.31079	0.616505	0.432349	0.766703
PF3D7_1462300	-0.201466	8.77671	3.6878	0.0548117	0.583586
PF3D7_0628300	-0.0360188	10.108	0.0187534	0.891076	0.955941
PF3D7_0520000	0.0769436	10.1418	1.30043	0.254135	0.672729
PF3D7_0209100	-0.235643	6.45283	3.73248	0.053364	0.581386
PF3D7_0814100	-0.0751175	5.72764	0.232574	0.629622	0.857181
PF3D7_1210300	-0.104885	4.06204	0.413229	0.520335	0.797847
PF3D7_1445200	0.0252904	8.16191	0.0839402	0.772027	0.9242
PF3D7_1414300	0.182861	10.536	3.79716	0.0513396	0.580478
PF3D7_0916400	-0.100603	6.60076	0.990852	0.319534	0.707976
PF3D7_0720100	-0.0698468	6.14801	0.711807	0.398845	0.752567
PF3D7_1242200	0.239855	6.7438	2.33839	0.12622	0.617847
PF3D7_0806900	0.221006	3.87403	1.61783	0.203394	0.643595
PF3D7_0814000	0.226905	10.2281	5.96132	0.0146231	0.494382
PF3D7_1367100	-0.129795	6.62246	1.44726	0.228968	0.657655
PF3D7_1353300	0.911186	6.26719	5.72849	0.0166918	0.494382
PF3D7_1430300	-0.060549	9.1102	0.107827	0.742631	0.911111
PF3D7_0821700	0.0741289	9.76108	0.752397	0.385718	0.743886
PF3D7_1353600	0.189975	5.92359	1.27965	0.257965	0.672729
PF3D7_1237000	0.102492	4.24386	0.196175	0.657827	0.867233
PF3D7_1130200	0.129181	10.5376	1.42283	0.232938	0.65924
PF3D7_0202200	-0.211884	9.55666	1.17881	0.277599	0.6889
PF3D7_1117900	0.0932437	4.7306	0.228903	0.632339	0.857181
PF3D7_0709700	-0.275731	6.45809	2.96949	0.0848485	0.612614
PF3D7_1133900	-0.185429	7.95985	2.25451	0.133225	0.617847
PF3D7_1018700	-0.158378	9.0132	3.44436	0.0634681	0.612614
PF3D7_1203100	-0.00377241	6.81716	0.00113435	0.973132	0.992089
PF3D7_1213900	-0.0903304	9.01744	0.420001	0.516937	0.795599
PF3D7_0933100	-0.296922	5.93322	2.22754	0.13557	0.617847
PF3D7_0812100	-0.00262711	7.0136	0.000404295	0.983958	0.994765
PF3D7_0722100	0.0833339	3.89649	0.385212	0.534827	0.804189
PF3D7_1457000	0.30937	8.54072	1.96046	0.161464	0.618569
PF3D7_0624600	-0.0171552	10.7072	0.0485954	0.825526	0.936353
PF3D7_0311600	-0.133106	4.09657	0.443841	0.505275	0.788876
PF3D7_1358000	-0.115066	4.83777	0.306919	0.579577	0.831698
PF3D7_0910500	-0.0175502	7.6776	0.0655303	0.797959	0.931142
PF3D7_0907400	0.442929	8.01177	3.18722	0.0742162	0.612614
PF3D7_0830400	-0.0630339	9.41859	0.261373	0.609178	0.84773
PF3D7_1349500	-0.0651162	9.14605	0.437845	0.508164	0.790604
PF3D7_0321800	0.0148872	9.39937	0.0186386	0.891408	0.955941
PF3D7_0706500	-0.0841325	10.2985	0.581841	0.445592	0.769853
PF3D7_1229100	-0.0757144	11.1645	0.406493	0.523755	0.799145
PF3D7_0317000	0.146431	6.23521	0.739487	0.389825	0.749478
PF3D7_1142100	-0.0716511	10.5821	0.161456	0.68782	0.886296
PF3D7_1351800	-0.216814	5.37867	2.26614	0.132229	0.617847
PF3D7_0629900	-0.167105	8.4823	2.79815	0.094373	0.612614
PF3D7_0515000	0.102785	6.32492	0.479994	0.488425	0.784295
PF3D7_0318300	-0.0721528	7.38548	0.543213	0.461104	0.773114
PF3D7_1109400	-0.032279	8.97606	0.147335	0.701095	0.890441
PF3D7_0907300	0.00237466	4.32208	0.000266253	0.986981	0.994765
PF3D7_0721800	0.0509432	4.87265	0.125804	0.722823	0.899162
PF3D7_0531600	0.25268	9.31081	1.3376	0.247457	0.668018
PF3D7_0723600	0.18933	5.09759	1.26255	0.261168	0.67705
PF3D7_0511800	0.241898	8.75387	1.43843	0.230393	0.657655
PF3D7_1330000	0.112942	4.79787	0.430878	0.511558	0.792089
PF3D7_1324000	0.130377	7.4805	0.40971	0.522117	0.798116
PF3D7_0908800	0.176803	5.09218	0.558263	0.454961	0.771164
PF3D7_1024800	-0.032168	12.4537	0.0535058	0.817072	0.936353
PF3D7_1428800	0.209443	5.0688	0.920244	0.337411	0.713875
PF3D7_1326300	-0.131489	7.12737	2.04268	0.15294	0.618569
PF3D7_1106500	0.510197	5.75533	3.77461	0.052036	0.580478
PF3D7_1033500	-0.0752888	7.0106	1.10127	0.293988	0.695834
PF3D7_0419600	-0.00929177	8.98823	0.00323937	0.954613	0.984327
PF3D7_1305400	0.0718285	5.15548	0.277065	0.598631	0.843449
PF3D7_1201500	-0.170757	8.07338	3.09589	0.0784902	0.612614
PF3D7_1343200	0.135608	5.96068	0.522979	0.469574	0.774002
PF3D7_0917100	0.305958	4.80022	2.06941	0.150279	0.618036
PF3D7_0301300	0.222021	6.443	0.875229	0.349512	0.723463
PF3D7_1412700	0.183816	5.56436	0.524959	0.468734	0.774002
PF3D7_0807800	-0.030227	6.72772	0.102203	0.749202	0.91436
PF3D7_1134800	-0.118502	7.21914	4.40687	0.0357945	0.57736
PF3D7_0416800	0.281625	8.37896	1.87743	0.170626	0.619887
PF3D7_1004000	0.0403283	10.342	0.339525	0.560103	0.817109
PF3D7_1135400	-0.109037	4.94833	0.445668	0.504399	0.78801
PF3D7_0935700	-0.188878	8.39117	0.935723	0.33338	0.712476
PF3D7_1469300	-0.0740556	6.21333	0.576498	0.447688	0.769853
PF3D7_1233100	0.0643315	6.04554	0.182993	0.668813	0.874846
PF3D7_1125300	0.533853	6.15657	3.2171	0.0728725	0.612614
PF3D7_0422700	-0.0189334	7.29514	0.0584167	0.809016	0.936002
PF3D7_1118200	0.0414199	5.90869	0.0352256	0.851124	0.9445
PF3D7_1127300	0.0525116	5.27069	0.0733338	0.786543	0.928008
PF3D7_0212100	-0.0130653	7.11875	0.0209821	0.884828	0.951477
PF3D7_1411200	-0.00379608	8.83692	0.00280993	0.957725	0.985021
PF3D7_1136600	-0.196096	8.75596	4.43124	0.0352868	0.57736
PF3D7_1115400	0.0886806	7.69504	0.427959	0.512992	0.792458
PF3D7_1359400	0.0775124	10.1557	0.587967	0.443206	0.769853
PF3D7_1324200	-0.0177042	7.12984	0.0524394	0.818872	0.936353
PF3D7_1353400	0.202889	6.04625	1.2059	0.272145	0.684563
PF3D7_0606500	-0.102299	7.83847	0.852609	0.355815	0.724278
PF3D7_1414500	0.218862	8.85814	1.75608	0.185114	0.63423
PF3D7_0219700	-0.220278	8.66366	0.728365	0.393414	0.752567
PF3D7_1138600	-0.145542	6.36841	1.35501	0.244404	0.66652
PF3D7_0724400	0.205038	5.02221	3.03998	0.0812368	0.612614
PF3D7_0819600	0.260667	5.86198	1.21858	0.26964	0.68283
PF3D7_1020000	-0.0147687	8.01827	0.0382141	0.845014	0.943801
PF3D7_1365000	0.0662278	6.62872	0.511018	0.474699	0.774538
PF3D7_0621200	0.436729	9.29257	4.13543	0.0419944	0.580478
PF3D7_0419700	-0.0593734	5.31634	0.0483934	0.825883	0.936353
PF3D7_0423100	0.0906389	7.24846	1.0159	0.313494	0.705066
PF3D7_0717400	0.136091	7.43251	0.616702	0.432275	0.766703
PF3D7_1352700	0.0646511	8.07618	0.398779	0.52772	0.801223
PF3D7_0606600	-0.14263	10.1313	0.796644	0.372099	0.733605
PF3D7_0709000	-0.176127	9.33653	3.27726	0.0702462	0.612614
PF3D7_0213100	0.0693102	8.06853	0.233694	0.628798	0.857181
PF3D7_1122300	-0.128711	6.01778	0.559366	0.454516	0.771164
PF3D7_0524300	0.33336	4.96674	3.34743	0.0673099	0.612614
PF3D7_1402500	0.112104	9.86269	1.38493	0.239262	0.663312
PF3D7_0209600	0.0203759	5.05602	0.00868658	0.925743	0.970273
PF3D7_1137300	-0.111911	7.90497	1.44495	0.229339	0.657655
PF3D7_0510400	-0.123393	4.04164	0.642323	0.422871	0.761647
PF3D7_0308600	-0.0669908	7.0672	0.532999	0.465349	0.773896
PF3D7_1227800	-0.0910407	9.83733	0.91921	0.337682	0.713875
PF3D7_0807700	-0.0832041	5.97501	0.268051	0.604642	0.847113
PF3D7_1332700	-0.1134	7.79382	3.09356	0.0786025	0.612614
PF3D7_0407500	0.0602224	3.7337	0.111014	0.738993	0.910928
PF3D7_1328800	-0.502842	6.06998	5.71964	0.0167762	0.494382
PF3D7_1101600	-0.188758	5.22483	1.06169	0.30283	0.697154
PF3D7_0403300	-0.0406235	3.56	0.0491359	0.824574	0.936353
PF3D7_1225400	0.00224699	5.07068	0.000334284	0.985413	0.994765
PF3D7_0829100	-0.017508	7.22355	0.0325717	0.856779	0.9445
PF3D7_0921800	-0.10929	5.79029	1.58934	0.207421	0.647466
PF3D7_1421600	0.0370882	5.85544	0.081289	0.775558	0.926643
PF3D7_0519400	0.0754716	10.1569	0.971282	0.324361	0.71031
PF3D7_0212400	-0.0263984	8.90122	0.0789525	0.778722	0.926854
PF3D7_1354500	0.724744	7.32934	5.15834	0.0231349	0.517722
PF3D7_1301800	0.00337307	7.21262	6.04195e-05	0.993798	0.995803
PF3D7_1217300	-0.394938	6.50241	3.5205	0.0606141	0.612614
PF3D7_1443100	0.198637	5.31786	0.604783	0.436759	0.767348
PF3D7_0615600	-0.143618	7.98209	2.38608	0.12242	0.617847
PF3D7_1228400	-0.114938	8.2798	2.57491	0.10857	0.617847
PF3D7_0610500	0.10777	4.79734	0.35778	0.549742	0.813801
PF3D7_0602500	0.209491	4.49853	1.01169	0.314498	0.705066
PF3D7_1119200	0.0226531	6.69553	0.0629629	0.801873	0.933569
PF3D7_1009800	-0.099025	7.45141	0.904836	0.341488	0.716383
PF3D7_0306900	0.136268	10.5515	2.84563	0.0916229	0.612614
PF3D7_0418300	-0.0283392	9.9218	0.0273994	0.868529	0.945258
PF3D7_1367500	-0.527217	4.49026	7.2717	0.00700496	0.494382
PF3D7_1477500	0.987427	8.94673	6.35195	0.0117253	0.494382
PF3D7_0312500	0.0145135	4.42391	0.00276602	0.958056	0.985021
PF3D7_1433100	0.222398	4.44231	1.15983	0.281502	0.692465
PF3D7_1202900	0.0655047	9.75587	0.215226	0.642702	0.860621
PF3D7_0628700	0.0460484	4.5283	0.0928594	0.760573	0.918456
PF3D7_0608000	0.234133	5.47167	1.46629	0.225931	0.657067
PF3D7_0108000	0.089474	7.67131	0.467843	0.493981	0.784295
PF3D7_0218800	-0.0312832	5.4867	0.0344128	0.852831	0.9445
PF3D7_1367600	0.0239138	6.09188	0.0481192	0.826369	0.936353
PF3D7_0424400	-0.0886505	6.26838	0.0394458	0.842568	0.942765
PF3D7_0705000	-0.0280482	7.63136	0.0551381	0.814352	0.936353
PF3D7_0935500	-0.106009	4.86249	0.249153	0.617672	0.85012
PF3D7_0619500	0.168721	6.1989	0.470261	0.492867	0.784295
PF3D7_0915400	-0.0455825	10.3281	0.222855	0.636873	0.857774
PF3D7_1363100	-0.0840474	5.07615	0.367906	0.544148	0.809452
[truncated: 486 more rows]

## Sheet: Sex
Host sex
Gene	logFC	logCPM	LR	PValue	FDR
PF3D7_0209400	0.242435	5.72142	2.57614	0.108486	0.675386
PF3D7_0806000	-0.283322	5.525	1.13102	0.287558	0.83739
PF3D7_1006800	-0.00362392	10.3222	0.00104129	0.974258	0.999232
PF3D7_0301800	-0.0708718	9.33947	0.0803537	0.776819	0.973687
PF3D7_0920900	-0.0571911	6.15328	0.393716	0.530353	0.928336
PF3D7_0415900	0.0936033	10.5892	1.53817	0.21489	0.778467
PF3D7_0214100	-0.0634946	8.87281	0.1772	0.67379	0.960531
PF3D7_0726100	-0.015519	10.8307	0.00685426	0.934018	0.994083
PF3D7_0717700	0.00312529	8.62501	0.000655281	0.979578	0.9997
PF3D7_1106700	0.128274	5.58006	0.568013	0.45105	0.909043
PF3D7_1342400	-0.0821957	8.24028	1.60033	0.205856	0.770605
PF3D7_1028500	-0.138431	7.78219	2.50278	0.113645	0.689684
PF3D7_1419100	-0.112003	8.24836	2.13839	0.143653	0.738245
PF3D7_1207600	0.0776287	6.52785	0.551393	0.457749	0.909043
PF3D7_0319500	0.220127	6.50998	5.96802	0.0145676	0.456337
PF3D7_1450000	-0.044072	7.56803	0.221419	0.637961	0.952068
PF3D7_1443900	0.156192	6.0032	0.457327	0.498876	0.914695
PF3D7_1470100	0.0288481	4.98718	0.0189127	0.890617	0.987566
PF3D7_0519700	-0.0230206	8.98808	0.0430615	0.83561	0.97554
PF3D7_0532200	-0.119834	5.14833	0.457325	0.498877	0.914695
PF3D7_0508700	-0.0196778	8.53989	0.0852391	0.770319	0.973687
PF3D7_1227400	-0.230828	6.75594	5.19963	0.0225917	0.463694
PF3D7_1126200	0.288698	8.69143	11.7581	0.000605783	0.260177
PF3D7_0806700	0.0183967	7.66984	0.0298946	0.86273	0.981059
PF3D7_1436400	0.0225051	4.05575	0.015604	0.90059	0.990903
PF3D7_0523800	-0.193	7.54314	1.70326	0.191862	0.76396
PF3D7_1409000	-0.0134452	5.34013	0.00995007	0.920543	0.993322
PF3D7_1447100	-0.0169273	7.86007	0.0718397	0.788677	0.973687
PF3D7_1366000	-0.19315	3.85271	1.87782	0.170582	0.763247
PF3D7_1026000	-0.387622	7.28078	1.25117	0.263329	0.82278
PF3D7_0919800	0.0341217	7.77387	0.03072	0.860867	0.981059
PF3D7_1354200	-0.00823835	4.95309	0.00186505	0.965553	0.998928
PF3D7_1353200	0.189751	9.10379	1.59437	0.206703	0.770605
PF3D7_0610800	0.0272501	10.1212	0.0729523	0.787086	0.973687
PF3D7_0914300	-0.137297	7.00196	2.23856	0.134606	0.712925
PF3D7_0410900	-0.0163484	5.82655	0.00674084	0.934565	0.994083
PF3D7_1113700	0.0917848	4.55305	0.471006	0.492525	0.914695
PF3D7_1129400	0.0982987	8.01437	0.491094	0.48344	0.909746
PF3D7_0607000	0.0172231	10.5912	0.0627448	0.802209	0.974202
PF3D7_0519600	-0.0545507	6.43611	0.150155	0.698387	0.960531
PF3D7_1321700	0.0246238	8.03391	0.113102	0.73664	0.962553
PF3D7_0820000	0.0579747	8.65505	0.728315	0.39343	0.903336
PF3D7_0623900	-0.025824	5.1742	0.0115887	0.914273	0.991726
PF3D7_1307100	-0.199783	8.71513	5.26107	0.0218077	0.463694
PF3D7_1110300	-0.0710189	5.01659	0.287501	0.591827	0.946009
PF3D7_0532400	-0.0287159	9.63212	0.00482248	0.944636	0.994994
PF3D7_0527500	-0.0827444	10.6187	0.379936	0.537638	0.931291
PF3D7_0620600	0.0133146	4.43521	0.00903956	0.924254	0.993665
PF3D7_1327000	-0.0718318	5.78299	0.169238	0.68079	0.960531
PF3D7_0716300	0.154205	6.11157	0.375734	0.539895	0.931291
PF3D7_0920800	0.010982	8.92425	0.0121913	0.912081	0.990903
PF3D7_1250000	0.123982	7.74521	2.76655	0.0962532	0.66474
PF3D7_1009200	0.120683	5.94902	1.02964	0.310243	0.862984
PF3D7_0921900	0.0538773	8.55546	0.443919	0.505237	0.91795
PF3D7_1252900	-0.391057	7.16286	1.72155	0.189494	0.76396
PF3D7_1244800	0.114636	8.51822	2.25291	0.133364	0.709369
PF3D7_0525000	0.0710495	7.58227	0.020682	0.885649	0.987032
PF3D7_1433400	0.195201	7.63345	0.424131	0.514883	0.919104
PF3D7_1006900	0.151548	5.91235	1.82242	0.177025	0.763247
PF3D7_1471900	-0.0321151	7.30146	0.0639577	0.800347	0.973687
PF3D7_1026600	0.613903	8.78715	3.3836	0.0658482	0.598339
PF3D7_0922100	-0.0699412	10.8082	0.369426	0.543317	0.931694
PF3D7_1471000	0.11868	5.77059	1.34115	0.246832	0.814054
PF3D7_1416400	-0.110384	4.46324	0.152244	0.6964	0.960531
PF3D7_0516200	0.1825	10.0794	5.19674	0.0226293	0.463694
PF3D7_1029600	-0.00812605	9.35048	0.00443318	0.946914	0.994994
PF3D7_0517100	-0.174298	5.41425	0.49601	0.481259	0.909043
PF3D7_1125200	0.155762	5.07016	0.64617	0.421485	0.903336
PF3D7_0520800	-0.0945289	5.20989	0.144733	0.703621	0.960531
PF3D7_0805600	-0.171988	7.86148	2.46788	0.116194	0.689684
PF3D7_1320900	0.0705879	4.24876	0.225595	0.63481	0.952068
PF3D7_1242600	-0.0774171	4.23679	0.0745631	0.784805	0.973687
PF3D7_0313500	-0.0392438	4.74605	0.0439862	0.833879	0.974756
PF3D7_1448000	-0.158791	7.71389	6.80104	0.00911048	0.456337
PF3D7_0614200	0.0133087	6.16472	0.017958	0.893397	0.988947
PF3D7_1221900	-0.16835	9.95668	2.10897	0.146438	0.74059
PF3D7_0322900	0.0828163	10.7031	1.22009	0.269343	0.829055
PF3D7_0934100	-0.0226392	6.16764	0.0351269	0.85133	0.980501
PF3D7_0918100	0.276446	8.80125	3.56672	0.0589488	0.583379
PF3D7_1019400	0.172873	8.79329	4.38297	0.0362997	0.508477
PF3D7_1211200	-0.159455	8.67229	2.91266	0.087887	0.641896
PF3D7_0518300	0.0790212	6.76889	0.166447	0.683289	0.960531
PF3D7_1023200	-0.0207376	6.34632	0.0286284	0.86564	0.981059
PF3D7_1222300	-0.128326	7.33127	0.144897	0.703461	0.960531
PF3D7_1009400	0.225963	5.41019	3.09255	0.0786516	0.622199
PF3D7_1429700	0.321269	5.91485	5.07567	0.0242639	0.467899
PF3D7_0415300	0.0247226	7.2429	0.130737	0.717669	0.960531
PF3D7_0806800	-0.0781443	10.0303	0.541861	0.461662	0.909043
PF3D7_1119300	-0.0795693	8.17678	0.832918	0.36143	0.896739
PF3D7_1423800	-0.00779285	8.20362	0.0102379	0.919405	0.993322
PF3D7_0822100	0.0496995	5.38922	0.355816	0.550839	0.933708
PF3D7_1441000	-0.1196	7.06015	0.471251	0.492412	0.914695
PF3D7_1015100	-0.127816	5.17341	1.50542	0.219839	0.78235
PF3D7_0322400	0.0896674	5.92868	0.248489	0.618141	0.951579
PF3D7_0507500	0.335547	5.45978	0.92135	0.337121	0.883342
PF3D7_0810800	-0.413531	7.03443	1.22514	0.268354	0.829055
PF3D7_1438000	-0.0616464	8.70684	1.69164	0.193385	0.76396
PF3D7_0937200	-0.155787	6.69598	0.383764	0.535595	0.931291
PF3D7_1454200	-0.282083	6.9239	5.55167	0.018463	0.463694
PF3D7_1203700	-0.0548448	11.8476	0.117975	0.731241	0.962464
PF3D7_1247300	0.056922	5.75573	0.291987	0.58895	0.943297
PF3D7_1113100	-0.0161583	9.72837	0.0373453	0.846764	0.978771
PF3D7_1033200	0.000206816	7.8822	-8.86887e-08	1	1
PF3D7_0702500	-0.548693	8.52471	2.03457	0.153758	0.751839
PF3D7_1362200	0.107728	6.76476	1.28084	0.257743	0.817667
PF3D7_1138500	-0.0853546	9.14684	0.335537	0.562417	0.93769
PF3D7_1421200	0.174957	9.83818	3.85407	0.0496253	0.553033
PF3D7_1443800	0.0779454	6.11121	0.494454	0.481947	0.909043
PF3D7_0406000	-0.03381	5.54209	0.0371786	0.847102	0.978771
PF3D7_1352200	-0.191736	7.47246	3.84193	0.049986	0.553033
PF3D7_1121600	0.251448	11.347	3.13355	0.0766968	0.621787
PF3D7_1231400	0.0727559	5.04962	0.179108	0.672141	0.960531
PF3D7_0532100	0.323559	11.6235	7.00365	0.00813435	0.456337
PF3D7_1412500	0.00846466	6.38859	0.000973028	0.975115	0.999232
PF3D7_1002900	0.259355	5.79457	2.36661	0.123956	0.690478
PF3D7_1249300	0.146495	6.31716	2.70611	0.0999647	0.66474
PF3D7_0816000	-0.0410333	8.52319	0.270313	0.603122	0.947222
PF3D7_0104500	-0.0929403	5.9865	0.304078	0.581337	0.942586
PF3D7_0727800	-0.04788	7.08021	0.0547521	0.814991	0.974202
PF3D7_0402200	-0.695418	7.99479	2.38047	0.12286	0.690478
PF3D7_0305200	0.00558149	7.48868	0.00450301	0.946499	0.994994
PF3D7_1338100	0.229755	7.32442	1.38922	0.238537	0.805062
PF3D7_0502800	0.0320309	4.3871	0.0432246	0.835303	0.97554
PF3D7_0705900	-0.144749	5.27538	0.67349	0.411837	0.903336
PF3D7_1407200	-0.0248465	4.63592	0.0311591	0.859886	0.981059
PF3D7_0524900	-0.0233044	7.96498	0.183458	0.668418	0.960531
PF3D7_1216400	-0.0841998	8.01788	0.521385	0.470252	0.909043
PF3D7_1241200	-0.057303	7.01529	0.541994	0.461608	0.909043
PF3D7_1332000	0.173337	5.44715	1.60468	0.205242	0.770605
PF3D7_1124400	0.00588054	6.05566	0.00529555	0.941989	0.994994
PF3D7_0928000	0.41171	4.69993	2.63838	0.10431	0.669661
PF3D7_0804300	-0.144426	7.25461	0.868395	0.3514	0.887254
PF3D7_0526800	0.162423	5.80208	0.612697	0.433774	0.903336
PF3D7_1445600	-0.0752707	9.17822	0.468311	0.493765	0.914695
PF3D7_0424700	-0.128041	8.7343	0.19172	0.661489	0.960531
PF3D7_1461800	0.283209	4.40811	1.34652	0.245888	0.814054
PF3D7_1208800	-0.109689	8.67044	0.844292	0.358172	0.891482
PF3D7_1442200	0.0797662	4.34553	0.0864464	0.768744	0.973687
PF3D7_1349400	0.0407581	6.05206	0.140289	0.707993	0.960531
PF3D7_1039900	-0.17418	7.14624	1.69061	0.193521	0.76396
PF3D7_1018600	-0.0601949	9.97807	0.299914	0.583936	0.943047
PF3D7_API06700	-0.0736057	4.26569	0.091129	0.762747	0.973687
PF3D7_0727900	-0.213479	7.88504	3.80101	0.0512218	0.553033
PF3D7_1124600	0.265719	5.52762	0.87408	0.349828	0.887254
PF3D7_0701900	0.0175959	10.5694	0.00375693	0.951125	0.996329
PF3D7_0628100	0.711481	7.26722	2.36763	0.123875	0.690478
PF3D7_1309300	-0.0131909	8.62239	0.0350723	0.851444	0.980501
PF3D7_0710400	-0.0438004	4.07923	0.0329865	0.85588	0.980531
PF3D7_1451200	-0.122097	11.3554	0.588833	0.442871	0.908518
PF3D7_1411500	-0.167272	7.54412	3.78457	0.0517272	0.553033
PF3D7_1217400	-0.0208287	6.54604	0.00582347	0.939171	0.994668
PF3D7_1439200	-0.0516048	5.58769	0.234473	0.628227	0.952068
PF3D7_0203200	-0.116649	7.23158	1.19704	0.273914	0.830473
PF3D7_0616100	0.144496	4.43679	0.758633	0.383757	0.903336
PF3D7_1465200	-0.0071401	6.31202	0.00651772	0.935655	0.994083
PF3D7_1027100	-0.13418	8.84128	1.57638	0.209283	0.770605
PF3D7_0514900	-0.143173	5.06405	2.51922	0.112466	0.689684
PF3D7_1408700	-0.065479	10.3175	0.354	0.551857	0.933708
PF3D7_1142500	0.17763	7.62912	3.62596	0.0568848	0.574398
PF3D7_1203600	0.308179	3.93145	3.77155	0.0521312	0.553033
PF3D7_1135900	0.288126	6.02612	1.76032	0.184584	0.763247
PF3D7_0105000	-0.328778	3.70275	2.96315	0.0851816	0.637323
PF3D7_1316800	-0.0878574	6.17499	1.0218	0.312094	0.865246
PF3D7_0717500	0.197907	5.75349	1.00433	0.316266	0.870061
PF3D7_1405100	0.102965	5.86038	0.394291	0.530052	0.928336
PF3D7_1134700	-0.146197	9.26439	3.5212	0.0605887	0.590205
PF3D7_1142700	0.116503	5.80839	1.00238	0.316736	0.870061
PF3D7_0218500	-0.00654356	7.01472	0.00653313	0.935579	0.994083
PF3D7_1308200	-0.129051	10.5026	4.59179	0.0321255	0.49565
PF3D7_1302000	-0.0511004	10.2617	0.373139	0.541298	0.931291
PF3D7_1241800	-0.103653	8.64131	1.13878	0.285909	0.83739
PF3D7_1039000	0.0719599	8.83089	0.0528488	0.818178	0.974202
PF3D7_1364400	-0.103375	7.97973	2.61018	0.10618	0.672058
PF3D7_0323700	0.0389104	7.86148	0.152689	0.695978	0.960531
PF3D7_1203900	0.290645	7.85194	4.31087	0.0378696	0.508477
PF3D7_0210900	-0.0834785	9.43606	0.616948	0.432184	0.903336
PF3D7_1224400	-0.209118	7.72182	5.23132	0.0221837	0.463694
PF3D7_1369700	-0.268306	4.68743	5.48761	0.0191518	0.463694
PF3D7_0306200	0.0110333	5.54045	0.00603435	0.938082	0.994668
PF3D7_1478800	0.139286	4.16316	0.482582	0.487255	0.912451
PF3D7_0627100	-0.0204504	9.57909	0.0183405	0.892274	0.988586
PF3D7_1009300	-0.147082	5.02982	1.40505	0.235879	0.801538
PF3D7_1113600	-0.0473452	7.0335	0.321843	0.570502	0.939229
PF3D7_0804900	0.0695051	6.32943	0.317583	0.573064	0.940518
PF3D7_1146600	0.536319	4.88464	3.27862	0.070188	0.609217
PF3D7_1368100	0.0486248	5.71755	0.0597253	0.806931	0.974202
PF3D7_1432600	0.0913167	5.8536	0.252986	0.61498	0.949649
PF3D7_1102700	0.0415537	11.8603	0.0752752	0.783805	0.973687
PF3D7_1111200	-0.205741	5.06996	1.95638	0.161901	0.757367
PF3D7_0714000	0.292332	8.71529	4.3127	0.0378289	0.508477
PF3D7_0307100	0.0615647	9.48092	0.647019	0.42118	0.903336
PF3D7_1401600	0.130429	8.95582	0.588085	0.443161	0.908518
PF3D7_1340900	-0.0108456	10.0451	0.0121115	0.912368	0.990903
PF3D7_0209700	-0.115424	7.5008	1.38263	0.239654	0.805805
PF3D7_1227900	-0.044095	6.49296	0.208336	0.648075	0.955786
PF3D7_1030400	0.0687003	3.85717	0.263618	0.607645	0.948881
PF3D7_0415400	-0.104453	6.79538	0.963989	0.326184	0.872355
PF3D7_0626000	-0.481902	6.28588	3.1796	0.0745631	0.616965
PF3D7_1253300	-0.0347184	7.68596	0.0215635	0.883254	0.986737
PF3D7_0106400	0.0570997	7.61346	0.548925	0.458757	0.909043
PF3D7_0603000	-0.0234158	7.02607	0.0490724	0.824685	0.974202
PF3D7_0610900	-0.135829	9.13521	1.87584	0.170808	0.763247
PF3D7_1105000	0.224896	9.32888	3.10472	0.0780654	0.621924
PF3D7_0722300	0.0466466	8.12593	0.263321	0.607847	0.948881
PF3D7_1410200	0.0134956	9.21494	0.0661287	0.797059	0.973687
PF3D7_1200700	-0.133679	12.8507	0.439665	0.507284	0.91795
PF3D7_1317800	0.148366	10.5821	3.49244	0.0616495	0.593556
PF3D7_1243800	0.174387	4.66223	1.28677	0.256643	0.817667
PF3D7_1301400	-0.273745	9.83895	0.48134	0.487816	0.912451
PF3D7_0526300	-0.0673309	6.92792	0.994884	0.318552	0.870061
PF3D7_0803600	0.159114	7.21021	3.24565	0.0716133	0.613405
PF3D7_1203500	0.0136268	8.7346	0.00873732	0.925527	0.993665
PF3D7_1448700	-0.184901	5.45946	3.40266	0.0650914	0.598339
PF3D7_1454400	0.100973	9.26835	1.6006	0.205818	0.770605
PF3D7_0717300	-0.02053	6.00691	0.00849708	0.926555	0.993665
PF3D7_0609400	-0.0185799	5.46722	0.00743742	0.931275	0.994083
PF3D7_1030200	0.320012	5.62611	1.13239	0.287267	0.83739
PF3D7_1463500	-0.144385	6.50994	0.546648	0.459691	0.909043
PF3D7_1404900	-0.0815732	8.75188	0.358454	0.549366	0.933708
PF3D7_0316900	-0.193132	8.05956	3.99195	0.0457182	0.545981
PF3D7_1122400	-0.0840686	6.30481	0.909327	0.340293	0.884649
PF3D7_1115300	-0.0668724	6.74647	0.220058	0.638995	0.952068
PF3D7_0811300	-0.0585432	11.4364	0.140002	0.708279	0.960531
PF3D7_1458600	-0.230369	7.62858	7.29956	0.00689714	0.445603
PF3D7_1456700	0.0632252	7.77878	0.735855	0.390992	0.903336
PF3D7_0702200	-0.278345	8.80684	1.99313	0.158014	0.754927
PF3D7_0830500	0.126092	11.5961	0.350225	0.553986	0.933708
PF3D7_1120200	0.0157698	5.22162	0.0221502	0.881688	0.986538
PF3D7_0727200	0.0864684	6.6661	0.672101	0.41232	0.903336
PF3D7_1405300	0.0847479	3.7553	0.183319	0.668536	0.960531
PF3D7_1116200	0.0241254	4.99773	0.0236028	0.8779	0.985332
PF3D7_1119700	0.0743204	3.75641	0.151566	0.697043	0.960531
PF3D7_0519500	-0.0256032	7.38475	0.00550331	0.940864	0.994994
PF3D7_1234200	0.200369	4.97243	0.776956	0.378074	0.903336
PF3D7_1337800	0.380251	6.08338	2.45095	0.117453	0.689684
PF3D7_1119000	-0.330411	4.71954	1.58417	0.208162	0.770605
PF3D7_0513200	-0.0336373	8.90518	0.158108	0.690905	0.960531
PF3D7_0109800	-0.120135	7.94125	3.93201	0.0473754	0.547571
PF3D7_1120100	0.20965	10.1196	1.93969	0.163702	0.762464
PF3D7_0604500	-0.0403174	11.8722	0.0782818	0.77964	0.973687
PF3D7_1235900	-0.016249	7.33256	0.0511458	0.821081	0.974202
PF3D7_1333000	-0.173546	5.2086	0.488721	0.484499	0.911048
PF3D7_0914000	0.169925	5.62616	1.2845	0.257065	0.817667
PF3D7_1016400	-0.0542413	8.77073	0.41235	0.520779	0.922002
PF3D7_0108400	-0.142879	6.4053	0.422054	0.515914	0.919104
PF3D7_1348400	0.693631	5.01866	4.00775	0.0452915	0.544606
PF3D7_1228000	0.0519767	3.50471	0.152702	0.695966	0.960531
PF3D7_1139800	-0.0545341	6.92817	0.334454	0.563048	0.93769
PF3D7_0520300	0.0959541	4.37109	0.657714	0.417368	0.903336
PF3D7_1227100	0.0330425	4.36113	0.0148848	0.902897	0.990903
PF3D7_0404900	0.31066	5.42945	2.31634	0.128021	0.697379
PF3D7_1324700	-0.0227107	6.24769	0.0472148	0.827983	0.974202
PF3D7_0505000	-0.105809	7.71427	0.683154	0.408503	0.903336
PF3D7_0506700	-0.128808	5.00079	0.112472	0.737347	0.962971
PF3D7_1123000	-0.131345	9.84927	1.82217	0.177055	0.763247
PF3D7_1367000	0.313608	5.60671	5.49149	0.0191092	0.463694
PF3D7_0911900	-0.0276954	10.2983	0.0535304	0.81703	0.974202
PF3D7_1222500	0.193695	4.89072	1.563	0.211227	0.772736
PF3D7_1412100	-0.0352116	5.13567	0.0227179	0.880193	0.986197
PF3D7_1130000	0.0947287	6.20111	0.375075	0.540251	0.931291
PF3D7_1361000	-0.0285688	6.46752	0.136012	0.712278	0.960531
PF3D7_0831500	-0.234807	10.6571	2.30355	0.129079	0.700068
PF3D7_0725200	-0.0219551	5.51148	0.033774	0.854188	0.980501
PF3D7_0802000	-0.0221778	8.55112	0.00263463	0.959064	0.998455
PF3D7_0318900	-0.0744523	7.23076	0.225637	0.634778	0.952068
PF3D7_1351900	0.0429318	6.48579	0.173441	0.677072	0.960531
PF3D7_1037300	-0.145299	9.09747	1.01768	0.313069	0.865996
PF3D7_1118400	-0.274481	4.79005	3.00883	0.0828122	0.632199
PF3D7_0300700	-0.722182	6.42639	2.59292	0.107342	0.672058
PF3D7_0808400	-0.255213	5.25537	4.14368	0.0417902	0.531191
PF3D7_1307600	-0.150272	5.27559	0.270877	0.602744	0.947222
PF3D7_0821500	-0.148561	6.76911	2.36895	0.12377	0.690478
PF3D7_1336800	0.00177664	7.15595	0.000250342	0.987376	0.999792
PF3D7_1117400	0.580516	6.28711	3.76855	0.0522249	0.553033
PF3D7_1437500	-0.0312395	5.23015	0.0565787	0.811988	0.974202
PF3D7_0617900	0.359676	9.49944	6.66097	0.00985471	0.456337
PF3D7_1324300	-0.0604718	7.83003	0.162964	0.686442	0.960531
PF3D7_1248600	-0.382101	5.44197	2.44902	0.117599	0.689684
PF3D7_1108200	0.058216	4.60907	0.295814	0.586519	0.943297
PF3D7_0715000	0.107337	5.74621	0.577027	0.44748	0.909043
PF3D7_1354400	0.118251	6.53286	0.622175	0.43024	0.903336
PF3D7_0217300	-0.0926754	5.41225	0.57004	0.450243	0.909043
PF3D7_0722000	-0.0650328	6.40491	0.677909	0.410308	0.903336
PF3D7_1334700	0.218452	8.29827	1.1724	0.278909	0.830473
PF3D7_0412100	0.0778917	3.79565	0.191439	0.661721	0.960531
PF3D7_1464600	-0.0361498	10.3933	0.20161	0.653424	0.957246
PF3D7_0111900	0.282677	3.70808	3.05721	0.0803796	0.624931
PF3D7_0821800	0.107838	7.07451	0.254125	0.614185	0.949369
PF3D7_0804800	-0.168435	7.97103	3.19485	0.0738705	0.615753
PF3D7_1407900	-0.117603	10.9513	0.379558	0.53784	0.931291
PF3D7_0826100	-0.0156351	10.8244	0.0845762	0.771189	0.973687
PF3D7_0807600	-0.0456333	9.9079	0.708392	0.399978	0.903336
PF3D7_0520900	0.012305	8.58817	0.0180915	0.893003	0.988947
PF3D7_1469400	-0.778628	6.48543	3.7811	0.0518347	0.553033
PF3D7_0724100	0.070107	6.98814	0.46333	0.496072	0.914695
PF3D7_0105600	-0.0349412	6.54315	0.0550489	0.8145	0.974202
PF3D7_1347500	0.0651821	11.9711	0.321451	0.570737	0.939229
PF3D7_0419900	-0.0933483	9.41825	0.40358	0.525246	0.925198
PF3D7_0815200	-0.128716	8.53839	2.42562	0.119366	0.689684
PF3D7_0602200	0.0579409	5.73481	0.160795	0.688426	0.960531
PF3D7_1332900	-0.0980518	8.08437	0.764575	0.381901	0.903336
PF3D7_1343300	0.0358063	6.46511	0.0273689	0.868601	0.981176
PF3D7_1007800	-0.0870149	5.19936	0.311028	0.57705	0.941801
PF3D7_1417300	0.652867	4.11469	7.53682	0.00604506	0.445603
PF3D7_1025100	0.0612023	8.44185	0.109214	0.74104	0.965118
PF3D7_1027800	0.162337	11.2421	5.91877	0.0149804	0.456337
PF3D7_1357500	0.108432	3.88927	0.326535	0.567706	0.939229
PF3D7_0721900	-0.223295	6.15611	3.73535	0.0532724	0.558349
PF3D7_0915100	0.0632003	8.03284	0.721675	0.395595	0.903336
PF3D7_0702100	-0.0608204	10.4337	0.0445781	0.832782	0.974212
PF3D7_0907200	-0.00164752	8.38769	0.000176159	0.98941	0.999792
PF3D7_0922500	0.0772876	9.34971	0.298763	0.584659	0.943047
PF3D7_0616400	0.0752724	6.11305	0.369239	0.543419	0.931694
PF3D7_0808300	-0.105521	7.59074	0.665228	0.41472	0.903336
PF3D7_1353800	0.0940273	6.67247	0.529381	0.466867	0.909043
PF3D7_0729400	-0.184009	7.07125	4.71283	0.0299383	0.49565
PF3D7_1149300	-0.0571654	5.21197	0.158448	0.69059	0.960531
PF3D7_1252300	-0.328279	10.755	0.863315	0.352813	0.887529
PF3D7_0936400	-0.840378	5.79314	10.8755	0.000974432	0.262483
PF3D7_0819000	-0.0815182	8.71335	0.558751	0.454764	0.909043
PF3D7_0104300	-0.157324	11.7676	0.748943	0.386811	0.903336
PF3D7_1200800	-0.189183	8.37605	1.1237	0.289124	0.838714
PF3D7_0720000	0.162547	5.3134	3.40588	0.0649646	0.598339
PF3D7_0626800	0.0997323	11.3942	1.51115	0.218964	0.781474
PF3D7_0623600	0.0227668	7.74772	0.0283415	0.866308	0.981059
PF3D7_0512600	0.136498	5.10764	1.25714	0.262193	0.820751
PF3D7_0104400	0.0508466	5.2842	0.0540543	0.816153	0.974202
PF3D7_1402300	-0.0343363	6.6218	0.0809757	0.775979	0.973687
PF3D7_0209200	0.0489118	6.27458	0.163976	0.685522	0.960531
PF3D7_1223400	-0.096066	11.569	0.987842	0.32027	0.870061
PF3D7_0425100	0.174966	5.36587	0.230268	0.631325	0.952068
PF3D7_1003700	0.0932363	3.76571	0.25782	0.611622	0.949369
PF3D7_1345700	-0.114661	5.5687	0.285118	0.593366	0.946642
PF3D7_0928500	0.15052	6.78509	3.20905	0.0732321	0.614556
PF3D7_0606000	-0.202225	10.0275	1.57096	0.210067	0.770763
PF3D7_1124700	0.00154912	5.39021	3.97456e-05	0.99497	0.999792
PF3D7_1121100	-0.215645	9.17449	1.63695	0.200744	0.768731
PF3D7_0220600	-0.0837629	8.67689	0.0545058	0.8154	0.974202
PF3D7_0527900	-0.0187558	8.50842	0.0535015	0.817079	0.974202
PF3D7_0513600	0.0846314	6.14021	0.0428355	0.836035	0.97554
PF3D7_1464200	-0.0730238	5.5916	0.28603	0.592776	0.946642
PF3D7_1430400	0.0599169	4.92784	0.129149	0.719316	0.960531
PF3D7_1225700	-0.151542	7.44423	2.41129	0.120463	0.689684
PF3D7_0522200	0.173998	4.13339	2.42572	0.119358	0.689684
PF3D7_0301200	-0.308147	8.26909	1.52351	0.21709	0.778908
PF3D7_1102800	-0.0279066	13.2098	0.0249574	0.874473	0.984228
PF3D7_1128100	0.170966	5.98299	0.661548	0.416014	0.903336
PF3D7_0809500	0.135424	5.31007	1.20149	0.273024	0.830473
PF3D7_0215500	-0.08371	7.31097	0.478222	0.489229	0.914405
PF3D7_1148700	-0.0693595	8.90362	0.0402755	0.840943	0.976363
PF3D7_0305700	0.225893	7.80513	5.22811	0.0222247	0.463694
PF3D7_0626600	-0.229543	4.75047	1.33825	0.247343	0.814054
PF3D7_1351400	0.2207	9.48252	7.55016	0.00600046	0.445603
PF3D7_0110400	-0.0581991	7.59437	0.712867	0.398494	0.903336
PF3D7_1354300	-0.0800338	10.0097	1.4687	0.225551	0.790223
PF3D7_1417600	0.107621	9.44094	1.02176	0.312102	0.865246
PF3D7_1200600	-0.0843646	6.16493	0.0743541	0.7851	0.973687
PF3D7_1458000	-0.132446	8.48723	1.38536	0.23919	0.805805
PF3D7_1309100	0.254862	9.26005	7.33687	0.00675543	0.445603
PF3D7_0519800	0.00279677	8.33549	0.00145126	0.969612	0.998928
PF3D7_0408300	0.0117201	5.25788	0.0024571	0.960466	0.998928
PF3D7_1103400	0.139452	4.13876	0.32411	0.569148	0.939229
PF3D7_1005000	-0.163368	5.65665	2.4683	0.116163	0.689684
PF3D7_1464000	0.176845	7.38506	4.39398	0.0360659	0.508477
PF3D7_1478900	-0.0763887	5.65364	0.135333	0.712965	0.960531
PF3D7_0314500	-0.186145	7.12763	5.70211	0.0169445	0.463694
PF3D7_0926700	-0.0458436	5.73669	0.0515292	0.820423	0.974202
PF3D7_1211800	0.208087	9.93688	3.40088	0.0651615	0.598339
PF3D7_1208200	-0.216876	4.63193	0.507169	0.476367	0.909043
PF3D7_1251500	-0.01729	8.58157	0.104444	0.746561	0.96536
PF3D7_0709100	0.410296	4.17352	5.1674	0.0230147	0.463694
PF3D7_1450300	-0.134185	6.36058	1.08487	0.297612	0.847553
PF3D7_1011400	0.0409293	5.54979	0.0657282	0.797661	0.973687
PF3D7_0933900	0.0384757	7.67348	0.103943	0.747148	0.965616
PF3D7_1335600	-0.154426	4.36891	1.8671	0.171808	0.763247
PF3D7_1350200	-0.0754087	4.79209	0.517051	0.472102	0.909043
PF3D7_0932300	-0.0294907	6.31181	0.0106678	0.917737	0.993322
PF3D7_1012400	0.136552	9.80892	0.234478	0.628224	0.952068
PF3D7_1104200	-0.105551	9.87931	1.65953	0.197667	0.766109
PF3D7_1464900	-0.0275703	7.7582	0.194645	0.659079	0.960206
PF3D7_1004300	0.0119787	8.93185	0.00775605	0.929822	0.993665
PF3D7_1303100	-0.295955	4.38054	0.897436	0.34347	0.884649
PF3D7_1314200	0.503632	4.0886	5.21978	0.0223314	0.463694
PF3D7_1252800	-0.0551024	7.62981	0.130561	0.717851	0.960531
PF3D7_1202500	0.0230497	6.48895	0.0481381	0.826335	0.974202
PF3D7_1120300	-0.149662	3.77732	0.818458	0.365632	0.89904
PF3D7_1422300	-0.0867618	5.68318	0.90203	0.342238	0.884649
PF3D7_0621800	0.12618	9.52452	2.72101	0.0990354	0.66474
PF3D7_0512300	-0.0776459	5.32108	0.498092	0.48034	0.909043
PF3D7_1444300	0.339495	4.38645	2.12772	0.144655	0.738245
PF3D7_0310800	-0.023285	5.9977	0.0640943	0.800138	0.973687
PF3D7_1405800	-0.173052	9.66953	3.32793	0.0681124	0.604254
PF3D7_1218300	-0.0602258	6.18739	0.128508	0.719984	0.960531
PF3D7_0717900	-0.106112	5.1678	0.177325	0.673682	0.960531
PF3D7_1138700	-0.205891	9.96725	1.52327	0.217125	0.778908
PF3D7_1318700	0.738244	4.56221	6.91841	0.00853126	0.456337
PF3D7_1408400	-0.038449	5.98234	0.0828791	0.773433	0.973687
PF3D7_1035000	-0.0518085	5.0607	0.142642	0.705669	0.960531
PF3D7_1029400	0.0121291	5.56126	0.0163828	0.898153	0.990903
PF3D7_0807200	0.307762	4.96106	2.54723	0.110488	0.685811
PF3D7_1445100	-0.410837	7.86459	10.7718	0.0010306	0.262483
PF3D7_0935200	0.0787394	8.01303	1.00562	0.315954	0.870061
PF3D7_0524500	-0.200924	4.72475	2.32328	0.127451	0.69681
PF3D7_1315000	-0.203394	6.30542	1.99914	0.157388	0.754927
PF3D7_1337900	-0.0882603	7.14491	0.709211	0.399706	0.903336
PF3D7_0703900	-0.166904	9.48791	5.99849	0.0143181	0.456337
PF3D7_1448100	-0.400645	4.23862	5.00091	0.0253339	0.468406
PF3D7_1457600	-0.00512579	5.73302	0.00180883	0.966076	0.998928
PF3D7_1307700	0.0255184	6.71662	0.0420747	0.837477	0.97554
PF3D7_1455400	-0.353264	7.85302	5.04644	0.0246766	0.467914
PF3D7_0617200	0.0946701	9.36165	1.55503	0.212395	0.775865
PF3D7_0416200	0.161042	4.22872	1.32838	0.249093	0.814054
PF3D7_1129800	-0.283271	4.69061	1.35403	0.244574	0.814054
PF3D7_1018800	0.0138956	6.45463	0.00523648	0.942313	0.994994
PF3D7_0725600	0.513228	9.29425	6.33173	0.0118597	0.456337
PF3D7_1459600	-0.059585	6.8041	0.652522	0.419213	0.903336
PF3D7_1347700	-0.153771	9.89204	0.908072	0.340627	0.884649
PF3D7_1315900	-0.0261757	7.93994	0.0732429	0.786672	0.973687
PF3D7_1135800	-0.127559	3.68689	0.880041	0.34819	0.887254
PF3D7_1002400	-0.0931436	10.28	0.315421	0.574373	0.940961
PF3D7_0416400	0.345553	5.07287	1.30401	0.253481	0.816226
PF3D7_1205000	0.477861	5.03394	7.27395	0.00699618	0.445603
PF3D7_0913000	0.118991	7.19705	1.32489	0.249716	0.814054
PF3D7_1362300	-0.109841	4.03883	0.299365	0.584281	0.943047
PF3D7_1003800	0.0885977	7.7378	1.30042	0.254137	0.816226
PF3D7_0902200	-0.189157	8.79278	2.53425	0.1114	0.688352
PF3D7_0824900	-0.0910963	6.80184	1.52556	0.21678	0.778908
PF3D7_0317800	0.125535	6.40863	0.647432	0.421032	0.903336
PF3D7_0717200	0.0327317	7.39357	0.0343896	0.852881	0.980501
PF3D7_0215400	0.0495672	8.50296	0.207853	0.648455	0.955786
PF3D7_1365800	0.0285914	5.71217	0.122847	0.725966	0.961678
PF3D7_1411700	0.139997	3.82218	0.907326	0.340825	0.884649
PF3D7_0925900	-0.0115566	10.787	0.00782017	0.929534	0.993665
PF3D7_0501400	0.100234	11.8614	0.164083	0.685425	0.960531
PF3D7_1407100	0.00146092	8.35805	0.000190597	0.988985	0.999792
PF3D7_0912500	-0.000652916	6.42255	7.86583e-05	0.992924	0.999792
PF3D7_1355500	-0.106641	7.47266	1.87338	0.171088	0.763247
PF3D7_1419900	-0.118253	6.13829	1.44023	0.230102	0.801179
PF3D7_1359300	0.00589431	7.77774	0.007626	0.930412	0.993665
PF3D7_0731200	-0.0833383	7.87881	0.130247	0.718176	0.960531
PF3D7_0215100	0.261493	4.18889	1.30211	0.253828	0.816226
PF3D7_1401100	0.0737831	13.0338	0.145702	0.702677	0.960531
PF3D7_0214000	-0.00274937	8.58305	0.00157629	0.96833	0.998928
PF3D7_1441100	-0.0457275	9.97664	0.0670959	0.795613	0.973687
PF3D7_0918700	0.00892617	8.92629	0.00145174	0.969607	0.998928
PF3D7_0208300	-0.0324075	6.44865	0.166688	0.683072	0.960531
PF3D7_1216300	-0.072214	7.57669	0.514259	0.473301	0.909043
PF3D7_0936600	-0.85334	6.33158	4.63703	0.0312891	0.49565
PF3D7_1463400	-0.151005	7.47448	5.89504	0.0151836	0.456337
PF3D7_1006100	-0.0475131	4.08534	0.0618627	0.803576	0.974202
PF3D7_0906910	0.193655	5.0553	0.951421	0.329358	0.873132
PF3D7_1302600	-0.0675756	6.63648	0.662317	0.415743	0.903336
PF3D7_1422100	0.372746	3.76249	3.95018	0.0468663	0.547571
PF3D7_1411900	-0.096177	8.74741	0.725359	0.394392	0.903336
PF3D7_1133100	-0.123576	8.03723	2.90841	0.0881185	0.641896
PF3D7_0405100	0.00370681	6.85824	0.00164322	0.967665	0.998928
PF3D7_1000100	0.559166	4.15499	6.96067	0.00833208	0.456337
PF3D7_0629500	-0.0781294	8.61985	0.84978	0.356615	0.890282
PF3D7_0502200	0.00858239	4.50317	0.0013861	0.970301	0.998928
PF3D7_0631500	-0.189326	4.53087	1.08096	0.298483	0.847553
PF3D7_1119400	-0.115039	8.44606	2.94094	0.0863604	0.64025
PF3D7_0721000	0.116246	7.93175	0.982541	0.321572	0.870061
PF3D7_0221800	-0.0181273	4.71472	0.0076152	0.930461	0.993665
PF3D7_0415100	-0.159725	5.44322	1.0968	0.29497	0.845307
PF3D7_1144500	-0.122366	4.21327	0.41181	0.521052	0.922002
PF3D7_1127900	0.276325	5.71603	3.12231	0.0772272	0.621787
PF3D7_1307200	0.0702605	5.49702	0.411104	0.52141	0.922002
PF3D7_1354600	-0.292779	6.13497	5.96014	0.0146329	0.456337
PF3D7_1246500	0.171834	3.68881	1.03145	0.309818	0.862767
PF3D7_0423600	-0.053629	8.48098	0.720871	0.395858	0.903336
PF3D7_0423900	0.112328	4.28138	0.199028	0.655506	0.957965
PF3D7_1244200	-0.123599	7.17388	2.74827	0.0973599	0.66474
PF3D7_1434700	-0.0158382	5.6382	0.00176222	0.966516	0.998928
PF3D7_0303000	0.0117182	4.47389	0.00951608	0.922289	0.993415
PF3D7_1115700	0.030668	7.84766	0.0201207	0.8872	0.987032
PF3D7_0220400	-0.024317	5.2862	0.017376	0.895128	0.989541
PF3D7_1436300	0.145376	11.1573	1.09806	0.294692	0.845307
PF3D7_0721200	-0.0178384	6.07386	0.0196281	0.888581	0.987032
PF3D7_0415200	0.299293	4.44973	2.63805	0.104331	0.669661
PF3D7_0723900	0.00761156	6.75239	0.00207761	0.963644	0.998928
PF3D7_1203200	-0.00249391	6.62445	0.00108197	0.97376	0.999232
PF3D7_1458800	-0.231654	5.9227	5.88759	0.015248	0.456337
PF3D7_1342900	-0.202549	7.25388	1.39977	0.236763	0.803441
PF3D7_1030100	0.0389526	8.52427	0.145225	0.703141	0.960531
PF3D7_0817900	0.221196	7.74799	1.80894	0.178635	0.763247
PF3D7_1434500	-0.0821189	10.3159	2.09461	0.14782	0.741785
PF3D7_1032000	0.0906529	4.25865	0.223526	0.636366	0.952068
PF3D7_0521700	-0.0257841	4.84363	0.0466503	0.828998	0.974212
PF3D7_0521500	-0.101661	4.46741	0.145279	0.703088	0.960531
PF3D7_1419600	0.0139174	4.98267	0.0106838	0.917675	0.993322
PF3D7_0528700	-0.00506955	7.38562	0.00269696	0.958583	0.998373
PF3D7_1448300	0.0406527	6.68516	0.115356	0.734127	0.962464
PF3D7_0925200	0.0577347	8.32531	0.425263	0.514322	0.919104
PF3D7_1355300	-0.280144	4.99827	5.44033	0.019677	0.463694
PF3D7_1353900	0.180132	7.07883	1.74444	0.186578	0.763249
PF3D7_0108700	-0.0455228	6.91621	0.0554207	0.813886	0.974202
PF3D7_1108100	0.450172	5.2776	4.87568	0.0272377	0.470693
PF3D7_0301700	-0.305061	9.12708	0.529112	0.46698	0.909043
PF3D7_0934000	-0.0615785	4.21895	0.0669125	0.795886	0.973687
PF3D7_0319600	0.0536825	8.45979	0.472753	0.491723	0.914695
PF3D7_1107200	-0.093525	4.58189	0.122794	0.726024	0.961678
PF3D7_0409100	-0.0320809	8.89869	0.0777516	0.780368	0.973687
PF3D7_1146900	0.0240204	4.20609	0.0288048	0.86523	0.981059
PF3D7_1461900	-0.0466366	8.09742	0.294918	0.587086	0.943297
PF3D7_1338200	-0.0315676	11.017	0.144378	0.703967	0.960531
PF3D7_0508500	0.33462	4.51813	1.77589	0.182655	0.763247
PF3D7_0309600	0.157932	9.13172	4.61574	0.0316799	0.49565
PF3D7_1105400	0.0599832	10.8399	0.872858	0.350165	0.887254
PF3D7_0210200	0.463378	4.5312	2.70096	0.100288	0.66474
PF3D7_0112800	-0.238985	7.5104	0.963226	0.326375	0.872355
PF3D7_0817500	0.332435	8.31901	6.21867	0.012641	0.456337
PF3D7_1311000	0.0290929	4.06601	0.0397648	0.841941	0.976369
PF3D7_1116600	-0.184993	4.9153	1.08151	0.298361	0.847553
PF3D7_0822400	0.0476757	4.87583	0.12429	0.724428	0.961678
PF3D7_0902300	-0.354983	9.24906	4.56404	0.03265	0.497442
PF3D7_1326700	-0.0883421	6.25522	0.810602	0.367942	0.900653
PF3D7_0409300	-0.0100964	6.8465	0.027593	0.868069	0.981176
PF3D7_1408200	-0.025145	10.0914	0.121286	0.727644	0.962309
PF3D7_1321200	0.346522	5.1038	8.12779	0.00435919	0.445603
PF3D7_1012700	-0.0116018	7.55848	0.00672421	0.934646	0.994083
PF3D7_0912400	-0.0856864	6.74628	0.652667	0.419161	0.903336
PF3D7_0305500	-0.0513041	9.58148	0.596539	0.439902	0.906523
PF3D7_1447200	0.0464818	8.3407	0.379559	0.537839	0.931291
PF3D7_1421400	0.0179168	6.29238	0.026454	0.870797	0.982315
PF3D7_1126000	-0.0680198	9.08319	0.823676	0.364108	0.897265
PF3D7_0716200	-0.191702	10.1033	2.74171	0.0977599	0.66474
PF3D7_1017600	0.0491152	8.20619	0.219727	0.639248	0.952068
PF3D7_1352500	-0.0480653	6.41504	0.0331421	0.855544	0.980531
PF3D7_1344100	0.0426266	5.76516	0.0682718	0.79387	0.973687
PF3D7_0313100	-0.140049	5.73346	0.236374	0.626837	0.952068
PF3D7_0304900	-0.119183	3.95447	0.737767	0.390377	0.903336
PF3D7_0810000	-0.0152745	4.35619	0.0136001	0.907162	0.990903
PF3D7_1033600	-0.0121221	9.62143	0.0209922	0.8848	0.986908
PF3D7_0517300	-0.00928544	11.1262	0.00426646	0.947921	0.994994
PF3D7_0622900	-0.134722	10.8766	0.44467	0.504877	0.91795
PF3D7_0521000	0.0905783	7.45415	0.52456	0.468903	0.909043
PF3D7_1104400	-0.0754994	7.99743	0.164967	0.684624	0.960531
PF3D7_1145800	-0.153813	6.42785	4.21092	0.0401645	0.524029
PF3D7_1022100	-0.107244	6.99439	1.31462	0.251559	0.815761
PF3D7_0523200	-0.0760991	3.94924	0.167549	0.6823	0.960531
PF3D7_0623800	-0.0357119	12.0059	0.0498141	0.823387	0.974202
PF3D7_1461200	-0.0355655	6.05745	0.10592	0.744837	0.965253
PF3D7_1472100	-0.128254	7.27058	1.01138	0.314572	0.868218
PF3D7_1030600	-0.000938058	7.17303	0.000100357	0.992007	0.999792
PF3D7_0424600	-0.269781	11.1798	0.958945	0.327453	0.873132
PF3D7_1320000	-0.106743	9.32066	1.8163	0.177755	0.763247
PF3D7_1243600	0.0476912	10.0575	0.152925	0.695755	0.960531
PF3D7_1223200	-0.162712	5.78493	3.11815	0.0774249	0.621787
PF3D7_0914500	0.263128	6.12269	4.13081	0.0421093	0.531191
PF3D7_0822300	-0.177821	5.53646	4.25992	0.0390218	0.516994
PF3D7_1407800	-0.000947335	11.7395	4.94932e-05	0.994387	0.999792
PF3D7_0615400	-0.0229421	9.97691	0.0539669	0.816299	0.974202
PF3D7_1422400	-0.130581	7.77839	3.32978	0.068036	0.604254
PF3D7_0806500	0.0593882	7.85542	0.643627	0.4224	0.903336
PF3D7_0217700	-0.191531	5.25271	1.87812	0.170548	0.763247
PF3D7_1413800	-0.0214484	7.77097	0.0895576	0.76474	0.973687
PF3D7_1434100	-0.107424	4.17923	0.333413	0.563656	0.93769
PF3D7_0711200	-0.133415	3.70698	0.519986	0.470848	0.909043
PF3D7_0201900	0.0434376	11.5483	0.0101501	0.919751	0.993322
PF3D7_0415500	0.035745	6.0028	0.128482	0.720011	0.960531
PF3D7_0419200	-0.19685	4.08853	1.93254	0.164481	0.762464
PF3D7_1234100	-0.0876449	9.167	1.79048	0.180868	0.763247
PF3D7_0923300	0.0376613	4.41082	0.0672643	0.795362	0.973687
PF3D7_0523000	-0.19543	11.1302	1.19714	0.273894	0.830473
PF3D7_0212200	-0.177922	5.89666	1.70866	0.19116	0.76396
PF3D7_1110900	-0.136018	7.8093	1.75436	0.18533	0.763247
PF3D7_0728900	0.0290386	6.89917	0.122868	0.725945	0.961678
PF3D7_1250600	0.035632	8.59492	0.070214	0.791026	0.973687
PF3D7_0214800	-0.00205304	7.73587	0.000849936	0.976742	0.999232
PF3D7_0721300	-0.0734298	8.4287	1.48336	0.223249	0.787153
PF3D7_0210100	0.222039	9.27372	8.76822	0.00306524	0.445603
PF3D7_0110700	0.0262683	6.74087	0.0384678	0.844507	0.97797
PF3D7_0112000	-0.0204461	5.30442	0.0195624	0.888766	0.987032
PF3D7_1015900	0.140229	11.4884	1.43761	0.230527	0.801179
PF3D7_1202700	-0.0846461	7.4957	0.905085	0.341422	0.884649
PF3D7_0701500	-0.235483	5.40532	1.82728	0.17645	0.763247
PF3D7_0401600	0.0328441	8.40602	0.0868921	0.768166	0.973687
PF3D7_1243100	0.111941	6.40399	0.806439	0.369175	0.901765
PF3D7_1366700	-0.0456382	4.69173	0.16584	0.683836	0.960531
PF3D7_1464400	0.192772	3.82668	1.73237	0.188108	0.76396
PF3D7_0309800	0.0849873	7.30704	0.529604	0.466773	0.909043
PF3D7_0710000	0.0787833	4.93637	0.21864	0.640078	0.952068
PF3D7_1352000	0.08917	4.76596	0.0957854	0.756947	0.971748
PF3D7_1360100	0.0344066	5.4207	0.0784192	0.779451	0.973687
PF3D7_1113500	0.0184991	5.62958	0.0200264	0.887463	0.987032
PF3D7_0209800	0.0364066	10.5825	0.231893	0.630124	0.952068
PF3D7_0906800	0.104251	4.02455	0.38454	0.535184	0.931291
PF3D7_1331200	-0.0549448	6.585	0.345839	0.556478	0.93412
PF3D7_1254700	-0.0221294	4.57965	0.00453998	0.94628	0.994994
PF3D7_1335700	0.104537	4.42506	0.209458	0.647193	0.955786
PF3D7_0211800	-0.0347708	8.74472	0.0539675	0.816298	0.974202
PF3D7_0602900	-0.289982	5.69432	2.87579	0.0899209	0.644714
PF3D7_1413900	-0.00595525	6.50029	0.00202085	0.964144	0.998928
PF3D7_0619000	0.137018	8.52079	1.48235	0.223407	0.787153
PF3D7_0514200	0.102151	4.5721	0.373933	0.540868	0.931291
PF3D7_0507600	0.110825	6.58587	1.05493	0.304374	0.853347
PF3D7_1410900	0.018687	7.18467	0.0542622	0.815806	0.974202
PF3D7_1252700	-0.0257509	5.26583	0.045513	0.831063	0.974212
PF3D7_1105800	0.0567981	6.8932	0.10758	0.742916	0.965253
PF3D7_1020700	-0.17682	8.66391	6.24148	0.0124792	0.456337
PF3D7_0104200	0.430487	6.70197	2.16766	0.140941	0.729997
PF3D7_1215900	-0.137064	4.30361	0.997413	0.317937	0.870061
PF3D7_1145300	0.185752	4.78223	1.38218	0.23973	0.805805
PF3D7_0505700	0.042475	6.82917	0.0998132	0.752054	0.968772
PF3D7_0510500	-0.137246	5.79729	0.145042	0.703319	0.960531
PF3D7_1127800	0.0666903	7.29469	0.517073	0.472093	0.909043
PF3D7_0512000	0.175598	6.37934	0.323794	0.569336	0.939229
PF3D7_0926100	-0.0676666	9.92538	0.352478	0.552714	0.933708
PF3D7_1012900	-0.0414129	9.24606	0.143445	0.70488	0.960531
PF3D7_0801500	-0.0752905	7.90901	1.53773	0.214955	0.778467
PF3D7_0220200	0.0302703	9.14711	0.0544893	0.815428	0.974202
PF3D7_1302050	-0.0797067	5.75567	0.189264	0.66353	0.960531
PF3D7_0702000	0.186907	10.4593	0.506584	0.476621	0.909043
PF3D7_0811400	-0.0510966	7.85655	0.0985245	0.753608	0.969426
PF3D7_0826900	0.0342868	4.36782	0.0234239	0.87836	0.985332
PF3D7_0101100	-0.120143	6.7934	0.656889	0.41766	0.903336
PF3D7_1007500	-0.0618052	5.46527	0.256192	0.612748	0.949369
PF3D7_1230800	-0.0446778	7.3943	0.645589	0.421694	0.903336
PF3D7_0320900	0.363779	8.91403	8.57419	0.00340961	0.445603
PF3D7_0631600	-0.0995207	7.03818	0.526296	0.468168	0.909043
PF3D7_0416900	0.088571	7.76005	0.803799	0.36996	0.901846
PF3D7_1011800	0.0168563	11.6125	0.0320144	0.857996	0.981059
PF3D7_1140700	-0.0475328	9.32336	0.232517	0.629664	0.952068
PF3D7_1033400	0.0152489	9.32502	0.0257691	0.872465	0.982834
PF3D7_1438600	-0.404421	4.62084	6.01496	0.0141851	0.456337
PF3D7_0910300	-0.400105	6.23242	4.42877	0.035338	0.508477
PF3D7_0109700	-0.0513615	6.66732	0.224393	0.635713	0.952068
PF3D7_1353100	-0.120629	9.46442	0.366796	0.544756	0.93215
PF3D7_1252600	-0.0894081	7.64654	0.21364	0.643929	0.954017
PF3D7_1225600	-0.0851575	8.62812	1.21458	0.270427	0.830334
PF3D7_0517700	0.0286466	10.2414	0.148963	0.699528	0.960531
PF3D7_0521300	-0.0765185	8.49436	0.503638	0.477906	0.909043
PF3D7_1214300	-0.0313475	5.29741	0.0749568	0.784252	0.973687
PF3D7_0305300	-0.0783852	10.1889	0.259215	0.61066	0.949236
PF3D7_1409900	-0.0184623	6.4421	0.00703984	0.933133	0.994083
PF3D7_1124100	0.0142823	8.45979	0.0344896	0.852669	0.980501
PF3D7_0524100	-0.125572	8.68097	0.798158	0.371645	0.903336
PF3D7_1009900	0.00457194	5.39661	0.00144413	0.969686	0.998928
PF3D7_1357900	-0.174584	6.1914	0.323546	0.569484	0.939229
PF3D7_1422700	0.169981	7.45121	1.11944	0.290039	0.839694
PF3D7_1432100	0.0895607	4.7616	0.385009	0.534935	0.931291
PF3D7_1466700	0.0510639	5.46508	0.442712	0.505816	0.91795
PF3D7_0418200	-0.0372628	8.81333	0.309678	0.577878	0.941801
PF3D7_1419000	0.302743	4.34024	1.78944	0.180995	0.763247
PF3D7_1429500	0.0515585	6.19151	0.292791	0.588437	0.943297
PF3D7_1348300	-0.178931	6.53186	1.91148	0.166798	0.763247
PF3D7_API04900	-0.0624127	4.23302	0.0725502	0.787659	0.973687
PF3D7_0932800	0.0289438	6.75634	0.141008	0.70728	0.960531
PF3D7_1039800	-0.208258	4.86737	1.45651	0.227487	0.794177
PF3D7_1107700	0.00721075	7.87906	0.00701325	0.933259	0.994083
PF3D7_0824800	-0.179753	7.68651	6.44284	0.01114	0.456337
PF3D7_1021900	0.0582832	6.941	0.0217055	0.882873	0.986737
PF3D7_1253400	-0.252201	6.24287	0.891254	0.345138	0.88608
PF3D7_0611400	-0.166631	5.72552	2.66057	0.102864	0.669661
PF3D7_1436000	-0.376398	8.14804	1.34532	0.246098	0.814054
PF3D7_0403800	0.155775	7.43067	1.63003	0.201699	0.768731
PF3D7_0306700	0.175594	4.94514	2.32102	0.127636	0.69681
PF3D7_1206200	-0.0411293	9.67193	0.518853	0.471331	0.909043
PF3D7_1450100	-0.0812599	8.61093	0.435393	0.509354	0.918835
PF3D7_0401800	0.682395	9.27891	2.83992	0.0919489	0.648249
PF3D7_1467300	0.122867	3.88781	0.828282	0.36277	0.896739
PF3D7_0218700	-0.114718	8.21753	1.01279	0.314236	0.868218
PF3D7_0706400	0.0624829	8.93668	0.563453	0.452872	0.909043
PF3D7_1334200	-0.0801049	7.20346	0.180036	0.671342	0.960531
PF3D7_0804700	0.119382	6.60109	0.339232	0.560273	0.937135
PF3D7_0529400	0.211426	5.88065	0.338862	0.560487	0.937135
PF3D7_1418900	-0.177912	8.57225	3.44373	0.0634921	0.598339
PF3D7_1148900	-0.235868	8.57976	3.92013	0.0477112	0.548678
PF3D7_1028300	-0.0364998	8.13255	0.154218	0.694537	0.960531
PF3D7_1327300	0.475333	5.92022	2.72988	0.0984865	0.66474
PF3D7_1476200	-0.224871	9.22161	0.274898	0.600065	0.947222
PF3D7_1229000	-0.070194	7.15871	0.590144	0.442364	0.908518
PF3D7_0826500	0.00444917	7.63017	0.00190901	0.96515	0.998928
PF3D7_1225300	-0.141487	7.01054	1.31054	0.252297	0.816226
PF3D7_1111300	-0.144215	5.13036	1.48533	0.222942	0.787153
PF3D7_1402700	0.0118098	7.08074	0.00355823	0.952434	0.996786
PF3D7_1012500	0.093728	6.05069	0.607184	0.43585	0.903336
PF3D7_0731100	-0.000952027	11.9187	4.49055e-05	0.994653	0.999792
PF3D7_1213700	-0.00176635	5.17971	0.000493358	0.982279	0.999792
PF3D7_1438500	-0.249638	6.92253	6.83047	0.00896158	0.456337
PF3D7_1205600	0.558634	5.70313	4.83702	0.027855	0.470693
PF3D7_1428500	-0.212193	8.92962	0.947994	0.33023	0.874512
PF3D7_1208100	-0.285844	8.73012	7.65752	0.00565361	0.445603
PF3D7_1245900	-0.179424	4.4506	2.47948	0.11534	0.689684
PF3D7_0506800	0.0903149	6.83707	0.850092	0.356526	0.890282
PF3D7_0527100	0.27164	7.71883	4.80937	0.0283054	0.475071
PF3D7_1472400	-0.0125897	4.96217	0.0100785	0.920033	0.993322
PF3D7_1234500	-0.115604	5.60598	1.32819	0.249128	0.814054
PF3D7_1008800	-0.0595702	10.2975	0.535224	0.464419	0.909043
PF3D7_1408900	-0.117181	5.42036	1.2815	0.257621	0.817667
PF3D7_1421100	-0.30315	8.89063	1.2236	0.268655	0.829055
PF3D7_0809200	-0.23751	7.03566	2.23421	0.134986	0.713415
PF3D7_0800900	0.112058	6.07366	0.243296	0.621836	0.952068
PF3D7_1241100	0.0409132	7.39486	0.210283	0.646545	0.955786
PF3D7_1439800	-0.0897907	6.80731	0.153727	0.694999	0.960531
PF3D7_0916700	0.0303156	10.4677	0.0398334	0.841807	0.976369
PF3D7_1115200	-0.0143659	7.91091	0.00614209	0.937533	0.994668
PF3D7_1016300	0.544775	9.3528	2.51505	0.112764	0.689684
PF3D7_1460700	0.155572	10.1527	4.40662	0.0357996	0.508477
PF3D7_0407300	-0.234983	6.81475	6.39201	0.0114635	0.456337
PF3D7_1451400	-0.0460667	5.31564	0.186044	0.666229	0.960531
PF3D7_1329500	-0.0878064	11.9873	0.247631	0.618748	0.951579
PF3D7_1423500	-0.558879	5.13724	2.69992	0.100353	0.66474
PF3D7_1317700	-0.193993	4.83458	3.27921	0.0701626	0.609217
PF3D7_1327700	-0.034215	6.48626	0.113934	0.735709	0.962464
PF3D7_0708400	0.124928	12.9523	0.971746	0.324245	0.872355
PF3D7_1427200	0.102787	4.52645	0.254756	0.613746	0.949369
PF3D7_1350100	0.0580842	8.34093	0.575862	0.447939	0.909043
PF3D7_1325000	-0.0527283	5.74132	0.447151	0.503691	0.91795
PF3D7_1451900	-0.164957	7.66966	5.41366	0.0199798	0.463694
PF3D7_0222300	-0.221889	7.02089	2.40886	0.12065	0.689684
PF3D7_1411100	-0.00773842	4.4561	0.00439203	0.947161	0.994994
PF3D7_1126300	0.0842681	5.14813	0.332296	0.56431	0.93769
PF3D7_1027200	0.0497528	5.70109	0.28113	0.595962	0.947222
PF3D7_1407500	-0.0331237	6.54345	0.218769	0.639979	0.952068
PF3D7_0726400	-0.0487857	7.81648	0.22323	0.63659	0.952068
PF3D7_1335400	0.447326	5.30036	1.66745	0.196601	0.765448
PF3D7_0308500	0.230702	4.88665	0.762871	0.382432	0.903336
PF3D7_1436900	-0.40843	5.24758	8.02105	0.00462368	0.445603
PF3D7_0204500	0.18283	5.69262	2.11914	0.145469	0.738245
PF3D7_1445700	-0.104091	9.58138	1.91489	0.166421	0.763247
PF3D7_1225500	-0.155504	7.27933	2.71168	0.0996163	0.66474
[truncated: 1,762 more rows]

## Sheet: Parasitemia Unadjusted
Parasitemia - unadjusted
[truncated: 2,485 more rows]

## Sheet: Parasitemia Adjusted
Parasitemia - adjusted
[truncated: 2,485 more rows]

## Sheet: Age Unadjusted
Host age - unadjusted
[truncated: 2,485 more rows]

[truncated: 1 more sheets: Age Adjusted]
